# Supplementary material for: Heterodimer formed by ROC8 and ROC5 modulates leaf rolling in rice
Source: Plant Biotechnol J. 2021 Sep 8;19(12):2662–72. doi: 10.1111/pbi.13690 (PMC8633501; doi:10.1111/pbi.13690)
Supplement: Supplementary file 2 — Data S1 Genes differentially expressed between the double mutant line crispr5&8‐1 and Kitaake. [file PBI-19-2662-s002.xlsx]

## Sheet: down regulated genes
Data S1 Genes differentially expressed between the double mutant line crispr5&8-1 and Kitaake.
#id	baseMeanA	baseMeanB	log2(crispr5&8-1/Kitaake)	pvalue	padj	regulated	COG_class	COG_class_annotation	GO_annotation	KEGG_annotation	KOG_class	KOG_class_annotation	Pfam_annotation	Swissprot_annotation	nr_annotation
LOC_Os05g28170	1228.2	420.454	-1.50059	8.50249e-08	1.43001e-06	down	--	--	Cellular Component: intracellular membrane-bounded organelle (GO:0043231);; Cellular Component: cytoplasmic part (GO:0044444);;	--	--	--	Domain of unknown function (DUF3355)	--	unknown protein [Oryza sativa Japonica Group]
MSTRG.21551	1690.95	236.084	-2.04949	0.0057362	0.0217637	down	--	--	Molecular Function: structural constituent of cell wall (GO:0005199);;	--	[R]	General function prediction only	--	Vegetative cell wall protein gp1 OS=Chlamydomonas reinhardtii OX=3055 GN=GP1 PE=1 SV=1	hypothetical protein WALSEDRAFT_56819 [Wallemia mellicola CBS 633.66]
LOC_Os04g22120	2084.16	956.284	-1.08139	0.000722167	0.00386688	down	--	--	Molecular Function: protein serine/threonine kinase activity (GO:0004674);; Molecular Function: ATP binding (GO:0005524);; Biological Process: protein phosphorylation (GO:0006468);; Cellular Component: plastid (GO:0009536);; Molecular Function: carbohydrate binding (GO:0030246);;	--	--	--	Legume lectin domain;; Protein kinase domain;; Protein tyrosine kinase	L-type lectin-domain containing receptor kinase IX.2 OS=Arabidopsis thaliana OX=3702 GN=LECRK92 PE=1 SV=1	PREDICTED: L-type lectin-domain containing receptor kinase IX.1 [Oryza sativa Japonica Group]
LOC_Os04g44770	186.952	86.25	-1.06152	0.00280438	0.0121009	down	--	--	--	--	--	--	TFIIIC subunit	--	PREDICTED: uncharacterized protein LOC4336478 [Oryza sativa Japonica Group]
LOC_Os04g06980	16.14	2.83155	-1.80117	0.0147375	0.0472498	down	--	--	Molecular Function: DNA binding (GO:0003677);; Molecular Function: actin binding (GO:0003779);; Molecular Function: aspartic-type endopeptidase activity (GO:0004190);; Cellular Component: mitochondrion (GO:0005739);; Biological Process: DNA recombination (GO:0006310);; Biological Process: proteolysis (GO:0006508);; Molecular Function: zinc ion binding (GO:0008270);; Biological Process: DNA integr…	--	[R]	General function prediction only	--	--	OSJNBb0040D15.14 [Oryza sativa Japonica Group]
LOC_Os01g22090	1829.06	489.399	-1.8582	6.39691e-14	3.4948e-12	down	--	--	--	--	--	--	--	--	unnamed protein product [Oryza sativa Japonica Group]
LOC_Os03g29770	651.409	181.122	-1.76396	4.43935e-07	6.15366e-06	down	--	--	Molecular Function: calcium ion binding (GO:0005509);; Cellular Component: cytosol (GO:0005829);;	--	--	--	EF hand;; EF-hand domain;; EF-hand domain pair;; EF hand;; EF-hand domain pair	Leucine-rich repeat extensin-like protein 5 OS=Arabidopsis thaliana OX=3702 GN=LRX5 PE=2 SV=2	expressed protein [Oryza sativa Japonica Group]
LOC_Os05g01030	12396.2	4112.99	-1.48795	0.000291267	0.00177735	down	[P]	Inorganic ion transport and metabolism	Molecular Function: magnesium ion binding (GO:0000287);; Molecular Function: phospholipid-translocating ATPase activity (GO:0004012);; Molecular Function: ATP binding (GO:0005524);; Biological Process: metabolic process (GO:0008152);; Cellular Component: integral component of membrane (GO:0016021);; Biological Process: phospholipid translocation (GO:0045332);;	--	[R]	General function prediction only	Phospholipid-translocating P-type ATPase C-terminal;; Phospholipid-translocating ATPase N-terminal;; Cation transport ATPase (P-type);; E1-E2 ATPase;; haloacid dehalogenase-like hydrolase	Phospholipid-transporting ATPase 10 OS=Arabidopsis thaliana OX=3702 GN=ALA10 PE=3 SV=1	PREDICTED: phospholipid-transporting ATPase 10 [Oryza sativa Japonica Group]
MSTRG.4908	9.97355	0	-2.36119	0.00454985	0.0180844	down	--	--	Molecular Function: nucleotide binding (GO:0000166);; Molecular Function: RNA binding (GO:0003723);; Cellular Component: spliceosomal complex (GO:0005681);; Biological Process: mRNA processing (GO:0006397);; Biological Process: RNA splicing (GO:0008380);; Cellular Component: nuclear speck (GO:0016607);;	--	--	--	--	Serine/arginine-rich splicing factor SR45 OS=Arabidopsis thaliana OX=3702 GN=SR45 PE=1 SV=1	hypothetical protein BU14_0296s0009 [Porphyra umbilicalis]
LOC_Os02g42210	313.312	141.971	-1.08195	0.00311728	0.0132181	down	--	--	Cellular Component: mitochondrion (GO:0005739);;	--	[R]	General function prediction only	PPR repeat family;; PPR repeat;; PPR repeat;; Pentatricopeptide repeat domain;; Pentacotripeptide-repeat region of PRORP;; Tetratricopeptide repeat	Pentatricopeptide repeat-containing protein At4g36680, mitochondrial OS=Arabidopsis thaliana OX=3702 GN=At4g36680 PE=1 SV=1	PREDICTED: pentatricopeptide repeat-containing protein At4g36680, mitochondrial [Oryza sativa Japonica Group]
LOC_Os09g32300	1449.1	681.085	-1.06434	1.6388e-05	0.000147855	down	[J]	Translation, ribosomal structure and biogenesis	Molecular Function: RNA binding (GO:0003723);; Cellular Component: plastid (GO:0009536);;	--	[AR]	--	KH domain;; KH domain	KH domain-containing protein HEN4 OS=Arabidopsis thaliana OX=3702 GN=HEN4 PE=1 SV=1	PREDICTED: poly(rC)-binding protein 3 [Oryza sativa Japonica Group]
MSTRG.25535	99.6213	17.3184	-2.25285	7.69029e-06	7.69289e-05	down	--	--	--	--	--	--	--	--	Os02g0145500, partial [Oryza sativa Japonica Group]
LOC_Os08g37520	101.253	33.2928	-1.50317	0.000162004	0.00107631	down	[O]	Posttranslational modification, protein turnover, chaperones	Cellular Component: mitochondrion (GO:0005739);;	--	[R]	General function prediction only	PPR repeat;; PPR repeat family;; PPR repeat;; Pentatricopeptide repeat domain;; Tetratricopeptide repeat;; Pentacotripeptide-repeat region of PRORP	Pentatricopeptide repeat-containing protein At4g02750 OS=Arabidopsis thaliana OX=3702 GN=PCMP-H24 PE=3 SV=1	PREDICTED: pentatricopeptide repeat-containing protein At1g09410 [Oryza sativa Japonica Group]
MSTRG.13836	654.75	21.4446	-2.68575	0.00103896	0.00527352	down	--	--	Molecular Function: phosphoprotein phosphatase activity (GO:0004721);;	--	--	--	--	Formin-like protein 5 OS=Oryza sativa subsp. japonica OX=39947 GN=FH5 PE=2 SV=2	hypothetical protein BU14_0027s0102 [Porphyra umbilicalis]
LOC_Os10g33360	44.0508	4.07697	-2.67766	7.80457e-05	0.000570042	down	[M]	Cell wall/membrane/envelope biogenesis	--	--	--	--	--	Serine/arginine-rich splicing factor SR45 OS=Arabidopsis thaliana OX=3702 GN=SR45 PE=1 SV=1	hypothetical protein LOC_Os10g33360 [Oryza sativa Japonica Group]
LOC_Os03g03260	6771.39	1368.57	-2.21019	3.41314e-11	1.15405e-09	down	--	--	Molecular Function: DNA binding (GO:0003677);; Cellular Component: nucleus (GO:0005634);; Biological Process: regulation of transcription, DNA-templated (GO:0006355);;	--	[K]	Transcription	Associated with HOX;; Homeobox KN domain;; Homeobox domain	Homeobox protein BEL1 homolog OS=Arabidopsis thaliana OX=3702 GN=BEL1 PE=1 SV=2	PREDICTED: homeobox protein BEL1 homolog [Oryza sativa Japonica Group]
LOC_Os05g51960	377.476	35.0315	-3.11415	7.71691e-11	2.42773e-09	down	[M]	Cell wall/membrane/envelope biogenesis	Cellular Component: membrane (GO:0016020);;	--	--	--	--	Pistil-specific extensin-like protein OS=Nicotiana tabacum OX=4097 PE=2 SV=1	hypothetical protein [Oryza sativa Japonica Group]
LOC_Os09g21740	1698.46	797.389	-1.05273	0.000617115	0.00337939	down	--	--	Molecular Function: ubiquitin-protein transferase activity (GO:0004842);; Cellular Component: mitochondrion (GO:0005739);; Biological Process: protein ubiquitination (GO:0016567);; Molecular Function: ligase activity (GO:0016874);;	--	--	--	Armadillo/beta-catenin-like repeat;; U-box domain	U-box domain-containing protein 40 OS=Arabidopsis thaliana OX=3702 GN=PUB40 PE=2 SV=2	PREDICTED: U-box domain-containing protein 39 [Oryza sativa Japonica Group]
LOC_Os01g48250	535.144	224.612	-1.19625	0.000559818	0.00311168	down	--	--	Molecular Function: transferase activity, transferring phosphorus-containing groups (GO:0016772);;	--	--	--	Protein of unknown function (DUF295);; F-box-like	Vegetative cell wall protein gp1 OS=Chlamydomonas reinhardtii OX=3055 GN=GP1 PE=1 SV=1	PREDICTED: uncharacterized protein LOC4325903 [Oryza sativa Japonica Group]
MSTRG.2141	2889.52	1017.6	-1.38002	0.00273117	0.0118462	down	--	--	Molecular Function: RNA binding (GO:0003723);;	--	[AR]	--	--	Double-stranded RNA-binding protein 5 OS=Oryza sativa subsp. japonica OX=39947 GN=DRB5 PE=2 SV=1	hypothetical protein [Oryza sativa Japonica Group]
LOC_Os06g11820	34.181	0	-3.96964	5.45681e-07	7.39098e-06	down	[P]	Inorganic ion transport and metabolism	Cellular Component: mitochondrion (GO:0005739);; Molecular Function: secondary active sulfate transmembrane transporter activity (GO:0008271);; Cellular Component: integral component of membrane (GO:0016021);; Biological Process: sulfate transmembrane transport (GO:1902358);;	--	[P]	Inorganic ion transport and metabolism	Sulfate permease family;; Sulfate permease family	Probable sulfate transporter 3.3 OS=Arabidopsis thaliana OX=3702 GN=SULTR3;3 PE=2 SV=2	sulfate transporter-like [Oryza sativa Japonica Group]
LOC_Os06g45950	100.723	14.1434	-2.52381	1.37288e-06	1.68307e-05	down	--	--	Cellular Component: mitochondrion (GO:0005739);;	K14488|1e-98|osa:9271403|SAUR;SAUR|Os06g0671150	--	--	Auxin responsive protein	Auxin-responsive protein SAUR72 OS=Arabidopsis thaliana OX=3702 GN=SAUR72 PE=2 SV=1	PREDICTED: auxin-responsive protein SAUR71 [Oryza sativa Japonica Group]
LOC_Os12g40920	6428.46	3143.69	-1.00665	8.91796e-05	0.000640586	down	--	--	Molecular Function: DNA-binding transcription factor activity (GO:0003700);; Biological Process: regulation of transcription, DNA-templated (GO:0006355);; Molecular Function: sequence-specific DNA binding (GO:0043565);;	--	--	--	Basic leucine-zipper C terminal;; bZIP transcription factor;; Basic region leucine zipper;; bZIP Maf transcription factor	Light-inducible protein CPRF2 OS=Petroselinum crispum OX=4043 GN=CPRF2 PE=2 SV=2	PREDICTED: light-inducible protein CPRF2-like isoform X2 [Oryza sativa Japonica Group]
LOC_Os12g43880	9633.5	3311.19	-1.48671	1.19705e-06	1.49166e-05	down	--	--	Biological Process: metabolic process (GO:0008152);; Molecular Function: acetylglucosaminyltransferase activity (GO:0008375);; Cellular Component: membrane (GO:0016020);;	--	--	--	Core-2/I-Branching enzyme	Serine/arginine-rich splicing factor SR45 OS=Arabidopsis thaliana OX=3702 GN=SR45 PE=1 SV=1	PREDICTED: uncharacterized protein LOC4352886 [Oryza sativa Japonica Group]
MSTRG.14280	212.198	17.8209	-3.04509	2.05998e-07	3.12412e-06	down	--	--	Molecular Function: structural constituent of cell wall (GO:0005199);;	--	[T]	Signal transduction mechanisms	--	Vegetative cell wall protein gp1 OS=Chlamydomonas reinhardtii OX=3055 GN=GP1 PE=1 SV=1	hypothetical protein [Oryza sativa Japonica Group]
LOC_Os05g44030	581	256.291	-1.14498	6.59086e-05	0.000494595	down	[RTKL]	--	Molecular Function: protein serine/threonine kinase activity (GO:0004674);; Molecular Function: ATP binding (GO:0005524);; Cellular Component: mitochondrion (GO:0005739);; Biological Process: protein phosphorylation (GO:0006468);; Cellular Component: plastid (GO:0009536);;	--	[T]	Signal transduction mechanisms	Protein kinase domain;; Protein tyrosine kinase	Proline-rich receptor-like protein kinase PERK1 OS=Arabidopsis thaliana OX=3702 GN=PERK1 PE=1 SV=1	putative protein kinase [Oryza sativa Japonica Group]
LOC_Os01g23050	16.6614	2.01778	-1.92687	0.0148568	0.0475524	down	--	--	Molecular Function: nucleic acid binding (GO:0003676);; Molecular Function: aspartic-type endopeptidase activity (GO:0004190);; Biological Process: proteolysis (GO:0006508);; Molecular Function: zinc ion binding (GO:0008270);; Biological Process: DNA integration (GO:0015074);;	--	--	--	--	--	retrotransposon protein, putative, Ty3-gypsy subclass [Oryza sativa Japonica Group]
LOC_Os09g19870	365.924	156.668	-1.1781	0.00016055	0.00106774	down	--	--	Molecular Function: nucleic acid binding (GO:0003676);; Molecular Function: protein serine/threonine kinase activity (GO:0004674);; Molecular Function: ATP binding (GO:0005524);; Cellular Component: mitochondrion (GO:0005739);; Biological Process: protein phosphorylation (GO:0006468);; Molecular Function: zinc ion binding (GO:0008270);; Cellular Component: plastid (GO:0009536);;	--	--	--	--	--	Os09g0363200, partial [Oryza sativa Japonica Group]
LOC_Os04g57340	4685.44	1935.18	-1.18942	0.00445063	0.0177529	down	[R]	General function prediction only	Molecular Function: DNA binding (GO:0003677);; Molecular Function: DNA-binding transcription factor activity (GO:0003700);; Cellular Component: nucleus (GO:0005634);; Biological Process: regulation of transcription, DNA-templated (GO:0006355);;	--	--	--	AP2 domain	Ethylene-responsive transcription factor 7 OS=Arabidopsis thaliana OX=3702 GN=ERF7 PE=1 SV=1	PREDICTED: ethylene-responsive transcription factor 7 [Oryza sativa Japonica Group]
LOC_Os03g60730	287.518	109.124	-1.33827	7.53086e-05	0.000553027	down	--	--	Molecular Function: DNA binding (GO:0003677);; Cellular Component: plastid (GO:0009536);; Molecular Function: protein dimerization activity (GO:0046983);;	--	[L]	Replication, recombination and repair	Domain of unknown function (DUF4413)	Zinc finger BED domain-containing protein RICESLEEPER 2 OS=Oryza sativa subsp. japonica OX=39947 GN=Os03g0733400 PE=2 SV=1	hypothetical protein [Oryza sativa Japonica Group]
LOC_Os10g04130	1241.22	519.947	-1.21701	1.86095e-05	0.000165333	down	--	--	Molecular Function: RNA-directed DNA polymerase activity (GO:0003964);; Molecular Function: binding (GO:0005488);; Cellular Component: mitochondrion (GO:0005739);; Biological Process: RNA-dependent DNA biosynthetic process (GO:0006278);;	--	--	--	Domain of unknown function (DUF4283)	--	PREDICTED: uncharacterized protein LOC4348040 isoform X2 [Oryza sativa Japonica Group]
LOC_Os11g09890	16.9469	1.91142	-2.03593	0.0090238	0.0317682	down	--	--	--	--	--	--	Domain of unknown function (DUF834)	Leucine-rich repeat extensin-like protein 5 OS=Arabidopsis thaliana OX=3702 GN=LRX5 PE=2 SV=2	retrotransposon protein, putative, unclassified [Oryza sativa Japonica Group]
MSTRG.23176	660.65	107.763	-2.39609	2.13029e-07	3.21659e-06	down	--	--	--	--	--	--	--	--	Os07g0121500, partial [Oryza sativa Japonica Group]
LOC_Os07g44860	343.93	145.175	-1.18707	0.000874594	0.00455351	down	[I]	Lipid transport and metabolism	Cellular Component: mitochondrion (GO:0005739);; Biological Process: metabolic process (GO:0008152);; Molecular Function: hydrolase activity (GO:0016787);;	--	[V]	Defense mechanisms	alpha/beta hydrolase fold;; Carboxylesterase family;; Prolyl oligopeptidase family	Probable carboxylesterase 18 OS=Arabidopsis thaliana OX=3702 GN=CXE18 PE=1 SV=1	putative esterase [Oryza sativa Japonica Group]
LOC_Os01g68104	642.186	272.686	-1.18636	0.000223137	0.00141436	down	--	--	--	--	--	--	--	Histone deacetylase HDT2 OS=Zea mays OX=4577 GN=HDT2 PE=1 SV=1	PREDICTED: histone deacetylase HDT2 [Oryza sativa Japonica Group]
LOC_Os02g02800	110.118	52.4554	-1.00631	0.0116459	0.0390649	down	[QR]	--	Molecular Function: methyltransferase activity (GO:0008168);; Biological Process: methylation (GO:0032259);;	--	[A]	RNA processing and modification	Lysine methyltransferase	--	PREDICTED: methyltransferase-like protein 23 [Oryza sativa Japonica Group]
MSTRG.16371	128.625	53.0091	-1.174	0.0113768	0.0383599	down	--	--	--	--	[TZ]	--	--	--	Os04g0293100, partial [Oryza sativa Japonica Group]
LOC_Os06g12870	702.703	139.219	-2.1729	3.40813e-07	4.9016e-06	down	--	--	Cellular Component: mitochondrion (GO:0005739);; Cellular Component: Golgi apparatus (GO:0005794);; Biological Process: xyloglucan metabolic process (GO:0010411);; Molecular Function: O-acetyltransferase activity (GO:0016413);;	--	--	--	GDSL/SGNH-like Acyl-Esterase family found in Pmr5 and Cas1p;; PMR5 N terminal Domain	Protein ALTERED XYLOGLUCAN 4 OS=Arabidopsis thaliana OX=3702 GN=AXY4 PE=1 SV=1	PREDICTED: protein ALTERED XYLOGLUCAN 4 [Oryza sativa Japonica Group]
LOC_Os07g09384	134.845	28.365	-1.96098	0.00042132	0.00244932	down	--	--	Cellular Component: plastid (GO:0009536);;	--	--	--	Domain of unknown function (DUF569)	Proline-rich receptor-like protein kinase PERK9 OS=Arabidopsis thaliana OX=3702 GN=PERK9 PE=1 SV=1	PREDICTED: uncharacterized protein LOC9272142 [Oryza sativa Japonica Group]
LOC_Os02g09850	50.2663	8.142	-2.18171	0.000514666	0.00289631	down	[U]	Intracellular trafficking, secretion, and vesicular transport	Cellular Component: plastid (GO:0009536);;	--	--	--	--	Protein GLUTAMINE DUMPER 2 OS=Arabidopsis thaliana OX=3702 GN=GDU2 PE=2 SV=1	PREDICTED: protein GLUTAMINE DUMPER 6 [Oryza sativa Japonica Group]
LOC_Os02g54200	573.669	217.708	-1.35786	9.35375e-07	1.2005e-05	down	--	--	Molecular Function: double-stranded DNA binding (GO:0003690);; Cellular Component: mitochondrion (GO:0005739);; Biological Process: regulation of transcription, DNA-templated (GO:0006355);;	--	[KR]	--	mTERF	Transcription termination factor MTERF4, chloroplastic OS=Oryza sativa subsp. japonica OX=39947 GN=Os05g0404000 PE=2 SV=1	hypothetical protein OsJ_08629 [Oryza sativa Japonica Group]
LOC_Os10g17454	5799.9	2838.5	-1.01516	6.93159e-07	9.20846e-06	down	--	--	Molecular Function: nucleotide binding (GO:0000166);; Molecular Function: nucleic acid binding (GO:0003676);; Cellular Component: mitochondrion (GO:0005739);;	--	[R]	General function prediction only	RNA recognition motif. (a.k.a. RRM, RBD, or RNP domain)	Glycine-rich RNA-binding protein 3, mitochondrial OS=Arabidopsis thaliana OX=3702 GN=RBG3 PE=1 SV=1	PREDICTED: glycine-rich RNA-binding protein 10 [Oryza sativa Japonica Group]
MSTRG.23211	278.199	35.0338	-2.66491	2.20383e-07	3.31144e-06	down	--	--	Molecular Function: phosphoprotein phosphatase activity (GO:0004721);;	--	[AR]	--	--	Formin-like protein 5 OS=Oryza sativa subsp. japonica OX=39947 GN=FH5 PE=2 SV=2	Os03g0246050, partial [Oryza sativa Japonica Group]
LOC_Os03g30250	110.795	11.2886	-2.783	2.57497e-06	2.93673e-05	down	--	--	Cellular Component: plasma membrane (GO:0005886);; Biological Process: cellulose microfibril organization (GO:0010215);; Cellular Component: cytoplasmic vesicle (GO:0016023);; Biological Process: cell growth (GO:0016049);; Cellular Component: anchored component of membrane (GO:0031225);;	--	--	--	COBRA-like protein	COBRA-like protein 5 OS=Oryza sativa subsp. japonica OX=39947 GN=BC1 PE=2 SV=1	PREDICTED: COBRA-like protein 5 [Oryza sativa Japonica Group]
MSTRG.12786	735.687	176.641	-1.87701	7.02151e-05	0.000521385	down	[J]	Translation, ribosomal structure and biogenesis	Molecular Function: actin binding (GO:0003779);; Molecular Function: phosphoprotein phosphatase activity (GO:0004721);; Cellular Component: spindle (GO:0005819);; Molecular Function: microtubule binding (GO:0008017);; Cellular Component: phragmoplast (GO:0009524);; Biological Process: microsporogenesis (GO:0009556);; Cellular Component: preprophase band (GO:0009574);; Molecular Function: actin fi…	--	--	--	--	Formin-like protein 14 OS=Arabidopsis thaliana OX=3702 GN=FH14 PE=3 SV=3	hypothetical protein BU14_0074s0049 [Porphyra umbilicalis]
LOC_Os01g42820	3588.68	1658.22	-1.07861	0.000217022	0.00138043	down	[R]	General function prediction only	Molecular Function: nucleotide binding (GO:0000166);; Molecular Function: nucleic acid binding (GO:0003676);; Cellular Component: nucleolus (GO:0005730);; Biological Process: defense response (GO:0006952);; Biological Process: cell death (GO:0008219);; Biological Process: ethylene biosynthetic process (GO:0009693);; Biological Process: leaf senescence (GO:0010150);; Cellular Component: viral nucl…	--	[R]	General function prediction only	RNA recognition motif. (a.k.a. RRM, RBD, or RNP domain);; RNA recognition motif	UBP1-associated protein 2C OS=Arabidopsis thaliana OX=3702 GN=UBA2C PE=2 SV=1	PREDICTED: UBP1-associated protein 2C [Oryza sativa Japonica Group]
LOC_Os10g21460	140.154	57.7229	-1.22394	0.000268899	0.00165952	down	--	--	--	--	--	--	Sin3 binding region of histone deacetylase complex subunit SAP30	--	PREDICTED: uncharacterized protein LOC4348437 [Oryza sativa Japonica Group]
MSTRG.3793	2514.31	898.259	-1.4394	4.75881e-07	6.53804e-06	down	--	--	--	--	--	--	--	--	Os01g0959750, partial [Oryza sativa Japonica Group]
MSTRG.3969	501.113	31.8893	-2.67345	0.000528936	0.00296381	down	--	--	Molecular Function: phosphoprotein phosphatase activity (GO:0004721);;	--	[AR]	--	--	Formin-like protein 5 OS=Oryza sativa subsp. japonica OX=39947 GN=FH5 PE=2 SV=2	hypothetical protein BU14_1177s0001, partial [Porphyra umbilicalis]
LOC_Os07g46060	9670.38	4480.98	-1.07918	7.66403e-05	0.000561919	down	--	--	Molecular Function: phosphorelay sensor kinase activity (GO:0000155);; Biological Process: phosphorelay signal transduction system (GO:0000160);; Cellular Component: membrane (GO:0016020);; Biological Process: signal transduction by protein phosphorylation (GO:0023014);;	--	--	--	--	Leucine-rich repeat extensin-like protein 5 OS=Arabidopsis thaliana OX=3702 GN=LRX5 PE=2 SV=2	hypothetical protein OsJ_25404 [Oryza sativa Japonica Group]
LOC_Os11g34700	35.2284	9.28242	-1.57947	0.0123972	0.041094	down	--	--	--	--	[O]	Posttranslational modification, protein turnover, chaperones	Protein of unknown function (DUF629)	--	expressed protein [Oryza sativa Japonica Group]
LOC_Os05g46950	306.528	26.9644	-3.2186	3.50692e-12	1.408e-10	down	--	--	--	--	--	--	--	--	PREDICTED: uncharacterized protein LOC4339507 [Oryza sativa Japonica Group]
LOC_Os10g39936	688.139	182.666	-1.75762	0.000119712	0.000827053	down	--	--	Molecular Function: zinc ion binding (GO:0008270);; Cellular Component: integral component of membrane (GO:0016021);; Biological Process: protein ubiquitination (GO:0016567);;	--	[O]	Posttranslational modification, protein turnover, chaperones	Ring finger domain;; RING-H2 zinc finger domain;; Zinc finger, C3HC4 type (RING finger);; RING-like zinc finger;; RING-type zinc-finger;; zinc-RING finger domain;; Anaphase-promoting complex subunit 11 RING-H2 finger;; Zinc finger, C3HC4 type (RING finger)	E3 ubiquitin-protein ligase Os03g0188200 OS=Oryza sativa subsp. japonica OX=39947 GN=Os03g0188200 PE=2 SV=1	PREDICTED: RING-H2 finger protein ATL39-like [Oryza sativa Japonica Group]
MSTRG.7319	35474.3	7335.3	-2.14647	2.02017e-08	3.9154e-07	down	--	--	Molecular Function: phosphoprotein phosphatase activity (GO:0004721);;	--	--	--	--	Formin-like protein 6 OS=Oryza sativa subsp. japonica OX=39947 GN=FH6 PE=2 SV=2	hypothetical protein BU14_0032s0008 [Porphyra umbilicalis]
LOC_Os04g47080	24.3886	0	-3.68413	4.04043e-06	4.37805e-05	down	--	--	Molecular Function: DNA binding (GO:0003677);; Cellular Component: nucleus (GO:0005634);; Biological Process: flavonoid metabolic process (GO:0009812);; Molecular Function: protein dimerization activity (GO:0046983);;	--	--	--	bHLH-MYC and R2R3-MYB transcription factors N-terminal;; Helix-loop-helix DNA-binding domain	Anthocyanin regulatory Lc protein OS=Zea mays OX=4577 GN=LC PE=1 SV=1	PREDICTED: anthocyanin regulatory Lc protein [Oryza sativa Japonica Group]
LOC_Os06g13620	122.918	37.8196	-1.54162	0.00115069	0.00574655	down	--	--	Molecular Function: DNA binding (GO:0003677);; Biological Process: double-strand break repair (GO:0006302);; Biological Process: DNA recombination (GO:0006310);; Molecular Function: zinc ion binding (GO:0008270);; Cellular Component: plastid (GO:0009536);;	--	--	--	--	--	hypothetical protein OsI_22352 [Oryza sativa Indica Group]
LOC_Os02g25780	1329.34	189.544	-2.57749	1.93519e-08	3.76414e-07	down	--	--	--	--	--	--	Protein of unknown function (DUF1442)	Formin-like protein 5 OS=Oryza sativa subsp. japonica OX=39947 GN=FH5 PE=2 SV=2	PREDICTED: uncharacterized protein LOC4329279 [Oryza sativa Japonica Group]
LOC_Os01g11340	685.013	247.678	-1.3734	0.000823057	0.004326	down	[Q]	Secondary metabolites biosynthesis, transport and catabolism	Molecular Function: monooxygenase activity (GO:0004497);; Molecular Function: iron ion binding (GO:0005506);; Cellular Component: cytoplasmic vesicle (GO:0016023);; Molecular Function: oxidoreductase activity, acting on paired donors, with incorporation or reduction of molecular oxygen (GO:0016705);; Molecular Function: heme binding (GO:0020037);; Biological Process: electron transport chain (GO:…	K09832|0.0|sbi:SORBI_03g002060|CYP710A;EC:1.14.19.41|hypothetical protein; K09832 cytochrome P450, family 710, subfamily A	[QI]	--	Cytochrome P450	Cytochrome P450 710A1 OS=Arabidopsis thaliana OX=3702 GN=CYP710A1 PE=1 SV=1	PREDICTED: cytochrome P450 710A1 [Oryza sativa Japonica Group]
LOC_Os06g32740	46.6443	15.1347	-1.43725	0.00685972	0.0252726	down	[E]	Amino acid transport and metabolism	Cellular Component: mitochondrion (GO:0005739);; Biological Process: proteolysis (GO:0006508);; Molecular Function: cysteine-type peptidase activity (GO:0008234);; Cellular Component: plastid (GO:0009536);; Biological Process: protein ubiquitination (GO:0016567);;	--	--	--	Transposase family tnp2;; Domain of unknown function (DUF4218);; Transposase-associated domain;; Domain of unknown function (DUF4216);; Serine carboxypeptidase	Serine carboxypeptidase-like 16 OS=Arabidopsis thaliana OX=3702 GN=SCPL16 PE=2 SV=1	B1159F04.14 [Oryza sativa Japonica Group]
LOC_Os05g41750	67.6267	10.3127	-2.37599	9.62828e-06	9.38642e-05	down	[D]	Cell cycle control, cell division, chromosome partitioning	Molecular Function: ATP binding (GO:0005524);; Cellular Component: nucleus (GO:0005634);; Cellular Component: chromosome (GO:0005694);; Biological Process: DNA repair (GO:0006281);; Biological Process: DNA recombination (GO:0006310);; Biological Process: sister chromatid cohesion (GO:0007062);; Biological Process: chromosome condensation (GO:0030261);;	--	[BD]	--	RecF/RecN/SMC N terminal domain	Structural maintenance of chromosomes protein 4 OS=Arabidopsis thaliana OX=3702 GN=SMC4 PE=1 SV=1	PREDICTED: structural maintenance of chromosomes protein 4 [Oryza sativa Japonica Group]
LOC_Os03g07720	43.8472	6.79158	-2.07891	0.00256927	0.0112868	down	--	--	Cellular Component: mitochondrion (GO:0005739);;	--	[K]	Transcription	--	50 kDa gamma-zein OS=Zea mays OX=4577 GN=GRMZM2G138689 PE=1 SV=1	hypothetical protein LOC_Os03g07720 [Oryza sativa Japonica Group]
MSTRG.12738	133.179	41.6191	-1.5349	0.00107148	0.0054057	down	--	--	Molecular Function: structural constituent of cell wall (GO:0005199);;	--	--	--	--	Vegetative cell wall protein gp1 OS=Chlamydomonas reinhardtii OX=3055 GN=GP1 PE=1 SV=1	hypothetical protein BU14_1990s0001 [Porphyra umbilicalis]
MSTRG.17929	111.668	2.05918	-2.56535	0.00201136	0.00919961	down	--	--	Molecular Function: aspartic-type endopeptidase activity (GO:0004190);; Cellular Component: extracellular region (GO:0005576);; Biological Process: proteolysis (GO:0006508);; Biological Process: protein catabolic process (GO:0030163);;	--	[O]	Posttranslational modification, protein turnover, chaperones	--	Probable aspartic protease At2g35615 OS=Arabidopsis thaliana OX=3702 GN=At2g35615 PE=3 SV=1	hypothetical protein LOC_Os03g60500 [Oryza sativa Japonica Group]
MSTRG.19748	68.7381	23.3132	-1.39082	0.00815115	0.0292044	down	--	--	--	--	--	--	--	--	hypothetical protein OsI_20086 [Oryza sativa Indica Group]
LOC_Os03g17550	64.9829	15.7063	-1.81785	0.000399753	0.00234276	down	[RTKL]	--	Molecular Function: protein kinase activity (GO:0004672);; Molecular Function: ATP binding (GO:0005524);; Biological Process: protein phosphorylation (GO:0006468);;	--	[T]	Signal transduction mechanisms	Protein kinase domain;; Protein tyrosine kinase	Serine/threonine-protein kinase PBL27 OS=Arabidopsis thaliana OX=3702 GN=PBL27 PE=1 SV=1	PREDICTED: serine/threonine-protein kinase CDL1 [Oryza sativa Japonica Group]
LOC_Os06g47470	3264.93	1352.57	-1.24016	1.33486e-06	1.64326e-05	down	[RTKL]	--	Molecular Function: protein serine/threonine kinase activity (GO:0004674);; Molecular Function: ATP binding (GO:0005524);; Biological Process: protein phosphorylation (GO:0006468);;	--	--	--	Protein kinase domain;; Protein tyrosine kinase	Cysteine-rich receptor-like protein kinase 5 OS=Arabidopsis thaliana OX=3702 GN=CRK5 PE=1 SV=1	Os06g0689600 [Oryza sativa Japonica Group]
MSTRG.26708	179.739	12.6298	-3.15247	4.85414e-07	6.65777e-06	down	--	--	Molecular Function: transmembrane receptor protein serine/threonine kinase activity (GO:0004675);; Molecular Function: ATP binding (GO:0005524);; Cellular Component: plasma membrane (GO:0005886);; Biological Process: protein phosphorylation (GO:0006468);; Biological Process: cell surface receptor signaling pathway (GO:0007166);; Cellular Component: integral component of membrane (GO:0016021);;	--	[T]	Signal transduction mechanisms	--	Proline-rich receptor-like protein kinase PERK14 OS=Arabidopsis thaliana OX=3702 GN=PERK14 PE=2 SV=1	unnamed protein product [Aspergillus niger]
LOC_Os02g39640	688.824	225.385	-1.53408	1.29541e-05	0.000120963	down	--	--	--	--	--	--	--	--	Os02g0609550 [Oryza sativa Japonica Group]
LOC_Os10g17570	18.9592	2.87295	-1.87199	0.0141919	0.0458616	down	--	--	Biological Process: tRNA dihydrouridine synthesis (GO:0002943);; Molecular Function: DNA binding (GO:0003677);; Molecular Function: carbohydrate:proton symporter activity (GO:0005351);; Cellular Component: nucleus (GO:0005634);; Cellular Component: mitochondrion (GO:0005739);; Cellular Component: endoplasmic reticulum membrane (GO:0005789);; Biological Process: base-excision repair (GO:0006284);;…	--	[R]	General function prediction only	Reverse transcriptase (RNA-dependent DNA polymerase);; Integrase core domain	Retrovirus-related Pol polyprotein from transposon TNT 1-94 OS=Nicotiana tabacum OX=4097 PE=2 SV=1	Putative retroelement [Oryza sativa Japonica Group]
LOC_Os12g02500	28.3104	2.83155	-2.57057	0.00015812	0.00105503	down	--	--	Biological Process: indoleacetic acid conjugate metabolic process (GO:0033473);; Biological Process: shoot system development (GO:0048367);; Molecular Function: methyl indole-3-acetate esterase activity (GO:0080030);;	--	--	--	Alpha/beta hydrolase family;; alpha/beta hydrolase fold;; Serine aminopeptidase, S33	Methylesterase 17 OS=Arabidopsis thaliana OX=3702 GN=MES17 PE=1 SV=1	hydrolase, alpha/beta fold family protein, expressed [Oryza sativa Japonica Group]
MSTRG.27223	296.72	107.133	-1.40252	6.87316e-05	0.000512727	down	--	--	Cellular Component: integral component of membrane (GO:0016021);;	--	[TZ]	--	--	Formin-like protein 16 OS=Oryza sativa subsp. japonica OX=39947 GN=FH16 PE=2 SV=1	Os09g0100750, partial [Oryza sativa Japonica Group]
LOC_Os12g18300	29.2015	1.92441	-2.5889	0.000748454	0.0039873	down	--	--	Molecular Function: RNA binding (GO:0003723);; Molecular Function: RNA-directed DNA polymerase activity (GO:0003964);; Cellular Component: mitochondrion (GO:0005739);; Biological Process: RNA-dependent DNA biosynthetic process (GO:0006278);; Molecular Function: zinc ion binding (GO:0008270);;	--	[R]	General function prediction only	--	Putative ribonuclease H protein At1g65750 OS=Arabidopsis thaliana OX=3702 GN=At1g65750 PE=3 SV=1	retrotransposon protein, putative, unclassified [Oryza sativa Japonica Group]
LOC_Os09g34200	165.096	48.4524	-1.67638	3.87548e-06	4.22745e-05	down	--	--	--	--	--	--	F-box domain;; F-box-like;; F-box associated domain;; F-box associated	F-box/kelch-repeat protein At3g23880 OS=Arabidopsis thaliana OX=3702 GN=At3g23880 PE=2 SV=1	hypothetical protein OsJ_30025 [Oryza sativa Japonica Group]
LOC_Os02g03730	566.427	225.475	-1.29918	2.09043e-07	3.16736e-06	down	[B]	Chromatin structure and dynamics	Cellular Component: mitochondrion (GO:0005739);;	--	[K]	Transcription	SWIB/MDM2 domain	Formin-like protein 7 OS=Arabidopsis thaliana OX=3702 GN=FH7 PE=2 SV=1	PREDICTED: upstream activation factor subunit spp27 [Oryza sativa Japonica Group]
MSTRG.13241	24331.8	10817	-1.15315	3.87895e-09	8.63312e-08	down	--	--	--	--	--	--	--	--	uncharacterized protein LOC109941755 [Zea mays]
MSTRG.5188	66.5603	15.3618	-1.77438	0.00360291	0.0148952	down	--	--	Molecular Function: transmembrane receptor protein serine/threonine kinase activity (GO:0004675);; Molecular Function: structural constituent of cell wall (GO:0005199);; Molecular Function: ATP binding (GO:0005524);; Cellular Component: plasma membrane (GO:0005886);; Biological Process: protein phosphorylation (GO:0006468);; Biological Process: cell surface receptor signaling pathway (GO:0007166)…	--	[A]	RNA processing and modification	--	Proline-rich receptor-like protein kinase PERK8 OS=Arabidopsis thaliana OX=3702 GN=PERK8 PE=1 SV=1	hypothetical protein BU14_0286s0019 [Porphyra umbilicalis]
LOC_Os04g41450	107.773	25.1491	-1.9542	5.49354e-06	5.75532e-05	down	[E]	Amino acid transport and metabolism	Molecular Function: transporter activity (GO:0005215);; Biological Process: transport (GO:0006810);; Cellular Component: membrane (GO:0016020);;	--	[E]	Amino acid transport and metabolism	POT family	Protein NRT1/ PTR FAMILY 4.6 OS=Arabidopsis thaliana OX=3702 GN=NPF4.6 PE=1 SV=1	PREDICTED: protein NRT1/ PTR FAMILY 4.5 isoform X2 [Oryza sativa Japonica Group]
LOC_Os06g44640	86.4705	35.9963	-1.18217	0.00386251	0.0157761	down	--	--	Cellular Component: mitochondrion (GO:0005739);;	--	--	--	--	--	PREDICTED: uncharacterized protein LOC4341719 [Oryza sativa Japonica Group]
LOC_Os04g39980	3456.87	1183.38	-1.47112	4.11794e-05	0.00032977	down	[R]	General function prediction only	Biological Process: auxin catabolic process (GO:0009852);; Cellular Component: membrane (GO:0016020);; Molecular Function: oxidoreductase activity, acting on paired donors, with incorporation or reduction of molecular oxygen, 2-oxoglutarate as one donor, and incorporation of one atom each of oxygen into both donors (GO:0016706);; Molecular Function: metal ion binding (GO:0046872);; Biological Pro…	--	[QR]	--	2OG-Fe(II) oxygenase superfamily;; non-haem dioxygenase in morphine synthesis N-terminal	2-oxoglutarate-dependent dioxygenase DAO OS=Oryza sativa subsp. japonica OX=39947 GN=DAO PE=2 SV=2	PREDICTED: 2-oxoglutarate-dependent dioxygenase DAO [Oryza sativa Japonica Group]
LOC_Os11g41870	35.1171	9.52734	-1.55502	0.0128607	0.0423459	down	[GEPR]	--	Cellular Component: endoplasmic reticulum (GO:0005783);; Biological Process: carbohydrate transport (GO:0008643);; Cellular Component: integral component of membrane (GO:0016021);; Molecular Function: transmembrane transporter activity (GO:0022891);; Biological Process: transmembrane transport (GO:0055085);;	--	[R]	General function prediction only	Sugar (and other) transporter;; Major Facilitator Superfamily	Polyol transporter 5 OS=Arabidopsis thaliana OX=3702 GN=PLT5 PE=1 SV=2	PREDICTED: polyol transporter 5-like [Oryza sativa Japonica Group]
LOC_Os03g01820	162.824	46.3252	-1.61123	0.00216204	0.00976804	down	[I]	Lipid transport and metabolism	Molecular Function: iron ion binding (GO:0005506);; Biological Process: fatty acid biosynthetic process (GO:0006633);; Cellular Component: integral component of membrane (GO:0016021);; Molecular Function: oxidoreductase activity (GO:0016491);; Biological Process: oxidation-reduction process (GO:0055114);;	K14423|0.0|osa:4331338|SMO1;EC:1.14.13.72|Os03g0108500; K14423 4,4-dimethyl-9beta,19-cyclopropylsterol-4alpha-methyl oxidase [EC:1.14.13.72]	[I]	Lipid transport and metabolism	Fatty acid hydroxylase superfamily	Methylsterol monooxygenase 1-1 OS=Arabidopsis thaliana OX=3702 GN=SMO1-1 PE=1 SV=1	PREDICTED: methylsterol monooxygenase 1-1 [Oryza sativa Japonica Group]
LOC_Os01g50870	706.664	271.469	-1.30566	0.000530267	0.00297025	down	[LKJ]	--	--	--	--	--	Domain of unknown function (DUF4666)	Uncharacterized protein At1g15400 OS=Arabidopsis thaliana OX=3702 GN=At1g15400 PE=1 SV=2	PREDICTED: uncharacterized protein At1g15400-like [Oryza sativa Japonica Group]
LOC_Os08g37050	83.9773	35.0691	-1.15991	0.0111076	0.0376587	down	[I]	Lipid transport and metabolism	Biological Process: metabolic process (GO:0008152);; Molecular Function: hydrolase activity (GO:0016787);;	--	[V]	Defense mechanisms	alpha/beta hydrolase fold;; Carboxylesterase family;; alpha/beta hydrolase fold	Tuliposide A-converting enzyme 1, chloroplastic OS=Tulipa gesneriana OX=13306 GN=TCEA1 PE=1 SV=1	PREDICTED: tuliposide A-converting enzyme 1, chloroplastic [Oryza sativa Japonica Group]
MSTRG.28705	184.654	34.5912	-2.22358	8.9457e-07	1.15176e-05	down	[J]	Translation, ribosomal structure and biogenesis	--	--	[D]	Cell cycle control, cell division, chromosome partitioning	--	Holliday junction resolvase MOC1, chloroplastic OS=Chlamydomonas reinhardtii OX=3055 GN=MOC1 PE=3 SV=2	hypothetical protein AURANDRAFT_71291, partial [Aureococcus anophagefferens]
MSTRG.28410	64.803	7.97882	-2.21323	0.00246732	0.0109126	down	--	--	Molecular Function: microtubule motor activity (GO:0003777);; Molecular Function: ATP binding (GO:0005524);; Cellular Component: microtubule (GO:0005874);; Biological Process: microtubule-based movement (GO:0007018);; Cellular Component: chloroplast (GO:0009507);;	--	--	--	--	Kinesin-like protein KIN-7E, chloroplastic OS=Oryza sativa subsp. japonica OX=39947 GN=KIN7E PE=3 SV=2	hypothetical protein BU14_0032s0038 [Porphyra umbilicalis]
LOC_Os10g35750	133.241	23.1682	-2.34464	2.69657e-08	5.07533e-07	down	[J]	Translation, ribosomal structure and biogenesis	Cellular Component: mitochondrion (GO:0005739);; Cellular Component: cytoplasmic vesicle (GO:0016023);;	--	[R]	General function prediction only	PPR repeat family;; PPR repeat;; Pentatricopeptide repeat domain;; PPR repeat;; Tetratricopeptide repeat	Pentatricopeptide repeat-containing protein At2g20710, mitochondrial OS=Arabidopsis thaliana OX=3702 GN=At2g20710 PE=2 SV=1	Os10g0501200 [Oryza sativa Japonica Group]
LOC_Os04g54840	869.199	411.449	-1.0554	1.28785e-05	0.000120413	down	[K]	Transcription	Molecular Function: DNA binding (GO:0003677);; Molecular Function: DNA-directed 5'-3' RNA polymerase activity (GO:0003899);; Biological Process: transcription, DNA-templated (GO:0006351);; Molecular Function: ribonucleoside binding (GO:0032549);;	--	[K]	Transcription	RNA polymerase Rpb2, domain 6;; RNA polymerase beta subunit;; RNA polymerase Rpb2, domain 7;; RNA polymerase Rpb2, domain 4;; RNA polymerase Rpb2, domain 3;; RNA polymerase Rpb2, domain 2;; RNA polymerase Rpb2, domain 5	DNA-directed RNA polymerases IV and V subunit 2 OS=Arabidopsis thaliana OX=3702 GN=NRPD2 PE=1 SV=1	PREDICTED: DNA-directed RNA polymerases IV and V subunit 2 [Oryza sativa Japonica Group]
LOC_Os06g45570	2924.24	792.683	-1.74781	4.78747e-05	0.000375566	down	--	--	--	--	--	--	VQ motif	VQ motif-containing protein 22 OS=Arabidopsis thaliana OX=3702 GN=VQ22 PE=2 SV=1	PREDICTED: VQ motif-containing protein 22 [Oryza sativa Japonica Group]
LOC_Os11g15720	37.5134	2.79257	-2.85687	3.36694e-05	0.000277196	down	--	--	Cellular Component: mitochondrion (GO:0005739);; Cellular Component: plastid (GO:0009536);;	--	[R]	General function prediction only	Domain of unknown function (DUF834)	Serine/arginine-rich splicing factor SR45 OS=Arabidopsis thaliana OX=3702 GN=SR45 PE=1 SV=1	hypothetical protein LOC_Os11g15720 [Oryza sativa Japonica Group]
MSTRG.7785	44.068	0.379686	-3.48551	1.4302e-05	0.000131848	down	--	--	Molecular Function: transmembrane receptor protein serine/threonine kinase activity (GO:0004675);; Molecular Function: ATP binding (GO:0005524);; Cellular Component: plasma membrane (GO:0005886);; Biological Process: protein phosphorylation (GO:0006468);; Biological Process: cell surface receptor signaling pathway (GO:0007166);; Cellular Component: integral component of membrane (GO:0016021);; Mo…	--	[T]	Signal transduction mechanisms	--	Proline-rich receptor-like protein kinase PERK9 OS=Arabidopsis thaliana OX=3702 GN=PERK9 PE=1 SV=1	circumsporozoite protein-like [Oryza sativa Japonica Group]
LOC_Os12g31470	1959.78	948.286	-1.02314	3.55285e-05	0.000290591	down	[S]	Function unknown	Molecular Function: nucleic acid binding (GO:0003676);; Molecular Function: aspartic-type endopeptidase activity (GO:0004190);; Molecular Function: protein serine/threonine kinase activity (GO:0004674);; Molecular Function: ATP binding (GO:0005524);; Biological Process: protein phosphorylation (GO:0006468);; Biological Process: proteolysis (GO:0006508);; Biological Process: DNA integration (GO:00…	--	--	--	Protein tyrosine kinase;; Protein kinase domain;; Leucine rich repeat;; Leucine Rich repeats (2 copies);; Retroviral aspartyl protease;; Retrotransposon gag protein;; Leucine rich repeat N-terminal domain;; gag-polyprotein putative aspartyl protease;; Leucine Rich Repeat	Receptor kinase-like protein Xa21 OS=Oryza sativa subsp. indica OX=39946 GN=XA21 PE=1 SV=1	retrotransposon protein, putative, unclassified [Oryza sativa Japonica Group]
LOC_Os09g36880	490.866	185.696	-1.35366	1.19878e-05	0.000113272	down	--	--	Biological Process: lipid metabolic process (GO:0006629);; Cellular Component: cytoplasmic vesicle (GO:0016023);; Molecular Function: lipase activity (GO:0016298);;	--	--	--	GDSL-like Lipase/Acylhydrolase	GDSL esterase/lipase EXL3 OS=Arabidopsis thaliana OX=3702 GN=EXL3 PE=2 SV=1	PREDICTED: GDSL esterase/lipase EXL3 isoform X1 [Oryza sativa Japonica Group]
LOC_Os05g27730	41999.4	7279.14	-2.41362	3.28972e-12	1.32734e-10	down	--	--	Molecular Function: DNA-binding transcription factor activity (GO:0003700);; Biological Process: regulation of transcription, DNA-templated (GO:0006355);; Molecular Function: sequence-specific DNA binding (GO:0043565);;	K13424|0.0|osa:4338474|WRKY33;WRKY33|Os05g0343400; K13424 WRKY transcription factor 33	--	--	WRKY DNA -binding domain	WRKY transcription factor WRKY24 OS=Oryza sativa subsp. indica OX=39946 GN=WRKY24 PE=2 SV=1	PREDICTED: probable WRKY transcription factor 26 isoform X3 [Oryza sativa Japonica Group]
LOC_Os09g36200	4885.79	2173.65	-1.11684	0.00110917	0.00556997	down	--	--	Cellular Component: chloroplast stroma (GO:0009570);; Biological Process: PSII associated light-harvesting complex II catabolic process (GO:0010304);; Biological Process: chlorophyll catabolic process (GO:0015996);; Cellular Component: chloroplast membrane (GO:0031969);;	K22013|0.0|osa:4347672|SGR, SGRL;EC:4.99.1.10|Os09g0532000	--	--	Staygreen protein	Protein STAY-GREEN, chloroplastic OS=Oryza sativa subsp. japonica OX=39947 GN=SGR PE=1 SV=1	PREDICTED: protein STAY-GREEN, chloroplastic [Oryza sativa Japonica Group]
MSTRG.28438	299.185	101.757	-1.46498	0.000202715	0.00130395	down	--	--	Molecular Function: structural constituent of cell wall (GO:0005199);;	--	--	--	--	Vegetative cell wall protein gp1 OS=Chlamydomonas reinhardtii OX=3055 GN=GP1 PE=1 SV=1	hypothetical protein OsI_19977 [Oryza sativa Indica Group]
MSTRG.23878	55.2672	13.0484	-1.76985	0.00265561	0.011601	down	--	--	--	K14325|2e-06|ppp:PHYPADRAFT_105411|RNPS1;RNPS1|hypothetical protein; K14325 RNA-binding protein with serine-rich domain 1	--	--	--	--	hypothetical protein AURANDRAFT_71291, partial [Aureococcus anophagefferens]
LOC_Os12g14000	12.6727	0	-2.67925	0.00124264	0.00614263	down	[D]	Cell cycle control, cell division, chromosome partitioning	Cellular Component: plastid (GO:0009536);;	--	--	--	--	Leucine-rich repeat extensin-like protein 3 OS=Arabidopsis thaliana OX=3702 GN=LRX3 PE=1 SV=1	retrotransposon protein, putative, Ty3-gypsy subclass [Oryza sativa Japonica Group]
LOC_Os06g02330	134.213	52.0416	-1.29635	0.000641411	0.00349404	down	--	--	Cellular Component: plastid (GO:0009536);;	--	--	--	--	--	selenium-binding protein-like [Oryza sativa Japonica Group]
LOC_Os11g11500	50.1503	9.54953	-2.03477	0.000633886	0.00346018	down	[O]	Posttranslational modification, protein turnover, chaperones	Molecular Function: serine-type endopeptidase inhibitor activity (GO:0004867);; Cellular Component: extracellular space (GO:0005615);; Biological Process: negative regulation of endopeptidase activity (GO:0010951);;	--	[V]	Defense mechanisms	Serpin (serine protease inhibitor)	Probable non-inhibitory serpin-Z9 OS=Oryza sativa subsp. japonica OX=39947 GN=Os11g0222200 PE=2 SV=2	PREDICTED: probable non-inhibitory serpin-Z9 [Oryza sativa Japonica Group]
LOC_Os04g12370	55.9166	19.2366	-1.35	0.0129832	0.0426412	down	--	--	Cellular Component: mitochondrion (GO:0005739);;	--	--	--	--	--	OSJNBa0014F04.13 [Oryza sativa Japonica Group]
LOC_Os03g14205	714.058	169.998	-1.92247	7.30065e-06	7.35964e-05	down	--	--	--	--	--	--	--	--	Os03g0246050, partial [Oryza sativa Japonica Group]
LOC_Os08g41800	20.3646	1.91142	-2.24526	0.00358795	0.0148428	down	--	--	Cellular Component: cytoplasmic vesicle (GO:0016023);;	--	--	--	Nucleotide-diphospho-sugar transferase	Uncharacterized protein At4g15970 OS=Arabidopsis thaliana OX=3702 GN=At4g15970 PE=2 SV=1	PREDICTED: uncharacterized protein At4g15970 [Oryza sativa Japonica Group]
LOC_Os06g36220	363.787	157.421	-1.17099	3.83678e-05	0.000310152	down	--	--	--	--	--	--	F-box domain	F-box/LRR-repeat protein At3g26922 OS=Arabidopsis thaliana OX=3702 GN=At3g26922 PE=2 SV=2	PREDICTED: putative F-box protein At1g49610 [Oryza sativa Japonica Group]
LOC_Os05g17110	53.6449	7.45137	-2.2584	0.000765607	0.00406181	down	--	--	Molecular Function: nucleic acid binding (GO:0003676);; Cellular Component: mitochondrion (GO:0005739);; Biological Process: DNA integration (GO:0015074);;	--	[R]	General function prediction only	Domain of unknown function (DUF834)	Vegetative cell wall protein gp1 OS=Chlamydomonas reinhardtii OX=3055 GN=GP1 PE=1 SV=1	OSJNBb0093G06.1 [Oryza sativa Japonica Group]
LOC_Os04g26260	25.7964	4.59521	-1.80348	0.0136665	0.0444818	down	--	--	--	--	--	--	--	--	hypothetical protein OsI_05168 [Oryza sativa Indica Group]
LOC_Os12g27580	41.9261	1.54473	-3.34047	4.52646e-06	4.84345e-05	down	--	--	Molecular Function: DNA binding (GO:0003677);; Molecular Function: serine-type endopeptidase activity (GO:0004252);; Biological Process: DNA recombination (GO:0006310);; Biological Process: proteolysis (GO:0006508);; Molecular Function: zinc ion binding (GO:0008270);; Biological Process: DNA integration (GO:0015074);;	--	[R]	General function prediction only	Reverse transcriptase (RNA-dependent DNA polymerase);; GAG-pre-integrase domain;; Domain of unknown function (DUF834)	Retrovirus-related Pol polyprotein from transposon RE1 OS=Arabidopsis thaliana OX=3702 GN=RE1 PE=2 SV=1	retrotransposon protein, putative, Ty1-copia subclass [Oryza sativa Japonica Group]
MSTRG.24851	72.9051	2.77715	-3.45505	1.23027e-06	1.5278e-05	down	--	--	Molecular Function: structural constituent of cell wall (GO:0005199);;	--	--	--	--	Vegetative cell wall protein gp1 OS=Chlamydomonas reinhardtii OX=3055 GN=GP1 PE=1 SV=1	hypothetical protein PAN0_002d0952 [Moesziomyces antarcticus]
MSTRG.8027	27.6887	5.74589	-1.83524	0.00480567	0.0189047	down	--	--	Molecular Function: structural constituent of cell wall (GO:0005199);;	--	[T]	Signal transduction mechanisms	--	Vegetative cell wall protein gp1 OS=Chlamydomonas reinhardtii OX=3055 GN=GP1 PE=1 SV=1	hypothetical protein BU14_0082s0006, partial [Porphyra umbilicalis]
MSTRG.21864	18.0029	1.17803	-2.37646	0.00279281	0.0120654	down	--	--	--	--	--	--	--	--	hypothetical protein [Oryza sativa Japonica Group]
LOC_Os11g18830	155.894	67.6443	-1.15024	0.000608833	0.00334191	down	--	--	Biological Process: spliceosomal snRNP assembly (GO:0000387);; Cellular Component: spliceosomal complex (GO:0005681);;	K13130|0.0|osa:4350305|GEMIN2, SIP1;GEMIN2, SIP1|Os11g0293300; K13130 survival of motor neuron protein-interacting protein 1	--	--	Survival motor neuron (SMN) interacting protein 1 (SIP1)	Serine/arginine-rich splicing factor SR45 OS=Arabidopsis thaliana OX=3702 GN=SR45 PE=1 SV=1	PREDICTED: uncharacterized protein LOC4350305 [Oryza sativa Japonica Group]
LOC_Os09g02300	83.761	24.901	-1.55323	0.00283131	0.0121912	down	--	--	Cellular Component: plastid (GO:0009536);;	--	--	--	--	--	unnamed protein product [Oryza sativa Japonica Group]
LOC_Os03g32302	365.157	102.482	-1.66055	0.000653478	0.00355105	down	--	--	Cellular Component: plastid (GO:0009536);;	--	[TZ]	--	--	Pistil-specific extensin-like protein OS=Nicotiana tabacum OX=4097 PE=2 SV=1	expressed protein [Oryza sativa Japonica Group]
LOC_Os05g04750	40.7311	11.0567	-1.60528	0.00563097	0.0214595	down	--	--	Cellular Component: nucleus (GO:0005634);; Cellular Component: SCF ubiquitin ligase complex (GO:0019005);; Molecular Function: cyclin binding (GO:0030332);; Biological Process: SCF-dependent proteasomal ubiquitin-dependent protein catabolic process (GO:0031146);; Biological Process: mitotic G1 DNA damage checkpoint (GO:0031571);;	--	--	--	F-box domain	F-box protein At5g07610 OS=Arabidopsis thaliana OX=3702 GN=At5g07610 PE=2 SV=1	PREDICTED: F-box protein At5g07610 [Oryza sativa Japonica Group]
LOC_Os03g51550	195.091	32.3443	-2.45117	4.21746e-11	1.40702e-09	down	[R]	General function prediction only	Biological Process: vegetative to reproductive phase transition of meristem (GO:0010228);; Molecular Function: histone binding (GO:0042393);; Cellular Component: Set1C/COMPASS complex (GO:0048188);;	--	[R]	General function prediction only	WD domain, G-beta repeat;; Anaphase-promoting complex subunit 4 WD40 domain;; Eukaryotic translation initiation factor eIF2A;; WD40 region of Ge1, enhancer of mRNA-decapping protein;; Nucleoporin Nup120/160	COMPASS-like H3K4 histone methylase component WDR5A OS=Arabidopsis thaliana OX=3702 GN=WDR5A PE=1 SV=1	PREDICTED: COMPASS-like H3K4 histone methylase component WDR5A [Oryza sativa Japonica Group]
MSTRG.20843	285.234	99.0226	-1.42644	0.000568966	0.00315445	down	[E]	Amino acid transport and metabolism	Biological Process: arginine catabolic process (GO:0006527);; Biological Process: spermidine biosynthetic process (GO:0008295);; Molecular Function: arginine decarboxylase activity (GO:0008792);; Biological Process: response to cold (GO:0009409);; Biological Process: putrescine biosynthetic process (GO:0009446);;	K01583|2e-55|osa:4340008|E4.1.1.19;EC:4.1.1.19|Os06g0131300; K01583 arginine decarboxylase [EC:4.1.1.19]	--	--	--	Arginine decarboxylase 1 OS=Oryza sativa subsp. japonica OX=39947 GN=ADC1 PE=1 SV=1	hypothetical protein OsJ_20004 [Oryza sativa Japonica Group]
MSTRG.24350	1171.78	35.1655	-3.15321	6.76895e-05	0.000505978	down	--	--	Molecular Function: phosphoprotein phosphatase activity (GO:0004721);;	--	--	--	--	Formin-like protein 5 OS=Oryza sativa subsp. japonica OX=39947 GN=FH5 PE=2 SV=2	hypothetical protein BU14_0131s0028, partial [Porphyra umbilicalis]
LOC_Os09g13440	67140.6	29802	-1.15203	7.60255e-08	1.2947e-06	down	--	--	--	--	--	--	--	--	PREDICTED: uncharacterized protein LOC4346670 isoform X1 [Oryza sativa Japonica Group]
LOC_Os03g22450	572.039	142.234	-1.95435	2.43582e-13	1.21646e-11	down	--	--	Biological Process: DNA damage checkpoint (GO:0000077);; Cellular Component: mitochondrion (GO:0005739);; Biological Process: DNA repair (GO:0006281);; Cellular Component: checkpoint clamp complex (GO:0030896);;	--	[DL]	--	Rad9	Serine/arginine-rich splicing factor SR45 OS=Arabidopsis thaliana OX=3702 GN=SR45 PE=1 SV=1	PREDICTED: cell cycle checkpoint control protein RAD9A isoform X1 [Oryza sativa Japonica Group]
LOC_Os02g36840	437.626	141.604	-1.47739	0.00222598	0.0100014	down	--	--	Biological Process: metabolic process (GO:0008152);; Molecular Function: transferase activity, transferring hexosyl groups (GO:0016758);;	--	[GC]	--	UDP-glucoronosyl and UDP-glucosyl transferase	7-deoxyloganetin glucosyltransferase OS=Gardenia jasminoides OX=114476 GN=UGT85A24 PE=1 SV=1	PREDICTED: 7-deoxyloganetin glucosyltransferase [Oryza sativa Japonica Group]
LOC_Os07g41220	889.091	108.487	-2.71673	9.63904e-08	1.60131e-06	down	--	--	Molecular Function: aspartic-type endopeptidase activity (GO:0004190);; Cellular Component: mitochondrion (GO:0005739);; Biological Process: proteolysis (GO:0006508);;	--	[A]	RNA processing and modification	Xylanase inhibitor C-terminal;; Eukaryotic aspartyl protease	Probable aspartic protease At2g35615 OS=Arabidopsis thaliana OX=3702 GN=At2g35615 PE=3 SV=1	hypothetical protein [Oryza sativa Japonica Group]
LOC_Os09g33910	103.694	18.1841	-2.15981	0.000160408	0.00106702	down	[RTKL]	--	Molecular Function: protein serine/threonine kinase activity (GO:0004674);; Molecular Function: calcium ion binding (GO:0005509);; Molecular Function: ATP binding (GO:0005524);; Biological Process: protein phosphorylation (GO:0006468);;	--	[T]	Signal transduction mechanisms	Protein kinase domain;; EF-hand domain pair;; EF hand;; Protein tyrosine kinase;; EF-hand domain;; EF-hand domain pair;; EF hand;; Phosphotransferase enzyme family;; Secreted protein acidic and rich in cysteine Ca binding region;; Cytoskeletal-regulatory complex EF hand;; Lipopolysaccharide kinase (Kdo/WaaP) family	Calcium-dependent protein kinase 22 OS=Oryza sativa subsp. japonica OX=39947 GN=CPK22 PE=3 SV=1	PREDICTED: calcium-dependent protein kinase 32 [Oryza sativa Japonica Group]
LOC_Os03g22720	17407.8	6261	-1.42436	2.79262e-06	3.15075e-05	down	--	--	Cellular Component: mitochondrion (GO:0005739);; Cellular Component: plastid (GO:0009536);;	--	--	--	--	--	expressed protein [Oryza sativa Japonica Group]
LOC_Os03g48904	3547.65	1611.45	-1.0968	0.000457494	0.00262446	down	--	--	Cellular Component: plastid (GO:0009536);;	--	[R]	General function prediction only	zinc-binding in reverse transcriptase;; Reverse transcriptase-like	Kinesin-like protein KIN-14G OS=Oryza sativa subsp. japonica OX=39947 GN=KIN14G PE=2 SV=2	expressed protein [Oryza sativa Japonica Group]
LOC_Os07g44410	538.635	163.939	-1.61595	3.64822e-05	0.000297421	down	--	--	Biological Process: proteolysis (GO:0006508);; Biological Process: toxin catabolic process (GO:0009407);; Biological Process: response to ethylene (GO:0009723);; Biological Process: abscisic acid-activated signaling pathway (GO:0009738);; Biological Process: response to cyclopentenone (GO:0010583);; Cellular Component: membrane (GO:0016020);; Biological Process: methylglyoxal catabolic process to…	--	--	--	WD40-like Beta Propeller Repeat;; Dipeptidyl peptidase IV (DPP IV) N-terminal region	Serine/arginine-rich splicing factor SR45 OS=Arabidopsis thaliana OX=3702 GN=SR45 PE=1 SV=1	PREDICTED: uncharacterized protein LOC4344044 [Oryza sativa Japonica Group]
LOC_Os03g10469	189.61	60.8055	-1.5572	1.73272e-05	0.000155425	down	--	--	Molecular Function: hydrolase activity, hydrolyzing O-glycosyl compounds (GO:0004553);; Biological Process: carbohydrate metabolic process (GO:0005975);; Cellular Component: cytoplasmic vesicle (GO:0016023);;	--	--	--	Glycosyl hydrolase family 10	Leucine-rich repeat extensin-like protein 5 OS=Arabidopsis thaliana OX=3702 GN=LRX5 PE=2 SV=2	Glycosyl hydrolase family 10 protein, expressed [Oryza sativa Japonica Group]
LOC_Os01g50622	11108.8	4147.9	-1.39176	4.83113e-09	1.04801e-07	down	[S]	Function unknown	Molecular Function: nuclease activity (GO:0004518);; Cellular Component: nucleus (GO:0005634);; Biological Process: nucleic acid phosphodiester bond hydrolysis (GO:0090305);;	--	--	--	Bifunctional nuclease	Bifunctional nuclease 1 OS=Oryza sativa subsp. japonica OX=39947 GN=BBD1 PE=2 SV=1	PREDICTED: bifunctional nuclease 1 [Oryza sativa Japonica Group]
LOC_Os01g68524	260.628	95.503	-1.38736	2.31022e-05	0.000199638	down	--	--	Molecular Function: nucleotide binding (GO:0000166);; Molecular Function: nucleic acid binding (GO:0003676);; Cellular Component: mitochondrion (GO:0005739);;	--	[R]	General function prediction only	PPR repeat family;; PPR repeat;; PPR repeat	Pentatricopeptide repeat-containing protein DOT4, chloroplastic OS=Arabidopsis thaliana OX=3702 GN=DOT4 PE=2 SV=1	pentatricopeptide (PPR) repeat-containing protein-like [Oryza sativa Japonica Group]
LOC_Os07g48660	618.778	227.92	-1.38178	3.29628e-05	0.00027255	down	--	--	Molecular Function: DNA-binding transcription factor activity (GO:0003700);; Biological Process: regulation of transcription, DNA-templated (GO:0006355);; Molecular Function: sequence-specific DNA binding (GO:0043565);;	K14432|0.0|osa:4344334|ABF;ABF|Os07g0686100; K14432 ABA responsive element binding factor	--	--	bZIP transcription factor;; Basic region leucine zipper	ABSCISIC ACID-INSENSITIVE 5-like protein 3 OS=Arabidopsis thaliana OX=3702 GN=DPBF4 PE=1 SV=1	PREDICTED: ABSCISIC ACID-INSENSITIVE 5-like protein 5 [Oryza sativa Japonica Group]
LOC_Os02g47090	233.67	50.8858	-2.0648	3.4161e-07	4.90873e-06	down	[E]	Amino acid transport and metabolism	Molecular Function: transporter activity (GO:0005215);; Biological Process: transport (GO:0006810);; Cellular Component: membrane (GO:0016020);;	--	[E]	Amino acid transport and metabolism	POT family	Protein NRT1/ PTR FAMILY 8.3 OS=Arabidopsis thaliana OX=3702 GN=NPF8.3 PE=1 SV=1	PREDICTED: protein NRT1/ PTR FAMILY 8.3 [Oryza sativa Japonica Group]
LOC_Os01g61510	726.159	340.493	-1.0389	0.00388886	0.0158638	down	[P]	Inorganic ion transport and metabolism	Molecular Function: ammonium transmembrane transporter activity (GO:0008519);; Cellular Component: integral component of membrane (GO:0016021);; Biological Process: ammonium transmembrane transport (GO:0072488);;	--	[P]	Inorganic ion transport and metabolism	Ammonium Transporter Family	Ammonium transporter 2 member 3 OS=Oryza sativa subsp. japonica OX=39947 GN=AMT2-3 PE=2 SV=1	PREDICTED: ammonium transporter 2 member 3 [Oryza sativa Japonica Group]
MSTRG.18353	84.8129	10.6082	-2.50371	4.50071e-05	0.000355784	down	--	--	Molecular Function: structural constituent of cell wall (GO:0005199);;	--	--	--	--	Vegetative cell wall protein gp1 OS=Chlamydomonas reinhardtii OX=3055 GN=GP1 PE=1 SV=1	HBR362Cp [Eremothecium sinecaudum]
LOC_Os08g09780	30.4063	4.03557	-2.12485	0.00358207	0.0148241	down	--	--	--	--	--	--	--	MEIOTIC F-BOX protein MOF OS=Oryza sativa subsp. japonica OX=39947 GN=MOF PE=1 SV=2	unknown protein [Oryza sativa Japonica Group]
LOC_Os03g48710	10033.8	3771.36	-1.38201	7.75148e-09	1.62731e-07	down	--	--	Cellular Component: vacuole (GO:0005773);;	--	--	--	Protein of unknown function, DUF538	Leucine-rich repeat extensin-like protein 5 OS=Arabidopsis thaliana OX=3702 GN=LRX5 PE=2 SV=2	PREDICTED: uncharacterized protein LOC4333789 isoform X1 [Oryza sativa Japonica Group]
LOC_Os09g26260	748.69	331.237	-1.09213	0.011144	0.0377624	down	[O]	Posttranslational modification, protein turnover, chaperones	Molecular Function: ATP binding (GO:0005524);; Biological Process: mitochondrial respiratory chain complex III assembly (GO:0034551);;	K08900|0.0|sbi:SORBI_02g025400|--|hypothetical protein; K08900 mitochondrial chaperone BCS1	[O]	Posttranslational modification, protein turnover, chaperones	Domain associated at C-terminal with AAA;; ATPase family associated with various cellular activities (AAA)	AAA-ATPase At5g57480 OS=Arabidopsis thaliana OX=3702 GN=At5g57480 PE=3 SV=1	PREDICTED: AAA-ATPase At5g57480 [Oryza sativa Japonica Group]
LOC_Os06g45770	1946.4	783.79	-1.24395	0.000778774	0.00412244	down	--	--	--	--	[DR]	--	BTB/POZ domain	BTB/POZ and MATH domain-containing protein 1 OS=Arabidopsis thaliana OX=3702 GN=BPM1 PE=1 SV=1	hypothetical protein OsI_24052 [Oryza sativa Indica Group]
LOC_Os07g05020	32.099	9.80987	-1.46858	0.0117903	0.0394596	down	--	--	Cellular Component: mitochondrion (GO:0005739);;	--	--	--	--	--	hypothetical protein [Oryza sativa Japonica Group]
LOC_Os03g22700	377.104	129.764	-1.46031	5.61723e-05	0.000431374	down	[RTKL]	--	Molecular Function: protein serine/threonine kinase activity (GO:0004674);; Molecular Function: ATP binding (GO:0005524);; Cellular Component: mitochondrion (GO:0005739);; Biological Process: protein phosphorylation (GO:0006468);;	--	[D]	Cell cycle control, cell division, chromosome partitioning	Protein kinase domain;; Protein tyrosine kinase	Probable serine/threonine-protein kinase At1g54610 OS=Arabidopsis thaliana OX=3702 GN=At1g54610 PE=1 SV=1	Protein kinase domain containing protein, expressed [Oryza sativa Japonica Group]
LOC_Os01g08860	3309.53	611.862	-2.38471	9.80747e-24	1.98348e-21	down	[O]	Posttranslational modification, protein turnover, chaperones	Cellular Component: cytoplasm (GO:0005737);; Biological Process: response to heat (GO:0009408);;	--	[O]	Posttranslational modification, protein turnover, chaperones	Hsp20/alpha crystallin family	18.0 kDa class II heat shock protein OS=Oryza sativa subsp. japonica OX=39947 GN=HSP18.0 PE=2 SV=1	RecName: Full=18.0 kDa class II heat shock protein; AltName: Full=18.0 kDa heat shock protein; Short=OsHsp18.0
LOC_Os03g44760	1189.83	531.767	-1.13763	1.99473e-06	2.3414e-05	down	--	--	Cellular Component: plastid (GO:0009536);;	--	--	--	--	Protein DYAD OS=Arabidopsis thaliana OX=3702 GN=DYAD PE=1 SV=2	PREDICTED: protein DYAD [Oryza sativa Japonica Group]
MSTRG.24046	3384.13	108.435	-3.71119	1.83974e-07	2.83635e-06	down	--	--	Molecular Function: phosphoprotein phosphatase activity (GO:0004721);;	--	[TZ]	--	--	Formin-like protein 3 OS=Oryza sativa subsp. japonica OX=39947 GN=FH3 PE=2 SV=2	hypothetical protein BU14_0022s0086 [Porphyra umbilicalis]
LOC_Os05g40900	4405.22	2041.26	-1.08543	8.29565e-06	8.21516e-05	down	--	--	Cellular Component: mitochondrion (GO:0005739);; Molecular Function: transferase activity (GO:0016740);;	--	--	--	--	Sulfated surface glycoprotein 185 OS=Volvox carteri OX=3067 PE=1 SV=1	unknown protein [Oryza sativa Japonica Group]
LOC_Os10g03740	38.0302	4.96054	-2.28828	0.000821442	0.00431821	down	--	--	Molecular Function: DNA binding (GO:0003677);; Biological Process: DNA recombination (GO:0006310);; Cellular Component: plastid (GO:0009536);; Cellular Component: SCF ubiquitin ligase complex (GO:0019005);; Molecular Function: cyclin binding (GO:0030332);; Biological Process: SCF-dependent proteasomal ubiquitin-dependent protein catabolic process (GO:0031146);; Biological Process: mitotic G1 DNA …	--	--	--	F-box domain	Putative FBD-associated F-box protein At1g78730 OS=Arabidopsis thaliana OX=3702 GN=At1g78730 PE=2 SV=2	PREDICTED: putative FBD-associated F-box protein At1g78730 [Oryza sativa Japonica Group]
LOC_Os06g28880	5277.09	1703.65	-1.59422	1.01025e-10	3.11798e-09	down	--	--	Molecular Function: DNA-binding transcription factor activity (GO:0003700);; Cellular Component: nucleus (GO:0005634);; Cellular Component: mitochondrion (GO:0005739);; Biological Process: regulation of transcription, DNA-templated (GO:0006355);; Molecular Function: sequence-specific DNA binding (GO:0043565);;	--	--	--	SAWADEE domain	Protein SAWADEE HOMEODOMAIN HOMOLOG 2 OS=Arabidopsis thaliana OX=3702 GN=SHH2 PE=2 SV=1	PREDICTED: protein SAWADEE HOMEODOMAIN HOMOLOG 2 isoform X6 [Oryza sativa Japonica Group]
LOC_Os08g37456	832.323	120.62	-2.66313	1.01411e-14	6.12624e-13	down	[R]	General function prediction only	Molecular Function: GTPase activity (GO:0003924);; Molecular Function: signal recognition particle binding (GO:0005047);; Molecular Function: GTP binding (GO:0005525);; Cellular Component: signal recognition particle receptor complex (GO:0005785);; Biological Process: SRP-dependent cotranslational protein targeting to membrane (GO:0006614);; Biological Process: protein targeting to vacuole (GO:00…	--	[QR]	--	non-haem dioxygenase in morphine synthesis N-terminal;; 2OG-Fe(II) oxygenase superfamily	Flavanone 3-dioxygenase 2 OS=Oryza sativa subsp. japonica OX=39947 GN=F3H-2 PE=1 SV=1	PREDICTED: flavonol synthase/flavanone 3-hydroxylase [Oryza sativa Japonica Group]
LOC_Os11g14060	8.86736	0	-2.06335	0.0128075	0.0422049	down	--	--	Cellular Component: plastid (GO:0009536);;	--	--	--	--	Formin-like protein 14 OS=Arabidopsis thaliana OX=3702 GN=FH14 PE=3 SV=3	Os11g0245400, partial [Oryza sativa Japonica Group]
LOC_Os02g05950	345.116	101.549	-1.70483	1.60538e-08	3.17381e-07	down	[S]	Function unknown	Molecular Function: protein serine/threonine kinase activity (GO:0004674);; Molecular Function: ATP binding (GO:0005524);; Biological Process: protein phosphorylation (GO:0006468);; Cellular Component: integral component of membrane (GO:0016021);; Cellular Component: cytoplasmic vesicle (GO:0016023);;	--	--	--	Protein kinase domain;; Protein tyrosine kinase;; Leucine rich repeat;; Leucine Rich repeats (2 copies);; Leucine Rich Repeat;; Leucine rich repeat N-terminal domain	Tyrosine-sulfated glycopeptide receptor 1 OS=Arabidopsis thaliana OX=3702 GN=PSY1R PE=1 SV=1	PREDICTED: tyrosine-sulfated glycopeptide receptor 1 [Oryza sativa Japonica Group]
LOC_Os10g30180	36.0889	3.10245	-2.58756	0.000322932	0.00194788	down	--	--	--	--	[R]	General function prediction only	Hsp20/alpha crystallin family	23.2 kDa heat shock protein OS=Oryza sativa subsp. japonica OX=39947 GN=HSP23.2 PE=2 SV=2	PREDICTED: 23.2 kDa heat shock protein-like [Oryza sativa Japonica Group]
LOC_Os03g06290	679.099	118.875	-2.35747	4.69679e-09	1.02501e-07	down	[O]	Posttranslational modification, protein turnover, chaperones	Molecular Function: serine-type endopeptidase activity (GO:0004252);; Biological Process: proteolysis (GO:0006508);; Biological Process: double fertilization forming a zygote and endosperm (GO:0009567);; Molecular Function: identical protein binding (GO:0042802);; Biological Process: negative regulation of catalytic activity (GO:0043086);;	--	--	--	Subtilase family;; Peptidase inhibitor I9	Subtilisin-like protease SBT3.18 OS=Arabidopsis thaliana OX=3702 GN=SBT3.18 PE=3 SV=2	PREDICTED: subtilisin-like protease SBT3.18 isoform X3 [Oryza sativa Japonica Group]
LOC_Os01g62584	1137.94	244.448	-2.00846	3.82573e-05	0.000309489	down	--	--	Cellular Component: cytoplasmic vesicle (GO:0016023);;	--	[O]	Posttranslational modification, protein turnover, chaperones	--	Cyclin-dependent protein kinase inhibitor SMR5 OS=Arabidopsis thaliana OX=3702 GN=SMR5 PE=1 SV=1	PREDICTED: uncharacterized protein LOC9270895 [Oryza sativa Japonica Group]
LOC_Os05g24710	23.212	4.03799	-1.92214	0.00592395	0.0223556	down	--	--	Cellular Component: cytoplasmic vesicle (GO:0016023);; Biological Process: primary metabolic process (GO:0044238);; Biological Process: cellular macromolecule metabolic process (GO:0044260);; Molecular Function: metal ion binding (GO:0046872);;	--	[R]	General function prediction only	Reverse transcriptase (RNA-dependent DNA polymerase);; gag-polypeptide of LTR copia-type;; Integrase core domain	Retrovirus-related Pol polyprotein from transposon RE2 OS=Arabidopsis thaliana OX=3702 GN=RE2 PE=4 SV=1	retrotransposon protein, putative, Ty1-copia subclass [Oryza sativa Japonica Group]
LOC_Os01g18584	24900.6	6089.71	-1.9191	4.66667e-07	6.43093e-06	down	--	--	Molecular Function: DNA-binding transcription factor activity (GO:0003700);; Biological Process: regulation of transcription, DNA-templated (GO:0006355);; Molecular Function: sequence-specific DNA binding (GO:0043565);;	--	--	--	WRKY DNA -binding domain	WRKY transcription factor 6 OS=Arabidopsis thaliana OX=3702 GN=WRKY6 PE=1 SV=1	WRKY transcription factor 6 -like [Oryza sativa Japonica Group]
LOC_Os02g09390	723.553	164.319	-2.02102	1.09359e-07	1.78426e-06	down	[Q]	Secondary metabolites biosynthesis, transport and catabolism	Molecular Function: monooxygenase activity (GO:0004497);; Molecular Function: iron ion binding (GO:0005506);; Molecular Function: oxidoreductase activity, acting on paired donors, with incorporation or reduction of molecular oxygen (GO:0016705);; Molecular Function: heme binding (GO:0020037);; Biological Process: oxidation-reduction process (GO:0055114);;	--	[Q]	Secondary metabolites biosynthesis, transport and catabolism	Cytochrome P450	Premnaspirodiene oxygenase OS=Hyoscyamus muticus OX=35626 GN=CYP71D55 PE=1 SV=1	PREDICTED: premnaspirodiene oxygenase [Oryza sativa Japonica Group]
LOC_Os05g42250	13390.5	2251.8	-2.40716	3.51724e-09	7.89827e-08	down	--	--	Molecular Function: ion channel activity (GO:0005216);; Molecular Function: calmodulin binding (GO:0005516);; Cellular Component: plasma membrane (GO:0005886);; Molecular Function: cation transmembrane transporter activity (GO:0008324);; Cellular Component: plastid (GO:0009536);; Biological Process: plant-type hypersensitive response (GO:0009626);; Cellular Component: integral component of membra…	K05391|0.0|osa:4339240|CNGC;CNGC|Os05g0502000; K05391 cyclic nucleotide gated channel, other eukaryote	[PT]	--	Ion transport protein;; Cyclic nucleotide-binding domain	Cyclic nucleotide-gated ion channel 4 OS=Arabidopsis thaliana OX=3702 GN=CNGC4 PE=2 SV=2	PREDICTED: cyclic nucleotide-gated ion channel 4 [Oryza sativa Japonica Group]
LOC_Os10g30640	713.535	144.026	-2.21011	1.00794e-10	3.11677e-09	down	--	--	Molecular Function: sequence-specific DNA binding (GO:0043565);;	--	[R]	General function prediction only	Translin family	Proline-rich receptor-like protein kinase PERK2 OS=Arabidopsis thaliana OX=3702 GN=PERK2 PE=2 SV=3	PREDICTED: translin [Oryza sativa Japonica Group]
LOC_Os02g11870	417.146	84.0137	-2.19798	2.05607e-09	4.81985e-08	down	--	--	--	--	[A]	RNA processing and modification	--	Formin-like protein 16 OS=Oryza sativa subsp. japonica OX=39947 GN=FH16 PE=2 SV=1	PREDICTED: uncharacterized protein LOC4328696 [Oryza sativa Japonica Group]
LOC_Os09g32020	2513.72	1120.69	-1.13792	7.32265e-06	7.37725e-05	down	--	--	Molecular Function: catalytic activity (GO:0003824);; Cellular Component: mitochondrion (GO:0005739);; Biological Process: ubiquitin-dependent protein catabolic process (GO:0006511);; Molecular Function: coenzyme binding (GO:0050662);;	--	[O]	Posttranslational modification, protein turnover, chaperones	Ubiquitin fusion degradation protein UFD1;; NAD dependent epimerase/dehydratase family	Tetraketide alpha-pyrone reductase 1 OS=Arabidopsis thaliana OX=3702 GN=TKPR1 PE=1 SV=1	hypothetical protein OsJ_29866 [Oryza sativa Japonica Group]
LOC_Os06g15330	1167.75	365.151	-1.60513	2.0843e-06	2.43512e-05	down	--	--	Cellular Component: intracellular (GO:0005622);; Molecular Function: zinc ion binding (GO:0008270);;	--	[K]	Transcription	CCT motif;; B-box zinc finger	Zinc finger protein CONSTANS-LIKE 16 OS=Arabidopsis thaliana OX=3702 GN=COL16 PE=1 SV=2	PREDICTED: zinc finger protein CONSTANS-LIKE 16 [Oryza sativa Japonica Group]
LOC_Os09g37344	716.732	256.585	-1.43837	2.83971e-07	4.16879e-06	down	--	--	Molecular Function: calmodulin binding (GO:0005516);; Cellular Component: mitochondrion (GO:0005739);; Cellular Component: plastid (GO:0009536);; Biological Process: auxin-activated signaling pathway (GO:0009734);;	--	--	--	Auxin responsive protein	Auxin-responsive protein SAUR36 OS=Oryza sativa subsp. japonica OX=39947 GN=SAUR39 PE=2 SV=1	auxin response associated protein, partial [Oryza sativa Japonica Group]
LOC_Os08g07930	16.008	0.772364	-2.34413	0.0040487	0.0164008	down	--	--	Molecular Function: ADP binding (GO:0043531);;	--	[T]	Signal transduction mechanisms	NB-ARC domain	Disease resistance protein RPM1 OS=Arabidopsis thaliana OX=3702 GN=RPM1 PE=1 SV=1	Os08g0176633 [Oryza sativa Japonica Group]
LOC_Os12g39400	244.741	95.9537	-1.26275	0.0022152	0.00996808	down	--	--	Molecular Function: nucleic acid binding (GO:0003676);; Molecular Function: metal ion binding (GO:0046872);;	--	[R]	General function prediction only	C2H2-type zinc finger	Zinc finger protein 1 OS=Triticum aestivum OX=4565 PE=2 SV=1	PREDICTED: zinc finger protein 1 [Oryza sativa Japonica Group]
LOC_Os12g42130	125.918	16.6486	-2.65674	2.25495e-08	4.32411e-07	down	[V]	Defense mechanisms	Biological Process: drug transmembrane transport (GO:0006855);; Biological Process: purine nucleobase transport (GO:0006863);; Cellular Component: plant-type vacuole membrane (GO:0009705);; Biological Process: flavonoid biosynthetic process (GO:0009813);; Biological Process: proanthocyanidin biosynthetic process (GO:0010023);; Biological Process: maintenance of seed dormancy (GO:0010231);; Molecu…	--	[R]	General function prediction only	MatE	Protein DETOXIFICATION 41 OS=Arabidopsis thaliana OX=3702 GN=DTX41 PE=2 SV=1	PREDICTED: protein DETOXIFICATION 41 [Oryza sativa Japonica Group]
LOC_Os02g32520	5487.89	2525.68	-1.0841	0.000191602	0.00124179	down	[O]	Posttranslational modification, protein turnover, chaperones	Molecular Function: ATP binding (GO:0005524);; Biological Process: proteolysis (GO:0006508);; Molecular Function: peptidase activity (GO:0008233);; Cellular Component: chloroplast stroma (GO:0009570);; Biological Process: response to absence of light (GO:0009646);; Cellular Component: chloroplast envelope (GO:0009941);; Molecular Function: ATPase activity (GO:0016887);; Biological Process: protei…	K03696|0.0|osa:4329520|--|Os02g0526400; K03696 ATP-dependent Clp protease ATP-binding subunit ClpC	[O]	Posttranslational modification, protein turnover, chaperones	AAA domain (Cdc48 subfamily);; C-terminal, D2-small domain, of ClpB protein;; ATPase family associated with various cellular activities (AAA);; AAA domain (dynein-related subfamily);; Clp amino terminal domain, pathogenicity island component;; AAA domain;; AAA ATPase domain;; Sigma-54 interaction domain;; IstB-like ATP binding protein	Chaperone protein ClpD1, chloroplastic OS=Oryza sativa subsp. japonica OX=39947 GN=CLPD1 PE=2 SV=1	PREDICTED: chaperone protein ClpD1, chloroplastic [Oryza sativa Japonica Group]
LOC_Os05g35010	5306.88	735.045	-2.70221	3.47844e-13	1.70062e-11	down	[Q]	Secondary metabolites biosynthesis, transport and catabolism	Molecular Function: monooxygenase activity (GO:0004497);; Molecular Function: iron ion binding (GO:0005506);; Molecular Function: oxidoreductase activity, acting on paired donors, with incorporation or reduction of molecular oxygen (GO:0016705);; Molecular Function: heme binding (GO:0020037);; Biological Process: oxidation-reduction process (GO:0055114);;	--	[Q]	Secondary metabolites biosynthesis, transport and catabolism	Cytochrome P450	indole-2-monooxygenase OS=Zea mays OX=4577 GN=CYP71C4 PE=1 SV=1	PREDICTED: cytochrome P450 71A1 [Oryza sativa Japonica Group]
LOC_Os07g38430	441.359	181.607	-1.23855	3.9281e-05	0.0003162	down	[R]	General function prediction only	Cellular Component: Cul4-RING E3 ubiquitin ligase complex (GO:0080008);;	--	[R]	General function prediction only	WD domain, G-beta repeat;; Anaphase-promoting complex subunit 4 WD40 domain;; Eukaryotic translation initiation factor eIF2A;; Nucleoporin Nup120/160	COMPASS-like H3K4 histone methylase component WDR5B OS=Arabidopsis thaliana OX=3702 GN=WDR5B PE=1 SV=1	PREDICTED: COMPASS-like H3K4 histone methylase component WDR5B [Oryza sativa Japonica Group]
LOC_Os05g14310	350.709	92.6372	-1.82416	7.74398e-07	1.01347e-05	down	[J]	Translation, ribosomal structure and biogenesis	Cellular Component: mitochondrion (GO:0005739);;	--	--	--	--	Putative formin-like protein 21a OS=Arabidopsis thaliana OX=3702 GN=FH21A PE=3 SV=1	PREDICTED: uncharacterized protein LOC4338169 [Oryza sativa Japonica Group]
MSTRG.9679	611.237	210.746	-1.49499	3.49594e-08	6.39835e-07	down	--	--	Molecular Function: ATP binding (GO:0005524);; Cellular Component: integral component of membrane (GO:0016021);; Molecular Function: ATPase activity, coupled to transmembrane movement of substances (GO:0042626);;	--	[Q]	Secondary metabolites biosynthesis, transport and catabolism	--	Putative multidrug resistance protein OS=Oryza sativa subsp. japonica OX=39947 GN=Os02g0190300 PE=3 SV=1	Os02g0190200 [Oryza sativa Japonica Group]
LOC_Os02g31867	5720.47	2170.2	-1.31656	0.000748937	0.00398923	down	--	--	--	--	--	--	--	Formin-like protein 20 OS=Arabidopsis thaliana OX=3702 GN=FH20 PE=2 SV=3	PREDICTED: formin-like protein 16 [Oryza sativa Japonica Group]
MSTRG.19739	16.3771	0	-2.75928	0.000883779	0.00459692	down	--	--	Molecular Function: structural constituent of cell wall (GO:0005199);; Cellular Component: extracellular region (GO:0005576);; Cellular Component: cell wall (GO:0005618);; Biological Process: cell wall organization (GO:0071555);;	--	[AR]	--	--	Pollen-specific leucine-rich repeat extensin-like protein 1 OS=Arabidopsis thaliana OX=3702 GN=PEX1 PE=2 SV=1	unknown protein [Oryza sativa Japonica Group]
MSTRG.7556	3915.04	875.202	-2.07023	6.11219e-10	1.5947e-08	down	--	--	Molecular Function: nucleotide binding (GO:0000166);; Molecular Function: RNA binding (GO:0003723);; Cellular Component: spliceosomal complex (GO:0005681);; Biological Process: mRNA processing (GO:0006397);; Biological Process: RNA splicing (GO:0008380);; Cellular Component: nuclear speck (GO:0016607);;	--	[Z]	Cytoskeleton	--	Serine/arginine-rich splicing factor SR45 OS=Arabidopsis thaliana OX=3702 GN=SR45 PE=1 SV=1	hypothetical protein SORBI_3002G414150 [Sorghum bicolor]
LOC_Os04g48710	4052.63	1721.25	-1.20741	9.98709e-07	1.27425e-05	down	--	--	Biological Process: proteolysis (GO:0006508);; Molecular Function: cysteine-type peptidase activity (GO:0008234);;	--	--	--	Papain family cysteine protease	--	PREDICTED: uncharacterized protein LOC4336738 [Oryza sativa Japonica Group]
LOC_Os08g09350	2257.33	1027.13	-1.11722	1.21408e-07	1.94833e-06	down	[R]	General function prediction only	Molecular Function: nucleotide binding (GO:0000166);; Molecular Function: RNA binding (GO:0003723);; Cellular Component: nucleolus (GO:0005730);; Biological Process: rRNA processing (GO:0006364);;	K11294|0.0|osa:4344865|NCL, NSR1;NCL, NSR1|Os08g0192900; K11294 nucleolin	[K]	Transcription	RNA recognition motif. (a.k.a. RRM, RBD, or RNP domain);; Nup53/35/40-type RNA recognition motif	Nucleolin 1 OS=Oryza sativa subsp. japonica OX=39947 GN=Os08g0192900 PE=2 SV=1	PREDICTED: nucleolin 1 isoform X2 [Oryza sativa Japonica Group]
LOC_Os05g50610	934.448	313.891	-1.49853	2.66943e-05	0.000225823	down	--	--	Molecular Function: DNA-binding transcription factor activity (GO:0003700);; Biological Process: regulation of transcription, DNA-templated (GO:0006355);; Molecular Function: sequence-specific DNA binding (GO:0043565);;	--	--	--	WRKY DNA -binding domain	Probable WRKY transcription factor 71 OS=Arabidopsis thaliana OX=3702 GN=WRKY71 PE=2 SV=1	PREDICTED: uncharacterized protein LOC4339739 isoform X1 [Oryza sativa Japonica Group]
LOC_Os05g49390	454.545	185.29	-1.25627	7.67599e-06	7.68773e-05	down	--	--	--	--	--	--	--	--	hypothetical protein OsI_21034 [Oryza sativa Indica Group]
LOC_Os12g14020	8.61649	0	-2.09468	0.011594	0.0389267	down	--	--	--	--	--	--	--	Formin-like protein 5 OS=Oryza sativa subsp. japonica OX=39947 GN=FH5 PE=2 SV=2	retrotransposon protein, putative, Ty3-gypsy subclass [Oryza sativa Japonica Group]
LOC_Os03g08150	1032.43	223.308	-2.12727	1.35646e-11	4.89121e-10	down	--	--	Cellular Component: cytoplasmic vesicle (GO:0016023);; Molecular Function: manganese ion binding (GO:0030145);; Molecular Function: nutrient reservoir activity (GO:0045735);; Cellular Component: apoplast (GO:0048046);;	--	--	--	Cupin;; Cupin domain	Germin-like protein 3-1 OS=Oryza sativa subsp. japonica OX=39947 GN=Os03g0179100 PE=3 SV=1	PREDICTED: germin-like protein 3-1 [Oryza sativa Japonica Group]
LOC_Os04g53700	1174.12	294.384	-1.92292	4.92824e-10	1.31639e-08	down	--	--	Cellular Component: nucleus (GO:0005634);; Molecular Function: histone-lysine N-methyltransferase activity (GO:0018024);; Biological Process: histone lysine methylation (GO:0034968);; Molecular Function: metal ion binding (GO:0046872);;	--	[B]	Chromatin structure and dynamics	SET domain;; MYND finger	Histone-lysine N-methyltransferase ATXR2 OS=Arabidopsis thaliana OX=3702 GN=ATXR2 PE=2 SV=1	Os04g0629100, partial [Oryza sativa Japonica Group]
LOC_Os01g27890	12.7378	0.785356	-2.09582	0.0107392	0.0366233	down	[Q]	Secondary metabolites biosynthesis, transport and catabolism	Molecular Function: monooxygenase activity (GO:0004497);; Molecular Function: iron ion binding (GO:0005506);; Molecular Function: oxidoreductase activity, acting on paired donors, with incorporation or reduction of molecular oxygen (GO:0016705);; Molecular Function: heme binding (GO:0020037);; Biological Process: electron transport chain (GO:0022900);;	--	[Q]	Secondary metabolites biosynthesis, transport and catabolism	Cytochrome P450	Premnaspirodiene oxygenase OS=Hyoscyamus muticus OX=35626 GN=CYP71D55 PE=1 SV=1	Os01g0377000 [Oryza sativa Japonica Group]
LOC_Os10g07974	79.3633	12.8165	-2.33369	7.08898e-06	7.18183e-05	down	--	--	Cellular Component: nucleus (GO:0005634);; Cellular Component: mitochondrion (GO:0005739);; Cellular Component: cytosol (GO:0005829);; Biological Process: protein export from nucleus (GO:0006611);; Biological Process: endoplasmic reticulum organization (GO:0007029);; Cellular Component: plastid (GO:0009536);; Biological Process: plant-type secondary cell wall biogenesis (GO:0009834);;	--	[S]	Function unknown	--	--	hypothetical protein LOC_Os10g07974 [Oryza sativa Japonica Group]
LOC_Os06g06400	163.397	59.115	-1.39372	8.41094e-05	0.000608056	down	--	--	Molecular Function: ADP binding (GO:0043531);;	--	[T]	Signal transduction mechanisms	NB-ARC domain	Disease resistance protein RPM1 OS=Arabidopsis thaliana OX=3702 GN=RPM1 PE=1 SV=1	PREDICTED: disease resistance protein RPM1 [Oryza sativa Japonica Group]
LOC_Os10g08370	244.086	112.266	-1.08036	0.00044492	0.00256698	down	--	--	Biological Process: proteolysis (GO:0006508);; Molecular Function: cysteine-type peptidase activity (GO:0008234);;	--	--	--	--	--	transposon protein, putative, CACTA, En/Spm sub-class [Oryza sativa Japonica Group]
LOC_Os03g56400	196.535	58.1012	-1.68035	1.35178e-06	1.66033e-05	down	--	--	--	--	[R]	General function prediction only	PPR repeat family;; PPR repeat;; PPR repeat;; DYW family of nucleic acid deaminases;; Pentatricopeptide repeat domain;; Tetratricopeptide repeat;; Pentacotripeptide-repeat region of PRORP;; Tetratricopeptide repeat;; Tetratricopeptide repeat	Pentatricopeptide repeat-containing protein At2g22070 OS=Arabidopsis thaliana OX=3702 GN=PCMP-H41 PE=3 SV=1	PREDICTED: pentatricopeptide repeat-containing protein At2g22070 [Oryza sativa Japonica Group]
LOC_Os03g52820	476.347	68.6937	-2.60623	2.93034e-10	8.32589e-09	down	--	--	Cellular Component: membrane (GO:0016020);;	--	[AR]	--	Protein of unknown function (DUF390);; Putative gypsy type transposon	Formin-like protein 5 OS=Oryza sativa subsp. japonica OX=39947 GN=FH5 PE=2 SV=2	hypothetical protein [Oryza sativa Japonica Group]
LOC_Os02g36595	10372.2	4059.21	-1.2737	0.0011548	0.00576177	down	--	--	--	--	--	--	--	Probable WRKY transcription factor 19 OS=Arabidopsis thaliana OX=3702 GN=WRKY19 PE=3 SV=1	PREDICTED: loricrin [Oryza sativa Japonica Group]
LOC_Os05g32980	285.955	129.841	-1.07386	0.0062638	0.023428	down	--	--	--	--	--	--	--	CASP-like protein 4A1 OS=Sorghum bicolor OX=4558 GN=Sb04g002820 PE=3 SV=1	hypothetical protein OsJ_18455 [Oryza sativa Japonica Group]
LOC_Os08g05830	1108.4	470.789	-1.1962	3.42557e-05	0.000281454	down	[G]	Carbohydrate transport and metabolism	Molecular Function: catalytic activity (GO:0003824);; Biological Process: carbohydrate metabolic process (GO:0005975);; Cellular Component: plastid (GO:0009536);;	K00616|0.0|osa:4344683|E2.2.1.2, talA, talB;EC:2.2.1.2|Os08g0154300; K00616 transaldolase [EC:2.2.1.2]	[G]	Carbohydrate transport and metabolism	Transaldolase/Fructose-6-phosphate aldolase	--	PREDICTED: transaldolase [Oryza sativa Japonica Group]
LOC_Os07g12600	379.407	130.536	-1.48175	2.75525e-06	3.11505e-05	down	--	--	--	--	[AR]	--	F-box domain	Mediator of RNA polymerase II transcription subunit 32 OS=Arabidopsis thaliana OX=3702 GN=MED32 PE=1 SV=1	PREDICTED: uncharacterized protein LOC4342767 [Oryza sativa Japonica Group]
LOC_Os08g10630	351.989	88.2163	-1.87708	1.84201e-06	2.18498e-05	down	--	--	Molecular Function: zinc ion transmembrane transporter activity (GO:0005385);; Cellular Component: plasma membrane (GO:0005886);; Molecular Function: zinc ion binding (GO:0008270);; Biological Process: response to zinc ion (GO:0010043);; Cellular Component: integral component of membrane (GO:0016021);; Cellular Component: cytoplasmic vesicle (GO:0016023);; Biological Process: zinc ion transmembra…	--	[P]	Inorganic ion transport and metabolism	ZIP Zinc transporter	Zinc transporter 4 OS=Oryza sativa subsp. japonica OX=39947 GN=ZIP4 PE=2 SV=1	PREDICTED: zinc transporter 4 [Oryza sativa Japonica Group]
LOC_Os06g28550	40.4963	9.2386	-1.74936	0.00579685	0.021958	down	--	--	--	--	--	--	NmrA-like family;; NAD(P)H-binding;; 3-beta hydroxysteroid dehydrogenase/isomerase family	Isoflavone reductase-like protein OS=Olea europaea OX=4146 PE=1 SV=1	PREDICTED: isoflavone reductase-like protein [Oryza sativa Japonica Group]
LOC_Os10g39830	119.864	14.7693	-2.73059	1.60968e-08	3.17846e-07	down	--	--	--	--	[R]	General function prediction only	--	Serine/arginine-rich splicing factor SR45 OS=Arabidopsis thaliana OX=3702 GN=SR45 PE=1 SV=1	hypothetical protein [Oryza sativa Japonica Group]
LOC_Os04g32090	157.634	55.2488	-1.39364	0.00221234	0.00995799	down	--	--	Biological Process: double-strand break repair via homologous recombination (GO:0000724);; Biological Process: meiotic cell cycle (GO:0007126);; Biological Process: petal formation (GO:0048451);; Biological Process: sepal formation (GO:0048453);;	--	--	--	RecQ mediated genome instability protein;; Recq-mediated genome instability protein 1, C-terminal OB-fold	RecQ-mediated genome instability protein 1 OS=Oryza sativa subsp. japonica OX=39947 GN=RMI1 PE=3 SV=2	PREDICTED: recQ-mediated genome instability protein 1 [Oryza sativa Japonica Group]
LOC_Os07g42510	692.159	261.539	-1.34955	3.10594e-05	0.000258255	down	--	--	Molecular Function: DNA binding (GO:0003677);; Molecular Function: DNA-binding transcription factor activity (GO:0003700);; Cellular Component: nucleus (GO:0005634);; Biological Process: regulation of transcription, DNA-templated (GO:0006355);;	--	--	--	AP2 domain	Ethylene-responsive transcription factor 1 OS=Oryza sativa subsp. japonica OX=39947 GN=EREBP1 PE=1 SV=1	PREDICTED: ethylene-responsive transcription factor 1-like [Oryza sativa Japonica Group]
LOC_Os07g42885	420.471	58.7653	-2.53036	1.03454e-06	1.31162e-05	down	--	--	Molecular Function: binding (GO:0005488);; Cellular Component: mitochondrion (GO:0005739);; Cellular Component: plastid (GO:0009536);;	--	[K]	Transcription	--	Formin-like protein 4 OS=Oryza sativa subsp. japonica OX=39947 GN=FH4 PE=3 SV=1	hypothetical protein OsJ_25161 [Oryza sativa Japonica Group]
MSTRG.9554	198.388	16.7858	-3.01535	4.25722e-07	5.92644e-06	down	--	--	Molecular Function: nucleotide binding (GO:0000166);; Molecular Function: RNA binding (GO:0003723);; Cellular Component: spliceosomal complex (GO:0005681);; Biological Process: mRNA processing (GO:0006397);; Biological Process: RNA splicing (GO:0008380);; Cellular Component: nuclear speck (GO:0016607);;	K14325|7e-10|sbi:SORBI_03g046480|RNPS1;RNPS1|hypothetical protein; K14325 RNA-binding protein with serine-rich domain 1	[R]	General function prediction only	--	Serine/arginine-rich splicing factor SR45 OS=Arabidopsis thaliana OX=3702 GN=SR45 PE=1 SV=1	hypothetical protein HYDPIDRAFT_164531 [Hydnomerulius pinastri MD-312]
LOC_Os02g10580	599.888	226.312	-1.33676	0.000235137	0.00147834	down	--	--	Molecular Function: ADP binding (GO:0043531);;	--	[A]	RNA processing and modification	NB-ARC domain	Disease resistance RPP13-like protein 4 OS=Arabidopsis thaliana OX=3702 GN=RPP13L4 PE=1 SV=2	hypothetical protein [Oryza sativa Japonica Group]
LOC_Os04g12820	4045.39	1318.8	-1.53877	1.68802e-05	0.000151794	down	--	--	Biological Process: metabolic process (GO:0008152);; Molecular Function: transferase activity, transferring acyl groups other than amino-acyl groups (GO:0016747);;	--	[AR]	--	Transferase family	Rosmarinate synthase OS=Melissa officinalis OX=39338 GN=RAS PE=1 SV=1	PREDICTED: AT-rich interactive domain-containing protein 1B-like [Oryza sativa Japonica Group]
LOC_Os05g29735	364.182	81.1781	-2.04146	1.61711e-07	2.52541e-06	down	--	--	--	--	--	--	--	--	Os05g0360800, partial [Oryza sativa Japonica Group]
LOC_Os06g12230	171.63	37.6482	-1.93235	0.000333984	0.00200606	down	--	--	Biological Process: response to acid chemical (GO:0001101);; Cellular Component: mitochondrion (GO:0005739);; Biological Process: transcription, DNA-templated (GO:0006351);; Biological Process: response to hormone (GO:0009725);; Biological Process: response to lipid (GO:0033993);; Biological Process: biological_process (GO:0044699);; Biological Process: regulation of biological process (GO:005078…	--	--	--	TCP family transcription factor	Transcription factor TCP14 OS=Arabidopsis thaliana OX=3702 GN=TCP14 PE=1 SV=1	PREDICTED: transcription factor TCP15 [Oryza sativa Japonica Group]
LOC_Os01g72080	4665.67	1925.93	-1.22651	0.000143743	0.000969836	down	[TZDR]	--	Molecular Function: calcium ion binding (GO:0005509);; Cellular Component: plastid (GO:0009536);;	--	[T]	Signal transduction mechanisms	EF hand;; EF-hand domain;; EF-hand domain pair;; EF hand;; EF-hand domain pair	Probable calcium-binding protein CML35 OS=Arabidopsis thaliana OX=3702 GN=CML35 PE=2 SV=2	PREDICTED: probable calcium-binding protein CML10 [Oryza sativa Japonica Group]
LOC_Os09g25945	54.5313	11.9508	-1.83733	0.00250831	0.0110668	down	--	--	Cellular Component: plastid (GO:0009536);; Cellular Component: cytoplasmic vesicle (GO:0016023);;	--	--	--	--	Formin-like protein 14 OS=Arabidopsis thaliana OX=3702 GN=FH14 PE=3 SV=3	hypothetical protein OsJ_29444 [Oryza sativa Japonica Group]
LOC_Os02g08160	1050.62	430.264	-1.216	0.00154261	0.0073628	down	--	--	Cellular Component: mitochondrion (GO:0005739);; Biological Process: metabolic process (GO:0008152);; Molecular Function: lyase activity (GO:0016829);;	--	[T]	Signal transduction mechanisms	FBD;; F-box domain	Vegetative cell wall protein gp1 OS=Chlamydomonas reinhardtii OX=3055 GN=GP1 PE=1 SV=1	PREDICTED: F-box/LRR-repeat protein At1g06630-like [Oryza sativa Japonica Group]
MSTRG.26324	70.6805	19.1843	-1.70686	0.000532968	0.00298383	down	--	--	--	--	--	--	--	--	hypothetical protein CHLRE_10g462350v5 [Chlamydomonas reinhardtii]
LOC_Os01g52760	590.598	286.62	-1.01513	0.000198311	0.00127815	down	--	--	Cellular Component: mitochondrion (GO:0005739);;	--	--	--	--	Formin-like protein 3 OS=Oryza sativa subsp. japonica OX=39947 GN=FH3 PE=2 SV=2	PREDICTED: uncharacterized protein LOC4323917 [Oryza sativa Japonica Group]
MSTRG.28338	2081.55	439.072	-2.15214	8.93379e-11	2.79168e-09	down	--	--	Molecular Function: transmembrane receptor protein serine/threonine kinase activity (GO:0004675);; Molecular Function: ATP binding (GO:0005524);; Cellular Component: plasma membrane (GO:0005886);; Biological Process: protein phosphorylation (GO:0006468);; Biological Process: cell surface receptor signaling pathway (GO:0007166);; Cellular Component: integral component of membrane (GO:0016021);;	--	[WV]	--	--	Proline-rich receptor-like protein kinase PERK2 OS=Arabidopsis thaliana OX=3702 GN=PERK2 PE=2 SV=3	hypothetical protein OsJ_29856 [Oryza sativa Japonica Group]
LOC_Os03g16780	262.091	37.9223	-2.40818	2.66745e-05	0.000225714	down	--	--	Molecular Function: zinc ion binding (GO:0008270);;	--	--	--	Ankyrin repeats (3 copies);; Ankyrin repeat;; Ankyrin repeats (many copies);; Ankyrin repeats (many copies);; Ankyrin repeat	E3 ubiquitin-protein ligase XB3 OS=Oryza sativa subsp. japonica OX=39947 GN=XB3 PE=1 SV=1	PREDICTED: E3 ubiquitin-protein ligase XB3-like [Oryza sativa Japonica Group]
LOC_Os09g36900	35.267	10.5562	-1.48376	0.0119922	0.0400037	down	[R]	General function prediction only	Cellular Component: nucleus (GO:0005634);;	K10752|0.0|osa:4347727|RBBP4, HAT2, CAF1, MIS16;RBBP4, HAT2, CAF1, MIS16|Os09g0540600; K10752 histone-binding protein RBBP4	[B]	Chromatin structure and dynamics	WD domain, G-beta repeat;; Histone-binding protein RBBP4 or subunit C of CAF1 complex;; Anaphase-promoting complex subunit 4 WD40 domain	Histone-binding protein MSI1 homolog OS=Oryza sativa subsp. japonica OX=39947 GN=MSI1 PE=2 SV=1	PREDICTED: histone-binding protein MSI1 homolog isoform X1 [Oryza sativa Japonica Group]
LOC_Os01g07340	126.003	52.7007	-1.17012	0.0058897	0.022245	down	--	--	Cellular Component: mitochondrion (GO:0005739);;	--	[A]	RNA processing and modification	PPR repeat family;; PPR repeat;; PPR repeat;; Pentatricopeptide repeat domain;; Pentacotripeptide-repeat region of PRORP	Pentatricopeptide repeat-containing protein At5g66631 OS=Arabidopsis thaliana OX=3702 GN=At5g66631 PE=2 SV=1	PREDICTED: pentatricopeptide repeat-containing protein At5g66631 [Oryza sativa Japonica Group]
LOC_Os04g24510	137.897	28.0802	-2.02489	0.000154498	0.0010334	down	[RTKL]	--	Molecular Function: protein serine/threonine kinase activity (GO:0004674);; Molecular Function: ATP binding (GO:0005524);; Biological Process: protein phosphorylation (GO:0006468);; Biological Process: regulation of signal transduction (GO:0009966);; Cellular Component: membrane (GO:0016020);; Cellular Component: cytoplasmic vesicle (GO:0016023);; Molecular Function: polysaccharide binding (GO:00…	--	--	--	Wall-associated receptor kinase galacturonan-binding;; Protein kinase domain;; Protein tyrosine kinase	Wall-associated receptor kinase-like 4 OS=Arabidopsis thaliana OX=3702 GN=WAKL4 PE=2 SV=2	OSJNBa0033H08.8 [Oryza sativa Japonica Group]
LOC_Os06g49650	12.3699	0.759372	-2.16741	0.00789479	0.0284613	down	--	--	Cellular Component: chloroplast envelope (GO:0009941);; Cellular Component: membrane (GO:0016020);;	--	--	--	--	Serine/arginine-rich splicing factor SR45 OS=Arabidopsis thaliana OX=3702 GN=SR45 PE=1 SV=1	PREDICTED: uncharacterized protein LOC9270864 [Oryza sativa Japonica Group]
LOC_Os11g04520	4624.71	2241.05	-1.02929	3.79622e-07	5.36032e-06	down	--	--	Biological Process: regulation of signal transduction (GO:0009966);;	K17606|0.0|osa:4351453|IGBP1, TAP42;IGBP1, TAP42|Os12g0137500	[T]	Signal transduction mechanisms	TAP42-like family	PP2A regulatory subunit TAP46 OS=Oryza sativa subsp. japonica OX=39947 GN=TAP46 PE=2 SV=1	PREDICTED: PP2A regulatory subunit TAP46 isoform X1 [Oryza sativa Japonica Group]
LOC_Os06g36880	119.783	38.6579	-1.50531	0.000536001	0.00299978	down	[E]	Amino acid transport and metabolism	Molecular Function: cysteine synthase activity (GO:0004124);; Biological Process: cysteine biosynthetic process from serine (GO:0006535);;	K01738|0.0|osa:4341322|cysK;EC:2.5.1.47|Os06g0564700; K01738 cysteine synthase A [EC:2.5.1.47]	[E]	Amino acid transport and metabolism	Pyridoxal-phosphate dependent enzyme	Cysteine synthase, chloroplastic/chromoplastic OS=Spinacia oleracea OX=3562 GN=CYSK PE=1 SV=2	PREDICTED: cysteine synthase-like [Oryza sativa Japonica Group]
LOC_Os08g08586	13471.5	4478.15	-1.53441	4.16545e-07	5.82109e-06	down	--	--	--	--	--	--	--	--	Os08g0184600 [Oryza sativa Japonica Group]
MSTRG.12635	1408.62	177.704	-2.783	3.1074e-11	1.05616e-09	down	--	--	--	--	[P]	Inorganic ion transport and metabolism	Citrate transporter	Silicon efflux transporter LSI2 OS=Oryza sativa subsp. japonica OX=39947 GN=LSI2 PE=1 SV=1	hypothetical protein SETIT_034987mg [Setaria italica]
LOC_Os12g06250	980.194	96.8833	-3.26595	1.28681e-41	1.13243e-38	down	--	--	Molecular Function: protein kinase activity (GO:0004672);; Molecular Function: ATP binding (GO:0005524);; Biological Process: protein phosphorylation (GO:0006468);; Cellular Component: cytoplasmic vesicle (GO:0016023);;	--	--	--	--	--	expressed protein [Oryza sativa Japonica Group]
LOC_Os08g01150	28095.3	6195.47	-2.0129	5.73703e-06	5.9758e-05	down	--	--	--	--	[R]	General function prediction only	Glycosyl transferase family 90	Leucine-rich repeat extensin-like protein 5 OS=Arabidopsis thaliana OX=3702 GN=LRX5 PE=2 SV=2	PREDICTED: protein O-glucosyltransferase 1 [Oryza sativa Japonica Group]
LOC_Os04g55780	718.098	77.018	-2.9019	4.78746e-09	1.04201e-07	down	[E]	Amino acid transport and metabolism	Molecular Function: chorismate mutase activity (GO:0004106);; Molecular Function: prephenate dehydratase activity (GO:0004664);; Biological Process: L-phenylalanine biosynthetic process (GO:0009094);; Cellular Component: plastid (GO:0009536);; Molecular Function: amino acid binding (GO:0016597);;	--	[E]	Amino acid transport and metabolism	Prephenate dehydratase	Arogenate dehydratase/prephenate dehydratase 6, chloroplastic OS=Arabidopsis thaliana OX=3702 GN=ADT6 PE=1 SV=1	prephenate dehydratase-like [Oryza sativa Japonica Group]
LOC_Os11g35090	90.2256	39.9096	-1.08229	0.0139039	0.0450878	down	[Z]	Cytoskeleton	Biological Process: nuclear division (GO:0000280);; Biological Process: cytokinesis by cell plate formation (GO:0000911);; Molecular Function: microtubule motor activity (GO:0003777);; Molecular Function: ATP binding (GO:0005524);; Cellular Component: kinesin complex (GO:0005871);; Cellular Component: microtubule (GO:0005874);; Biological Process: DNA replication initiation (GO:0006270);; Biologi…	--	[Z]	Cytoskeleton	Kinesin motor domain;; Microtubule binding	Kinesin-like protein KIN-7L OS=Oryza sativa subsp. japonica OX=39947 GN=KIN7L PE=2 SV=1	PREDICTED: kinesin-related protein 11 [Oryza sativa Japonica Group]
LOC_Os10g41000	882.305	396.28	-1.133	6.89736e-07	9.17048e-06	down	--	--	Molecular Function: binding (GO:0005488);; Molecular Function: transferase activity, transferring phosphorus-containing groups (GO:0016772);; Cellular Component: intracellular membrane-bounded organelle (GO:0043231);; Cellular Component: cytoplasmic part (GO:0044444);;	--	[R]	General function prediction only	zinc-binding in reverse transcriptase	Putative ribonuclease H protein At1g65750 OS=Arabidopsis thaliana OX=3702 GN=At1g65750 PE=3 SV=1	retrotransposon protein, putative, unclassified, expressed [Oryza sativa Japonica Group]
LOC_Os01g66160	464.241	147.855	-1.5617	3.72152e-05	0.000302639	down	--	--	--	--	[R]	General function prediction only	PPR repeat;; PPR repeat family;; DYW family of nucleic acid deaminases;; PPR repeat;; Pentatricopeptide repeat domain	Pentatricopeptide repeat-containing protein At2g03880, mitochondrial OS=Arabidopsis thaliana OX=3702 GN=PCMP-H44 PE=2 SV=1	PREDICTED: pentatricopeptide repeat-containing protein At2g03880, mitochondrial [Oryza sativa Japonica Group]
LOC_Os03g14254	605.424	227.757	-1.34679	0.000114216	0.000792793	down	--	--	--	--	[AR]	--	--	Serine/arginine-rich splicing factor SR45 OS=Arabidopsis thaliana OX=3702 GN=SR45 PE=1 SV=1	PREDICTED: uncharacterized protein LOC9271954 [Oryza sativa Japonica Group]
MSTRG.21692	46.0284	15.2058	-1.40206	0.0097803	0.0339614	down	--	--	--	--	--	--	--	--	hypothetical protein [Oryza sativa Japonica Group]
LOC_Os01g51080	23.8678	1.6665	-2.76138	0.000145135	0.000978209	down	[L]	Replication, recombination and repair	Molecular Function: nucleic acid binding (GO:0003676);; Molecular Function: RNA-directed DNA polymerase activity (GO:0003964);; Molecular Function: RNA-DNA hybrid ribonuclease activity (GO:0004523);; Molecular Function: serine-type endopeptidase inhibitor activity (GO:0004867);; Biological Process: RNA-dependent DNA biosynthetic process (GO:0006278);; Cellular Component: plastid (GO:0009536);; Bi…	--	[R]	General function prediction only	--	--	Reverse transcriptase (RNA-dependent DNA polymerase) domain containing protein [Oryza sativa Japonica Group]
LOC_Os03g41350	799.574	343.558	-1.18998	1.84797e-06	2.19045e-05	down	--	--	Biological Process: positive gravitropism (GO:0009958);;	--	--	--	NPH3 family;; BTB/POZ domain	BTB/POZ domain-containing protein NPY2 OS=Arabidopsis thaliana OX=3702 GN=NPY2 PE=2 SV=1	PREDICTED: BTB/POZ domain-containing protein NPY3 [Oryza sativa Japonica Group]
LOC_Os06g33970	644.189	293.782	-1.05435	0.0122219	0.0405973	down	[P]	Inorganic ion transport and metabolism	--	--	[AR]	--	VQ motif	CASP-like protein 4A2 OS=Oryza sativa subsp. japonica OX=39947 GN=Os02g0134500 PE=2 SV=2	PREDICTED: VQ motif-containing protein 10 [Oryza sativa Japonica Group]
LOC_Os02g33540	23.9353	1.13906	-2.78446	0.000319239	0.00192853	down	--	--	Cellular Component: membrane (GO:0016020);;	--	[J]	Translation, ribosomal structure and biogenesis	--	Protein ILITYHIA OS=Arabidopsis thaliana OX=3702 GN=ILA PE=1 SV=1	Os02g0538400 [Oryza sativa Japonica Group]
LOC_Os06g36920	379.549	159.995	-1.17306	0.0027168	0.0118059	down	[Q]	Secondary metabolites biosynthesis, transport and catabolism	Molecular Function: monooxygenase activity (GO:0004497);; Molecular Function: iron ion binding (GO:0005506);; Biological Process: response to stress (GO:0006950);; Biological Process: anatomical structure morphogenesis (GO:0009653);; Cellular Component: membrane (GO:0016020);; Molecular Function: oxidoreductase activity, acting on paired donors, with incorporation or reduction of molecular oxygen…	K00517|0.0|osa:4341325|--|Os06g0565100; K00517 [EC:1.14.-.-]	[Q]	Secondary metabolites biosynthesis, transport and catabolism	Cytochrome P450	Cytochrome P450 711A1 OS=Arabidopsis thaliana OX=3702 GN=CYP711A1 PE=2 SV=1	PREDICTED: cytochrome P450 711A1 [Oryza sativa Japonica Group]
LOC_Os01g52370	752.444	271.502	-1.36707	0.00135289	0.00659948	down	[D]	Cell cycle control, cell division, chromosome partitioning	Cellular Component: mitochondrion (GO:0005739);; Cellular Component: chloroplast envelope (GO:0009941);; Biological Process: response to UV-B (GO:0010224);; Biological Process: developmental process (GO:0032502);;	--	--	--	--	Vegetative cell wall protein gp1 OS=Chlamydomonas reinhardtii OX=3055 GN=GP1 PE=1 SV=1	hypothetical protein [Oryza sativa Japonica Group]
MSTRG.11839	29962.1	4759.39	-2.13878	0.00111867	0.00560817	down	--	--	Molecular Function: transmembrane receptor protein serine/threonine kinase activity (GO:0004675);; Molecular Function: ATP binding (GO:0005524);; Cellular Component: plasma membrane (GO:0005886);; Biological Process: protein phosphorylation (GO:0006468);; Biological Process: cell surface receptor signaling pathway (GO:0007166);; Cellular Component: integral component of membrane (GO:0016021);; Mo…	--	--	--	--	Proline-rich receptor-like protein kinase PERK13 OS=Arabidopsis thaliana OX=3702 GN=PERK13 PE=1 SV=1	CFEM domain protein [Aspergillus fumigatus A1163]
LOC_Os11g22140	11.649	0.759372	-2.07441	0.011397	0.0384041	down	[L]	Replication, recombination and repair	Molecular Function: RNA-directed DNA polymerase activity (GO:0003964);; Biological Process: RNA-dependent DNA biosynthetic process (GO:0006278);;	--	[R]	General function prediction only	--	--	reverse transcriptase homolog - fava bean (fragment)-related [Oryza sativa Japonica Group]
LOC_Os06g08620	141.985	41.9132	-1.6281	0.000263833	0.00163258	down	--	--	Biological Process: metabolic process (GO:0008152);; Molecular Function: transferase activity, transferring acyl groups other than amino-acyl groups (GO:0016747);; Molecular Function: intramolecular transferase activity (GO:0016866);;	--	--	--	--	UDP-arabinopyranose mutase 3 OS=Oryza sativa subsp. japonica OX=39947 GN=UAM3 PE=1 SV=1	Os06g0185400, partial [Oryza sativa Japonica Group]
LOC_Os01g43890	120.453	40.1063	-1.45745	0.00167124	0.00787856	down	[E]	Amino acid transport and metabolism	Molecular Function: serine-type carboxypeptidase activity (GO:0004185);; Biological Process: proteolysis (GO:0006508);; Cellular Component: cytoplasmic vesicle (GO:0016023);;	K09645|0.0|osa:4326667|--|Os01g0629600; K09645 vitellogenic carboxypeptidase-like protein [EC:3.4.16.-]	[OE]	--	Serine carboxypeptidase	Serine carboxypeptidase-like 50 OS=Arabidopsis thaliana OX=3702 GN=SCPL50 PE=2 SV=1	PREDICTED: serine carboxypeptidase-like 50 [Oryza sativa Japonica Group]
LOC_Os06g45330	1592.96	729.833	-1.10352	2.27983e-06	2.64082e-05	down	[L]	Replication, recombination and repair	Molecular Function: endonuclease activity (GO:0004519);; Biological Process: DNA repair (GO:0006281);; Biological Process: nucleic acid phosphodiester bond hydrolysis (GO:0090305);;	--	[R]	General function prediction only	Endonuclease V	--	endonuclease V protein-like [Oryza sativa Japonica Group]
LOC_Os08g33190	1405.77	531.954	-1.2818	0.00598706	0.0225422	down	[M]	Cell wall/membrane/envelope biogenesis	Cellular Component: nucleosome (GO:0000786);; Molecular Function: DNA binding (GO:0003677);; Cellular Component: nucleus (GO:0005634);; Biological Process: nucleosome assembly (GO:0006334);; Biological Process: regulation of transcription, DNA-templated (GO:0006355);; Cellular Component: membrane (GO:0016020);;	--	--	--	Protein of unknown function (DUF3778);; linker histone H1 and H5 family	HMG-Y-related protein A OS=Zea mays OX=4577 GN=HMGIY2 PE=1 SV=1	hypothetical protein [Oryza sativa Japonica Group]
LOC_Os07g29460	276.932	124.343	-1.1059	0.000871388	0.00454045	down	--	--	Molecular Function: DNA binding (GO:0003677);; Cellular Component: mitochondrion (GO:0005739);; Biological Process: DNA recombination (GO:0006310);; Molecular Function: zinc ion binding (GO:0008270);; Biological Process: DNA integration (GO:0015074);;	--	[R]	General function prediction only	Reverse transcriptase (RNA-dependent DNA polymerase);; GAG-pre-integrase domain;; gag-polypeptide of LTR copia-type	Retrovirus-related Pol polyprotein from transposon RE2 OS=Arabidopsis thaliana OX=3702 GN=RE2 PE=4 SV=1	retrotransposon protein, putative, Ty1-copia subclass [Oryza sativa Japonica Group]
LOC_Os03g58800	545.126	188.767	-1.48139	3.46803e-07	4.97456e-06	down	[O]	Posttranslational modification, protein turnover, chaperones	Molecular Function: ATP binding (GO:0005524);; Cellular Component: cytoplasmic vesicle (GO:0016023);;	--	[O]	Posttranslational modification, protein turnover, chaperones	ATPase family associated with various cellular activities (AAA);; Domain associated at C-terminal with AAA;; Holliday junction DNA helicase ruvB N-terminus	AAA-ATPase At3g28580 OS=Arabidopsis thaliana OX=3702 GN=At3g28580 PE=2 SV=1	PREDICTED: AAA-ATPase At3g28580 [Oryza sativa Japonica Group]
LOC_Os03g54240	10335.5	4462.36	-1.18961	8.87443e-08	1.48872e-06	down	--	--	Molecular Function: triose-phosphate isomerase activity (GO:0004807);; Cellular Component: mitochondrion (GO:0005739);; Biological Process: metabolic process (GO:0008152);;	--	--	--	--	Multiple organellar RNA editing factor 5, chloroplastic/mitochondrial OS=Arabidopsis thaliana OX=3702 GN=MORF5 PE=1 SV=1	expressed protein [Oryza sativa Japonica Group]
LOC_Os06g03520	98.8721	33.3804	-1.43498	0.0017305	0.00809466	down	--	--	--	--	--	--	zinc-finger of the FCS-type, C2-C2	Lysine-rich arabinogalactan protein 19 OS=Arabidopsis thaliana OX=3702 GN=AGP19 PE=2 SV=2	PREDICTED: uncharacterized protein LOC4339960 [Oryza sativa Japonica Group]
LOC_Os02g19990	48.8672	2.23535	-3.08841	3.76143e-05	0.000305261	down	--	--	Cellular Component: endoplasmic reticulum (GO:0005783);; Cellular Component: plastid (GO:0009536);; Cellular Component: membrane part (GO:0044425);;	--	--	--	Reticulon	Reticulon-like protein B17 OS=Arabidopsis thaliana OX=3702 GN=RTNLB17 PE=2 SV=1	PREDICTED: reticulon-like protein B17 isoform X1 [Oryza sativa Japonica Group]
MSTRG.24528	18.74	3.19824	-1.88316	0.00900355	0.0317043	down	--	--	--	--	--	--	--	--	expressed protein [Oryza sativa Japonica Group]
LOC_Os04g51900	1084.24	510.733	-1.06228	1.14217e-05	0.000108712	down	[L]	Replication, recombination and repair	Biological Process: microtubule cytoskeleton organization (GO:0000226);; Biological Process: cytokinesis by cell plate formation (GO:0000911);; Cellular Component: nuclear pore (GO:0005643);; Biological Process: protein export from nucleus (GO:0006611);; Cellular Component: plastid (GO:0009536);; Biological Process: systemic acquired resistance (GO:0009627);;	K14318|0.0|osa:4336930|NUP88;NUP88|Os04g0608400	[YU]	--	Nuclear pore component	Nuclear pore complex protein NUP88 OS=Arabidopsis thaliana OX=3702 GN=NUP88 PE=1 SV=1	Os04g0608400, partial [Oryza sativa Japonica Group]
LOC_Os01g22910	25.1925	2.68379	-2.32843	0.00136143	0.00663018	down	[R]	General function prediction only	Molecular Function: iron ion binding (GO:0005506);; Molecular Function: oxidoreductase activity, acting on paired donors, with incorporation or reduction of molecular oxygen, 2-oxoglutarate as one donor, and incorporation of one atom each of oxygen into both donors (GO:0016706);; Biological Process: oxidation-reduction process (GO:0055114);;	--	[QR]	--	2OG-Fe(II) oxygenase superfamily	Gibberellin 2-beta-dioxygenase 6 OS=Arabidopsis thaliana OX=3702 GN=GA2OX6 PE=2 SV=1	hypothetical protein OsI_01716 [Oryza sativa Indica Group]
LOC_Os02g09450	8.76702	0	-2.14523	0.00981129	0.0340509	down	[C]	Energy production and conversion	Biological Process: glycerol metabolic process (GO:0006071);; Biological Process: lipid metabolic process (GO:0006629);; Molecular Function: glycerophosphodiester phosphodiesterase activity (GO:0008889);; Cellular Component: membrane (GO:0016020);;	--	[C]	Energy production and conversion	Glycerophosphoryl diester phosphodiesterase family	Glycerophosphodiester phosphodiesterase GDPDL7 OS=Arabidopsis thaliana OX=3702 GN=GDPDL7 PE=2 SV=1	glycerophosphoryl diester phosphodiesterase 2 precursor-like protein [Oryza sativa Japonica Group]
MSTRG.6276	18.6737	1.89843	-2.00156	0.0123515	0.0409675	down	--	--	--	--	[TV]	--	--	--	hypothetical protein AOL_s00188g211 [Arthrobotrys oligospora ATCC 24927]
LOC_Os03g05160	510.348	101.455	-2.14833	1.31731e-06	1.62421e-05	down	--	--	Molecular Function: DNA-binding transcription factor activity (GO:0003700);; Cellular Component: nucleus (GO:0005634);; Biological Process: regulation of transcription, DNA-templated (GO:0006355);; Molecular Function: zinc ion binding (GO:0008270);; Molecular Function: acetylglucosaminyltransferase activity (GO:0008375);; Cellular Component: membrane (GO:0016020);; Molecular Function: sequence-sp…	--	[K]	Transcription	GATA zinc finger	GATA transcription factor 3 OS=Arabidopsis thaliana OX=3702 GN=GATA3 PE=2 SV=2	PREDICTED: GATA transcription factor 3 [Oryza sativa Japonica Group]
MSTRG.4341	50.7565	10.9571	-1.78364	0.00646478	0.0240434	down	--	--	--	--	--	--	--	--	hypothetical protein [Oryza sativa Japonica Group]
MSTRG.24180	93.8752	1.51874	-4.68026	8.05437e-14	4.32057e-12	down	--	--	--	--	--	--	--	--	hypothetical protein OsJ_34408 [Oryza sativa Japonica Group]
MSTRG.9324	213.289	25.3424	-2.63003	5.78796e-06	6.02306e-05	down	--	--	Molecular Function: structural constituent of cell wall (GO:0005199);;	--	[WV]	--	--	Vegetative cell wall protein gp1 OS=Chlamydomonas reinhardtii OX=3055 GN=GP1 PE=1 SV=1	hypothetical protein CHLNCDRAFT_136812 [Chlorella variabilis]
LOC_Os10g12790	21.0712	0.759372	-2.66626	0.000933955	0.00482094	down	--	--	Cellular Component: plastid (GO:0009536);;	--	--	--	--	Vegetative cell wall protein gp1 OS=Chlamydomonas reinhardtii OX=3055 GN=GP1 PE=1 SV=1	hypothetical protein LOC_Os10g12790 [Oryza sativa Japonica Group]
LOC_Os04g09350	4788.32	1722.52	-1.42876	8.76303e-07	1.13048e-05	down	--	--	Molecular Function: catalytic activity (GO:0003824);; Cellular Component: intracellular membrane-bounded organelle (GO:0043231);; Biological Process: cellular metabolic process (GO:0044237);; Cellular Component: cytoplasmic part (GO:0044444);;	--	[AR]	--	--	Proline-rich receptor-like protein kinase PERK2 OS=Arabidopsis thaliana OX=3702 GN=PERK2 PE=2 SV=3	unnamed protein product [Oryza sativa Japonica Group]
LOC_Os05g16000	13.1416	0	-2.7163	0.00105455	0.00533436	down	--	--	Cellular Component: mitochondrion (GO:0005739);;	--	--	--	Protein of unknown function (DUF1618)	Pollen-specific leucine-rich repeat extensin-like protein 2 OS=Arabidopsis thaliana OX=3702 GN=PEX2 PE=1 SV=1	hypothetical protein [Oryza sativa Japonica Group]
LOC_Os06g33170	147.979	44.6484	-1.56482	0.00138776	0.00674088	down	--	--	Cellular Component: exocyst (GO:0000145);; Cellular Component: mitochondrion (GO:0005739);; Biological Process: vesicle docking involved in exocytosis (GO:0006904);;	--	[U]	Intracellular trafficking, secretion, and vesicular transport	--	Exocyst complex component SEC15B OS=Arabidopsis thaliana OX=3702 GN=SEC15B PE=1 SV=1	hypothetical protein [Oryza sativa Japonica Group]
LOC_Os11g44950	64.0924	8.55146	-2.22245	0.00148564	0.00713795	down	[G]	Carbohydrate transport and metabolism	Molecular Function: hydrolase activity, hydrolyzing O-glycosyl compounds (GO:0004553);; Biological Process: carbohydrate metabolic process (GO:0005975);;	--	--	--	Glycosyl hydrolase family 3 C-terminal domain;; Glycosyl hydrolase family 3 N terminal domain;; Fibronectin type III-like domain	Probable beta-D-xylosidase 2 OS=Arabidopsis thaliana OX=3702 GN=BXL2 PE=2 SV=1	PREDICTED: probable beta-D-xylosidase 2 [Oryza sativa Japonica Group]
LOC_Os03g19452	2514.06	685.243	-1.82229	3.91228e-11	1.31328e-09	down	--	--	--	--	--	--	--	Peptidyl-prolyl cis-trans isomerase CYP95 OS=Arabidopsis thaliana OX=3702 GN=CYP95 PE=1 SV=2	PREDICTED: uncharacterized protein LOC4332609 isoform X2 [Oryza sativa Japonica Group]
LOC_Os10g41810	39.9899	9.48215	-1.74368	0.00424578	0.0170633	down	--	--	Cellular Component: mitochondrion (GO:0005739);;	--	[T]	Signal transduction mechanisms	--	Proline-rich receptor-like protein kinase PERK8 OS=Arabidopsis thaliana OX=3702 GN=PERK8 PE=1 SV=1	hypothetical protein [Oryza sativa Japonica Group]
MSTRG.27514	155.113	65.3942	-1.18584	0.00107213	0.00540732	down	--	--	--	--	--	--	--	--	hypothetical protein [Oryza sativa Japonica Group]
LOC_Os05g09500	674.645	316.589	-1.03929	0.00364077	0.015025	down	[G]	Carbohydrate transport and metabolism	Molecular Function: hexokinase activity (GO:0004396);; Molecular Function: ATP binding (GO:0005524);; Cellular Component: cytoplasm (GO:0005737);; Biological Process: glycolytic process (GO:0006096);; Biological Process: carbohydrate phosphorylation (GO:0046835);;	K00844|0.0|sbi:SORBI_09g005840|HK;EC:2.7.1.1|hypothetical protein; K00844 hexokinase [EC:2.7.1.1]	[G]	Carbohydrate transport and metabolism	Hexokinase;; Hexokinase	Hexokinase-7 OS=Oryza sativa subsp. japonica OX=39947 GN=HXK7 PE=2 SV=2	PREDICTED: hexokinase-7 [Oryza sativa Japonica Group]
MSTRG.4288	30.1542	4.51347	-2.09457	0.00274804	0.0119035	down	--	--	--	--	[R]	General function prediction only	--	--	hypothetical protein LOC_Os10g39934 [Oryza sativa Japonica Group]
LOC_Os09g25770	848.843	385.932	-1.09124	0.00103327	0.00524955	down	--	--	Cellular Component: integral component of membrane (GO:0016021);; Molecular Function: transmembrane transporter activity (GO:0022857);; Biological Process: transmembrane transport (GO:0055085);;	--	--	--	EamA-like transporter family	WAT1-related protein At4g28040 OS=Arabidopsis thaliana OX=3702 GN=At4g28040 PE=2 SV=1	PREDICTED: WAT1-related protein At4g28040 isoform X1 [Oryza sativa Japonica Group]
LOC_Os07g02500	35.6996	6.2049	-1.92632	0.00562824	0.0214541	down	--	--	Cellular Component: plastid (GO:0009536);;	--	--	--	Myb/SANT-like DNA-binding domain;; Myb/SANT-like DNA-binding domain	L10-interacting MYB domain-containing protein OS=Arabidopsis thaliana OX=3702 GN=LIMYB PE=1 SV=1	PREDICTED: uncharacterized protein LOC4333552 [Oryza sativa Japonica Group]
LOC_Os05g11680	7.74446	0	-2.00281	0.0155848	0.0494501	down	--	--	Molecular Function: nucleic acid binding (GO:0003676);; Molecular Function: RNA-DNA hybrid ribonuclease activity (GO:0004523);; Cellular Component: mitochondrion (GO:0005739);; Biological Process: DNA integration (GO:0015074);; Biological Process: RNA phosphodiester bond hydrolysis, endonucleolytic (GO:0090502);;	--	--	--	--	--	unknown protein [Oryza sativa Japonica Group]
LOC_Os05g41080	164.917	59.5344	-1.40674	5.70346e-05	0.000436862	down	[B]	Chromatin structure and dynamics	Cellular Component: condensed chromosome kinetochore (GO:0000777);; Cellular Component: nucleosome (GO:0000786);; Biological Process: cytokinesis by cell plate formation (GO:0000911);; Molecular Function: DNA binding (GO:0003677);; Cellular Component: nucleus (GO:0005634);; Biological Process: DNA replication initiation (GO:0006270);; Biological Process: regulation of DNA replication (GO:0006275)…	K11253|1e-114|osa:4339159|H3;H3|Os05g0489800; K11253 histone H3	[B]	Chromatin structure and dynamics	Core histone H2A/H2B/H3/H4	Histone H3-like centromeric protein HTR12 OS=Arabidopsis thaliana OX=3702 GN=HTR12 PE=1 SV=3	PREDICTED: histone H3-5 isoform X1 [Oryza sativa Japonica Group]
MSTRG.12839	723.653	244.992	-1.4846	4.49454e-05	0.000355465	down	--	--	--	--	--	--	--	--	Os03g0185300 [Oryza sativa Japonica Group]
MSTRG.8996	61.3119	0.44707	-3.84177	1.20078e-06	1.49517e-05	down	--	--	--	--	--	--	--	Holliday junction resolvase MOC1, chloroplastic OS=Chlamydomonas reinhardtii OX=3055 GN=MOC1 PE=3 SV=2	hypothetical protein V494_02380 [Pseudogymnoascus sp. VKM F-4513 (FW-928)]
LOC_Os10g08790	334.223	72.7649	-2.09443	6.17769e-09	1.31558e-07	down	--	--	Molecular Function: ubiquitin-protein transferase activity (GO:0004842);; Cellular Component: plastid (GO:0009536);; Biological Process: protein ubiquitination (GO:0016567);; Molecular Function: ligase activity (GO:0016874);;	--	[S]	Function unknown	U-box domain	U-box domain-containing protein 16 OS=Arabidopsis thaliana OX=3702 GN=PUB16 PE=2 SV=1	Putative arm repeat-containing protein [Oryza sativa Japonica Group]
LOC_Os02g35300	497.068	74.7414	-2.53651	3.60937e-09	8.08841e-08	down	[RTKL]	--	Molecular Function: protein serine/threonine kinase activity (GO:0004674);; Molecular Function: ATP binding (GO:0005524);; Biological Process: protein phosphorylation (GO:0006468);;	--	[D]	Cell cycle control, cell division, chromosome partitioning	Protein kinase domain;; Protein tyrosine kinase	Probable serine/threonine-protein kinase At1g09600 OS=Arabidopsis thaliana OX=3702 GN=At1g09600 PE=3 SV=1	PREDICTED: probable serine/threonine-protein kinase At1g54610 isoform X2 [Oryza sativa Japonica Group]
LOC_Os07g42740	670.267	238.145	-1.41729	0.000113241	0.000786864	down	--	--	--	--	--	--	Protein of unknown function (DUF1645)	Formin-like protein 5 OS=Oryza sativa subsp. japonica OX=39947 GN=FH5 PE=2 SV=2	PREDICTED: uncharacterized protein LOC4343926 [Oryza sativa Japonica Group]
LOC_Os03g25450	220.057	59.4598	-1.74634	5.51096e-05	0.000424469	down	[J]	Translation, ribosomal structure and biogenesis	Biological Process: pseudouridine synthesis (GO:0001522);; Molecular Function: RNA binding (GO:0003723);; Biological Process: RNA processing (GO:0006396);; Molecular Function: pseudouridine synthase activity (GO:0009982);; Cellular Component: viral nucleocapsid (GO:0019013);; Cellular Component: ribonucleoprotein complex (GO:0030529);;	K11131|0.0|osa:4332935|DKC1, NOLA4, CBF5;EC:5.4.99.-|Os03g0370500; K11131 H/ACA ribonucleoprotein complex subunit 4 [EC:5.4.99.-]	[J]	Translation, ribosomal structure and biogenesis	DKCLD (NUC011) domain;; TruB family pseudouridylate synthase (N terminal domain);; tRNA pseudouridylate synthase B C-terminal domain;; PUA domain	H/ACA ribonucleoprotein complex subunit 4 OS=Arabidopsis thaliana OX=3702 GN=CBF5 PE=1 SV=1	PREDICTED: H/ACA ribonucleoprotein complex subunit 4 [Oryza sativa Japonica Group]
LOC_Os12g16480	1493.13	622.934	-1.23578	8.25658e-08	1.39225e-06	down	--	--	Cellular Component: mitochondrion (GO:0005739);; Cellular Component: Golgi apparatus (GO:0005794);; Biological Process: protein glycosylation (GO:0006486);; Molecular Function: galactosyltransferase activity (GO:0008378);; Cellular Component: integral component of membrane (GO:0016021);;	--	[G]	Carbohydrate transport and metabolism	Galactosyltransferase	Hydroxyproline O-galactosyltransferase GALT5 OS=Arabidopsis thaliana OX=3702 GN=GALT5 PE=1 SV=1	hypothetical protein LOC_Os12g16480 [Oryza sativa Japonica Group]
LOC_Os06g40590	72.8433	14.9596	-2.05404	5.14776e-05	0.000400804	down	--	--	--	--	[AR]	--	--	Serine/arginine-rich splicing factor SR45 OS=Arabidopsis thaliana OX=3702 GN=SR45 PE=1 SV=1	PREDICTED: uncharacterized protein LOC4341490 [Oryza sativa Japonica Group]
LOC_Os03g51880	260.665	107.387	-1.22989	7.63743e-05	0.000560474	down	--	--	Molecular Function: DNA binding (GO:0003677);; Molecular Function: catalytic activity (GO:0003824);; Biological Process: DNA repair (GO:0006281);;	--	--	--	--	--	expressed protein [Oryza sativa Japonica Group]
LOC_Os01g11990	139.554	28.6538	-2.02141	0.000138354	0.000938336	down	--	--	--	--	--	--	--	Probable F-box protein At3g61730 OS=Arabidopsis thaliana OX=3702 GN=RMF PE=1 SV=2	PREDICTED: probable F-box protein At3g61730 isoform X1 [Oryza sativa Japonica Group]
LOC_Os01g49230	323.285	123.707	-1.24262	0.014943	0.0477769	down	--	--	Cellular Component: mitochondrion (GO:0005739);; Biological Process: metabolic process (GO:0008152);; Molecular Function: transferase activity, transferring hexosyl groups (GO:0016758);;	--	[GC]	--	UDP-glucoronosyl and UDP-glucosyl transferase	Gallate 1-beta-glucosyltransferase OS=Quercus robur OX=38942 GN=UGT84A13 PE=1 SV=1	glucosyltransferase NTGT2-like [Oryza sativa Japonica Group]
MSTRG.19005	77.9769	20.4598	-1.71184	0.000973489	0.00498863	down	--	--	--	--	--	--	--	--	uncharacterized protein LOC107470534 [Arachis duranensis]
LOC_Os04g43820	52.8962	13.0355	-1.76931	0.000985168	0.00504214	down	--	--	Cellular Component: cytoplasmic vesicle (GO:0016023);;	--	[OR]	--	--	--	unnamed protein product [Oryza sativa Japonica Group]
LOC_Os12g37519	73.9933	13.02	-2.14798	0.000175087	0.00115149	down	--	--	Cellular Component: plastid (GO:0009536);;	--	--	--	--	--	PREDICTED: uncharacterized protein LOC4352521 [Oryza sativa Japonica Group]
LOC_Os05g03740	3357.93	505.09	-2.57352	4.50619e-11	1.49264e-09	down	[J]	Translation, ribosomal structure and biogenesis	Molecular Function: chromatin binding (GO:0003682);; Molecular Function: DNA-binding transcription factor activity (GO:0003700);; Cellular Component: nucleus (GO:0005634);; Biological Process: regulation of transcription, DNA-templated (GO:0006355);;	--	[K]	Transcription	Myb/SANT-like DNA-binding domain	Trihelix transcription factor GT-3a OS=Arabidopsis thaliana OX=3702 GN=GT-3A PE=1 SV=1	PREDICTED: trihelix transcription factor GT-3b [Oryza sativa Japonica Group]
LOC_Os02g48640	8886.3	1843.31	-2.14032	2.81117e-08	5.26061e-07	down	--	--	--	--	--	--	--	Proline-rich receptor-like protein kinase PERK2 OS=Arabidopsis thaliana OX=3702 GN=PERK2 PE=2 SV=3	PREDICTED: uncharacterized protein LOC4330531 [Oryza sativa Japonica Group]
LOC_Os04g15670	189.623	57.7646	-1.6094	4.55308e-05	0.000359141	down	--	--	--	--	--	--	--	--	hypothetical protein OsI_30480 [Oryza sativa Indica Group]
MSTRG.8131	225.067	87.4367	-1.30918	4.42045e-05	0.000350538	down	--	--	--	--	--	--	--	--	Os12g0284800 [Oryza sativa Japonica Group]
MSTRG.6758	1106.14	264.301	-1.99348	4.86709e-11	1.59274e-09	down	--	--	--	K00831|7e-07|osa:9270715|serC, PSAT1;EC:2.6.1.52|Os03g0157900	--	--	--	--	hypothetical protein BU14_0111s0065 [Porphyra umbilicalis]
MSTRG.1300	1370.58	411.818	-1.62021	9.00431e-05	0.000645934	down	--	--	Molecular Function: phosphoprotein phosphatase activity (GO:0004721);;	--	--	--	--	Formin-like protein 3 OS=Oryza sativa subsp. japonica OX=39947 GN=FH3 PE=2 SV=2	hypothetical protein BU14_0217s0016 [Porphyra umbilicalis]
LOC_Os02g10940	648.405	268.755	-1.19906	0.00195751	0.00898356	down	--	--	Cellular Component: mitochondrion (GO:0005739);;	--	--	--	TPR repeat;; Tetratricopeptide repeat;; Tetratricopeptide repeat;; Tetratricopeptide repeat;; Tetratricopeptide repeat	Vegetative cell wall protein gp1 OS=Chlamydomonas reinhardtii OX=3055 GN=GP1 PE=1 SV=1	PREDICTED: uncharacterized protein LOC4328667 [Oryza sativa Japonica Group]
LOC_Os02g29710	237.69	52.955	-2.07904	3.30661e-10	9.27359e-09	down	--	--	Molecular Function: DNA binding (GO:0003677);; Molecular Function: RNA binding (GO:0003723);; Molecular Function: RNA-directed DNA polymerase activity (GO:0003964);; Molecular Function: aspartic-type endopeptidase activity (GO:0004190);; Biological Process: RNA-dependent DNA biosynthetic process (GO:0006278);; Biological Process: DNA recombination (GO:0006310);; Biological Process: proteolysis (G…	--	--	--	--	--	OSJNBa0055H05.8 [Oryza sativa Japonica Group]
LOC_Os09g22505	202609	69299.2	-1.45332	0.000264313	0.00163431	down	--	--	--	--	--	--	--	Anther-specific proline-rich protein APG (Fragment) OS=Brassica napus OX=3708 GN=APG PE=2 SV=1	hypothetical protein [Oryza sativa Japonica Group]
LOC_Os06g23775	10979.1	3345.03	-1.62283	1.49229e-05	0.000136682	down	--	--	Cellular Component: mitochondrion (GO:0005739);;	--	--	--	--	--	Os06g0346201, partial [Oryza sativa Japonica Group]
LOC_Os12g29110	30.3226	5.59813	-1.91621	0.00451458	0.0179684	down	--	--	Molecular Function: DNA binding (GO:0003677);; Molecular Function: RNA binding (GO:0003723);; Molecular Function: RNA-directed DNA polymerase activity (GO:0003964);; Molecular Function: aspartic-type endopeptidase activity (GO:0004190);; Biological Process: RNA-dependent DNA biosynthetic process (GO:0006278);; Biological Process: DNA recombination (GO:0006310);; Biological Process: proteolysis (G…	--	--	--	--	Serine/arginine-rich splicing factor SR45 OS=Arabidopsis thaliana OX=3702 GN=SR45 PE=1 SV=1	retrotransposon protein, putative, Ty3-gypsy subclass [Oryza sativa Japonica Group]
LOC_Os07g46470	414.911	117.302	-1.65762	0.000552613	0.0030811	down	--	--	Molecular Function: polynucleotide adenylyltransferase activity (GO:0004652);; Biological Process: RNA polyadenylation (GO:0043631);;	--	--	--	--	--	Os07g0658500 [Oryza sativa Japonica Group]
LOC_Os05g39380	2905.74	1185.18	-1.23227	0.000505876	0.00285474	down	[O]	Posttranslational modification, protein turnover, chaperones	Molecular Function: zinc ion binding (GO:0008270);;	--	[O]	Posttranslational modification, protein turnover, chaperones	Zinc finger, C3HC4 type (RING finger);; Zinc finger, C3HC4 type (RING finger);; Zinc finger, C3HC4 type (RING finger);; Ring finger domain;; zinc-RING finger domain;; Prokaryotic RING finger family 4;; RING-type zinc-finger	E3 ubiquitin-protein ligase RMA1 OS=Arabidopsis thaliana OX=3702 GN=RMA1 PE=1 SV=1	PREDICTED: uncharacterized protein LOC4339072 [Oryza sativa Japonica Group]
MSTRG.21996	28.7308	5.25742	-1.93213	0.00413744	0.0166938	down	--	--	Cellular Component: plasma membrane (GO:0005886);; Biological Process: synergid death (GO:0010198);; Cellular Component: anchored component of membrane (GO:0031225);;	--	--	--	--	Classical arabinogalactan protein 4 OS=Arabidopsis thaliana OX=3702 GN=AGP4 PE=1 SV=1	retrotransposon protein, putative, Ty3-gypsy subclass [Oryza sativa Japonica Group]
MSTRG.21228	48.6433	8.53362	-2.13604	0.000295307	0.00179762	down	--	--	Molecular Function: transmembrane receptor protein serine/threonine kinase activity (GO:0004675);; Molecular Function: ATP binding (GO:0005524);; Cellular Component: plasma membrane (GO:0005886);; Biological Process: protein phosphorylation (GO:0006468);; Biological Process: cell surface receptor signaling pathway (GO:0007166);; Cellular Component: integral component of membrane (GO:0016021);; Mo…	--	[AR]	--	--	Proline-rich receptor-like protein kinase PERK10 OS=Arabidopsis thaliana OX=3702 GN=PERK10 PE=1 SV=2	hypothetical protein [Oryza sativa Japonica Group]
LOC_Os09g36700	36.0346	6.11016	-2.12846	0.000558522	0.0031066	down	--	--	Molecular Function: nucleotide binding (GO:0000166);; Molecular Function: RNA binding (GO:0003723);; Cellular Component: microtubule cytoskeleton (GO:0015630);; Cellular Component: cytoplasmic vesicle (GO:0016023);; Molecular Function: ribonuclease T2 activity (GO:0033897);; Cellular Component: protein-containing complex (GO:0043234);; Cellular Component: cytoskeletal part (GO:0044430);; Biologic…	--	[A]	RNA processing and modification	Ribonuclease T2 family	Ribonuclease 1 OS=Arabidopsis thaliana OX=3702 GN=RNS1 PE=1 SV=1	PREDICTED: ribonuclease 1 [Oryza sativa Japonica Group]
MSTRG.6716	661.341	74.5993	-2.93607	2.25889e-12	9.27511e-11	down	--	--	Cellular Component: plasma membrane (GO:0005886);; Cellular Component: anchored component of membrane (GO:0031225);;	--	[TV]	--	--	Lysine-rich arabinogalactan protein 19 OS=Arabidopsis thaliana OX=3702 GN=AGP19 PE=2 SV=2	LOW QUALITY PROTEIN: hypothetical protein BU14_1244s0001, partial [Porphyra umbilicalis]
MSTRG.14907	1055.56	444.599	-1.2173	1.39313e-06	1.70341e-05	down	--	--	Biological Process: mRNA splicing, via spliceosome (GO:0000398);; Cellular Component: nucleus (GO:0005634);; Molecular Function: RNA lariat debranching enzyme activity (GO:0008419);; Biological Process: embryo development ending in seed dormancy (GO:0009793);; Biological Process: RNA phosphodiester bond hydrolysis, endonucleolytic (GO:0090502);;	--	[A]	RNA processing and modification	Lariat debranching enzyme, C-terminal domain;; Calcineurin-like phosphoesterase;; Reverse transcriptase-like	Lariat debranching enzyme OS=Oryza sativa subsp. japonica OX=39947 GN=DBR1 PE=2 SV=1	hypothetical protein OsJ_12414 [Oryza sativa Japonica Group]
LOC_Os07g19250	204.702	90.9226	-1.12051	0.000595492	0.00328196	down	--	--	--	--	--	--	Domain of unknown function (DUF834)	Classical arabinogalactan protein 9 OS=Arabidopsis thaliana OX=3702 GN=AGP9 PE=1 SV=2	hypothetical protein [Oryza sativa Japonica Group]
LOC_Os02g01765	1239.16	244.727	-1.77033	0.0128922	0.0424213	down	--	--	--	--	--	--	--	Formin-like protein 3 OS=Oryza sativa subsp. japonica OX=39947 GN=FH3 PE=2 SV=2	Os02g0107251, partial [Oryza sativa Japonica Group]
LOC_Os10g42320	2412.33	849.61	-1.43234	6.40276e-05	0.000482817	down	[J]	Translation, ribosomal structure and biogenesis	Cellular Component: nucleus (GO:0005634);; Cellular Component: cytosol (GO:0005829);; Biological Process: protein export from nucleus (GO:0006611);; Biological Process: endoplasmic reticulum organization (GO:0007029);; Cellular Component: plastid (GO:0009536);; Biological Process: plant-type secondary cell wall biogenesis (GO:0009834);;	K07562|0.0|osa:4349477|NMD3;NMD3|Os10g0573900; K07562 nonsense-mediated mRNA decay protein 3	[J]	Translation, ribosomal structure and biogenesis	NMD3 family	Vegetative cell wall protein gp1 OS=Chlamydomonas reinhardtii OX=3055 GN=GP1 PE=1 SV=1	PREDICTED: 60S ribosomal export protein NMD3 [Oryza sativa Japonica Group]
LOC_Os03g63850	349.521	142.351	-1.20047	0.00632288	0.0236206	down	--	--	--	--	--	--	F-box domain;; Protein of unknown function (DUF295);; F-box-like	Vegetative cell wall protein gp1 OS=Chlamydomonas reinhardtii OX=3055 GN=GP1 PE=1 SV=1	PREDICTED: uncharacterized protein LOC4334832 [Oryza sativa Japonica Group]
LOC_Os07g42750	1464.28	305.232	-2.17758	5.31361e-12	2.05727e-10	down	--	--	Molecular Function: DNA-binding transcription factor activity (GO:0003700);; Cellular Component: nucleus (GO:0005634);; Biological Process: regulation of transcription, DNA-templated (GO:0006355);; Molecular Function: sequence-specific DNA binding (GO:0043565);;	--	--	--	DDT domain	Homeobox-DDT domain protein RLT3 OS=Arabidopsis thaliana OX=3702 GN=RLT3 PE=3 SV=1	PREDICTED: homeobox-DDT domain protein RLT3 isoform X2 [Oryza sativa Japonica Group]
MSTRG.24192	304.591	69.609	-2.02725	1.94807e-08	3.78468e-07	down	--	--	--	--	--	--	--	--	hypothetical protein [Oryza sativa Japonica Group]
MSTRG.15913	4863.57	1338.22	-1.77334	5.52197e-07	7.46991e-06	down	--	--	Molecular Function: structural constituent of cell wall (GO:0005199);;	K05747|3e-11|vcn:VOLCADRAFT_88194|WAS;WAS|hypothetical protein	--	--	--	Vegetative cell wall protein gp1 OS=Chlamydomonas reinhardtii OX=3055 GN=GP1 PE=1 SV=1	hypothetical protein BU14_0218s0024 [Porphyra umbilicalis]
LOC_Os03g40090	13.8446	0.392678	-2.59025	0.00148553	0.00713795	down	--	--	--	--	--	--	--	--	hypothetical protein LOC_Os03g40090 [Oryza sativa Japonica Group]
MSTRG.23879	147.324	28.3842	-2.1845	1.16674e-06	1.45948e-05	down	--	--	--	--	--	--	--	Holliday junction resolvase MOC1, chloroplastic OS=Chlamydomonas reinhardtii OX=3055 GN=MOC1 PE=3 SV=2	hypothetical protein [Oryza sativa Japonica Group]
LOC_Os03g05060	9.65578	0	-2.21451	0.00772859	0.0279892	down	--	--	Cellular Component: mitochondrion (GO:0005739);; Biological Process: signal peptide processing (GO:0006465);; Molecular Function: peptidase activity (GO:0008233);; Cellular Component: integral component of membrane (GO:0016021);; Molecular Function: transferase activity, transferring glycosyl groups (GO:0016757);;	--	[GMW]	--	Exostosin family	Xyloglucan galactosyltransferase KATAMARI1 homolog OS=Oryza sativa subsp. japonica OX=39947 GN=Os03g0144800 PE=2 SV=1	Xyloglucan galactosyltransferase KATAMARI 1, putative, expressed [Oryza sativa Japonica Group]
LOC_Os06g07770	317.863	128.815	-1.24273	0.000282095	0.00173144	down	--	--	--	--	--	--	Development and cell death domain	Formin-like protein 5 OS=Oryza sativa subsp. japonica OX=39947 GN=FH5 PE=2 SV=2	hypothetical protein [Oryza sativa Japonica Group]
LOC_Os01g10860	560.606	240.629	-1.19025	4.39185e-06	4.70869e-05	down	--	--	Cellular Component: mitochondrion (GO:0005739);;	--	--	--	--	Classical arabinogalactan protein 9 OS=Arabidopsis thaliana OX=3702 GN=AGP9 PE=1 SV=2	PREDICTED: uncharacterized protein LOC4327091 [Oryza sativa Japonica Group]
MSTRG.5360	277.221	34.8235	-2.69221	5.71255e-08	9.98424e-07	down	[J]	Translation, ribosomal structure and biogenesis	Molecular Function: phosphoprotein phosphatase activity (GO:0004721);;	--	[W]	Extracellular structures	--	Formin-like protein 5 OS=Oryza sativa subsp. japonica OX=39947 GN=FH5 PE=2 SV=2	hypothetical protein BU14_0312s0012 [Porphyra umbilicalis]
LOC_Os09g20020	739.092	358.014	-1.02566	1.18041e-05	0.000111911	down	--	--	Molecular Function: ADP binding (GO:0043531);;	--	[T]	Signal transduction mechanisms	NB-ARC domain;; VQ motif	Putative disease resistance protein RGA3 OS=Solanum bulbocastanum OX=147425 GN=RGA3 PE=2 SV=2	PREDICTED: putative disease resistance protein RGA3 [Oryza sativa Japonica Group]
LOC_Os02g03320	704.91	282.458	-1.27004	5.84548e-05	0.000446062	down	--	--	Biological Process: metabolic process (GO:0008152);; Molecular Function: glycopeptide alpha-N-acetylgalactosaminidase activity (GO:0033926);;	--	--	--	Alkaline and neutral invertase;; Amylo-alpha-1,6-glucosidase	Cytosolic invertase 1 OS=Oryza sativa subsp. japonica OX=39947 GN=CINV1 PE=1 SV=1	PREDICTED: probable alkaline/neutral invertase F [Oryza sativa Japonica Group]
LOC_Os07g03630	50.9399	13.617	-1.56544	0.0146993	0.0471552	down	[L]	Replication, recombination and repair	Molecular Function: nucleic acid binding (GO:0003676);; Molecular Function: aspartic-type endopeptidase activity (GO:0004190);; Cellular Component: nucleus (GO:0005634);; Cellular Component: mitochondrion (GO:0005739);; Biological Process: proteolysis (GO:0006508);; Molecular Function: zinc ion binding (GO:0008270);; Cellular Component: plastid (GO:0009536);; Biological Process: DNA integration (…	--	[R]	General function prediction only	Retroviral aspartyl protease;; Reverse transcriptase (RNA-dependent DNA polymerase);; Retrotransposon gag protein;; Integrase core domain;; Aspartyl protease;; gag-polyprotein putative aspartyl protease;; Zinc knuckle;; Aspartyl protease;; Cauliflower mosaic virus peptidase (A3)	RNA-directed DNA polymerase homolog OS=Oenothera berteroana OX=3950 PE=4 SV=1	OSJNBa0039K24.13 [Oryza sativa Japonica Group]
LOC_Os03g46180	170.445	43.5887	-1.88521	1.24556e-08	2.5206e-07	down	--	--	Biological Process: proteolysis (GO:0006508);; Molecular Function: peptidase activity (GO:0008233);; Cellular Component: membrane (GO:0016020);; Cellular Component: cytoplasmic vesicle (GO:0016023);;	--	--	--	Probable lipid transfer	Non-specific lipid-transfer protein 2 OS=Sorghum bicolor OX=4558 GN=LTP2 PE=3 SV=1	PREDICTED: uncharacterized protein LOC107276895 [Oryza sativa Japonica Group]
LOC_Os02g38660	19.5613	0	-3.27316	6.0029e-05	0.000455938	down	[L]	Replication, recombination and repair	Molecular Function: nucleic acid binding (GO:0003676);; Molecular Function: RNA-DNA hybrid ribonuclease activity (GO:0004523);; Cellular Component: mitochondrion (GO:0005739);; Cellular Component: plastid (GO:0009536);; Biological Process: DNA integration (GO:0015074);; Biological Process: RNA phosphodiester bond hydrolysis, endonucleolytic (GO:0090502);;	--	[R]	General function prediction only	Integrase core domain;; Reverse transcriptase (RNA-dependent DNA polymerase)	RNA-directed DNA polymerase homolog OS=Oenothera berteroana OX=3950 PE=4 SV=1	OSJNBb0059K02.25 [Oryza sativa Japonica Group]
LOC_Os06g11060	72.4339	16.8025	-1.84927	0.000676619	0.00366213	down	[O]	Posttranslational modification, protein turnover, chaperones	Cellular Component: mitochondrion (GO:0005739);;	--	--	--	--	Formin-like protein 5 OS=Oryza sativa subsp. japonica OX=39947 GN=FH5 PE=2 SV=2	PREDICTED: uncharacterized protein LOC4340474 [Oryza sativa Japonica Group]
LOC_Os02g12654	4539.75	1984.01	-1.15876	4.11341e-05	0.000329568	down	--	--	--	--	--	--	--	--	Os02g0218250 [Oryza sativa Japonica Group]
LOC_Os12g14160	62.4061	13.4176	-1.92308	0.000558431	0.0031066	down	[L]	Replication, recombination and repair	Cellular Component: mitochondrion (GO:0005739);; Cellular Component: plastid (GO:0009536);;	--	[T]	Signal transduction mechanisms	Domain of unknown function (DUF834)	Early nodulin-20 OS=Medicago truncatula OX=3880 GN=ENOD20 PE=3 SV=1	hypothetical protein LOC_Os12g14160 [Oryza sativa Japonica Group]
LOC_Os09g39230	5391.82	1887.62	-1.44786	2.18114e-05	0.000189944	down	[E]	Amino acid transport and metabolism	Molecular Function: chorismate mutase activity (GO:0004106);; Molecular Function: prephenate dehydratase activity (GO:0004664);; Biological Process: L-phenylalanine biosynthetic process (GO:0009094);; Cellular Component: plastid (GO:0009536);; Molecular Function: amino acid binding (GO:0016597);;	K05359|0.0|osa:4347875|ADT, PDT;EC:4.2.1.91 4.2.1.51|Os09g0565700	[E]	Amino acid transport and metabolism	Prephenate dehydratase	Arogenate dehydratase/prephenate dehydratase 6, chloroplastic OS=Arabidopsis thaliana OX=3702 GN=ADT6 PE=1 SV=1	PREDICTED: arogenate dehydratase/prephenate dehydratase 6, chloroplastic [Oryza sativa Japonica Group]
LOC_Os03g20550	1266.99	569.46	-1.13384	1.18307e-07	1.90141e-06	down	--	--	Molecular Function: DNA-binding transcription factor activity (GO:0003700);; Biological Process: regulation of transcription, DNA-templated (GO:0006355);; Molecular Function: sequence-specific DNA binding (GO:0043565);;	--	--	--	WRKY DNA -binding domain	WRKY transcription factor 55 OS=Arabidopsis thaliana OX=3702 GN=WRKY55 PE=2 SV=1	PREDICTED: probable WRKY transcription factor 35 [Oryza sativa Japonica Group]
MSTRG.6152	116.722	45.2306	-1.29053	0.000558354	0.0031066	down	--	--	--	--	--	--	--	--	Os04g0435325, partial [Oryza sativa Japonica Group]
LOC_Os05g02230	61.8841	12.1256	-1.82459	0.00841557	0.029975	down	--	--	Cellular Component: plastid (GO:0009536);;	--	[A]	RNA processing and modification	--	Serine/arginine-rich splicing factor RSZ22A OS=Arabidopsis thaliana OX=3702 GN=RSZ22A PE=1 SV=1	Os05g0113100, partial [Oryza sativa Japonica Group]
MSTRG.12958	4261.04	328.981	-2.71502	0.000192536	0.0012466	down	--	--	Molecular Function: structural constituent of cell wall (GO:0005199);;	--	[R]	General function prediction only	--	Vegetative cell wall protein gp1 OS=Chlamydomonas reinhardtii OX=3055 GN=GP1 PE=1 SV=1	hypothetical protein BU14_0208s0027 [Porphyra umbilicalis]
LOC_Os07g29910	33.0858	9.60529	-1.50187	0.0123376	0.0409296	down	--	--	Molecular Function: DNA binding (GO:0003677);; Molecular Function: serine-type endopeptidase activity (GO:0004252);; Biological Process: DNA recombination (GO:0006310);; Biological Process: proteolysis (GO:0006508);; Biological Process: cation transport (GO:0006812);; Molecular Function: zinc ion binding (GO:0008270);; Biological Process: DNA integration (GO:0015074);; Cellular Component: membran…	--	--	--	--	--	hypothetical protein [Oryza sativa Japonica Group]
LOC_Os07g32290	75.4282	29.9546	-1.22756	0.00736588	0.0268608	down	--	--	--	--	--	--	--	23.2 kDa heat shock protein OS=Oryza sativa subsp. japonica OX=39947 GN=HSP23.2 PE=2 SV=2	hypothetical protein [Oryza sativa Japonica Group]
LOC_Os03g61670	334.101	100.25	-1.58256	0.000724519	0.00387552	down	--	--	Molecular Function: calcium ion binding (GO:0005509);; Cellular Component: endoplasmic reticulum (GO:0005783);; Biological Process: protein folding (GO:0006457);; Cellular Component: cytoplasmic vesicle (GO:0016023);; Molecular Function: unfolded protein binding (GO:0051082);;	K08057|0.0|osa:4334675|CALR;CALR|Os03g0832200; K08057 calreticulin	[O]	Posttranslational modification, protein turnover, chaperones	Calreticulin family	Calreticulin OS=Oryza sativa subsp. japonica OX=39947 GN=Os07g0246200 PE=1 SV=2	PREDICTED: calreticulin-like [Oryza sativa Japonica Group]
LOC_Os01g42190	283.013	42.6407	-2.53164	5.47636e-09	1.17622e-07	down	[O]	Posttranslational modification, protein turnover, chaperones	Cellular Component: nucleus (GO:0005634);; Cellular Component: mitochondrion (GO:0005739);; Biological Process: protein folding (GO:0006457);; Biological Process: response to heat (GO:0009408);; Biological Process: response to high light intensity (GO:0009644);; Biological Process: response to hydrogen peroxide (GO:0042542);;	--	[O]	Posttranslational modification, protein turnover, chaperones	DnaJ domain	Chaperone protein dnaJ 6 OS=Arabidopsis thaliana OX=3702 GN=ATJ6 PE=2 SV=1	PREDICTED: dnaJ homolog subfamily B member 7 [Oryza sativa Japonica Group]
LOC_Os09g35740	80.8236	12.0658	-2.28757	0.000176992	0.00116261	down	--	--	Cellular Component: mitochondrion (GO:0005739);; Biological Process: negative regulation of cell proliferation (GO:0008285);; Cellular Component: plastid (GO:0009536);; Biological Process: lateral root morphogenesis (GO:0010102);; Cellular Component: integral component of membrane (GO:0016021);; Cellular Component: cytoplasmic vesicle (GO:0016023);;	--	[T]	Signal transduction mechanisms	--	Vegetative cell wall protein gp1 OS=Chlamydomonas reinhardtii OX=3055 GN=GP1 PE=1 SV=1	PREDICTED: uncharacterized protein LOC9267672 isoform X2 [Oryza sativa Japonica Group]
MSTRG.27192	282.25	16.8001	-3.47005	2.67904e-09	6.1388e-08	down	--	--	Cellular Component: chloroplast inner membrane (GO:0009706);; Biological Process: protein transport (GO:0015031);; Cellular Component: integral component of membrane (GO:0016021);;	--	--	--	C2 domain	Protein TIC 214 OS=Cucumis sativus OX=3659 GN=TIC214 PE=3 SV=2	protein SRC2 [Setaria italica]
LOC_Os12g14540	90.247	25.7446	-1.56045	0.00590598	0.0223013	down	--	--	--	--	--	--	--	--	expressed protein [Oryza sativa Japonica Group]
LOC_Os11g09280	14519	5931.35	-1.27165	4.93894e-10	1.31817e-08	down	[OC]	--	Molecular Function: protein disulfide isomerase activity (GO:0003756);; Cellular Component: endoplasmic reticulum lumen (GO:0005788);; Biological Process: endosperm development (GO:0009960);; Cellular Component: cytoplasmic vesicle (GO:0016023);; Biological Process: protein folding in endoplasmic reticulum (GO:0034975);; Biological Process: response to endoplasmic reticulum stress (GO:0034976);; …	K09580|0.0|osa:4350002|PDIA1, P4HB;EC:5.3.4.1|Os11g0199200; K09580 protein disulfide-isomerase A1 [EC:5.3.4.1]	[O]	Posttranslational modification, protein turnover, chaperones	Thioredoxin;; Thioredoxin-like domain;; Thioredoxin-like;; Thioredoxin-like domain;; Thioredoxin-like;; OST3 / OST6 family, transporter family;; AhpC/TSA family;; ERp29, N-terminal domain	Protein disulfide isomerase-like 1-1 OS=Oryza sativa subsp. japonica OX=39947 GN=PDIL1-1 PE=2 SV=1	PREDICTED: protein disulfide isomerase-like 1-1 [Oryza sativa Japonica Group]
LOC_Os07g35570	36.8415	9.267	-1.71716	0.00254492	0.011204	down	--	--	Cellular Component: membrane (GO:0016020);;	--	--	--	Membrane bound O-acyl transferase family	Probable long-chain-alcohol O-fatty-acyltransferase 1 OS=Arabidopsis thaliana OX=3702 GN=AT1 PE=2 SV=1	putative wax synthase isoform protein [Oryza sativa Japonica Group]
LOC_Os01g41890	1261.71	561.202	-1.12678	0.000289968	0.00176976	down	--	--	Molecular Function: ADP binding (GO:0043531);;	--	[T]	Signal transduction mechanisms	NB-ARC domain;; AAA domain	Putative disease resistance RPP13-like protein 3 OS=Arabidopsis thaliana OX=3702 GN=RPP13L3 PE=3 SV=1	MLA6 protein-like [Oryza sativa Japonica Group]
MSTRG.14389	73.2857	14.8911	-1.94844	0.00107213	0.00540732	down	--	--	Molecular Function: phosphoprotein phosphatase activity (GO:0004721);;	--	--	--	--	Formin-like protein 3 OS=Oryza sativa subsp. japonica OX=39947 GN=FH3 PE=2 SV=2	PREDICTED: uncharacterized protein LOC107279024 [Oryza sativa Japonica Group]
LOC_Os01g74500	1697.08	440.026	-1.86966	1.08272e-08	2.21587e-07	down	--	--	Cellular Component: mitochondrion (GO:0005739);;	--	[S]	Function unknown	SET domain	[Fructose-bisphosphate aldolase]-lysine N-methyltransferase, chloroplastic OS=Arabidopsis thaliana OX=3702 GN=LSMT-L PE=1 SV=1	SET domain-containing protein-like [Oryza sativa Japonica Group]
LOC_Os06g27590	119.138	35.6499	-1.59554	0.000520303	0.00292146	down	--	--	Cellular Component: cytoplasmic vesicle (GO:0016023);;	--	--	--	--	Formin-like protein 3 OS=Oryza sativa subsp. japonica OX=39947 GN=FH3 PE=2 SV=2	hypothetical protein [Oryza sativa Japonica Group]
LOC_Os06g41240	737.45	250.356	-1.46506	0.00020928	0.0013393	down	[J]	Translation, ribosomal structure and biogenesis	--	--	--	--	--	Formin-like protein 5 OS=Oryza sativa subsp. japonica OX=39947 GN=FH5 PE=2 SV=2	unknown protein [Oryza sativa Japonica Group]
LOC_Os06g22340	311.45	46.7891	-2.49811	1.03257e-07	1.69892e-06	down	[Q]	Secondary metabolites biosynthesis, transport and catabolism	Molecular Function: monooxygenase activity (GO:0004497);; Molecular Function: iron ion binding (GO:0005506);; Cellular Component: cytoplasmic vesicle (GO:0016023);; Molecular Function: oxidoreductase activity, acting on paired donors, with incorporation or reduction of molecular oxygen (GO:0016705);; Molecular Function: heme binding (GO:0020037);; Biological Process: oxidation-reduction process (…	--	[Q]	Secondary metabolites biosynthesis, transport and catabolism	Cytochrome P450	Cytochrome P450 89A2 OS=Arabidopsis thaliana OX=3702 GN=CYP89A2 PE=2 SV=2	PREDICTED: cytochrome P450 89A2 [Oryza sativa Japonica Group]
LOC_Os09g15389	879.108	407.544	-1.08529	7.05815e-06	7.15729e-05	down	[S]	Function unknown	Molecular Function: ATP binding (GO:0005524);; Molecular Function: ADP binding (GO:0043531);;	--	[R]	General function prediction only	Leucine rich repeat;; Leucine Rich repeats (2 copies);; Leucine Rich Repeat	Plant intracellular Ras-group-related LRR protein 9 OS=Arabidopsis thaliana OX=3702 GN=PIRL9 PE=2 SV=1	Os09g0322600 [Oryza sativa Japonica Group]
LOC_Os05g41880	268.813	93.1129	-1.4051	0.00178544	0.00830627	down	[L]	Replication, recombination and repair	Cellular Component: synaptonemal complex (GO:0000795);; Molecular Function: damaged DNA binding (GO:0003684);; Molecular Function: ATP binding (GO:0005524);; Biological Process: double-strand break repair (GO:0006302);; Biological Process: mitotic recombination (GO:0006312);; Biological Process: sister chromatid cohesion (GO:0007062);; Molecular Function: DNA-dependent ATPase activity (GO:0008094…	K08741|0.0|osa:4339215|--|Os05g0498300; K08741 DNA mismatch repair protein MSH5	[L]	Replication, recombination and repair	MutS domain V	DNA mismatch repair protein MSH5 OS=Oryza sativa subsp. japonica OX=39947 GN=MSH5 PE=2 SV=1	PREDICTED: DNA mismatch repair protein MSH5 isoform X1 [Oryza sativa Japonica Group]
MSTRG.9984	117.687	32.61	-1.67247	0.000717366	0.00384559	down	[J]	Translation, ribosomal structure and biogenesis	Molecular Function: structural constituent of cell wall (GO:0005199);; Cellular Component: extracellular region (GO:0005576);; Cellular Component: cell wall (GO:0005618);; Cellular Component: plasmodesma (GO:0009506);; Biological Process: cell wall organization (GO:0071555);;	--	--	--	Human Cytomegalovirus UL139 protein	Leucine-rich repeat extensin-like protein 5 OS=Arabidopsis thaliana OX=3702 GN=LRX5 PE=2 SV=2	PREDICTED: uncharacterized protein LOC9271484 [Oryza sativa Japonica Group]
MSTRG.28237	69.0201	16.9671	-1.80479	0.00035394	0.00210775	down	--	--	--	--	--	--	--	--	hypothetical protein [Oryza sativa Japonica Group]
LOC_Os02g18784	560.909	218.525	-1.26735	0.00252418	0.0111278	down	--	--	--	--	--	--	--	--	Os02g0289700 [Oryza sativa Japonica Group]
MSTRG.19183	993.628	275.889	-1.80821	1.77673e-13	9.05353e-12	down	--	--	Molecular Function: structural constituent of cell wall (GO:0005199);;	--	[T]	Signal transduction mechanisms	--	Vegetative cell wall protein gp1 OS=Chlamydomonas reinhardtii OX=3055 GN=GP1 PE=1 SV=1	hypothetical protein OsI_19368 [Oryza sativa Indica Group]
LOC_Os02g53850	238.287	26.1085	-3.00978	2.44796e-15	1.63671e-13	down	[O]	Posttranslational modification, protein turnover, chaperones	Molecular Function: serine-type endopeptidase activity (GO:0004252);; Cellular Component: cell wall (GO:0005618);; Biological Process: proteolysis (GO:0006508);; Cellular Component: cytoplasmic vesicle (GO:0016023);;	--	--	--	Subtilase family;; Peptidase inhibitor I9;; PA domain	Subtilisin-like protease SBT1.4 OS=Arabidopsis thaliana OX=3702 GN=SBT1.4 PE=2 SV=1	hypothetical protein OsJ_08597 [Oryza sativa Japonica Group]
LOC_Os07g41564	3522	1646.37	-1.07123	2.00155e-05	0.000176198	down	[R]	General function prediction only	Molecular Function: nucleic acid binding (GO:0003676);; Molecular Function: helicase activity (GO:0004386);; Molecular Function: ATP binding (GO:0005524);; Biological Process: metabolic process (GO:0008152);;	--	[A]	RNA processing and modification	Domain of unknown function (DUF1998);; Helicase conserved C-terminal domain	ATP-dependent DNA helicase Q-like 5 OS=Arabidopsis thaliana OX=3702 GN=RECQL5 PE=2 SV=2	PREDICTED: uncharacterized ATP-dependent helicase YprA isoform X1 [Oryza sativa Japonica Group]
MSTRG.1375	108.925	8.72899	-3.06278	3.05193e-07	4.45224e-06	down	--	--	Molecular Function: structural constituent of cell wall (GO:0005199);;	--	--	--	--	Vegetative cell wall protein gp1 OS=Chlamydomonas reinhardtii OX=3055 GN=GP1 PE=1 SV=1	PREDICTED: hornerin-like, partial [Ipomoea nil]
LOC_Os07g26850	27.9747	4.64718	-1.93983	0.00618383	0.0231732	down	[M]	Cell wall/membrane/envelope biogenesis	Cellular Component: mitochondrion (GO:0005739);; Cellular Component: plastid (GO:0009536);;	--	[AR]	--	Domain of unknown function (DUF834);; Domain of unknown function (DUF834)	Serine/arginine-rich splicing factor SR45 OS=Arabidopsis thaliana OX=3702 GN=SR45 PE=1 SV=1	hypothetical protein [Oryza sativa Japonica Group]
LOC_Os02g46340	3264.87	1546.86	-1.00807	0.0137804	0.0447452	down	--	--	Molecular Function: zinc ion binding (GO:0008270);; Cellular Component: plastid (GO:0009536);;	--	[O]	Posttranslational modification, protein turnover, chaperones	Ring finger domain;; RING-like zinc finger;; RING-H2 zinc finger domain;; Zinc finger, C3HC4 type (RING finger);; Zinc finger, C3HC4 type (RING finger);; Anaphase-promoting complex subunit 11 RING-H2 finger	E3 ubiquitin-protein ligase ATL4 OS=Arabidopsis thaliana OX=3702 GN=ATL4 PE=1 SV=1	Os02g0688800 [Oryza sativa Japonica Group]
LOC_Os07g41250	3800.61	1570.27	-1.25171	2.25881e-08	4.32897e-07	down	[E]	Amino acid transport and metabolism	Molecular Function: transporter activity (GO:0005215);; Biological Process: transport (GO:0006810);; Cellular Component: membrane (GO:0016020);;	--	[E]	Amino acid transport and metabolism	POT family	Protein NRT1/ PTR FAMILY 8.3 OS=Arabidopsis thaliana OX=3702 GN=NPF8.3 PE=1 SV=1	PREDICTED: protein NRT1/ PTR FAMILY 8.3 isoform X1 [Oryza sativa Japonica Group]
LOC_Os02g37140	110.881	43.8469	-1.21323	0.0113224	0.0382319	down	--	--	--	--	[R]	General function prediction only	PPR repeat family;; PPR repeat;; PPR repeat;; Pentatricopeptide repeat domain;; Pentacotripeptide-repeat region of PRORP;; Mitochondrial 28S ribosomal protein S27;; Mitochondrial ATPase expression	Pentatricopeptide repeat-containing protein At5g65560 OS=Arabidopsis thaliana OX=3702 GN=At5g65560 PE=2 SV=1	PREDICTED: pentatricopeptide repeat-containing protein At5g65560 [Oryza sativa Japonica Group]
LOC_Os01g09100	59.2167	21.4066	-1.30584	0.0142801	0.0460782	down	--	--	Molecular Function: DNA-binding transcription factor activity (GO:0003700);; Biological Process: regulation of transcription, DNA-templated (GO:0006355);; Molecular Function: sequence-specific DNA binding (GO:0043565);;	--	--	--	WRKY DNA -binding domain	Probable WRKY transcription factor 50 OS=Arabidopsis thaliana OX=3702 GN=WRKY50 PE=2 SV=1	PREDICTED: probable WRKY transcription factor 50 [Oryza sativa Japonica Group]
LOC_Os10g05680	11266.2	4483.45	-1.26464	0.000415554	0.00242228	down	--	--	Molecular Function: DNA binding (GO:0003677);; Cellular Component: nucleus (GO:0005634);; Cellular Component: plastid (GO:0009536);;	--	--	--	--	Formin-like protein 18 OS=Oryza sativa subsp. japonica OX=39947 GN=FH18 PE=2 SV=1	expressed protein [Oryza sativa Japonica Group]
MSTRG.6588	868.61	377.109	-1.14588	0.00140132	0.00679904	down	[J]	Translation, ribosomal structure and biogenesis	Molecular Function: phosphoprotein phosphatase activity (GO:0004721);;	--	--	--	--	Formin-like protein 20 OS=Arabidopsis thaliana OX=3702 GN=FH20 PE=2 SV=3	hypothetical protein BU14_0025s0044 [Porphyra umbilicalis]
LOC_Os01g63710	3227.47	923.232	-1.73614	5.2618e-08	9.31138e-07	down	[LO]	--	Molecular Function: ATP binding (GO:0005524);; Cellular Component: mitochondrion (GO:0005739);; Cellular Component: plastid (GO:0009536);; Biological Process: cell division (GO:0051301);;	K02213|0.0|osa:4324832|CDC6;CDC6|Os01g0856000; K02213 cell division control protein 6	[LD]	--	AAA domain;; CDC6, C terminal winged helix domain;; ATPase family associated with various cellular activities (AAA)	Cell division control protein 6 homolog OS=Oryza sativa subsp. japonica OX=39947 GN=CDC6 PE=2 SV=1	PREDICTED: cell division control protein 6 homolog isoform X2 [Oryza sativa Japonica Group]
LOC_Os07g35340	7282.94	2495.88	-1.49881	1.1574e-07	1.86935e-06	down	[RTKL]	--	Molecular Function: protein serine/threonine kinase activity (GO:0004674);; Molecular Function: ATP binding (GO:0005524);; Biological Process: protein phosphorylation (GO:0006468);; Cellular Component: membrane (GO:0016020);; Cellular Component: cytoplasmic vesicle (GO:0016023);;	--	--	--	Protein tyrosine kinase;; Protein kinase domain;; Salt stress response/antifungal	Cysteine-rich receptor-like protein kinase 6 OS=Oryza sativa subsp. japonica OX=39947 GN=CRK6 PE=1 SV=1	PREDICTED: putative receptor-like protein kinase At4g00960 isoform X2 [Oryza sativa Japonica Group]
LOC_Os04g23620	219.17	58.6666	-1.82959	8.21465e-09	1.71591e-07	down	[RTKL]	--	Molecular Function: protein serine/threonine kinase activity (GO:0004674);; Molecular Function: ATP binding (GO:0005524);; Biological Process: protein phosphorylation (GO:0006468);; Cellular Component: membrane (GO:0016020);; Cellular Component: cytoplasmic vesicle (GO:0016023);; Biological Process: recognition of pollen (GO:0048544);;	--	--	--	Protein kinase domain;; Protein tyrosine kinase;; D-mannose binding lectin;; PAN-like domain;; PAN domain	G-type lectin S-receptor-like serine/threonine-protein kinase SD2-5 OS=Arabidopsis thaliana OX=3702 GN=SD25 PE=1 SV=1	OSJNBb0018A10.13 [Oryza sativa Japonica Group]
LOC_Os08g20492	188.884	44.3467	-2.00738	1.19127e-09	2.93189e-08	down	--	--	Cellular Component: mitochondrion (GO:0005739);; Biological Process: proteolysis (GO:0006508);; Molecular Function: cysteine-type peptidase activity (GO:0008234);;	--	--	--	F-box domain;; F-box-like	Pectinesterase inhibitor 10 OS=Arabidopsis thaliana OX=3702 GN=PMEI10 PE=2 SV=1	Os08g0299900 [Oryza sativa Japonica Group]
LOC_Os07g35335	18.7221	2.83155	-2.00711	0.00539809	0.0207632	down	--	--	Cellular Component: mitochondrion (GO:0005739);; Cellular Component: plastid (GO:0009536);;	--	--	--	--	--	Os07g0537701 [Oryza sativa Japonica Group]
LOC_Os01g31494	1364.44	234.185	-2.44001	1.25749e-13	6.54078e-12	down	[MU]	--	Molecular Function: 3-beta-hydroxy-delta5-steroid dehydrogenase activity (GO:0003854);; Molecular Function: calcium ion binding (GO:0005509);; Biological Process: steroid biosynthetic process (GO:0006694);; Molecular Function: transferase activity, transferring hexosyl groups (GO:0016758);; Biological Process: oxidation-reduction process (GO:0055114);;	--	[T]	Signal transduction mechanisms	--	Proline-rich receptor-like protein kinase PERK2 OS=Arabidopsis thaliana OX=3702 GN=PERK2 PE=2 SV=3	hypothetical protein [Oryza sativa Japonica Group]
MSTRG.19434	1153.77	354.068	-1.6155	1.26899e-05	0.000118905	down	--	--	Cellular Component: cytoplasm (GO:0005737);; Biological Process: outer dynein arm assembly (GO:0036158);; Biological Process: cilium movement involved in cell motility (GO:0060294);; Biological Process: axonemal dynein complex assembly (GO:0070286);;	--	--	--	--	Protein kintoun OS=Chlamydomonas reinhardtii OX=3055 GN=pf13 PE=2 SV=1	--
LOC_Os07g33480	1157.5	165.033	-2.73592	8.66214e-25	1.9514e-22	down	[Q]	Secondary metabolites biosynthesis, transport and catabolism	Molecular Function: monooxygenase activity (GO:0004497);; Molecular Function: iron ion binding (GO:0005506);; Cellular Component: plastid (GO:0009536);; Cellular Component: cytoplasmic vesicle (GO:0016023);; Molecular Function: oxidoreductase activity, acting on paired donors, with incorporation or reduction of molecular oxygen (GO:0016705);; Molecular Function: heme binding (GO:0020037);; Biolog…	--	[QI]	--	Cytochrome P450	Cytochrome P450 716B1 OS=Picea sitchensis OX=3332 GN=CYP716B1 PE=2 SV=1	PREDICTED: cytochrome P450 716B1 [Oryza sativa Japonica Group]
LOC_Os04g16649	217.822	92.7502	-1.15932	0.00268948	0.0117138	down	--	--	Molecular Function: nucleic acid binding (GO:0003676);; Molecular Function: zinc ion binding (GO:0008270);; Biological Process: lignin biosynthetic process (GO:0009809);; Molecular Function: cinnamyl-alcohol dehydrogenase activity (GO:0045551);; Molecular Function: sinapyl alcohol dehydrogenase activity (GO:0052747);; Biological Process: oxidation-reduction process (GO:0055114);;	--	[R]	General function prediction only	Retrotransposon gag protein;; Zinc knuckle	--	OSJNBa0065B15.11 [Oryza sativa Japonica Group]
LOC_Os08g15010	858.432	319.464	-1.34245	0.000562351	0.00312469	down	--	--	Biological Process: tRNA dihydrouridine synthesis (GO:0002943);; Molecular Function: DNA binding (GO:0003677);; Molecular Function: carbohydrate:proton symporter activity (GO:0005351);; Cellular Component: nucleus (GO:0005634);; Cellular Component: mitochondrion (GO:0005739);; Biological Process: base-excision repair (GO:0006284);; Biological Process: DNA recombination (GO:0006310);; Molecular Fu…	--	[R]	General function prediction only	Reverse transcriptase (RNA-dependent DNA polymerase);; PPR repeat family;; PPR repeat;; PPR repeat;; Integrase core domain;; Pentatricopeptide repeat domain;; GAG-pre-integrase domain;; gag-polypeptide of LTR copia-type;; Pentacotripeptide-repeat region of PRORP;; Zinc knuckle	Retrovirus-related Pol polyprotein from transposon TNT 1-94 OS=Nicotiana tabacum OX=4097 PE=2 SV=1	OJ000114_01.9 [Oryza sativa Japonica Group]
MSTRG.14713	27.7423	4.90372	-1.95935	0.00399707	0.01623	down	--	--	Molecular Function: DNA binding (GO:0003677);; Cellular Component: nucleus (GO:0005634);; Biological Process: transcription, DNA-templated (GO:0006351);; Biological Process: regulation of transcription, DNA-templated (GO:0006355);; Molecular Function: metal ion binding (GO:0046872);;	--	[A]	RNA processing and modification	--	Zinc-finger homeodomain protein 7 OS=Oryza sativa subsp. japonica OX=39947 GN=ZHD7 PE=3 SV=1	homeodomain protein, putative [Oryza sativa Japonica Group]
LOC_Os04g18700	24.67	1.57071	-2.54475	0.00106521	0.00538242	down	[L]	Replication, recombination and repair	Molecular Function: nucleic acid binding (GO:0003676);; Molecular Function: RNA-DNA hybrid ribonuclease activity (GO:0004523);; Cellular Component: plastid (GO:0009536);; Biological Process: DNA integration (GO:0015074);; Biological Process: RNA phosphodiester bond hydrolysis, endonucleolytic (GO:0090502);;	--	[R]	General function prediction only	Reverse transcriptase (RNA-dependent DNA polymerase);; Integrase core domain;; Reverse transcriptase-like	RNA-directed DNA polymerase homolog OS=Oenothera berteroana OX=3950 PE=4 SV=1	B1234D02.11 [Oryza sativa Japonica Group]
LOC_Os12g19180	356.287	168.67	-1.02047	0.00602361	0.0226588	down	[L]	Replication, recombination and repair	Molecular Function: DNA binding (GO:0003677);; Molecular Function: DNA-directed DNA polymerase activity (GO:0003887);; Molecular Function: ATP binding (GO:0005524);; Biological Process: DNA replication (GO:0006260);; Cellular Component: DNA polymerase III complex (GO:0009360);; Biological Process: DNA biosynthetic process (GO:0071897);;	--	[L]	Replication, recombination and repair	DNA polymerase III, delta subunit	Protein STICHEL-like 2 OS=Arabidopsis thaliana OX=3702 GN=At4g24790 PE=3 SV=1	PREDICTED: protein STICHEL-like 2 [Oryza sativa Japonica Group]
MSTRG.2936	519.513	184.277	-1.45826	1.10856e-08	2.26165e-07	down	--	--	--	--	--	--	--	--	putative light repressible receptor protein kinase [Oryza sativa Japonica Group]
LOC_Os10g28340	12903.5	4418.44	-1.52205	1.42947e-13	7.39983e-12	down	--	--	Molecular Function: DNA-binding transcription factor activity (GO:0003700);; Cellular Component: nucleus (GO:0005634);; Cellular Component: cytoplasm (GO:0005737);; Biological Process: regulation of transcription, DNA-templated (GO:0006355);; Biological Process: response to heat (GO:0009408);; Molecular Function: identical protein binding (GO:0042802);; Molecular Function: sequence-specific DNA b…	--	[K]	Transcription	HSF-type DNA-binding	Heat stress transcription factor A-2c OS=Oryza sativa subsp. japonica OX=39947 GN=HSFA2C PE=1 SV=2	RecName: Full=Heat stress transcription factor A-2c; AltName: Full=Heat stress transcription factor 25; Short=OsHsf-25; AltName: Full=Heat stress transcription factor 6; Short=OsHSF6; Short=rHsf6
MSTRG.10916	190.382	39.9932	-2.08557	1.10055e-06	1.38626e-05	down	--	--	Cellular Component: extracellular region (GO:0005576);; Cellular Component: cell wall (GO:0005618);; Biological Process: multicellular organism development (GO:0007275);; Biological Process: cell wall organization (GO:0071555);;	--	--	--	--	Leucine-rich repeat extensin-like protein 2 OS=Arabidopsis thaliana OX=3702 GN=LRX2 PE=2 SV=1	hypothetical protein A7U60_g8058 [Sanghuangporus baumii]
LOC_Os01g47970	391.432	37.7053	-3.04447	7.67112e-10	1.96677e-08	down	--	--	--	--	--	--	Protein of unknown function (DUF390)	Pollen-specific leucine-rich repeat extensin-like protein 1 OS=Arabidopsis thaliana OX=3702 GN=PEX1 PE=2 SV=1	OSJNBa0042N22.9 [Oryza sativa Japonica Group]
LOC_Os02g36300	94.4906	29.2569	-1.46712	0.00978885	0.0339875	down	[J]	Translation, ribosomal structure and biogenesis	Molecular Function: zinc ion binding (GO:0008270);;	--	[O]	Posttranslational modification, protein turnover, chaperones	Ring finger domain;; RING-like zinc finger;; Zinc finger, C3HC4 type (RING finger);; Zinc finger, C3HC4 type (RING finger);; RING-H2 zinc finger domain;; RING-type zinc-finger;; Anaphase-promoting complex subunit 11 RING-H2 finger	E3 ubiquitin-protein ligase ATL6 OS=Arabidopsis thaliana OX=3702 GN=ATL6 PE=1 SV=2	PREDICTED: E3 ubiquitin-protein ligase ATL6 [Oryza sativa Japonica Group]
LOC_Os11g26594	9590.27	3432.84	-1.42177	1.56021e-05	0.000141866	down	--	--	--	--	--	--	--	--	hypothetical protein OsI_19142 [Oryza sativa Indica Group]
LOC_Os04g18030	1207.58	570.956	-1.05628	1.3347e-05	0.000124056	down	--	--	Cellular Component: mitochondrion (GO:0005739);; Biological Process: vesicle docking involved in exocytosis (GO:0006904);; Biological Process: protein transport (GO:0015031);;	--	[U]	Intracellular trafficking, secretion, and vesicular transport	Sec1 family	Probable protein transport Sec1a OS=Oryza sativa subsp. japonica OX=39947 GN=Os04g0252400 PE=3 SV=2	PREDICTED: probable protein transport Sec1a isoform X1 [Oryza sativa Japonica Group]
LOC_Os01g66020	333.753	118.048	-1.41065	0.00034598	0.00206668	down	--	--	Molecular Function: protein serine/threonine kinase activity (GO:0004674);; Molecular Function: protein tyrosine kinase activity (GO:0004713);; Molecular Function: ATP binding (GO:0005524);; Biological Process: protein phosphorylation (GO:0006468);; Cellular Component: cytoplasmic vesicle (GO:0016023);;	--	[T]	Signal transduction mechanisms	Protein kinase domain;; Protein tyrosine kinase	Probable receptor-like protein kinase At1g11050 OS=Arabidopsis thaliana OX=3702 GN=At1g11050 PE=2 SV=1	PREDICTED: probable receptor-like protein kinase At1g11050 [Oryza sativa Japonica Group]
LOC_Os05g43670	223.887	104.193	-1.06011	0.000952648	0.00489802	down	--	--	Molecular Function: calmodulin binding (GO:0005516);; Cellular Component: plasma membrane (GO:0005886);; Cellular Component: chloroplast (GO:0009507);; Molecular Function: chaperone binding (GO:0051087);;	--	[W]	Extracellular structures	BAG domain	BAG family molecular chaperone regulator 8, chloroplastic OS=Arabidopsis thaliana OX=3702 GN=BAG1 PE=1 SV=1	PREDICTED: formin-like protein 5 [Oryza sativa Japonica Group]
MSTRG.11692	1097.94	220.707	-2.09105	2.08099e-05	0.000182051	down	--	--	Molecular Function: phosphoprotein phosphatase activity (GO:0004721);;	--	--	--	--	Formin-like protein 3 OS=Oryza sativa subsp. japonica OX=39947 GN=FH3 PE=2 SV=2	hypothetical protein BU14_0237s0008, partial [Porphyra umbilicalis]
LOC_Os05g35290	3136.72	1322.16	-1.19069	0.00053753	0.00300627	down	[E]	Amino acid transport and metabolism	Cellular Component: cytoplasm (GO:0005737);; Biological Process: L-phenylalanine catabolic process (GO:0006559);; Biological Process: cinnamic acid biosynthetic process (GO:0009800);; Molecular Function: phenylalanine ammonia-lyase activity (GO:0045548);;	K10775|0.0|osa:4338861|PAL;EC:4.3.1.24|Os05g0427400; K10775 phenylalanine ammonia-lyase [EC:4.3.1.24]	[Q]	Secondary metabolites biosynthesis, transport and catabolism	Aromatic amino acid lyase	Phenylalanine ammonia-lyase OS=Oryza sativa subsp. indica OX=39946 GN=ZB8 PE=3 SV=1	PREDICTED: phenylalanine ammonia-lyase [Oryza sativa Japonica Group]
LOC_Os05g30210	754.557	212.474	-1.78627	7.12002e-13	3.21993e-11	down	--	--	--	--	--	--	--	--	PREDICTED: uncharacterized protein LOC4338553 [Oryza sativa Japonica Group]
LOC_Os12g03594	2784.26	1363.91	-1.01398	6.39869e-07	8.55989e-06	down	--	--	--	--	--	--	Phloem protein 2	F-box protein PP2-B10 OS=Arabidopsis thaliana OX=3702 GN=PP2B10 PE=1 SV=1	PREDICTED: F-box protein PP2-B10 [Oryza sativa Japonica Group]
LOC_Os03g19375	1462.88	177.212	-2.89942	4.9381e-16	3.5731e-14	down	--	--	Molecular Function: DNA-binding transcription factor activity (GO:0003700);; Biological Process: regulation of transcription, DNA-templated (GO:0006355);; Cellular Component: plastid (GO:0009536);; Molecular Function: sequence-specific DNA binding (GO:0043565);;	--	--	--	bZIP transcription factor;; Basic region leucine zipper	Ocs element-binding factor 1 OS=Zea mays OX=4577 GN=OBF1 PE=2 SV=2	Os03g0306700, partial [Oryza sativa Japonica Group]
LOC_Os01g04350	15964.3	7340.51	-1.07326	0.00139862	0.00678796	down	[O]	Posttranslational modification, protein turnover, chaperones	Biological Process: response to heat (GO:0009408);; Cellular Component: cytoplasmic vesicle (GO:0016023);;	K13993|2e-72|sbi:SORBI_03g006910|HSP20;HSP20|hypothetical protein; K13993 HSP20 family protein	[O]	Posttranslational modification, protein turnover, chaperones	Hsp20/alpha crystallin family	17.9 kDa heat shock protein 2 OS=Oryza sativa subsp. japonica OX=39947 GN=HSP17.9B PE=2 SV=1	PREDICTED: 17.9 kDa heat shock protein 2 [Oryza sativa Japonica Group]
LOC_Os07g32650	15416.5	7121.37	-1.09346	1.25747e-06	1.55861e-05	down	[L]	Replication, recombination and repair	Molecular Function: DNA binding (GO:0003677);; Molecular Function: RNA binding (GO:0003723);; Molecular Function: RNA-directed DNA polymerase activity (GO:0003964);; Molecular Function: aspartic-type endopeptidase activity (GO:0004190);; Cellular Component: nucleus (GO:0005634);; Biological Process: RNA-dependent DNA biosynthetic process (GO:0006278);; Biological Process: DNA recombination (GO:00…	--	[R]	General function prediction only	Reverse transcriptase (RNA-dependent DNA polymerase)	Uncharacterized mitochondrial protein AtMg00860 OS=Arabidopsis thaliana OX=3702 GN=AtMg00860 PE=4 SV=1	Os07g0510800 [Oryza sativa Japonica Group]
MSTRG.5185	1047.47	402.904	-1.2921	0.00139055	0.00675284	down	--	--	Molecular Function: phosphoprotein phosphatase activity (GO:0004721);;	--	[Z]	Cytoskeleton	--	Formin-like protein 5 OS=Oryza sativa subsp. japonica OX=39947 GN=FH5 PE=2 SV=2	hypothetical protein BU14_0222s0009 [Porphyra umbilicalis]
LOC_Os01g44220	16621.7	7233.07	-1.18254	4.16035e-09	9.19031e-08	down	[G]	Carbohydrate transport and metabolism	Cellular Component: cytosol (GO:0005829);; Biological Process: glycogen biosynthetic process (GO:0005978);; Molecular Function: glucose-1-phosphate adenylyltransferase activity (GO:0008878);; Cellular Component: chloroplast (GO:0009507);; Biological Process: starch biosynthetic process (GO:0019252);;	K00975|0.0|osa:4326594|glgC;EC:2.7.7.27|Os01g0633100; K00975 glucose-1-phosphate adenylyltransferase [EC:2.7.7.27]	[M]	Cell wall/membrane/envelope biogenesis	Nucleotidyl transferase	Glucose-1-phosphate adenylyltransferase large subunit 2, cytosolic OS=Oryza sativa subsp. japonica OX=39947 GN=AGPL2 PE=1 SV=1	PREDICTED: glucose-1-phosphate adenylyltransferase large subunit 1, chloroplastic/amyloplastic [Oryza sativa Japonica Group]
LOC_Os06g08570	296.257	138.708	-1.04458	0.00339163	0.0141456	down	--	--	Cellular Component: mitochondrion (GO:0005739);;	--	[R]	General function prediction only	PPR repeat family;; PPR repeat;; PPR repeat;; Pentatricopeptide repeat domain	Pentatricopeptide repeat-containing protein At3g25210, mitochondrial OS=Arabidopsis thaliana OX=3702 GN=At3g25210 PE=2 SV=1	pentatricopeptide (PPR) repeat-containing protein-like [Oryza sativa Japonica Group]
LOC_Os03g25480	1054.37	465.27	-1.15619	9.7668e-07	1.2481e-05	down	[Q]	Secondary metabolites biosynthesis, transport and catabolism	Molecular Function: monooxygenase activity (GO:0004497);; Molecular Function: iron ion binding (GO:0005506);; Cellular Component: mitochondrion (GO:0005739);; Molecular Function: oxidoreductase activity, acting on paired donors, with incorporation or reduction of molecular oxygen (GO:0016705);; Molecular Function: heme binding (GO:0020037);; Biological Process: electron transport chain (GO:002290…	--	[QI]	--	Cytochrome P450	Cytochrome P450 709B2 OS=Arabidopsis thaliana OX=3702 GN=CYP709B2 PE=2 SV=1	PREDICTED: cytochrome P450 709B2 [Oryza sativa Japonica Group]
LOC_Os09g38910	529.294	161.98	-1.6251	7.26811e-06	7.33366e-05	down	[RTKL]	--	Molecular Function: protein serine/threonine kinase activity (GO:0004674);; Molecular Function: calcium ion binding (GO:0005509);; Molecular Function: ATP binding (GO:0005524);; Biological Process: protein phosphorylation (GO:0006468);; Cellular Component: cytoplasmic vesicle (GO:0016023);; Molecular Function: polysaccharide binding (GO:0030247);;	--	--	--	Protein kinase domain;; Protein tyrosine kinase;; Wall-associated receptor kinase galacturonan-binding	Wall-associated receptor kinase 5 OS=Arabidopsis thaliana OX=3702 GN=WAK5 PE=2 SV=1	PREDICTED: wall-associated receptor kinase 5 [Oryza sativa Japonica Group]
LOC_Os01g42020	3327.26	408.14	-2.37226	0.000504015	0.00284728	down	--	--	Molecular Function: RNA binding (GO:0003723);; Molecular Function: RNA-directed DNA polymerase activity (GO:0003964);; Cellular Component: mitochondrion (GO:0005739);; Biological Process: RNA-dependent DNA biosynthetic process (GO:0006278);; Molecular Function: zinc ion binding (GO:0008270);; Cellular Component: plastid (GO:0009536);; Cellular Component: cytoplasmic vesicle (GO:0016023);;	--	[R]	General function prediction only	--	--	Putative non-LTR retroelement reverse transcriptase [Oryza sativa Japonica Group]
LOC_Os07g33310	100.085	43.772	-1.10514	0.01089	0.0370339	down	[V]	Defense mechanisms	Biological Process: drug transmembrane transport (GO:0006855);; Cellular Component: plastid (GO:0009536);; Molecular Function: drug transmembrane transporter activity (GO:0015238);; Molecular Function: antiporter activity (GO:0015297);; Cellular Component: integral component of membrane (GO:0016021);; Cellular Component: cytoplasmic vesicle (GO:0016023);;	--	[R]	General function prediction only	MatE	Protein DETOXIFICATION 40 OS=Arabidopsis thaliana OX=3702 GN=DTX40 PE=1 SV=1	PREDICTED: protein DETOXIFICATION 40 [Oryza sativa Japonica Group]
MSTRG.12891	493.834	27.9961	-2.95155	7.15695e-05	0.00052927	down	[J]	Translation, ribosomal structure and biogenesis	Molecular Function: transmembrane receptor protein serine/threonine kinase activity (GO:0004675);; Molecular Function: ATP binding (GO:0005524);; Cellular Component: plasma membrane (GO:0005886);; Biological Process: protein phosphorylation (GO:0006468);; Biological Process: cell surface receptor signaling pathway (GO:0007166);; Cellular Component: integral component of membrane (GO:0016021);;	--	[AR]	--	--	Proline-rich receptor-like protein kinase PERK2 OS=Arabidopsis thaliana OX=3702 GN=PERK2 PE=2 SV=3	hypothetical protein BU14_0153s0036 [Porphyra umbilicalis]
LOC_Os03g42780	90.3156	7.83106	-2.98039	6.13271e-07	8.24131e-06	down	--	--	Molecular Function: zinc ion binding (GO:0008270);; Cellular Component: viral nucleocapsid (GO:0019013);; Cellular Component: ribonucleoprotein complex (GO:0030529);;	--	[O]	Posttranslational modification, protein turnover, chaperones	IBR domain, a half RING-finger domain	Probable E3 ubiquitin-protein ligase ARI1 OS=Arabidopsis thaliana OX=3702 GN=ARI1 PE=2 SV=1	IBR domain containing protein, expressed [Oryza sativa Japonica Group]
LOC_Os06g11150	1848.84	758.746	-1.22355	0.000544419	0.00304062	down	--	--	Cellular Component: cytoplasmic vesicle (GO:0016023);;	--	[A]	RNA processing and modification	Protein of unknown function (DUF1645)	Peptidyl-prolyl cis-trans isomerase CYP95 OS=Arabidopsis thaliana OX=3702 GN=CYP95 PE=1 SV=2	PREDICTED: uncharacterized protein LOC4340480 [Oryza sativa Japonica Group]
LOC_Os01g08650	602.344	262.415	-1.16009	9.13887e-05	0.000654076	down	--	--	Cellular Component: plastid (GO:0009536);;	--	[WV]	--	Protein of unknown function (DUF1618)	Leucine-rich repeat extensin-like protein 5 OS=Arabidopsis thaliana OX=3702 GN=LRX5 PE=2 SV=2	PREDICTED: uncharacterized protein LOC4325360 [Oryza sativa Japonica Group]
LOC_Os01g24210	100.218	35.9395	-1.34962	0.00417564	0.0168214	down	--	--	Molecular Function: nucleic acid binding (GO:0003676);; Molecular Function: aspartic-type endopeptidase activity (GO:0004190);; Biological Process: proteolysis (GO:0006508);; Molecular Function: zinc ion binding (GO:0008270);;	--	--	--	--	Formin-like protein 5 OS=Oryza sativa subsp. japonica OX=39947 GN=FH5 PE=2 SV=2	OSJNBa0036B17.9 [Oryza sativa Japonica Group]
LOC_Os07g33580	2671.71	1131.54	-1.19608	9.96033e-05	0.000704122	down	[Q]	Secondary metabolites biosynthesis, transport and catabolism	Molecular Function: monooxygenase activity (GO:0004497);; Molecular Function: iron ion binding (GO:0005506);; Cellular Component: plastid (GO:0009536);; Cellular Component: cytoplasmic vesicle (GO:0016023);; Molecular Function: oxidoreductase activity, acting on paired donors, with incorporation or reduction of molecular oxygen (GO:0016705);; Molecular Function: heme binding (GO:0020037);; Biolog…	--	[QI]	--	Cytochrome P450	Cytochrome P450 716B1 OS=Picea sitchensis OX=3332 GN=CYP716B1 PE=2 SV=1	PREDICTED: cytochrome P450 716B1 [Oryza sativa Japonica Group]
MSTRG.19290	189.38	58.8962	-1.55031	0.000631024	0.00344513	down	--	--	Cellular Component: integral component of membrane (GO:0016021);;	--	--	--	--	Formin-like protein 16 OS=Oryza sativa subsp. japonica OX=39947 GN=FH16 PE=2 SV=1	Os05g0326625 [Oryza sativa Japonica Group]
LOC_Os11g24570	393.047	143.51	-1.41225	2.5056e-07	3.73044e-06	down	--	--	--	--	[R]	General function prediction only	PPR repeat family;; PPR repeat;; PPR repeat;; Pentatricopeptide repeat domain;; Pentacotripeptide-repeat region of PRORP	Pentatricopeptide repeat-containing protein At3g49240, mitochondrial OS=Arabidopsis thaliana OX=3702 GN=EMB1796 PE=1 SV=1	PREDICTED: pentatricopeptide repeat-containing protein At3g49240 [Oryza sativa Japonica Group]
LOC_Os03g48840	788.301	357.801	-1.11603	2.48017e-06	2.84655e-05	down	[J]	Translation, ribosomal structure and biogenesis	Molecular Function: structural constituent of ribosome (GO:0003735);; Cellular Component: mitochondrion (GO:0005739);; Cellular Component: ribosome (GO:0005840);; Biological Process: translation (GO:0006412);;	--	[O]	Posttranslational modification, protein turnover, chaperones	Ribosomal L18 of archaea, bacteria, mitoch. and chloroplast	50S ribosomal protein L18, chloroplastic OS=Cyanidium caldarium OX=2771 GN=rpl18 PE=3 SV=2	PREDICTED: 50S ribosomal protein L18 [Oryza sativa Japonica Group]
LOC_Os09g30462	163.837	66.64	-1.24085	0.00018689	0.00121585	down	--	--	Biological Process: tRNA metabolic process (GO:0006399);; Molecular Function: hydrolase activity (GO:0016787);; Biological Process: ncRNA processing (GO:0034470);;	--	--	--	--	--	Os09g0482700 [Oryza sativa Japonica Group]
LOC_Os02g40820	2991.56	1433.81	-1.02906	0.000310266	0.0018806	down	--	--	--	--	--	--	--	Formin-like protein 5 OS=Oryza sativa subsp. japonica OX=39947 GN=FH5 PE=2 SV=2	PREDICTED: formin-like protein 20 [Oryza sativa Japonica Group]
LOC_Os08g26230	31198.6	9922.15	-1.59704	1.06189e-07	1.74012e-06	down	--	--	--	--	--	--	--	--	PREDICTED: uncharacterized protein LOC4345351 isoform X2 [Oryza sativa Japonica Group]
LOC_Os06g45930	68.929	1.92441	-3.99623	1.14122e-09	2.82579e-08	down	[E]	Amino acid transport and metabolism	Molecular Function: chorismate mutase activity (GO:0004106);; Molecular Function: prephenate dehydratase activity (GO:0004664);; Biological Process: L-phenylalanine biosynthetic process (GO:0009094);; Cellular Component: plastid (GO:0009536);; Molecular Function: amino acid binding (GO:0016597);;	--	[E]	Amino acid transport and metabolism	Prephenate dehydratase	Arogenate dehydratase/prephenate dehydratase 6, chloroplastic OS=Arabidopsis thaliana OX=3702 GN=ADT6 PE=1 SV=1	prephenate dehydratase-like [Oryza sativa Japonica Group]
LOC_Os02g56750	103.637	14.0124	-2.56471	7.37039e-07	9.7279e-06	down	--	--	Molecular Function: carbohydrate binding (GO:0030246);;	--	--	--	Phloem protein 2	Putative F-box protein PP2-B12 OS=Arabidopsis thaliana OX=3702 GN=PP2B12 PE=4 SV=1	PREDICTED: putative F-box protein PP2-B12 [Oryza sativa Japonica Group]
MSTRG.8120	2707.25	653.677	-2.0141	4.42323e-20	5.45548e-18	down	--	--	--	--	--	--	--	--	retrotransposon protein, putative, unclassified [Oryza sativa Japonica Group]
LOC_Os04g55110	8.93311	0	-2.20329	0.00805323	0.0289159	down	--	--	Cellular Component: membrane (GO:0016020);; Cellular Component: cytoplasmic vesicle (GO:0016023);;	--	--	--	--	Serine/arginine-rich splicing factor SR45 OS=Arabidopsis thaliana OX=3702 GN=SR45 PE=1 SV=1	PREDICTED: uncharacterized protein LOC4337183 [Oryza sativa Japonica Group]
MSTRG.22212	499.246	108.593	-2.13768	6.66266e-15	4.156e-13	down	--	--	--	K00517|6e-17|osa:4341325|--|Os06g0565100; K00517 [EC:1.14.-.-]	--	--	--	--	hypothetical protein OsI_23403 [Oryza sativa Indica Group]
LOC_Os02g50200	231.073	6.6414	-4.30128	3.52435e-13	1.72049e-11	down	--	--	--	--	--	--	Salt stress response/antifungal	Cysteine-rich repeat secretory protein 12 OS=Arabidopsis thaliana OX=3702 GN=CRRSP12 PE=1 SV=2	33 kDa secretory protein-like [Oryza sativa Japonica Group]
LOC_Os11g44430	6214.07	1404.03	-2.10599	8.18056e-21	1.10069e-18	down	[RTKL]	--	Molecular Function: protein serine/threonine kinase activity (GO:0004674);; Molecular Function: ATP binding (GO:0005524);; Biological Process: protein phosphorylation (GO:0006468);;	--	[T]	Signal transduction mechanisms	Protein kinase domain;; Protein tyrosine kinase	Putative serine/threonine-protein kinase-like protein CCR3 OS=Arabidopsis thaliana OX=3702 GN=CCR3 PE=2 SV=1	PREDICTED: putative serine/threonine-protein kinase-like protein CCR3 [Oryza sativa Japonica Group]
LOC_Os02g09480	253.527	42.9045	-2.28307	1.13418e-05	0.000108014	down	[KAD]	--	Molecular Function: DNA binding (GO:0003677);; Molecular Function: chromatin binding (GO:0003682);;	--	[K]	Transcription	Myb-like DNA-binding domain;; Myb-like DNA-binding domain	Transcription factor MYB44 OS=Arabidopsis thaliana OX=3702 GN=MYB44 PE=1 SV=1	PREDICTED: transcription factor MYB44 [Oryza sativa Japonica Group]
LOC_Os04g48480	627.879	270.023	-1.17138	0.00026696	0.00164943	down	--	--	Cellular Component: mitochondrion (GO:0005739);; Cellular Component: Golgi apparatus (GO:0005794);; Biological Process: glucose catabolic process (GO:0006007);; Molecular Function: galactosyltransferase activity (GO:0008378);; Biological Process: xyloglucan biosynthetic process (GO:0009969);;	--	[GMW]	--	Exostosin family	Xyloglucan galactosyltransferase XLT2 OS=Arabidopsis thaliana OX=3702 GN=XLT2 PE=1 SV=1	PREDICTED: xyloglucan galactosyltransferase KATAMARI1 homolog [Oryza sativa Japonica Group]
LOC_Os12g33230	20.3479	2.54765	-2.102	0.00524332	0.0202644	down	--	--	--	--	[R]	General function prediction only	Leucine Rich repeat	F-box/LRR-repeat protein 14 OS=Arabidopsis thaliana OX=3702 GN=FBL14 PE=2 SV=1	PREDICTED: F-box/LRR-repeat protein 14 isoform X1 [Oryza sativa Japonica Group]
MSTRG.5910	3356.77	1259.97	-1.37283	9.46163e-07	1.21291e-05	down	--	--	Molecular Function: structural constituent of cell wall (GO:0005199);; Biological Process: lipid metabolic process (GO:0006629);; Molecular Function: lipase activity (GO:0016298);;	--	--	--	--	Anther-specific proline-rich protein APG OS=Arabidopsis thaliana OX=3702 GN=APG PE=2 SV=2	hypothetical protein H310_14826, partial [Aphanomyces invadans]
MSTRG.2560	29.2528	0	-3.74651	2.90792e-06	3.26499e-05	down	[R]	General function prediction only	Cellular Component: extracellular region (GO:0005576);; Cellular Component: primary cell wall (GO:0009530);; Biological Process: cell wall organization (GO:0071555);;	--	--	--	--	Extensin OS=Nicotiana tabacum OX=4097 GN=HRGPNT3 PE=2 SV=1	hypothetical protein BU14_0131s0028, partial [Porphyra umbilicalis]
LOC_Os01g60000	48.9057	14.6736	-1.50735	0.00633981	0.0236624	down	--	--	Cellular Component: mitochondrion (GO:0005739);;	--	[R]	General function prediction only	PPR repeat;; PPR repeat family;; PPR repeat;; Pentatricopeptide repeat domain;; Pentacotripeptide-repeat region of PRORP;; Tetratricopeptide repeat	Pentatricopeptide repeat-containing protein At2g22410, mitochondrial OS=Arabidopsis thaliana OX=3702 GN=PCMP-E28 PE=2 SV=1	hypothetical protein OsJ_03861 [Oryza sativa Japonica Group]
LOC_Os02g26160	63.7896	20.0398	-1.49896	0.00258434	0.0113393	down	--	--	Molecular Function: protein serine/threonine kinase activity (GO:0004674);; Molecular Function: ATP binding (GO:0005524);; Cellular Component: plasma membrane (GO:0005886);; Biological Process: protein phosphorylation (GO:0006468);; Cellular Component: integral component of membrane (GO:0016021);; Molecular Function: carbohydrate binding (GO:0030246);;	--	[T]	Signal transduction mechanisms	Legume lectin domain;; Protein kinase domain;; Protein tyrosine kinase	L-type lectin-domain containing receptor kinase S.6 OS=Arabidopsis thaliana OX=3702 GN=LECRKS6 PE=2 SV=1	putative serine/threonine-specific protein kinase [Oryza sativa Japonica Group]
LOC_Os07g40740	8.64936	0	-2.17448	0.00889542	0.0313977	down	--	--	Biological Process: carbohydrate metabolic process (GO:0005975);; Cellular Component: membrane (GO:0016020);; Cellular Component: cytoplasmic vesicle (GO:0016023);; Molecular Function: hydrolase activity, acting on glycosyl bonds (GO:0016798);;	--	--	--	Glycosyl hydrolase family 79, N-terminal domain	Heparanase-like protein 1 OS=Arabidopsis thaliana OX=3702 GN=At5g07830 PE=2 SV=1	PREDICTED: heparanase-like protein 1 [Oryza sativa Japonica Group]
LOC_Os09g32410	1004.51	276.278	-1.81174	1.27142e-11	4.62038e-10	down	--	--	Cellular Component: mitochondrion (GO:0005739);;	--	--	--	--	F-box protein At5g03100 OS=Arabidopsis thaliana OX=3702 GN=At5g03100 PE=2 SV=1	PREDICTED: uncharacterized protein LOC4347479 isoform X1 [Oryza sativa Japonica Group]
LOC_Os02g38790	1074.42	416.997	-1.33601	3.78888e-08	6.90759e-07	down	--	--	Cellular Component: mitochondrion (GO:0005739);; Cellular Component: plastid (GO:0009536);; Cellular Component: cytoplasmic vesicle (GO:0016023);;	--	--	--	--	Probable glycosyltransferase 5 OS=Oryza sativa subsp. indica OX=39946 GN=GT5 PE=3 SV=2	hypothetical protein OsJ_07401 [Oryza sativa Japonica Group]
LOC_Os06g37010	3038.7	783.937	-1.91641	6.70299e-17	5.52547e-15	down	--	--	Molecular Function: zinc ion transmembrane transporter activity (GO:0005385);; Cellular Component: plasma membrane (GO:0005886);; Cellular Component: integral component of membrane (GO:0016021);; Biological Process: zinc ion transmembrane transport (GO:0071577);;	K14709|0.0|zma:100281339|--|umc1796; LOC100281339; K14709 solute carrier family 39 (zinc transporter), member 1/2/3	[P]	Inorganic ion transport and metabolism	ZIP Zinc transporter	Zinc transporter 10 OS=Oryza sativa subsp. japonica OX=39947 GN=ZIP10 PE=3 SV=2	RecName: Full=Zinc transporter 10; AltName: Full=ZRT/IRT-like protein 10; Short=OsZIP10; Flags: Precursor
LOC_Os01g53380	13.2091	1.20644	-2.01861	0.0124115	0.0411246	down	--	--	Biological Process: metabolic process (GO:0008152);; Molecular Function: transferase activity, transferring hexosyl groups (GO:0016758);;	--	[GC]	--	UDP-glucoronosyl and UDP-glucosyl transferase	UDP-glycosyltransferase 13 OS=Pueraria montana var. lobata OX=3893 GN=UGT13 PE=1 SV=1	PREDICTED: isoflavone 7-O-glucosyltransferase 1-like [Oryza sativa Japonica Group]
LOC_Os08g40530	14849.7	7147.21	-1.02449	0.000234741	0.00147613	down	[P]	Inorganic ion transport and metabolism	Molecular Function: calcium-transporting ATPase activity (GO:0005388);; Molecular Function: calmodulin binding (GO:0005516);; Molecular Function: ATP binding (GO:0005524);; Biological Process: metabolic process (GO:0008152);; Cellular Component: integral component of membrane (GO:0016021);; Molecular Function: metal ion binding (GO:0046872);; Biological Process: calcium ion transmembrane transpor…	--	[P]	Inorganic ion transport and metabolism	Cation transporting ATPase, C-terminus;; haloacid dehalogenase-like hydrolase;; Cation transport ATPase (P-type);; haloacid dehalogenase-like hydrolase	Calcium-transporting ATPase 5, plasma membrane-type OS=Oryza sativa subsp. japonica OX=39947 GN=ACA5 PE=1 SV=2	PREDICTED: calcium-transporting ATPase 8, plasma membrane-type [Oryza sativa Japonica Group]
LOC_Os02g17534	6763.82	3287.04	-1.00069	0.00186413	0.00861574	down	--	--	Molecular Function: galactoside 2-alpha-L-fucosyltransferase activity (GO:0008107);; Cellular Component: membrane (GO:0016020);; Biological Process: fucosylation (GO:0036065);; Biological Process: cell wall biogenesis (GO:0042546);;	K13681|0.0|osa:4329001|--|Os02g0275200; K13681 xyloglucan fucosyltransferase [EC:2.4.1.-]	--	--	Xyloglucan fucosyltransferase	Galactoside 2-alpha-L-fucosyltransferase OS=Pisum sativum OX=3888 GN=FT1 PE=2 SV=1	PREDICTED: galactoside 2-alpha-L-fucosyltransferase isoform X1 [Oryza sativa Japonica Group]
MSTRG.23692	9691.23	3396.69	-1.46519	4.3002e-07	5.97617e-06	down	--	--	Biological Process: nuclear-transcribed mRNA catabolic process, exonucleolytic (GO:0000291);; Cellular Component: P-body (GO:0000932);; Biological Process: vasculature development (GO:0001944);; Molecular Function: mRNA binding (GO:0003729);; Molecular Function: 5'-3' exoribonuclease activity (GO:0004534);; Cellular Component: cytosol (GO:0005829);; Cellular Component: polysome (GO:0005844);; Bio…	--	[LA]	--	XRN 5'-3' exonuclease N-terminus	5&apos;-3&apos; exoribonuclease 4 OS=Arabidopsis thaliana OX=3702 GN=XRN4 PE=2 SV=1	PREDICTED: uncharacterized protein LOC4342799 [Oryza sativa Japonica Group]
LOC_Os06g07600	1331.83	640.778	-1.01836	0.000956123	0.00491046	down	--	--	Biological Process: carbohydrate metabolic process (GO:0005975);; Molecular Function: galactinol-sucrose galactosyltransferase activity (GO:0047274);;	--	--	--	Raffinose synthase or seed imbibition protein Sip1	Probable galactinol--sucrose galactosyltransferase 6 OS=Arabidopsis thaliana OX=3702 GN=RFS6 PE=2 SV=2	PREDICTED: probable galactinol--sucrose galactosyltransferase 6 [Oryza sativa Japonica Group]
LOC_Os01g72810	11.649	0.379686	-2.36961	0.00396828	0.0161321	down	--	--	Molecular Function: binding (GO:0005488);; Cellular Component: membrane (GO:0016020);; Cellular Component: cytoplasmic vesicle (GO:0016023);; Molecular Function: kinase activity (GO:0016301);; Biological Process: phosphorylation (GO:0016310);;	--	--	--	D-mannose binding lectin	EP1-like glycoprotein 2 OS=Arabidopsis thaliana OX=3702 GN=At1g78830 PE=1 SV=1	PREDICTED: G-type lectin S-receptor-like serine/threonine-protein kinase At5g35370 [Oryza sativa Japonica Group]
LOC_Os02g43790	421.582	67.6834	-2.33984	8.22851e-06	8.15861e-05	down	--	--	Molecular Function: DNA binding (GO:0003677);; Molecular Function: DNA-binding transcription factor activity (GO:0003700);; Cellular Component: nucleus (GO:0005634);; Biological Process: regulation of transcription, DNA-templated (GO:0006355);; Biological Process: response to fungus (GO:0009620);;	--	--	--	AP2 domain	Ethylene-responsive transcription factor 1A OS=Arabidopsis thaliana OX=3702 GN=ERF1A PE=1 SV=2	PREDICTED: ethylene-responsive transcription factor 2 [Oryza sativa Japonica Group]
LOC_Os08g33154	1715.83	693.349	-1.25818	6.29212e-05	0.000475575	down	--	--	Cellular Component: mitochondrion (GO:0005739);;	--	--	--	--	--	Os08g0428300 [Oryza sativa Japonica Group]
MSTRG.4335	18.7723	0	-3.13049	0.00013691	0.000929442	down	--	--	--	--	--	--	--	--	OSJNBa0081G05.8 [Oryza sativa Japonica Group]
MSTRG.23419	99.5568	30.3262	-1.54096	0.00244224	0.0108149	down	--	--	--	--	--	--	--	--	hypothetical protein [Oryza sativa Japonica Group]
LOC_Os05g43130	278.946	108.393	-1.30842	4.76456e-05	0.000374009	down	[S]	Function unknown	Biological Process: RNA methylation (GO:0001510);; Cellular Component: nucleolus (GO:0005730);;	--	[J]	Translation, ribosomal structure and biogenesis	Brix domain	Ribosome production factor 2 homolog OS=Oryza sativa subsp. japonica OX=39947 GN=Os01g0513800 PE=2 SV=1	unnamed protein product [Oryza sativa Japonica Group]
LOC_Os03g61560	2018.08	801.965	-1.2912	4.88809e-06	5.19116e-05	down	--	--	Biological Process: RNA methylation (GO:0001510);; Molecular Function: RNA binding (GO:0003723);; Cellular Component: nucleolus (GO:0005730);; Biological Process: mRNA export from nucleus (GO:0006406);; Biological Process: regulation of translation (GO:0006417);; Biological Process: protein import into nucleus (GO:0006606);;	--	[J]	Translation, ribosomal structure and biogenesis	CPL (NUC119) domain	Pumilio homolog 24 OS=Arabidopsis thaliana OX=3702 GN=APUM24 PE=1 SV=1	PREDICTED: pumilio homolog 24 [Oryza sativa Japonica Group]
LOC_Os12g38700	50.7761	9.90566	-1.94236	0.00221748	0.00997286	down	--	--	Cellular Component: mitochondrion (GO:0005739);;	--	--	--	Domain of unknown function (DUF834)	Early nodulin-20 OS=Medicago truncatula OX=3880 GN=ENOD20 PE=3 SV=1	retrotransposon protein, putative, unclassified [Oryza sativa Japonica Group]
LOC_Os02g07690	2515.39	350.093	-2.67637	8.54635e-12	3.17306e-10	down	--	--	--	--	--	--	VQ motif	VQ motif-containing protein 22 OS=Arabidopsis thaliana OX=3702 GN=VQ22 PE=2 SV=1	PREDICTED: transcription factor MafA [Oryza sativa Japonica Group]
LOC_Os05g09110	10.0733	0	-2.15145	0.00956225	0.0333394	down	[L]	Replication, recombination and repair	Molecular Function: nucleic acid binding (GO:0003676);; Molecular Function: RNA-DNA hybrid ribonuclease activity (GO:0004523);; Molecular Function: serine-type endopeptidase inhibitor activity (GO:0004867);; Cellular Component: plastid (GO:0009536);; Biological Process: negative regulation of endopeptidase activity (GO:0010951);; Molecular Function: alpha-amylase inhibitor activity (GO:0015066);;…	--	[R]	General function prediction only	Reverse transcriptase (RNA-dependent DNA polymerase);; Retrotransposon gag protein	RNA-directed DNA polymerase homolog OS=Oenothera berteroana OX=3950 PE=4 SV=1	putative polyprotein [Oryza sativa Japonica Group]
LOC_Os03g15250	1244.5	353.27	-1.78061	8.19039e-15	5.00352e-13	down	[RTKL]	--	Molecular Function: protein serine/threonine kinase activity (GO:0004674);; Molecular Function: ATP binding (GO:0005524);; Biological Process: protein phosphorylation (GO:0006468);; Cellular Component: membrane (GO:0016020);; Cellular Component: cytoplasmic vesicle (GO:0016023);; Molecular Function: carbohydrate binding (GO:0030246);;	--	--	--	Legume lectin domain;; Protein kinase domain;; Protein tyrosine kinase;; Phosphotransferase enzyme family	L-type lectin-domain containing receptor kinase IV.1 OS=Arabidopsis thaliana OX=3702 GN=LECRK41 PE=2 SV=1	Protein kinase domain containing protein, expressed [Oryza sativa Japonica Group]
MSTRG.1564	351.655	48.5362	-2.71516	6.23245e-14	3.41067e-12	down	--	--	Molecular Function: transmembrane receptor protein serine/threonine kinase activity (GO:0004675);; Molecular Function: ATP binding (GO:0005524);; Cellular Component: plasma membrane (GO:0005886);; Biological Process: protein phosphorylation (GO:0006468);; Biological Process: cell surface receptor signaling pathway (GO:0007166);; Cellular Component: integral component of membrane (GO:0016021);; Mo…	--	[T]	Signal transduction mechanisms	--	Proline-rich receptor-like protein kinase PERK10 OS=Arabidopsis thaliana OX=3702 GN=PERK10 PE=1 SV=2	hypothetical protein [Oryza sativa Japonica Group]
LOC_Os11g26030	165.637	54.8683	-1.5144	4.24251e-05	0.000338394	down	[R]	General function prediction only	Molecular Function: GTPase activity (GO:0003924);; Molecular Function: GTP binding (GO:0005525);; Cellular Component: mitochondrion (GO:0005739);; Biological Process: metabolic process (GO:0008152);; Cellular Component: chloroplast (GO:0009507);; Biological Process: ribosome biogenesis (GO:0042254);;	--	[R]	General function prediction only	50S ribosome-binding GTPase;; Ferrous iron transport protein B	Short integuments 2, mitochondrial OS=Arabidopsis thaliana OX=3702 GN=SIN2 PE=1 SV=1	PREDICTED: short integuments 2, mitochondrial [Oryza sativa Japonica Group]
LOC_Os05g47490	99.5665	24.1335	-1.83919	0.000196404	0.00126737	down	[V]	Defense mechanisms	Molecular Function: ATP binding (GO:0005524);; Cellular Component: mitochondrion (GO:0005739);; Biological Process: metabolic process (GO:0008152);; Cellular Component: integral component of membrane (GO:0016021);; Molecular Function: ATPase activity, coupled to transmembrane movement of substances (GO:0042626);; Biological Process: transmembrane transport (GO:0055085);;	--	[Q]	Secondary metabolites biosynthesis, transport and catabolism	ABC transporter transmembrane region;; ABC transporter;; RecF/RecN/SMC N terminal domain;; AAA ATPase domain;; AAA domain;; P-loop containing region of AAA domain;; Predicted ATPase of the ABC class;; RsgA GTPase;; Zeta toxin;; ATPase family associated with various cellular activities (AAA)	ABC transporter B family member 4 OS=Arabidopsis thaliana OX=3702 GN=ABCB4 PE=1 SV=1	hypothetical protein OsJ_19431 [Oryza sativa Japonica Group]
MSTRG.7779	15.6054	1.34121	-2.09569	0.00943576	0.0329796	down	--	--	Cellular Component: extracellular region (GO:0005576);; Cellular Component: primary cell wall (GO:0009530);; Biological Process: cell wall organization (GO:0071555);;	--	[AR]	--	--	Extensin OS=Nicotiana tabacum OX=4097 GN=HRGPNT3 PE=2 SV=1	PREDICTED: CASP-like protein 4A1 [Oryza sativa Japonica Group]
LOC_Os05g35260	15658.6	3995.71	-1.87818	9.25889e-08	1.54763e-06	down	--	--	--	--	--	--	PB1 domain	Nuclear pore complex protein NUP62 OS=Arabidopsis thaliana OX=3702 GN=NUP62 PE=1 SV=1	PREDICTED: uncharacterized protein LOC4338858 [Oryza sativa Japonica Group]
LOC_Os01g64910	180.369	0.89414	-5.82977	1.01318e-19	1.17822e-17	down	--	--	Biological Process: metabolic process (GO:0008152);; Molecular Function: transferase activity, transferring hexosyl groups (GO:0016758);;	--	[GC]	--	UDP-glucoronosyl and UDP-glucosyl transferase	UDP-glycosyltransferase 1 OS=Pueraria montana var. lobata OX=3893 GN=UGT1 PE=1 SV=1	PREDICTED: anthocyanidin 5,3-O-glucosyltransferase [Oryza sativa Japonica Group]
LOC_Os03g11680	61.7365	5.6501	-2.90215	1.22603e-06	1.52369e-05	down	[J]	Translation, ribosomal structure and biogenesis	Molecular Function: metal ion binding (GO:0046872);;	--	--	--	--	Zinc finger protein 8 OS=Arabidopsis thaliana OX=3702 GN=ZFP8 PE=1 SV=1	PREDICTED: zinc finger protein 8 [Oryza sativa Japonica Group]
LOC_Os03g19090	904.553	180.45	-2.16096	4.57908e-07	6.32736e-06	down	--	--	--	--	--	--	Protein of unknown function (DUF1645)	Proline-rich receptor-like protein kinase PERK10 OS=Arabidopsis thaliana OX=3702 GN=PERK10 PE=1 SV=2	PREDICTED: serine/arginine repetitive matrix protein 2 [Oryza sativa Japonica Group]
LOC_Os02g06380	593.12	216.338	-1.32599	0.00517718	0.0200445	down	--	--	--	--	--	--	Polysaccharide biosynthesis	Protein IRREGULAR XYLEM 15 OS=Arabidopsis thaliana OX=3702 GN=IRX15 PE=2 SV=1	PREDICTED: protein IRX15-LIKE [Oryza sativa Japonica Group]
LOC_Os05g46530	45.5053	0	-4.52064	3.43321e-09	7.7416e-08	down	--	--	Molecular Function: enzyme inhibitor activity (GO:0004857);; Cellular Component: cytoplasmic vesicle (GO:0016023);; Molecular Function: pectinesterase activity (GO:0030599);; Biological Process: negative regulation of catalytic activity (GO:0043086);;	--	[A]	RNA processing and modification	Plant invertase/pectin methylesterase inhibitor	Sulfated surface glycoprotein 185 OS=Volvox carteri OX=3067 PE=1 SV=1	PREDICTED: uncharacterized protein LOC4339485 [Oryza sativa Japonica Group]
LOC_Os02g57480	643.356	235.249	-1.34238	0.00232533	0.0103776	down	--	--	Biological Process: metabolic process (GO:0008152);; Molecular Function: transferase activity, transferring acyl groups other than amino-acyl groups (GO:0016747);;	--	--	--	Transferase family	Coumaroyl-CoA:anthocyanidin 3-O-glucoside-6&apos;&apos;-O-coumaroyltransferase 2 OS=Arabidopsis thaliana OX=3702 GN=3AT2 PE=1 SV=1	PREDICTED: coumaroyl-CoA:anthocyanidin 3-O-glucoside-6&apos;&apos;-O-coumaroyltransferase 2 [Oryza sativa Japonica Group]
LOC_Os04g37570	136.546	34.4575	-1.82875	5.94383e-05	0.000452613	down	--	--	Molecular Function: aspartic-type endopeptidase activity (GO:0004190);; Biological Process: proteolysis (GO:0006508);; Cellular Component: membrane (GO:0016020);;	--	[O]	Posttranslational modification, protein turnover, chaperones	Xylanase inhibitor N-terminal;; Xylanase inhibitor C-terminal;; Eukaryotic aspartyl protease	Aspartyl protease 37 OS=Oryza sativa subsp. japonica OX=39947 GN=AP37 PE=3 SV=2	PREDICTED: aspartic proteinase nepenthesin-2 [Oryza sativa Japonica Group]
LOC_Os08g06880	283.093	84.7469	-1.6791	4.49462e-08	8.03234e-07	down	[L]	Replication, recombination and repair	Biological Process: DNA catabolic process, endonucleolytic (GO:0000737);; Molecular Function: endodeoxyribonuclease activity, producing 5'-phosphomonoesters (GO:0016888);;	--	[L]	Replication, recombination and repair	--	--	Os08g0165800 [Oryza sativa Japonica Group]
LOC_Os02g09790	76.9474	27.7385	-1.35423	0.00230319	0.0102943	down	--	--	Molecular Function: ADP binding (GO:0043531);;	--	[T]	Signal transduction mechanisms	NB-ARC domain;; Leucine rich repeat	Disease resistance protein RPM1 OS=Arabidopsis thaliana OX=3702 GN=RPM1 PE=1 SV=1	PREDICTED: disease resistance protein RPM1 [Oryza sativa Japonica Group]
LOC_Os01g04120	19967.4	5610.44	-1.7267	7.9103e-06	7.87217e-05	down	--	--	Molecular Function: nucleic acid binding (GO:0003676);; Cellular Component: nucleus (GO:0005634);; Molecular Function: metal ion binding (GO:0046872);;	--	--	--	--	Zinc finger protein GIS3 OS=Arabidopsis thaliana OX=3702 GN=GIS3 PE=1 SV=1	PREDICTED: POU domain, class 3, transcription factor 3 [Oryza sativa Japonica Group]
LOC_Os07g03810	90.3381	14.9704	-2.29239	1.10877e-05	0.000105687	down	--	--	Molecular Function: protein serine/threonine kinase activity (GO:0004674);; Molecular Function: ATP binding (GO:0005524);; Cellular Component: mitochondrion (GO:0005739);; Biological Process: protein phosphorylation (GO:0006468);; Cellular Component: membrane (GO:0016020);; Cellular Component: cytoplasmic vesicle (GO:0016023);; Molecular Function: carbohydrate binding (GO:0030246);;	--	--	--	Legume lectin domain;; Protein kinase domain;; Protein tyrosine kinase	L-type lectin-domain containing receptor kinase IV.1 OS=Arabidopsis thaliana OX=3702 GN=LECRK41 PE=2 SV=1	putative receptor-like protein kinase [Oryza sativa Japonica Group]
MSTRG.10396	161.169	59.01	-1.33692	0.00256381	0.0112687	down	--	--	Cellular Component: integral component of membrane (GO:0016021);;	--	[TZ]	--	--	Formin-like protein 18 OS=Oryza sativa subsp. japonica OX=39947 GN=FH18 PE=2 SV=1	hypothetical protein BU14_0577s0003 [Porphyra umbilicalis]
MSTRG.26605	438.727	88.4353	-2.06934	4.74725e-05	0.00037274	down	--	--	Molecular Function: phosphoprotein phosphatase activity (GO:0004721);;	--	[TZ]	--	--	Formin-like protein 5 OS=Oryza sativa subsp. japonica OX=39947 GN=FH5 PE=2 SV=2	hypothetical protein BU14_0147s0014 [Porphyra umbilicalis]
LOC_Os10g38590	1853.8	742.93	-1.28225	3.78387e-06	4.14279e-05	down	[O]	Posttranslational modification, protein turnover, chaperones	Molecular Function: glutathione transferase activity (GO:0004364);; Cellular Component: cytoplasm (GO:0005737);; Biological Process: metabolic process (GO:0008152);;	--	[O]	Posttranslational modification, protein turnover, chaperones	Glutathione S-transferase, N-terminal domain;; Glutathione S-transferase, N-terminal domain;; Glutathione S-transferase, N-terminal domain;; Glutathione S-transferase, C-terminal domain;; Glutathione S-transferase, C-terminal domain	Probable glutathione S-transferase GSTU6 OS=Oryza sativa subsp. japonica OX=39947 GN=GSTU6 PE=2 SV=2	PREDICTED: uncharacterized protein LOC4349193 [Oryza sativa Japonica Group]
LOC_Os02g04630	3100.86	630.923	-2.23005	2.4129e-15	1.61659e-13	down	--	--	Cellular Component: vacuolar membrane (GO:0005774);; Molecular Function: calcium:proton antiporter activity (GO:0015369);; Cellular Component: integral component of membrane (GO:0016021);; Biological Process: calcium ion transmembrane transport (GO:0070588);;	--	[P]	Inorganic ion transport and metabolism	Sodium/calcium exchanger protein	Putative vacuolar cation/proton exchanger 4 OS=Oryza sativa subsp. japonica OX=39947 GN=Os02g0138900 PE=3 SV=1	PREDICTED: putative vacuolar cation/proton exchanger 4 isoform X3 [Oryza sativa Japonica Group]
LOC_Os05g50080	187.493	41.3883	-1.93768	0.000183234	0.00119637	down	[R]	General function prediction only	Molecular Function: DNA binding (GO:0003677);; Molecular Function: metal ion binding (GO:0046872);;	--	[R]	General function prediction only	Zinc finger C-x8-C-x5-C-x3-H type (and similar)	Zinc finger CCCH domain-containing protein 39 OS=Oryza sativa subsp. japonica OX=39947 GN=Os05g0576300 PE=2 SV=1	PREDICTED: zinc finger CCCH domain-containing protein 39 [Oryza sativa Japonica Group]
LOC_Os10g06610	428.723	145.972	-1.50335	3.02202e-07	4.41256e-06	down	--	--	Cellular Component: nuclear pore (GO:0005643);;	--	--	--	--	--	PREDICTED: uncharacterized protein LOC9269589 [Oryza sativa Japonica Group]
MSTRG.19981	11256.1	4436.67	-1.2789	0.000319175	0.0019285	down	[O]	Posttranslational modification, protein turnover, chaperones	--	--	--	--	--	--	Os01g0138166 [Oryza sativa Japonica Group]
MSTRG.8623	27.5087	1.16504	-2.41882	0.00314876	0.0133238	down	--	--	--	--	[D]	Cell cycle control, cell division, chromosome partitioning	--	--	hypothetical protein OsI_23648 [Oryza sativa Indica Group]
LOC_Os01g35980	254.921	0	-6.95693	5.17594e-26	1.37019e-23	down	[G]	Carbohydrate transport and metabolism	Cellular Component: plastid (GO:0009536);; Cellular Component: cytoplasmic vesicle (GO:0016023);;	--	--	--	--	Formin-like protein 3 OS=Oryza sativa subsp. japonica OX=39947 GN=FH3 PE=2 SV=2	hypothetical protein [Oryza sativa Japonica Group]
LOC_Os08g06415	913.432	263.364	-1.6676	9.07497e-05	0.000650346	down	--	--	Cellular Component: plastid (GO:0009536);;	--	--	--	--	Formin-like protein 20 OS=Arabidopsis thaliana OX=3702 GN=FH20 PE=2 SV=3	hypothetical protein [Oryza sativa Japonica Group]
LOC_Os08g40610	560.816	236.333	-1.21765	1.38565e-06	1.6968e-05	down	[J]	Translation, ribosomal structure and biogenesis	Molecular Function: structural constituent of ribosome (GO:0003735);; Cellular Component: mitochondrion (GO:0005739);; Cellular Component: plastid (GO:0009536);; Biological Process: production of ta-siRNAs involved in RNA interference (GO:0010267);; Cellular Component: small ribosomal subunit (GO:0015935);; Biological Process: mitochondrial translation (GO:0032543);; Biological Process: productio…	K02959|1e-101|osa:4346044|RP-S16, MRPS16, rpsP;RP-S16, MRPS16, rpsP|Os08g0517900	[J]	Translation, ribosomal structure and biogenesis	Ribosomal protein S16	30S ribosomal protein S16-2, chloroplastic/mitochondrial OS=Arabidopsis thaliana OX=3702 GN=RPS16-2 PE=2 SV=1	PREDICTED: 30S ribosomal protein S16 [Oryza sativa Japonica Group]
MSTRG.13068	49.148	7.0043	-2.27048	0.000500055	0.00282777	down	--	--	Molecular Function: beta-N-acetylhexosaminidase activity (GO:0004563);; Cellular Component: plasma membrane (GO:0005886);; Biological Process: carbohydrate metabolic process (GO:0005975);; Molecular Function: hexosaminidase activity (GO:0015929);; Molecular Function: UDP-glucosyltransferase activity (GO:0035251);;	K12373|2e-41|osa:4332084|HEXA_B;EC:3.2.1.52|Os03g0219400; K12373 hexosaminidase [EC:3.2.1.52]	[G]	Carbohydrate transport and metabolism	--	Beta-hexosaminidase 2 OS=Arabidopsis thaliana OX=3702 GN=HEXO2 PE=1 SV=1	PREDICTED: beta-hexosaminidase 2 [Oryza sativa Japonica Group]
MSTRG.19811	43.3154	1.16504	-3.10033	8.94641e-05	0.000642346	down	--	--	Molecular Function: structural constituent of cell wall (GO:0005199);;	--	--	--	--	Vegetative cell wall protein gp1 OS=Chlamydomonas reinhardtii OX=3055 GN=GP1 PE=1 SV=1	hypothetical protein BU14_0074s0041 [Porphyra umbilicalis]
LOC_Os12g38040	603.966	209.312	-1.45994	2.80819e-05	0.000236273	down	--	--	Molecular Function: nucleic acid binding (GO:0003676);; Cellular Component: mitochondrion (GO:0005739);; Molecular Function: zinc ion binding (GO:0008270);;	--	[A]	RNA processing and modification	Metallothionein	Metallothionein-like protein 4C OS=Oryza sativa subsp. japonica OX=39947 GN=MT4C PE=2 SV=1	Zinc knuckle family protein, expressed [Oryza sativa Japonica Group]
LOC_Os01g52010	5400.65	1845.77	-1.4988	3.51576e-07	5.03637e-06	down	--	--	Biological Process: metabolic process (GO:0008152);; Cellular Component: cytoplasmic vesicle (GO:0016023);; Molecular Function: carbon-sulfur lyase activity (GO:0016846);; Molecular Function: pyridoxal phosphate binding (GO:0030170);;	--	--	--	Allinase;; Alliinase EGF-like domain	Tryptophan aminotransferase-related protein 4 OS=Arabidopsis thaliana OX=3702 GN=TAR4 PE=2 SV=2	PREDICTED: tryptophan aminotransferase-related protein 3 [Oryza sativa Japonica Group]
LOC_Os07g32730	1124.78	509.103	-1.11396	2.22813e-05	0.000193415	down	[KL]	--	Molecular Function: DNA binding (GO:0003677);; Molecular Function: ATP binding (GO:0005524);; Molecular Function: zinc ion binding (GO:0008270);;	--	[L]	Replication, recombination and repair	Helicase conserved C-terminal domain;; Zinc finger, C3HC4 type (RING finger);; Zinc finger, C3HC4 type (RING finger);; Zinc finger, C3HC4 type (RING finger);; Ring finger domain;; RING-type zinc-finger	Helicase-like transcription factor CHR27 OS=Arabidopsis thaliana OX=3702 GN=CHR27 PE=1 SV=1	putative DNA repair protein rhp16 [Oryza sativa Japonica Group]
LOC_Os10g35070	28663.2	7556.02	-1.86318	1.34579e-10	4.04994e-09	down	--	--	Biological Process: carbohydrate metabolic process (GO:0005975);; Cellular Component: cytoplasmic vesicle (GO:0016023);; Molecular Function: raffinose alpha-galactosidase activity (GO:0052692);;	K07407|0.0|zma:100280970|E3.2.1.22B, galA, rafA;EC:3.2.1.22|alpha-galactosidase; K07407 alpha-galactosidase [EC:3.2.1.22]	[G]	Carbohydrate transport and metabolism	Alpha galactosidase A;; Alpha galactosidase A C-terminal beta sandwich domain;; Melibiase	Alpha-galactosidase 1 OS=Arabidopsis thaliana OX=3702 GN=AGAL1 PE=2 SV=1	PREDICTED: alpha-galactosidase [Oryza sativa Japonica Group]
MSTRG.13008	786.269	187.687	-1.97282	1.51923e-08	3.0237e-07	down	--	--	Cellular Component: extracellular region (GO:0005576);; Cellular Component: primary cell wall (GO:0009530);; Biological Process: cell wall organization (GO:0071555);;	--	--	--	--	Extensin OS=Nicotiana tabacum OX=4097 GN=HRGPNT3 PE=2 SV=1	LOW QUALITY PROTEIN: hypothetical protein BU14_0780s0003 [Porphyra umbilicalis]
LOC_Os02g11070	8729.45	2499.34	-1.73948	1.90932e-08	3.71604e-07	down	--	--	Biological Process: fatty acid biosynthetic process (GO:0006633);; Cellular Component: membrane (GO:0016020);; Molecular Function: transferase activity, transferring acyl groups other than amino-acyl groups (GO:0016747);;	K15397|0.0|osa:4328676|KCS;EC:2.3.1.199|Os02g0205500	--	--	FAE1/Type III polyketide synthase-like protein;; 3-Oxoacyl-[acyl-carrier-protein (ACP)] synthase III C terminal;; Chalcone and stilbene synthases, C-terminal domain;; 3-Oxoacyl-[acyl-carrier-protein (ACP)] synthase III	3-ketoacyl-CoA synthase 11 OS=Arabidopsis thaliana OX=3702 GN=KCS11 PE=1 SV=1	PREDICTED: 3-ketoacyl-CoA synthase 11 isoform X1 [Oryza sativa Japonica Group]
MSTRG.17002	230.823	6.32531	-2.4578	0.00305739	0.0130256	down	--	--	Molecular Function: nucleotide binding (GO:0000166);; Molecular Function: RNA binding (GO:0003723);; Cellular Component: spliceosomal complex (GO:0005681);; Biological Process: mRNA processing (GO:0006397);; Biological Process: RNA splicing (GO:0008380);; Cellular Component: nuclear speck (GO:0016607);;	--	--	--	--	Serine/arginine-rich splicing factor SR45 OS=Arabidopsis thaliana OX=3702 GN=SR45 PE=1 SV=1	hypothetical protein BU14_0111s0061 [Porphyra umbilicalis]
MSTRG.3904	1697.08	440.026	-1.86966	1.08272e-08	2.21587e-07	down	--	--	Cellular Component: plasma membrane (GO:0005886);;	--	--	--	KIP1-like protein;; Rubisco LSMT substrate-binding	Protein NETWORKED 2D OS=Arabidopsis thaliana OX=3702 GN=NET2D PE=3 SV=1	Os01g0976500, partial [Oryza sativa Japonica Group]
LOC_Os07g20100	188.333	75.5951	-1.24033	0.00186749	0.0086276	down	--	--	--	--	--	--	--	--	hypothetical protein [Oryza sativa Japonica Group]
LOC_Os04g21050	57.4403	8.15635	-2.47287	4.90516e-06	5.20589e-05	down	--	--	Cellular Component: mitochondrion (GO:0005739);; Biological Process: metabolic process (GO:0008152);; Molecular Function: transaminase activity (GO:0008483);;	--	--	--	Domain of unknown function (DUF834);; Domain of unknown function (DUF834)	--	OSJNBa0079F16.9 [Oryza sativa Japonica Group]
LOC_Os03g19680	5741.66	2606.18	-1.11767	1.01647e-06	1.29185e-05	down	[I]	Lipid transport and metabolism	Cellular Component: peroxisome (GO:0005777);; Biological Process: fatty acid beta-oxidation (GO:0006635);; Cellular Component: plastid (GO:0009536);; Molecular Function: isomerase activity (GO:0016853);;	K01692|0.0|osa:4332628|paaF, echA;EC:4.2.1.17|Os03g0310400; K01692 enoyl-CoA hydratase [EC:4.2.1.17]	[I]	Lipid transport and metabolism	Enoyl-CoA hydratase/isomerase;; Enoyl-CoA hydratase/isomerase	Probable enoyl-CoA hydratase 1, peroxisomal OS=Arabidopsis thaliana OX=3702 GN=ECHIA PE=1 SV=1	PREDICTED: short-chain-enoyl-CoA hydratase [Oryza sativa Japonica Group]
MSTRG.7280	557.965	217.29	-1.33027	5.59746e-08	9.81469e-07	down	--	--	Molecular Function: DNA-binding transcription factor activity (GO:0003700);; Cellular Component: nucleus (GO:0005634);; Biological Process: transcription, DNA-templated (GO:0006351);; Biological Process: regulation of transcription, DNA-templated (GO:0006355);; Biological Process: response to chitin (GO:0010200);; Molecular Function: sequence-specific DNA binding (GO:0043565);;	--	--	--	--	Scarecrow-like protein 31 OS=Arabidopsis thaliana OX=3702 GN=SCL31 PE=2 SV=3	PREDICTED: scarecrow-like protein 14 [Oryza brachyantha]
LOC_Os04g14710	3438.45	625.13	-2.36955	3.44451e-14	1.93708e-12	down	[P]	Inorganic ion transport and metabolism	Molecular Function: N,N-dimethylaniline monooxygenase activity (GO:0004499);; Biological Process: response to oxidative stress (GO:0006979);; Cellular Component: integral component of membrane (GO:0016021);; Molecular Function: L-ascorbate peroxidase activity (GO:0016688);; Molecular Function: heme binding (GO:0020037);; Biological Process: hydrogen peroxide catabolic process (GO:0042744);; Molec…	--	[Q]	Secondary metabolites biosynthesis, transport and catabolism	Flavin-binding monooxygenase-like;; L-lysine 6-monooxygenase (NADPH-requiring);; Pyridine nucleotide-disulphide oxidoreductase;; Pyridine nucleotide-disulphide oxidoreductase;; NAD(P)-binding Rossmann-like domain;; Flavin containing amine oxidoreductase	Probable flavin-containing monooxygenase 1 OS=Arabidopsis thaliana OX=3702 GN=FMO1 PE=2 SV=1	PREDICTED: probable flavin-containing monooxygenase 1 [Oryza sativa Japonica Group]
MSTRG.12090	70.3437	22.3569	-1.49711	0.00174083	0.00813245	down	--	--	--	--	--	--	--	--	Os02g0799400, partial [Oryza sativa Japonica Group]
LOC_Os05g41280	9.21918	0	-2.19899	0.00816506	0.029251	down	--	--	Molecular Function: DNA-binding transcription factor activity (GO:0003700);; Cellular Component: nucleus (GO:0005634);; Biological Process: regulation of transcription, DNA-templated (GO:0006355);; Cellular Component: plastid (GO:0009536);; Molecular Function: sequence-specific DNA binding (GO:0043565);;	K14431|1e-141|sbi:SORBI_03g037560|TGA;TGA|hypothetical protein; K14431 transcription factor TGA	--	--	Seed dormancy control;; bZIP transcription factor;; Basic region leucine zipper	Transcription factor TGAL1 OS=Oryza sativa subsp. japonica OX=39947 GN=TGAL1 PE=1 SV=2	PREDICTED: transcription factor HBP-1b(c1)-like isoform X1 [Oryza sativa Japonica Group]
LOC_Os03g11770	36.488	9.24102	-1.70795	0.00257824	0.0113186	down	--	--	Molecular Function: catalytic activity (GO:0003824);; Cellular Component: plastid (GO:0009536);; Biological Process: cellular metabolic process (GO:0044237);; Molecular Function: coenzyme binding (GO:0050662);;	--	[V]	Defense mechanisms	--	--	expressed protein [Oryza sativa Japonica Group]
LOC_Os10g34750	2256.46	1037.2	-1.09361	2.33965e-05	0.000201805	down	[L]	Replication, recombination and repair	Molecular Function: DNA binding (GO:0003677);; Molecular Function: DNA ligase (ATP) activity (GO:0003910);; Molecular Function: ATP binding (GO:0005524);; Cellular Component: nucleus (GO:0005634);; Cellular Component: mitochondrion (GO:0005739);; Biological Process: lagging strand elongation (GO:0006273);; Biological Process: DNA recombination (GO:0006310);; Cellular Component: plastid (GO:000953…	K10747|0.0|osa:4348965|LIG1;EC:6.5.1.1 6.5.1.6 6.5.1.7|Os10g0489200; K10747 DNA ligase 1 [EC:6.5.1.1]	[L]	Replication, recombination and repair	ATP dependent DNA ligase domain;; DNA ligase N terminus;; ATP dependent DNA ligase C terminal region;; RNA ligase	DNA ligase 1 OS=Arabidopsis thaliana OX=3702 GN=LIG1 PE=2 SV=2	PREDICTED: DNA ligase 1 [Oryza sativa Japonica Group]
MSTRG.4709	53.7435	11.0672	-1.73429	0.0139171	0.0451091	down	--	--	Molecular Function: phosphoprotein phosphatase activity (GO:0004721);;	--	[Z]	Cytoskeleton	--	Formin-like protein 5 OS=Oryza sativa subsp. japonica OX=39947 GN=FH5 PE=2 SV=2	skin secretory protein xP2-like [Sorghum bicolor]
MSTRG.15975	1033.58	273.863	-1.74615	0.000221476	0.0014052	down	--	--	Cellular Component: integral component of membrane (GO:0016021);;	--	[W]	Extracellular structures	--	Formin-like protein 8 OS=Oryza sativa subsp. japonica OX=39947 GN=FH8 PE=2 SV=1	hypothetical protein BU14_0191s0013 [Porphyra umbilicalis]
LOC_Os02g32690	108.109	22.8323	-2.09758	1.92033e-07	2.94665e-06	down	[V]	Defense mechanisms	Molecular Function: ATP binding (GO:0005524);; Biological Process: metabolic process (GO:0008152);; Cellular Component: membrane (GO:0016020);; Molecular Function: ATPase activity (GO:0016887);;	--	[Q]	Secondary metabolites biosynthesis, transport and catabolism	ABC-2 type transporter;; ABC transporter;; AAA domain, putative AbiEii toxin, Type IV TA system;; ABC-transporter extracellular N-terminal;; AAA domain;; ATPase family associated with various cellular activities (AAA)	ABC transporter G family member 41 OS=Oryza sativa subsp. japonica OX=39947 GN=ABCG41 PE=3 SV=1	hypothetical protein OsJ_06985 [Oryza sativa Japonica Group]
LOC_Os08g32930	2820.1	1073.38	-1.34967	3.52701e-06	3.8864e-05	down	--	--	Cellular Component: chloroplast thylakoid (GO:0009534);; Biological Process: anthocyanin-containing compound biosynthetic process (GO:0009718);; Molecular Function: protein binding involved in protein folding (GO:0044183);; Biological Process: chaperone-mediated protein folding (GO:0061077);;	--	--	--	RbcX protein	Chaperonin-like RBCX protein 1, chloroplastic OS=Arabidopsis thaliana OX=3702 GN=RBCX1 PE=1 SV=1	PREDICTED: uncharacterized protein LOC4345611 [Oryza sativa Japonica Group]
MSTRG.18837	605.698	246.391	-1.18294	0.0125605	0.0415337	down	[J]	Translation, ribosomal structure and biogenesis	Cellular Component: integral component of membrane (GO:0016021);;	--	[O]	Posttranslational modification, protein turnover, chaperones	--	Formin-like protein 18 OS=Oryza sativa subsp. japonica OX=39947 GN=FH18 PE=2 SV=1	PREDICTED: circumsporozoite protein-like [Oryza sativa Japonica Group]
LOC_Os07g38440	519.272	140.214	-1.71184	0.000447263	0.00257849	down	[Q]	Secondary metabolites biosynthesis, transport and catabolism	Molecular Function: copper ion binding (GO:0005507);; Molecular Function: primary amine oxidase activity (GO:0008131);; Biological Process: amine metabolic process (GO:0009308);; Molecular Function: quinone binding (GO:0048038);; Biological Process: oxidation-reduction process (GO:0055114);;	K00276|0.0|osa:4343673|AOC3, AOC2, tynA;EC:1.4.3.21|Os07g0572100	[Q]	Secondary metabolites biosynthesis, transport and catabolism	Copper amine oxidase, enzyme domain	Primary amine oxidase 2 OS=Arabidopsis thaliana OX=3702 GN=At1g31672 PE=3 SV=1	unnamed protein product [Oryza sativa Japonica Group]
MSTRG.24524	593.867	142.497	-1.86675	0.000120201	0.000829734	down	--	--	--	K05747|3e-06|vcn:VOLCADRAFT_88194|WAS;WAS|hypothetical protein	--	--	--	--	hypothetical protein CFP56_69417 [Quercus suber]
LOC_Os05g49630	183.025	69.1879	-1.32411	0.00048362	0.00275107	down	--	--	--	--	--	--	Protein of unknown function (DUF3615)	Leucine-rich repeat extensin-like protein 5 OS=Arabidopsis thaliana OX=3702 GN=LRX5 PE=2 SV=2	PREDICTED: uncharacterized protein LOC9267436 [Oryza sativa Japonica Group]
LOC_Os02g10530	16.1902	0.379686	-2.67375	0.0010551	0.00533631	down	--	--	--	--	--	--	Plant protein of unknown function (DUF868)	Serine/arginine-rich splicing factor SR45 OS=Arabidopsis thaliana OX=3702 GN=SR45 PE=1 SV=1	PREDICTED: uncharacterized protein LOC4328634 [Oryza sativa Japonica Group]
LOC_Os02g50220	289.381	54.4914	-2.28797	3.03174e-10	8.60334e-09	down	--	--	Molecular Function: metalloendopeptidase activity (GO:0004222);; Biological Process: proteolysis (GO:0006508);; Cellular Component: membrane (GO:0016020);;	--	[O]	Posttranslational modification, protein turnover, chaperones	Peptidase family M48	Formin-like protein 5 OS=Oryza sativa subsp. japonica OX=39947 GN=FH5 PE=2 SV=2	hypothetical protein [Oryza sativa Japonica Group]
LOC_Os08g27720	34807.2	10014.3	-1.69628	9.65672e-06	9.40289e-05	down	[R]	General function prediction only	--	--	--	--	Pirin C-terminal cupin domain;; Pirin	Pirin-like protein OS=Solanum lycopersicum OX=4081 PE=2 SV=1	PREDICTED: pirin-like protein isoform X1 [Oryza sativa Japonica Group]
LOC_Os09g21370	91.326	35.054	-1.26955	0.00406706	0.0164649	down	--	--	Biological Process: proteolysis (GO:0006508);; Molecular Function: cysteine-type peptidase activity (GO:0008234);; Cellular Component: cytoplasmic vesicle (GO:0016023);;	--	[O]	Posttranslational modification, protein turnover, chaperones	Papain family cysteine protease;; Cathepsin propeptide inhibitor domain (I29);; Peptidase C1-like family	Cysteine proteinase EP-B 1 OS=Hordeum vulgare OX=4513 GN=EPB1 PE=2 SV=1	PREDICTED: ervatamin-C [Oryza sativa Japonica Group]
LOC_Os05g17910	24.5391	4.47207	-1.94483	0.00366802	0.0151011	down	[L]	Replication, recombination and repair	Molecular Function: DNA binding (GO:0003677);; Molecular Function: RNA binding (GO:0003723);; Molecular Function: RNA-directed DNA polymerase activity (GO:0003964);; Molecular Function: aspartic-type endopeptidase activity (GO:0004190);; Biological Process: RNA-dependent DNA biosynthetic process (GO:0006278);; Biological Process: DNA recombination (GO:0006310);; Biological Process: proteolysis (G…	--	[R]	General function prediction only	Retroviral aspartyl protease;; Reverse transcriptase (RNA-dependent DNA polymerase);; Retrotransposon gag protein;; Aspartyl protease	RNA-directed DNA polymerase homolog OS=Oenothera berteroana OX=3950 PE=4 SV=1	putative polyprotein [Oryza sativa Japonica Group]
LOC_Os01g15830	129.499	23.7562	-2.26868	7.48891e-08	1.27802e-06	down	--	--	Molecular Function: peroxidase activity (GO:0004601);; Cellular Component: extracellular region (GO:0005576);; Biological Process: response to oxidative stress (GO:0006979);; Cellular Component: cytoplasmic vesicle (GO:0016023);; Molecular Function: heme binding (GO:0020037);; Molecular Function: metal ion binding (GO:0046872);; Biological Process: oxidation-reduction process (GO:0055114);;	K00430|0.0|osa:4325129|E1.11.1.7;EC:1.11.1.7|Os01g0263300	--	--	Peroxidase	Peroxidase 72 OS=Arabidopsis thaliana OX=3702 GN=PER72 PE=1 SV=1	PREDICTED: peroxidase 72 [Oryza sativa Japonica Group]
LOC_Os01g49830	3542.94	1541.04	-1.10296	0.0155317	0.0493104	down	--	--	Molecular Function: DNA binding (GO:0003677);; Molecular Function: DNA-binding transcription factor activity (GO:0003700);; Cellular Component: nucleus (GO:0005634);; Biological Process: regulation of transcription, DNA-templated (GO:0006355);;	--	--	--	B3 DNA binding domain;; AP2 domain	AP2/ERF and B3 domain-containing protein Os01g0693400 OS=Oryza sativa subsp. japonica OX=39947 GN=Os01g0693400 PE=2 SV=1	PREDICTED: AP2/ERF and B3 domain-containing protein Os01g0693400 [Oryza sativa Japonica Group]
LOC_Os05g14500	2163.97	868.199	-1.25965	0.000206955	0.00132729	down	--	--	Molecular Function: nucleic acid binding (GO:0003676);; Molecular Function: protein dimerization activity (GO:0046983);;	--	--	--	Domain of unknown function (DUF4371);; hAT family C-terminal dimerisation region	--	hypothetical protein [Oryza sativa Japonica Group]
LOC_Os03g25920	2073.67	403.172	-2.20305	1.37542e-07	2.17933e-06	down	--	--	Biological Process: amino acid transmembrane transport (GO:0003333);; Molecular Function: amino acid transmembrane transporter activity (GO:0015171);; Cellular Component: integral component of membrane (GO:0016021);;	--	[E]	Amino acid transport and metabolism	Amino acid permease;; Amino acid permease	Probable polyamine transporter At3g13620 OS=Arabidopsis thaliana OX=3702 GN=At3g13620 PE=2 SV=1	PREDICTED: probable polyamine transporter At3g13620 [Oryza sativa Japonica Group]
LOC_Os04g52614	1740.02	660.367	-1.36853	1.15654e-08	2.3507e-07	down	[RTKL]	--	Molecular Function: protein serine/threonine kinase activity (GO:0004674);; Molecular Function: ATP binding (GO:0005524);; Cellular Component: mitochondrion (GO:0005739);; Biological Process: protein phosphorylation (GO:0006468);; Cellular Component: membrane (GO:0016020);; Cellular Component: cytoplasmic vesicle (GO:0016023);;	--	--	--	Protein kinase domain;; Protein tyrosine kinase;; Di-glucose binding within endoplasmic reticulum;; Leucine Rich repeats (2 copies)	Probable LRR receptor-like serine/threonine-protein kinase At1g56130 OS=Arabidopsis thaliana OX=3702 GN=At1g56130 PE=2 SV=2	PREDICTED: probable LRR receptor-like serine/threonine-protein kinase At1g56140 isoform X1 [Oryza sativa Japonica Group]
LOC_Os07g32620	263.487	100.079	-1.31781	0.000736397	0.00393015	down	--	--	Biological Process: metabolic process (GO:0008152);; Molecular Function: transferase activity, transferring hexosyl groups (GO:0016758);;	--	[GC]	--	UDP-glucoronosyl and UDP-glucosyl transferase	UDP-glycosyltransferase 88B1 OS=Stevia rebaudiana OX=55670 GN=UGT88B1 PE=2 SV=1	PREDICTED: anthocyanidin 3-O-glucosyltransferase 2 [Oryza sativa Japonica Group]
MSTRG.3489	4425.16	358.758	-2.82438	3.77283e-05	0.00030597	down	--	--	Molecular Function: phosphoprotein phosphatase activity (GO:0004721);;	--	--	--	--	Formin-like protein 3 OS=Oryza sativa subsp. japonica OX=39947 GN=FH3 PE=2 SV=2	formin-like protein 20 [Physcomitrella patens]
LOC_Os09g27620	219.772	51.5047	-1.91943	3.4056e-05	0.000280024	down	--	--	Cellular Component: mitochondrion (GO:0005739);; Biological Process: transcription, DNA-templated (GO:0006351);; Biological Process: multicellular organism development (GO:0007275);; Molecular Function: zinc ion binding (GO:0008270);; Biological Process: anatomical structure development (GO:0048856);;	--	[R]	General function prediction only	--	PHD finger protein PERSISTENT TAPETAL CELL 1 OS=Oryza sativa subsp. japonica OX=39947 GN=PTC1 PE=2 SV=1	PREDICTED: PHD finger protein MALE STERILITY 1 [Oryza sativa Japonica Group]
LOC_Os05g06540	1111.96	360.21	-1.59634	2.03892e-12	8.50053e-11	down	--	--	Molecular Function: catalytic activity (GO:0003824);; Biological Process: metabolic process (GO:0008152);; Cellular Component: plastid (GO:0009536);;	--	[O]	Posttranslational modification, protein turnover, chaperones	--	Putative protease Do-like 14 OS=Arabidopsis thaliana OX=3702 GN=DEGP14 PE=3 SV=2	PREDICTED: putative protease Do-like 14 [Oryza sativa Japonica Group]
LOC_Os01g35970	19.0549	0.759372	-2.57045	0.00145211	0.00700167	down	--	--	Molecular Function: DNA binding (GO:0003677);; Molecular Function: transposase activity (GO:0004803);; Biological Process: transposition, DNA-mediated (GO:0006313);; Biological Process: DNA integration (GO:0015074);;	--	--	--	--	--	transposon protein, putative, Mariner sub-class [Oryza sativa Japonica Group]
MSTRG.24197	66.8839	8.71115	-2.27672	0.000935322	0.00482494	down	--	--	Molecular Function: phosphoprotein phosphatase activity (GO:0004721);;	--	--	--	Protein of unknown function	Formin-like protein 6 OS=Oryza sativa subsp. japonica OX=39947 GN=FH6 PE=2 SV=2	Epstein-Barr virus EBNA-1-like protein [Oryza sativa Japonica Group]
LOC_Os06g33980	83.036	22.8467	-1.68819	0.000353086	0.00210372	down	[J]	Translation, ribosomal structure and biogenesis	Molecular Function: tRNA-intron endonuclease activity (GO:0000213);; Molecular Function: nucleic acid binding (GO:0003676);; Molecular Function: threonine-tRNA ligase activity (GO:0004829);; Molecular Function: ATP binding (GO:0005524);; Cellular Component: nucleus (GO:0005634);; Cellular Component: cytoplasm (GO:0005737);; Biological Process: tRNA splicing, via endonucleolytic cleavage and ligat…	K01170|0.0|osa:4341203|--|Os06g0530700; K01170 tRNA-intron endonuclease [EC:3.1.27.9]	[J]	Translation, ribosomal structure and biogenesis	tRNA intron endonuclease, catalytic C-terminal domain;; tRNA intron endonuclease, N-terminal domain	Probable tRNA-splicing endonuclease subunit Sen2 OS=Oryza sativa subsp. japonica OX=39947 GN=Os06g0530700 PE=2 SV=1	PREDICTED: probable tRNA-splicing endonuclease subunit Sen2 [Oryza sativa Japonica Group]
LOC_Os12g36030	801.158	359.6	-1.11351	0.000393414	0.00231101	down	--	--	Cellular Component: mitochondrion (GO:0005739);; Biological Process: actin filament organization (GO:0007015);; Biological Process: cellular component biogenesis (GO:0044085);;	--	--	--	--	Early nodulin-like protein 2 OS=Arabidopsis thaliana OX=3702 GN=At4g27520 PE=1 SV=1	expressed protein [Oryza sativa Japonica Group]
LOC_Os01g66650	29.247	0	-4.03521	2.47073e-07	3.68359e-06	down	--	--	Molecular Function: nucleic acid binding (GO:0003676);; Cellular Component: nucleus (GO:0005634);; Cellular Component: endoplasmic reticulum membrane (GO:0005789);; Cellular Component: integral component of membrane (GO:0016021);;	--	[L]	Replication, recombination and repair	--	--	PREDICTED: uncharacterized protein LOC4324910 [Oryza sativa Japonica Group]
MSTRG.21907	82.6848	30.868	-1.32836	0.00142683	0.0069002	down	--	--	--	--	[S]	Function unknown	--	--	hypothetical protein OsI_30669 [Oryza sativa Indica Group]
MSTRG.27839	643.389	198.713	-1.52505	0.00234945	0.0104623	down	[J]	Translation, ribosomal structure and biogenesis	--	--	[A]	RNA processing and modification	--	Protein IQ-DOMAIN 14 OS=Arabidopsis thaliana OX=3702 GN=IQD14 PE=1 SV=1	hypothetical protein [Oryza sativa Japonica Group]
LOC_Os11g36740	1018.72	383.042	-1.36244	8.99694e-06	8.83442e-05	down	--	--	--	--	--	--	Zein-binding	Myosin-binding protein 7 OS=Arabidopsis thaliana OX=3702 GN=MYOB7 PE=1 SV=1	PREDICTED: myosin-binding protein 7 [Oryza sativa Japonica Group]
LOC_Os11g05930	4463.68	1713.52	-1.35762	3.52542e-10	9.8196e-09	down	[T]	Signal transduction mechanisms	Biological Process: phosphorelay signal transduction system (GO:0000160);;	K12130|0.0|osa:4349831|PRR5;PRR5|Os11g0157600	[K]	Transcription	Response regulator receiver domain;; CCT motif	Two-component response regulator-like PRR95 OS=Oryza sativa subsp. japonica OX=39947 GN=PRR95 PE=2 SV=1	PREDICTED: two-component response regulator-like APRR3 [Oryza sativa Japonica Group]
LOC_Os10g34370	313.405	137.818	-1.1514	3.07714e-05	0.000256187	down	--	--	Cellular Component: mitochondrion (GO:0005739);;	--	[R]	General function prediction only	PPR repeat family;; PPR repeat;; PPR repeat;; Pentatricopeptide repeat domain;; Pentacotripeptide-repeat region of PRORP	Vegetative cell wall protein gp1 OS=Chlamydomonas reinhardtii OX=3055 GN=GP1 PE=1 SV=1	PREDICTED: pentatricopeptide repeat-containing protein At1g61870, mitochondrial [Oryza sativa Japonica Group]
MSTRG.17324	2007.23	562.17	-1.72217	1.81641e-05	0.000161861	down	--	--	Molecular Function: phosphoprotein phosphatase activity (GO:0004721);;	--	--	--	--	Formin-like protein 5 OS=Oryza sativa subsp. japonica OX=39947 GN=FH5 PE=2 SV=2	retrotransposon protein, putative, unclassified [Oryza sativa Japonica Group]
LOC_Os03g18870	6641.12	1441	-2.14821	2.35948e-16	1.7784e-14	down	[O]	Posttranslational modification, protein turnover, chaperones	--	--	[O]	Posttranslational modification, protein turnover, chaperones	DnaJ domain	DnaJ protein P58IPK homolog B OS=Oryza sativa subsp. japonica OX=39947 GN=P58B PE=1 SV=1	PREDICTED: chaperone protein DnaJ [Oryza sativa Japonica Group]
MSTRG.10174	158.987	66.3728	-1.15237	0.0148022	0.0474152	down	--	--	Cellular Component: integral component of membrane (GO:0016021);;	--	[AR]	--	--	Formin-like protein 18 OS=Oryza sativa subsp. japonica OX=39947 GN=FH18 PE=2 SV=1	hypothetical protein BU14_0234s0027 [Porphyra umbilicalis]
LOC_Os03g55020	845.431	390.054	-1.0611	0.00345342	0.014372	down	--	--	Biological Process: metabolic process (GO:0008152);; Molecular Function: transferase activity, transferring hexosyl groups (GO:0016758);;	--	[GC]	--	UDP-glucoronosyl and UDP-glucosyl transferase	UDP-glycosyltransferase 83A1 OS=Arabidopsis thaliana OX=3702 GN=UGT83A1 PE=2 SV=1	PREDICTED: uncharacterized protein LOC4334163 [Oryza sativa Japonica Group]
MSTRG.11169	9790.8	1594.31	-2.01068	0.00406957	0.0164731	down	--	--	Molecular Function: phosphoprotein phosphatase activity (GO:0004721);;	--	--	--	--	Formin-like protein 7 OS=Oryza sativa subsp. japonica OX=39947 GN=FH7 PE=3 SV=2	hypothetical protein [Oryza sativa Japonica Group]
LOC_Os07g20320	560.128	186.461	-1.49428	0.000122275	0.000842092	down	--	--	Molecular Function: nucleic acid binding (GO:0003676);; Molecular Function: aspartic-type endopeptidase activity (GO:0004190);; Cellular Component: mitochondrion (GO:0005739);; Biological Process: proteolysis (GO:0006508);; Molecular Function: zinc ion binding (GO:0008270);; Biological Process: DNA integration (GO:0015074);;	--	--	--	--	--	cell wall protein-like [Oryza sativa Japonica Group]
LOC_Os12g39290	106.897	22.6678	-2.02506	3.44812e-05	0.000282949	down	--	--	Biological Process: RNA methylation (GO:0001510);; Molecular Function: DNA binding (GO:0003677);; Molecular Function: translation elongation factor activity (GO:0003746);; Molecular Function: ATP binding (GO:0005524);; Cellular Component: nucleus (GO:0005634);; Cellular Component: mitochondrion (GO:0005739);; Biological Process: carbohydrate metabolic process (GO:0005975);; Biological Process: tr…	--	--	--	TFIIS helical bundle-like domain	Probable mediator of RNA polymerase II transcription subunit 26c OS=Arabidopsis thaliana OX=3702 GN=MED26C PE=1 SV=1	hypothetical protein LOC_Os12g39290 [Oryza sativa Japonica Group]
LOC_Os06g14040	281.426	127.794	-1.09518	0.000416765	0.00242716	down	[H]	Coenzyme transport and metabolism	Molecular Function: catalytic activity (GO:0003824);; Cellular Component: mitochondrion (GO:0005739);; Biological Process: metabolic process (GO:0008152);; Cellular Component: plastid (GO:0009536);;	--	[O]	Posttranslational modification, protein turnover, chaperones	ThiF family	Adenylyltransferase and sulfurtransferase MOCS3-1 OS=Zea mays OX=4577 GN=MOCS3-1 PE=2 SV=1	PREDICTED: tRNA threonylcarbamoyladenosine dehydratase isoform X1 [Oryza sativa Japonica Group]
LOC_Os01g52810	33563.1	10273.8	-1.62569	5.03029e-06	5.32308e-05	down	--	--	Molecular Function: protein serine/threonine kinase activity (GO:0004674);; Molecular Function: phosphoprotein phosphatase activity (GO:0004721);; Molecular Function: ATP binding (GO:0005524);; Cellular Component: mitochondrion (GO:0005739);; Biological Process: protein phosphorylation (GO:0006468);; Biological Process: dephosphorylation (GO:0016311);; Molecular Function: metal ion binding (GO:00…	--	[T]	Signal transduction mechanisms	--	Putative protein phosphatase 2C 76 OS=Oryza sativa subsp. japonica OX=39947 GN=Os11g0586001 PE=3 SV=2	unnamed protein product [Oryza sativa Japonica Group]
LOC_Os02g04070	19.9621	0.89414	-2.75266	0.000467674	0.00267297	down	--	--	Molecular Function: nucleic acid binding (GO:0003676);; Cellular Component: mitochondrion (GO:0005739);; Cellular Component: plastid (GO:0009536);; Biological Process: DNA integration (GO:0015074);;	--	[R]	General function prediction only	Reverse transcriptase (RNA-dependent DNA polymerase);; gag-polypeptide of LTR copia-type;; Retrotransposon gag protein	Retrovirus-related Pol polyprotein from transposon RE2 OS=Arabidopsis thaliana OX=3702 GN=RE2 PE=4 SV=1	Os05g0235100, partial [Oryza sativa Japonica Group]
MSTRG.3940	223.386	97.2582	-1.12219	0.00530007	0.0204546	down	--	--	--	--	[W]	Extracellular structures	--	--	hypothetical protein [Oryza sativa Japonica Group]
LOC_Os05g28450	462.447	0.772364	-5.22108	1.20376e-11	4.39412e-10	down	[G]	Carbohydrate transport and metabolism	--	--	--	--	--	Sulfated surface glycoprotein 185 OS=Volvox carteri OX=3067 PE=1 SV=1	Os05g0352600 [Oryza sativa Japonica Group]
LOC_Os04g06734	29033.6	13132	-1.12504	1.88054e-07	2.89104e-06	down	--	--	Cellular Component: plastid (GO:0009536);; Biological Process: transport (GO:0044765);;	--	[J]	Translation, ribosomal structure and biogenesis	--	Vicilin-like seed storage protein At2g18540 OS=Arabidopsis thaliana OX=3702 GN=At2g18540 PE=3 SV=1	hypothetical protein OsJ_13698 [Oryza sativa Japonica Group]
LOC_Os06g38603	21.6888	4.74297	-1.71397	0.0112585	0.0380633	down	--	--	Molecular Function: nucleic acid binding (GO:0003676);; Molecular Function: zinc ion binding (GO:0008270);;	--	[R]	General function prediction only	Retrotransposon gag protein;; Zinc knuckle	--	OSJNBa0085C10.24 [Oryza sativa Japonica Group]
LOC_Os09g37720	289.19	113.214	-1.24078	0.00716781	0.0262444	down	--	--	Molecular Function: nucleotide binding (GO:0000166);; Biological Process: mRNA splicing, via spliceosome (GO:0000398);; Molecular Function: nucleic acid binding (GO:0003676);; Cellular Component: nucleus (GO:0005634);; Molecular Function: zinc ion binding (GO:0008270);; Biological Process: developmental process (GO:0032502);; Biological Process: regulation of cell division (GO:0051302);;	K13154|0.0|osa:4347779|--|Os09g0549500; K13154 U11/U12 small nuclear ribonucleoprotein 31 kDa protein	[R]	General function prediction only	RNA recognition motif. (a.k.a. RRM, RBD, or RNP domain);; Zinc knuckle	U11/U12 small nuclear ribonucleoprotein 31 kDa protein OS=Arabidopsis thaliana OX=3702 GN=SNRNP31 PE=2 SV=1	putative MADP-1 protein [Oryza sativa Japonica Group]
MSTRG.7409	181.253	42.7248	-1.8924	0.000102218	0.000720416	down	--	--	--	--	--	--	--	--	hypothetical protein LSAT_3X23420 [Lactuca sativa]
LOC_Os03g40880	425.496	142.029	-1.53094	2.76601e-07	4.07346e-06	down	--	--	Cellular Component: mitochondrion (GO:0005739);;	--	[RP]	--	--	Nucleolin 1 OS=Oryza sativa subsp. japonica OX=39947 GN=Os08g0192900 PE=2 SV=1	retrotransposon protein, putative, unclassified [Oryza sativa Japonica Group]
LOC_Os09g07050	54.5786	7.11445	-2.50233	1.63362e-05	0.000147428	down	--	--	Cellular Component: mitochondrion (GO:0005739);;	--	[AR]	--	Domain of unknown function (DUF834)	Leucine-rich repeat extensin-like protein 3 OS=Arabidopsis thaliana OX=3702 GN=LRX3 PE=1 SV=1	hypothetical protein [Oryza sativa Japonica Group]
LOC_Os05g38470	219.687	79.3107	-1.37866	0.000610673	0.00334806	down	--	--	Cellular Component: mitochondrion (GO:0005739);;	--	--	--	--	Formin-like protein 16 OS=Oryza sativa subsp. japonica OX=39947 GN=FH16 PE=2 SV=1	unknown protein [Oryza sativa Japonica Group]
MSTRG.10942	325.433	2.62803	-2.1287	0.0100343	0.0346768	down	[J]	Translation, ribosomal structure and biogenesis	Cellular Component: extracellular region (GO:0005576);; Cellular Component: primary cell wall (GO:0009530);; Biological Process: cell wall organization (GO:0071555);;	--	--	--	--	Extensin OS=Nicotiana tabacum OX=4097 GN=HRGPNT3 PE=2 SV=1	hypothetical protein BU14_0592s0011 [Porphyra umbilicalis]
LOC_Os05g46500	260.126	75.0732	-1.63251	0.000630699	0.00344393	down	[M]	Cell wall/membrane/envelope biogenesis	--	--	--	--	Domain of unknown function (DUF4666)	Uncharacterized protein At1g15400 OS=Arabidopsis thaliana OX=3702 GN=At1g15400 PE=1 SV=2	PREDICTED: uncharacterized protein At1g15400 [Oryza sativa Japonica Group]
LOC_Os12g25160	2718.61	1200.47	-1.14655	2.42326e-05	0.000208134	down	--	--	Molecular Function: nucleic acid binding (GO:0003676);; Biological Process: drug transmembrane transport (GO:0006855);; Molecular Function: drug transmembrane transporter activity (GO:0015238);; Molecular Function: antiporter activity (GO:0015297);; Cellular Component: integral component of membrane (GO:0016021);; Cellular Component: cytoplasmic vesicle (GO:0016023);;	--	[R]	General function prediction only	--	Protein DETOXIFICATION 42 OS=Arabidopsis thaliana OX=3702 GN=DTX42 PE=2 SV=2	PREDICTED: protein DETOXIFICATION 42-like isoform X2 [Oryza sativa Japonica Group]
MSTRG.12020	135.458	6.08176	-3.43675	5.98621e-07	8.06108e-06	down	--	--	Molecular Function: transmembrane receptor protein serine/threonine kinase activity (GO:0004675);; Molecular Function: ATP binding (GO:0005524);; Cellular Component: plasma membrane (GO:0005886);; Biological Process: protein phosphorylation (GO:0006468);; Biological Process: cell surface receptor signaling pathway (GO:0007166);; Cellular Component: integral component of membrane (GO:0016021);; Mo…	--	[T]	Signal transduction mechanisms	--	Proline-rich receptor-like protein kinase PERK9 OS=Arabidopsis thaliana OX=3702 GN=PERK9 PE=1 SV=1	hypothetical protein AURANDRAFT_64076 [Aureococcus anophagefferens]
LOC_Os09g26460	776.689	237.637	-1.60645	4.77742e-05	0.000374928	down	--	--	Molecular Function: zinc ion binding (GO:0008270);;	--	[O]	Posttranslational modification, protein turnover, chaperones	IBR domain, a half RING-finger domain	ATP-dependent RNA helicase DEAH11, chloroplastic OS=Arabidopsis thaliana OX=3702 GN=At4g01020 PE=3 SV=1	PREDICTED: probable E3 ubiquitin-protein ligase RNF217 isoform X2 [Oryza sativa Japonica Group]
LOC_Os07g04560	40.2449	11.7343	-1.56527	0.00374166	0.0153557	down	--	--	Molecular Function: DNA binding (GO:0003677);; Cellular Component: nucleus (GO:0005634);; Biological Process: regulation of transcription, DNA-templated (GO:0006355);;	--	--	--	No apical meristem (NAM) protein	Transcription factor JUNGBRUNNEN 1 OS=Arabidopsis thaliana OX=3702 GN=JUB1 PE=1 SV=1	putative development regulation gene OsNAC4 protein [Oryza sativa Japonica Group]
LOC_Os09g21810	764.166	341.19	-1.13267	1.90699e-05	0.000168732	down	--	--	Biological Process: tRNA dihydrouridine synthesis (GO:0002943);; Molecular Function: DNA binding (GO:0003677);; Cellular Component: mitochondrion (GO:0005739);; Biological Process: base-excision repair (GO:0006284);; Biological Process: DNA recombination (GO:0006310);; Molecular Function: zinc ion binding (GO:0008270);; Cellular Component: plastid (GO:0009536);; Biological Process: DNA integratio…	--	[R]	General function prediction only	gag-polypeptide of LTR copia-type	DNA excision repair protein CSB OS=Oryza sativa subsp. japonica OX=39947 GN=CSB PE=2 SV=1	Os09g0387000 [Oryza sativa Japonica Group]
LOC_Os07g10410	47.6196	7.70008	-2.09547	0.00142133	0.00687565	down	--	--	Molecular Function: DNA binding (GO:0003677);; Molecular Function: DNA-binding transcription factor activity (GO:0003700);; Cellular Component: nucleus (GO:0005634);; Biological Process: regulation of transcription, DNA-templated (GO:0006355);;	K09286|2e-84|sbi:SORBI_02g006023|--|hypothetical protein; K09286 EREBP-like factor	--	--	AP2 domain	Ethylene-responsive transcription factor RAP2-11 OS=Arabidopsis thaliana OX=3702 GN=RAP2-11 PE=2 SV=1	PREDICTED: ethylene-responsive transcription factor RAP2-11-like [Oryza sativa Japonica Group]
LOC_Os06g05355	267.832	86.6759	-1.56158	1.88888e-06	2.23325e-05	down	--	--	Cellular Component: mitochondrion (GO:0005739);;	--	[W]	Extracellular structures	--	Putative formin-like protein 21a OS=Arabidopsis thaliana OX=3702 GN=FH21A PE=3 SV=1	unknown protein [Oryza sativa Japonica Group]
LOC_Os06g10450	9074.58	3277.81	-1.43257	3.4444e-08	6.31849e-07	down	[M]	Cell wall/membrane/envelope biogenesis	Molecular Function: protein serine/threonine kinase activity (GO:0004674);; Molecular Function: ATP binding (GO:0005524);; Cellular Component: mitochondrion (GO:0005739);; Biological Process: protein phosphorylation (GO:0006468);; Cellular Component: cytoplasmic vesicle (GO:0016023);; Molecular Function: carbohydrate binding (GO:0030246);;	--	[AR]	--	--	Double-stranded RNA-binding protein 5 OS=Oryza sativa subsp. japonica OX=39947 GN=DRB5 PE=2 SV=1	hypothetical protein [Oryza sativa Japonica Group]
LOC_Os07g30950	875.216	129.365	-2.57544	5.10001e-10	1.35782e-08	down	[Q]	Secondary metabolites biosynthesis, transport and catabolism	Molecular Function: monooxygenase activity (GO:0004497);; Molecular Function: iron ion binding (GO:0005506);; Molecular Function: oxidoreductase activity, acting on paired donors, with incorporation or reduction of molecular oxygen (GO:0016705);; Molecular Function: heme binding (GO:0020037);; Biological Process: oxidation-reduction process (GO:0055114);;	--	[QI]	--	Cytochrome P450	Taxane 10-beta-hydroxylase OS=Taxus cuspidata OX=99806 GN=CYP725A1 PE=1 SV=1	Os07g0491800, partial [Oryza sativa Japonica Group]
LOC_Os03g01320	7825.84	3405.19	-1.12816	0.0044321	0.0176898	down	--	--	Cellular Component: cytoplasmic vesicle (GO:0016023);;	--	--	--	Hydrophobic seed protein;; Protease inhibitor/seed storage/LTP family;; Probable lipid transfer	Lipid transfer protein EARLI 1 OS=Arabidopsis thaliana OX=3702 GN=EARLI1 PE=1 SV=1	PREDICTED: putative glycine-rich cell wall structural protein 1 [Oryza sativa Japonica Group]
LOC_Os02g03900	222.73	34.9733	-2.54214	1.07834e-12	4.71298e-11	down	[P]	Inorganic ion transport and metabolism	Molecular Function: nucleotide binding (GO:0000166);; Molecular Function: nucleic acid binding (GO:0003676);; Molecular Function: iron ion transmembrane transporter activity (GO:0005381);; Molecular Function: manganese ion transmembrane transporter activity (GO:0005384);; Cellular Component: intracellular (GO:0005622);; Cellular Component: plasma membrane (GO:0005886);; Biological Process: respon…	--	[P]	Inorganic ion transport and metabolism	Natural resistance-associated macrophage protein	Metal transporter NRAT1 OS=Oryza sativa subsp. japonica OX=39947 GN=NRAT1 PE=2 SV=1	PREDICTED: metal transporter NRAT1 [Oryza sativa Japonica Group]
LOC_Os01g65640	158.217	32.4928	-2.00999	0.000216257	0.00137798	down	--	--	Cellular Component: mitochondrion (GO:0005739);; Cellular Component: plastid (GO:0009536);;	--	--	--	--	--	Os01g0878100 [Oryza sativa Japonica Group]
MSTRG.28205	1588.57	59.7499	-3.25734	1.7353e-05	0.000155571	down	--	--	Molecular Function: phosphoprotein phosphatase activity (GO:0004721);;	--	--	--	--	Formin-like protein 5 OS=Oryza sativa subsp. japonica OX=39947 GN=FH5 PE=2 SV=2	unknown protein [Oryza sativa Japonica Group]
LOC_Os09g28180	702.389	206.076	-1.68032	3.89937e-06	4.24924e-05	down	--	--	Molecular Function: protein serine/threonine kinase activity (GO:0004674);; Molecular Function: ATP binding (GO:0005524);; Biological Process: protein phosphorylation (GO:0006468);; Cellular Component: cytoplasmic vesicle (GO:0016023);;	--	--	--	Protein kinase domain;; Protein tyrosine kinase;; D-mannose binding lectin	G-type lectin S-receptor-like serine/threonine-protein kinase At5g35370 OS=Arabidopsis thaliana OX=3702 GN=At5g35370 PE=2 SV=2	PREDICTED: G-type lectin S-receptor-like serine/threonine-protein kinase At5g35370 [Oryza sativa Japonica Group]
LOC_Os01g28580	116.028	28.4564	-1.88259	1.02191e-05	9.86789e-05	down	--	--	--	--	--	--	--	--	PREDICTED: uncharacterized protein LOC4325427 isoform X2 [Oryza sativa Japonica Group]
LOC_Os11g44700	3346.3	244.156	-3.49767	8.0357e-16	5.77595e-14	down	--	--	Cellular Component: mitochondrion (GO:0005739);; Cellular Component: plastid (GO:0009536);;	--	--	--	Calmodulin binding protein-like	Calmodulin-binding protein 60 C OS=Arabidopsis thaliana OX=3702 GN=CBP60C PE=2 SV=1	expressed protein [Oryza sativa Japonica Group]
MSTRG.10915	6173.12	2359.05	-1.361	2.43859e-09	5.62742e-08	down	--	--	Molecular Function: structural constituent of cell wall (GO:0005199);; Biological Process: lipid metabolic process (GO:0006629);; Molecular Function: lipase activity (GO:0016298);;	--	--	--	--	Anther-specific proline-rich protein APG OS=Arabidopsis thaliana OX=3702 GN=APG PE=2 SV=2	hypothetical protein BU14_1177s0001, partial [Porphyra umbilicalis]
LOC_Os03g31070	4439.04	1962.96	-1.15768	4.24831e-08	7.63828e-07	down	[RTKL]	--	Molecular Function: peptide receptor activity (GO:0001653);; Molecular Function: transmembrane receptor protein serine/threonine kinase activity (GO:0004675);; Molecular Function: ubiquitin-protein transferase activity (GO:0004842);; Molecular Function: ATP binding (GO:0005524);; Cellular Component: plasma membrane (GO:0005886);; Biological Process: transmembrane receptor protein serine/threonine…	--	--	--	Protein tyrosine kinase;; Protein kinase domain;; U-box domain;; ICP0-binding domain of Ubiquitin-specific protease 7	U-box domain-containing protein 57 OS=Oryza sativa subsp. japonica OX=39947 GN=PUB57 PE=2 SV=1	RecName: Full=U-box domain-containing protein 57; AltName: Full=Plant U-box protein 57; Short=OsPUB57; AltName: Full=RING-type E3 ubiquitin transferase PUB57
MSTRG.7041	104.567	5.21602	-3.47392	7.65706e-08	1.29923e-06	down	--	--	Molecular Function: phosphoprotein phosphatase activity (GO:0004721);;	K05747|4e-22|vcn:VOLCADRAFT_88194|WAS;WAS|hypothetical protein	--	--	--	Formin-like protein 5 OS=Oryza sativa subsp. japonica OX=39947 GN=FH5 PE=2 SV=2	hypothetical protein CSUB01_04896 [Colletotrichum sublineola]
LOC_Os02g02740	387.179	131.753	-1.48217	2.4612e-05	0.000210782	down	--	--	Biological Process: protein targeting to mitochondrion (GO:0006626);;	--	[R]	General function prediction only	PPR repeat family;; PPR repeat;; PPR repeat;; Pentatricopeptide repeat domain;; Pentacotripeptide-repeat region of PRORP	Pentatricopeptide repeat-containing protein At2g17670 OS=Arabidopsis thaliana OX=3702 GN=At2g17670 PE=2 SV=1	PREDICTED: pentatricopeptide repeat-containing protein At2g17670 [Oryza sativa Japonica Group]
LOC_Os04g30240	40373.4	16004.8	-1.30347	2.42187e-07	3.61653e-06	down	[RTKL]	--	Molecular Function: protein serine/threonine kinase activity (GO:0004674);; Molecular Function: calcium ion binding (GO:0005509);; Molecular Function: ATP binding (GO:0005524);; Biological Process: protein phosphorylation (GO:0006468);; Cellular Component: cytoplasmic vesicle (GO:0016023);; Molecular Function: polysaccharide binding (GO:0030247);;	--	--	--	Protein kinase domain;; Protein tyrosine kinase;; Wall-associated receptor kinase galacturonan-binding	Wall-associated receptor kinase 2 OS=Arabidopsis thaliana OX=3702 GN=WAK2 PE=1 SV=1	PREDICTED: wall-associated receptor kinase 2 [Oryza sativa Japonica Group]
LOC_Os11g45140	10.9967	0.839748	-2.01668	0.0137663	0.0447127	down	--	--	--	--	[AR]	--	--	--	hypothetical protein LOC_Os11g45140 [Oryza sativa Japonica Group]
LOC_Os03g33920	122.065	8.96092	-3.03959	2.47912e-06	2.84635e-05	down	--	--	Cellular Component: mitochondrion (GO:0005739);;	--	[T]	Signal transduction mechanisms	Domain of unknown function (DUF834)	Vegetative cell wall protein gp1 OS=Chlamydomonas reinhardtii OX=3055 GN=GP1 PE=1 SV=1	hypothetical protein LOC_Os03g33920 [Oryza sativa Japonica Group]
LOC_Os04g23630	63.7631	26.7756	-1.14681	0.0141766	0.0458258	down	--	--	Molecular Function: protein serine/threonine kinase activity (GO:0004674);; Molecular Function: ATP binding (GO:0005524);; Cellular Component: mitochondrion (GO:0005739);; Biological Process: protein phosphorylation (GO:0006468);; Cellular Component: membrane (GO:0016020);; Cellular Component: cytoplasmic vesicle (GO:0016023);; Biological Process: recognition of pollen (GO:0048544);;	--	--	--	PAN-like domain	--	Os04g0302400 [Oryza sativa Japonica Group]
LOC_Os06g30820	2477.04	429.345	-2.48051	1.26088e-27	3.87315e-25	down	--	--	Cellular Component: plastid (GO:0009536);;	--	--	--	--	--	Os06g0503600 [Oryza sativa Japonica Group]
LOC_Os02g36590	10372.2	4059.21	-1.2737	0.0011548	0.00576177	down	--	--	--	--	--	--	--	Probable WRKY transcription factor 19 OS=Arabidopsis thaliana OX=3702 GN=WRKY19 PE=3 SV=1	PREDICTED: loricrin [Oryza sativa Japonica Group]
LOC_Os02g44380	203.593	79.9926	-1.287	0.000131136	0.000894976	down	--	--	Cellular Component: membrane (GO:0016020);;	--	[U]	Intracellular trafficking, secretion, and vesicular transport	Beige/BEACH domain;; PH domain associated with Beige/BEACH;; WD domain, G-beta repeat	BEACH domain-containing protein C2 OS=Arabidopsis thaliana OX=3702 GN=BCHC2 PE=1 SV=1	putative lysosomal trafficking regulator 2 [Oryza sativa Japonica Group]
LOC_Os02g04390	69.2768	28.7482	-1.16932	0.0108816	0.0370237	down	--	--	--	--	--	--	--	--	hypothetical protein [Oryza sativa Japonica Group]
MSTRG.24251	1017.82	196.287	-2.1515	9.43051e-06	9.21846e-05	down	--	--	Molecular Function: structural constituent of cell wall (GO:0005199);; Cellular Component: extracellular region (GO:0005576);; Cellular Component: cell wall (GO:0005618);; Cellular Component: plant-type cell wall (GO:0009505);; Cellular Component: plasmodesma (GO:0009506);; Biological Process: cell wall organization (GO:0071555);;	--	--	--	--	Leucine-rich repeat extensin-like protein 3 OS=Arabidopsis thaliana OX=3702 GN=LRX3 PE=1 SV=1	hypothetical protein [Oryza sativa Japonica Group]
LOC_Os05g11810	12239.4	939.884	-3.48439	5.81286e-19	6.24662e-17	down	[R]	General function prediction only	Molecular Function: iron ion binding (GO:0005506);; Molecular Function: oxidoreductase activity, acting on paired donors, with incorporation or reduction of molecular oxygen, 2-oxoglutarate as one donor, and incorporation of one atom each of oxygen into both donors (GO:0016706);; Biological Process: oxidation-reduction process (GO:0055114);;	K04125|4e-66|zma:100280480|E1.14.11.13;EC:1.14.11.13|gibberellin 2-beta-dioxygenase	[QR]	--	2OG-Fe(II) oxygenase superfamily	Gibberellin 2-beta-dioxygenase OS=Phaseolus coccineus OX=3886 GN=GA2OX1 PE=2 SV=1	unknown protein, contains 2OG-Fe(II) oxygenase superfamily [Oryza sativa Japonica Group]
LOC_Os06g35700	112.881	35.7324	-1.49398	0.00320483	0.0135154	down	[C]	Energy production and conversion	Molecular Function: UDP-N-acetylmuramate dehydrogenase activity (GO:0008762);; Cellular Component: cytoplasmic vesicle (GO:0016023);; Molecular Function: flavin adenine dinucleotide binding (GO:0050660);; Biological Process: oxidation-reduction process (GO:0055114);;	--	--	--	FAD binding domain;; Berberine and berberine like	Berberine bridge enzyme-like 18 OS=Arabidopsis thaliana OX=3702 GN=At4g20820 PE=3 SV=1	PREDICTED: inactive tetrahydrocannabinolic acid synthase [Oryza sativa Japonica Group]
LOC_Os12g28440	26.7024	4.85175	-1.81951	0.0119742	0.0399561	down	--	--	Molecular Function: nucleic acid binding (GO:0003676);; Molecular Function: aspartic-type endopeptidase activity (GO:0004190);; Biological Process: proteolysis (GO:0006508);; Molecular Function: zinc ion binding (GO:0008270);; Biological Process: DNA integration (GO:0015074);;	--	[T]	Signal transduction mechanisms	--	Proline-rich receptor-like protein kinase PERK2 OS=Arabidopsis thaliana OX=3702 GN=PERK2 PE=2 SV=3	Os12g0468900, partial [Oryza sativa Japonica Group]
LOC_Os03g08680	1344.13	604.266	-1.12239	3.0534e-05	0.000254536	down	--	--	Cellular Component: integral component of membrane (GO:0016021);;	--	[R]	General function prediction only	PPR repeat;; PPR repeat family;; PPR repeat;; Pentatricopeptide repeat domain;; Tetratricopeptide repeat	Pentatricopeptide repeat-containing protein DOT4, chloroplastic OS=Arabidopsis thaliana OX=3702 GN=DOT4 PE=2 SV=1	Mitochondrial import inner membrane translocase subunit Tim17 family protein, expressed [Oryza sativa Japonica Group]
LOC_Os06g01480	82.401	27.43	-1.44856	0.00176776	0.00823935	down	--	--	Molecular Function: DNA binding (GO:0003677);; Cellular Component: nucleus (GO:0005634);; Biological Process: regulation of transcription, DNA-templated (GO:0006355);;	--	--	--	No apical meristem (NAM) protein	NAC domain-containing protein 7 OS=Arabidopsis thaliana OX=3702 GN=NAC007 PE=1 SV=2	PREDICTED: NAC domain-containing protein 105 [Oryza sativa Japonica Group]
MSTRG.16764	23.6025	2.31709	-2.23319	0.00365711	0.0150703	down	[NU]	--	Molecular Function: phosphoprotein phosphatase activity (GO:0004721);;	--	[KB]	--	--	Formin-like protein 5 OS=Oryza sativa subsp. japonica OX=39947 GN=FH5 PE=2 SV=2	hypothetical protein [Oryza sativa Japonica Group]
MSTRG.16067	96.3316	29.2353	-1.5395	0.00299362	0.0127987	down	--	--	Molecular Function: nucleotide binding (GO:0000166);; Molecular Function: RNA binding (GO:0003723);; Cellular Component: spliceosomal complex (GO:0005681);; Biological Process: mRNA processing (GO:0006397);; Biological Process: RNA splicing (GO:0008380);; Cellular Component: nuclear speck (GO:0016607);;	K13171|3e-16|ath:AT2G29210|SRRM1, SRM160;SRRM1, SRM160|splicing factor PWI domain-containing protein; K13171 serine/arginine repetitive matrix protein 1	[AR]	--	--	Serine/arginine-rich splicing factor SR45 OS=Arabidopsis thaliana OX=3702 GN=SR45 PE=1 SV=1	hypothetical protein BU14_0131s0028, partial [Porphyra umbilicalis]
LOC_Os08g04250	76.5171	7.0043	-3.0696	3.49621e-09	7.85645e-08	down	--	--	Cellular Component: mitochondrion (GO:0005739);; Cellular Component: cytoplasmic vesicle (GO:0016023);;	--	--	--	Salt stress response/antifungal	Cysteine-rich repeat secretory protein 55 OS=Arabidopsis thaliana OX=3702 GN=CRRSP55 PE=2 SV=1	PREDICTED: cysteine-rich repeat secretory protein 55 [Oryza sativa Japonica Group]
LOC_Os09g38980	1053.13	449.735	-1.19507	9.13816e-06	8.95957e-05	down	[O]	Posttranslational modification, protein turnover, chaperones	Molecular Function: ATP binding (GO:0005524);; Molecular Function: zinc ion binding (GO:0008270);; Biological Process: pyrimidine ribonucleotide biosynthetic process (GO:0009220);; Biological Process: response to heat (GO:0009408);; Cellular Component: chloroplast (GO:0009507);; Biological Process: response to high light intensity (GO:0009644);; Cellular Component: membrane (GO:0016020);; Cellula…	--	[O]	Posttranslational modification, protein turnover, chaperones	TCP-1/cpn60 chaperonin family	Chaperonin 60 subunit alpha 2, chloroplastic OS=Arabidopsis thaliana OX=3702 GN=CPN60A2 PE=2 SV=1	PREDICTED: ruBisCO large subunit-binding protein subunit alpha [Oryza sativa Japonica Group]
LOC_Os01g26130	50821	13287.5	-1.85011	6.05214e-08	1.04989e-06	down	--	--	--	--	--	--	--	--	hypothetical protein OsI_01915 [Oryza sativa Indica Group]
LOC_Os04g26870	220.394	55.4363	-1.84442	2.54338e-05	0.000216567	down	[C]	Energy production and conversion	Molecular Function: oxidoreductase activity (GO:0016491);; Biological Process: oxidation-reduction process (GO:0055114);;	--	[C]	Energy production and conversion	Aldo/keto reductase family	Probable aldo-keto reductase 1 OS=Oryza sativa subsp. japonica OX=39947 GN=Os04g0337500 PE=2 SV=1	RecName: Full=Probable aldo-keto reductase 1
MSTRG.26917	186.561	68.0564	-1.39386	3.17951e-05	0.000263698	down	--	--	--	--	--	--	--	--	Os10g0399901, partial [Oryza sativa Japonica Group]
LOC_Os12g10280	620.478	211.881	-1.49597	9.57769e-07	1.22634e-05	down	[G]	Carbohydrate transport and metabolism	Molecular Function: transporter activity (GO:0005215);; Biological Process: transport (GO:0006810);; Cellular Component: plastid (GO:0009536);; Cellular Component: integral component of membrane (GO:0016021);;	--	[G]	Carbohydrate transport and metabolism	Major intrinsic protein	Aquaporin NIP3-2 OS=Oryza sativa subsp. japonica OX=39947 GN=NIP3-2 PE=2 SV=1	PREDICTED: aquaporin NIP3-3-like [Oryza sativa Japonica Group]
LOC_Os08g08690	17606.6	1280.83	-3.68829	1.53752e-46	1.72632e-43	down	--	--	Cellular Component: cytoplasmic vesicle (GO:0016023);;	--	--	--	--	--	PREDICTED: uncharacterized protein LOC9268385 [Oryza sativa Japonica Group]
LOC_Os07g35004	1161.86	425.006	-1.41094	2.01779e-07	3.06992e-06	down	[RTKL]	--	Molecular Function: protein serine/threonine kinase activity (GO:0004674);; Molecular Function: ATP binding (GO:0005524);; Biological Process: protein phosphorylation (GO:0006468);;	--	--	--	Protein tyrosine kinase;; Protein kinase domain;; Salt stress response/antifungal	Cysteine-rich receptor-like protein kinase 6 OS=Oryza sativa subsp. japonica OX=39947 GN=CRK6 PE=1 SV=1	PREDICTED: cysteine-rich receptor-like protein kinase 25 isoform X2 [Oryza sativa Japonica Group]
LOC_Os06g21610	41.7213	12.0062	-1.5343	0.00981057	0.0340509	down	[D]	Cell cycle control, cell division, chromosome partitioning	Molecular Function: nucleic acid binding (GO:0003676);; Molecular Function: protein serine/threonine kinase activity (GO:0004674);; Molecular Function: ATP binding (GO:0005524);; Biological Process: protein phosphorylation (GO:0006468);; Molecular Function: zinc ion binding (GO:0008270);; Cellular Component: integral component of membrane (GO:0016021);; Molecular Function: transmembrane transport…	--	--	--	Plant mobile domain;; MULE transposase domain;; Domain of unknown function (DUF1979)	Serine/threonine-protein phosphatase 7 long form homolog OS=Arabidopsis thaliana OX=3702 GN=MAIL3 PE=2 SV=1	putative mutator-like transposase [Oryza sativa Japonica Group]
MSTRG.22941	5465.56	491.268	-2.2939	0.00332948	0.0139382	down	[J]	Translation, ribosomal structure and biogenesis	Molecular Function: nucleotide binding (GO:0000166);; Molecular Function: RNA binding (GO:0003723);; Cellular Component: spliceosomal complex (GO:0005681);; Biological Process: mRNA processing (GO:0006397);; Biological Process: RNA splicing (GO:0008380);; Cellular Component: nuclear speck (GO:0016607);;	K13171|3e-15|ath:AT2G29210|SRRM1, SRM160;SRRM1, SRM160|splicing factor PWI domain-containing protein; K13171 serine/arginine repetitive matrix protein 1	[AR]	--	--	Serine/arginine-rich splicing factor SR45 OS=Arabidopsis thaliana OX=3702 GN=SR45 PE=1 SV=1	hypothetical protein [Oryza sativa Japonica Group]
LOC_Os11g45500	17.1984	0.44707	-2.77449	0.000613285	0.00336181	down	--	--	Cellular Component: mitochondrion (GO:0005739);;	--	[AR]	--	Domain of unknown function (DUF834)	Vegetative cell wall protein gp1 OS=Chlamydomonas reinhardtii OX=3055 GN=GP1 PE=1 SV=1	retrotransposon protein, putative, unclassified [Oryza sativa Japonica Group]
LOC_Os01g60260	352.322	105.266	-1.68889	6.86751e-09	1.45298e-07	down	--	--	Molecular Function: RNA binding (GO:0003723);;	--	[A]	RNA processing and modification	Homodimerisation region of STAR domain protein;; KH domain	KH domain-containing protein SPIN1 OS=Oryza sativa subsp. japonica OX=39947 GN=SPIN1 PE=1 SV=1	PREDICTED: KH domain-containing protein SPIN1-like [Oryza sativa Japonica Group]
MSTRG.8985	71.8335	0.785356	-2.09564	0.0113591	0.0383237	down	--	--	Cellular Component: plasma membrane (GO:0005886);; Cellular Component: anchored component of membrane (GO:0031225);;	--	--	--	--	Lysine-rich arabinogalactan protein 19 OS=Arabidopsis thaliana OX=3702 GN=AGP19 PE=2 SV=2	hypothetical protein [Oryza sativa Japonica Group]
LOC_Os05g15110	17.2797	0.89414	-2.55633	0.00132237	0.00647291	down	--	--	Molecular Function: nucleic acid binding (GO:0003676);; Molecular Function: protein serine/threonine kinase activity (GO:0004674);; Molecular Function: ATP binding (GO:0005524);; Biological Process: protein phosphorylation (GO:0006468);; Molecular Function: zinc ion binding (GO:0008270);;	--	--	--	--	--	hypothetical protein OsJ_35424 [Oryza sativa Japonica Group]
LOC_Os05g01940	1006.41	423.699	-1.20724	4.42142e-05	0.000350538	down	--	--	Cellular Component: mitochondrion (GO:0005739);; Molecular Function: zinc ion binding (GO:0008270);;	--	[O]	Posttranslational modification, protein turnover, chaperones	Protein of unknown function (DUF1117);; zinc-ribbon;; Ring finger domain;; RING-like zinc finger;; Zinc finger, C3HC4 type (RING finger);; RING-H2 zinc finger domain;; RING-type zinc-finger;; Zinc finger, C3HC4 type (RING finger)	E3 ubiquitin-protein ligase RDUF2 OS=Arabidopsis thaliana OX=3702 GN=DURF2 PE=1 SV=1	PREDICTED: E3 ubiquitin-protein ligase RING1 [Oryza sativa Japonica Group]
LOC_Os04g34050	1932.05	365.867	-2.22277	3.38699e-07	4.87765e-06	down	--	--	Cellular Component: plastid (GO:0009536);;	K20725|0.0|osa:9268987|MKS1;MKS1|Os04g0417600	[A]	RNA processing and modification	VQ motif	Protein MKS1 OS=Arabidopsis thaliana OX=3702 GN=MKS1 PE=1 SV=2	OSJNBa0033G16.10 [Oryza sativa Japonica Group]
LOC_Os09g36060	1286.78	214.113	-2.48319	3.16751e-14	1.79369e-12	down	--	--	Cellular Component: extracellular region (GO:0005576);; Cellular Component: mitochondrion (GO:0005739);; Molecular Function: cellulase activity (GO:0008810);; Biological Process: cellulose catabolic process (GO:0030245);; Biological Process: cell wall organization (GO:0071555);;	K01179|0.0|osa:4347660|E3.2.1.4;EC:3.2.1.4|Os09g0530200; K01179 endoglucanase [EC:3.2.1.4]	--	--	Glycosyl hydrolase family 9	Endoglucanase 23 OS=Oryza sativa subsp. japonica OX=39947 GN=GLU12 PE=2 SV=1	PREDICTED: endoglucanase 23 [Oryza sativa Japonica Group]
MSTRG.26814	5423.83	2082.4	-1.34166	1.26394e-06	1.56542e-05	down	--	--	Molecular Function: transmembrane receptor protein serine/threonine kinase activity (GO:0004675);; Molecular Function: ATP binding (GO:0005524);; Cellular Component: plasma membrane (GO:0005886);; Biological Process: protein phosphorylation (GO:0006468);; Biological Process: cell surface receptor signaling pathway (GO:0007166);; Cellular Component: integral component of membrane (GO:0016021);;	--	[T]	Signal transduction mechanisms	--	Proline-rich receptor-like protein kinase PERK2 OS=Arabidopsis thaliana OX=3702 GN=PERK2 PE=2 SV=3	uncharacterized protein UHOR_01316 [Ustilago hordei]
MSTRG.10569	3467.46	363.556	-2.61341	7.19587e-05	0.000531906	down	--	--	Molecular Function: structural constituent of cell wall (GO:0005199);; Cellular Component: extracellular region (GO:0005576);; Cellular Component: cell wall (GO:0005618);; Biological Process: cell wall organization (GO:0071555);;	--	--	--	--	Pollen-specific leucine-rich repeat extensin-like protein 4 OS=Arabidopsis thaliana OX=3702 GN=PEX4 PE=2 SV=1	hypothetical protein A1O1_06303 [Capronia coronata CBS 617.96]
MSTRG.6497	6748.09	3225.73	-1.03751	8.42492e-05	0.000608797	down	--	--	--	--	--	--	--	--	hypothetical protein BU14_0031s0114 [Porphyra umbilicalis]
LOC_Os01g16020	140.555	4.6082	-4.057	3.03978e-11	1.03534e-09	down	[C]	Energy production and conversion	Cellular Component: plastid (GO:0009536);; Biological Process: photosynthesis (GO:0015979);; Biological Process: chlorophyll biosynthetic process (GO:0015995);; Molecular Function: oxidoreductase activity, acting on the CH-CH group of donors, NAD or NADP as acceptor (GO:0016628);; Molecular Function: geranylgeranyl reductase activity (GO:0045550);; Biological Process: oxidation-reduction process …	K10960|0.0|osa:4326207|chlP, bchP;EC:1.3.1.83 1.3.1.111|Os01g0265000; K10960 geranylgeranyl reductase [EC:1.3.1.83]	--	--	FAD binding domain	Geranylgeranyl diphosphate reductase, chloroplastic OS=Arabidopsis thaliana OX=3702 GN=CHLP PE=1 SV=1	PREDICTED: geranylgeranyl diphosphate reductase [Oryza sativa Japonica Group]
MSTRG.27854	65.051	17.5711	-1.70909	0.000500936	0.00283177	down	--	--	--	--	--	--	--	--	Os06g0350700 [Oryza sativa Japonica Group]
LOC_Os09g04210	8821.7	3400.04	-1.34278	1.14175e-07	1.84867e-06	down	[FJ]	--	Biological Process: metabolic process (GO:0008152);; Molecular Function: zinc ion binding (GO:0008270);; Molecular Function: hydrolase activity (GO:0016787);;	--	[A]	RNA processing and modification	Cytidine and deoxycytidylate deaminase zinc-binding region	tRNA-specific adenosine deaminase TAD3 OS=Arabidopsis thaliana OX=3702 GN=TAD3 PE=1 SV=1	PREDICTED: probable inactive tRNA-specific adenosine deaminase-like protein 3 isoform X4 [Oryza sativa Japonica Group]
LOC_Os10g32500	266.402	126.889	-1.02154	0.00235265	0.0104723	down	--	--	--	--	--	--	--	Cold shock protein 2 OS=Arabidopsis thaliana OX=3702 GN=CSP2 PE=1 SV=1	expressed protein [Oryza sativa Japonica Group]
LOC_Os09g24330	3598.32	822.316	-1.98803	1.61235e-06	1.94012e-05	down	--	--	Molecular Function: protein serine/threonine kinase activity (GO:0004674);; Molecular Function: ATP binding (GO:0005524);; Biological Process: protein phosphorylation (GO:0006468);;	--	[T]	Signal transduction mechanisms	Protein tyrosine kinase;; Protein kinase domain	Putative cysteine-rich receptor-like protein kinase 12 OS=Arabidopsis thaliana OX=3702 GN=CRK12 PE=3 SV=3	PREDICTED: putative receptor-like protein kinase At4g00960 [Oryza sativa Japonica Group]
LOC_Os08g40700	425.047	78.3177	-2.34544	6.64963e-13	3.024e-11	down	--	--	Cellular Component: intracellular membrane-bounded organelle (GO:0043231);; Cellular Component: cytoplasmic part (GO:0044444);;	--	--	--	--	--	myosin heavy chain-like protein [Oryza sativa Japonica Group]
LOC_Os02g07960	697.286	298.571	-1.18328	5.27663e-05	0.00040976	down	[RTKL]	--	Molecular Function: protein kinase activity (GO:0004672);; Molecular Function: ATP binding (GO:0005524);; Cellular Component: mitochondrion (GO:0005739);; Biological Process: protein phosphorylation (GO:0006468);; Cellular Component: integral component of membrane (GO:0016021);;	--	--	--	Protein tyrosine kinase;; Protein kinase domain;; Leucine rich repeat	Protein STRUBBELIG-RECEPTOR FAMILY 3 OS=Arabidopsis thaliana OX=3702 GN=SRF3 PE=2 SV=1	PREDICTED: protein STRUBBELIG-RECEPTOR FAMILY 3 isoform X1 [Oryza sativa Japonica Group]
LOC_Os03g12080	257.228	122.171	-1.02987	0.0020947	0.00950903	down	--	--	Cellular Component: mitochondrion (GO:0005739);;	--	--	--	--	Vegetative cell wall protein gp1 OS=Chlamydomonas reinhardtii OX=3055 GN=GP1 PE=1 SV=1	retrotransposon protein, putative, Ty3-gypsy subclass [Oryza sativa Japonica Group]
LOC_Os01g11520	683.742	192.804	-1.78452	5.73065e-13	2.65051e-11	down	--	--	Molecular Function: zinc ion binding (GO:0008270);;	--	[O]	Posttranslational modification, protein turnover, chaperones	Ring finger domain;; RING-like zinc finger;; RING-H2 zinc finger domain;; Zinc finger, C3HC4 type (RING finger);; Zinc finger, C3HC4 type (RING finger);; Anaphase-promoting complex subunit 11 RING-H2 finger	RING-H2 finger protein ATL46 OS=Arabidopsis thaliana OX=3702 GN=ATL46 PE=2 SV=1	PREDICTED: RING-H2 finger protein ATL46 [Oryza sativa Japonica Group]
LOC_Os11g20384	319.463	113.802	-1.4379	2.74847e-06	3.10847e-05	down	[T]	Signal transduction mechanisms	Biological Process: dephosphorylation (GO:0016311);; Molecular Function: phosphatidylinositol phosphate phosphatase activity (GO:0052866);;	K21797|0.0|osa:4350352|SAC1, SACM1L;EC:3.1.3.-|Os11g0309000	[I]	Lipid transport and metabolism	SacI homology domain	Phosphoinositide phosphatase SAC7 OS=Arabidopsis thaliana OX=3702 GN=SAC7 PE=2 SV=1	PREDICTED: phosphoinositide phosphatase SAC7 isoform X1 [Oryza sativa Japonica Group]
LOC_Os05g32170	212.999	91.4555	-1.17506	0.000140213	0.000949752	down	--	--	Molecular Function: protein serine/threonine kinase activity (GO:0004674);; Molecular Function: ATP binding (GO:0005524);; Cellular Component: extracellular region (GO:0005576);; Biological Process: protein phosphorylation (GO:0006468);; Cellular Component: plastid (GO:0009536);;	--	[T]	Signal transduction mechanisms	Protein kinase domain;; Protein tyrosine kinase	Serine/threonine-protein kinase-like protein At3g51990 OS=Arabidopsis thaliana OX=3702 GN=At3g51990 PE=2 SV=1	PREDICTED: serine/threonine-protein kinase-like protein At3g51990 [Oryza sativa Japonica Group]
LOC_Os11g36400	245.185	93.4232	-1.32757	0.000149427	0.00100299	down	[TK]	--	Cellular Component: exocyst (GO:0000145);; Biological Process: exocytosis (GO:0006887);;	--	[U]	Intracellular trafficking, secretion, and vesicular transport	Exo70 exocyst complex subunit	Exocyst complex component EXO70B2 OS=Arabidopsis thaliana OX=3702 GN=EXO70B2 PE=1 SV=1	PREDICTED: uncharacterized protein LOC4350755 isoform X2 [Oryza sativa Japonica Group]
LOC_Os05g39500	48.0943	1.17803	-3.58055	1.56841e-06	1.89284e-05	down	--	--	Molecular Function: DNA binding (GO:0003677);; Cellular Component: nucleus (GO:0005634);; Biological Process: regulation of transcription, DNA-templated (GO:0006355);; Biological Process: mRNA transcription (GO:0009299);; Biological Process: post-embryonic animal morphogenesis (GO:0009886);;	--	--	--	Protein of unknown function (DUF640)	Protein G1-like8 OS=Oryza sativa subsp. japonica OX=39947 GN=G1L8 PE=1 SV=1	PREDICTED: protein G1-like8 [Oryza sativa Japonica Group]
LOC_Os02g05910	234.865	103.445	-1.13454	0.000542318	0.00302993	down	[S]	Function unknown	Molecular Function: protein serine/threonine kinase activity (GO:0004674);; Molecular Function: ATP binding (GO:0005524);; Biological Process: protein phosphorylation (GO:0006468);; Cellular Component: integral component of membrane (GO:0016021);;	--	--	--	Protein kinase domain;; Protein tyrosine kinase;; Leucine rich repeat;; Leucine Rich repeats (2 copies);; Leucine Rich Repeat;; Leucine rich repeat N-terminal domain	Tyrosine-sulfated glycopeptide receptor 1 OS=Arabidopsis thaliana OX=3702 GN=PSY1R PE=1 SV=1	putative leucine-rich repeat receptor-like kinase [Oryza sativa Japonica Group]
LOC_Os11g09370	28.6126	5.96104	-1.76337	0.0108812	0.0370237	down	[BQ]	--	Cellular Component: nucleus (GO:0005634);; Biological Process: regulation of transcription, DNA-templated (GO:0006355);; Molecular Function: NAD-dependent histone deacetylase activity (H3-K14 specific) (GO:0032041);; Molecular Function: NAD-dependent histone deacetylase activity (H3-K9 specific) (GO:0046969);; Molecular Function: NAD-dependent histone deacetylase activity (H4-K16 specific) (GO:00…	K06067|0.0|osa:4350006|HDAC1_2;EC:3.5.1.98|Os11g0200000; K06067 histone deacetylase 1/2 [EC:3.5.1.98]	[B]	Chromatin structure and dynamics	Histone deacetylase domain	Histone deacetylase 19 OS=Arabidopsis thaliana OX=3702 GN=HDA19 PE=1 SV=2	PREDICTED: histone deacetylase 19 [Oryza sativa Japonica Group]
MSTRG.4461	150.858	49.1998	-1.45125	0.00399587	0.0162272	down	[T]	Signal transduction mechanisms	Cellular Component: extracellular region (GO:0005576);; Cellular Component: primary cell wall (GO:0009530);; Biological Process: cell wall organization (GO:0071555);;	--	--	--	--	Extensin OS=Nicotiana tabacum OX=4097 GN=HRGPNT3 PE=2 SV=1	PREDICTED: trihelix transcription factor GTL1 [Oryza sativa Japonica Group]
LOC_Os02g27594	20290.4	9577.04	-1.06477	7.15411e-07	9.47316e-06	down	--	--	--	--	--	--	--	--	Os02g0477300 [Oryza sativa Japonica Group]
MSTRG.22708	492.925	42.0634	-2.60478	0.000354591	0.00211037	down	--	--	Cellular Component: plasma membrane (GO:0005886);; Cellular Component: anchored component of membrane (GO:0031225);;	--	--	--	--	Classical arabinogalactan protein 9 OS=Arabidopsis thaliana OX=3702 GN=AGP9 PE=1 SV=2	hypothetical protein BU14_0094s0013, partial [Porphyra umbilicalis]
LOC_Os10g06580	82.1865	17.2664	-1.88471	0.00195611	0.00897969	down	[RTKL]	--	Molecular Function: protein serine/threonine kinase activity (GO:0004674);; Molecular Function: protein tyrosine kinase activity (GO:0004713);; Molecular Function: ATP binding (GO:0005524);; Cellular Component: mitochondrion (GO:0005739);; Biological Process: protein phosphorylation (GO:0006468);; Cellular Component: plastid (GO:0009536);;	--	[R]	General function prediction only	Protein kinase domain;; Protein tyrosine kinase	Putative cyclin-dependent kinase F-2 OS=Oryza sativa subsp. japonica OX=39947 GN=CDKF-2 PE=3 SV=1	PREDICTED: putative cyclin-dependent kinase F-2 [Oryza sativa Japonica Group]
LOC_Os06g02480	696.284	154.813	-2.02338	1.27379e-06	1.57703e-05	down	--	--	Cellular Component: cytoplasmic vesicle (GO:0016023);;	--	--	--	--	Uncharacterized membrane protein At1g75140 OS=Arabidopsis thaliana OX=3702 GN=At1g75140 PE=1 SV=3	PREDICTED: uncharacterized membrane protein At1g75140 [Oryza sativa Japonica Group]
LOC_Os02g18390	230.175	66.9415	-1.68226	8.46791e-06	8.36033e-05	down	--	--	Cellular Component: mitochondrion (GO:0005739);;	--	[A]	RNA processing and modification	--	Serine/arginine-rich splicing factor SR45 OS=Arabidopsis thaliana OX=3702 GN=SR45 PE=1 SV=1	PREDICTED: nucleolin [Oryza sativa Japonica Group]
LOC_Os03g63530	473.613	209.026	-1.15141	6.08798e-06	6.28317e-05	down	--	--	Molecular Function: DNA-binding transcription factor activity (GO:0003700);; Cellular Component: nucleus (GO:0005634);; Cellular Component: plastid (GO:0009536);; Molecular Function: sequence-specific DNA binding (GO:0043565);; Biological Process: post-translational protein modification (GO:0043687);; Biological Process: positive regulation of transcription, DNA-templated (GO:0045893);; Molecular…	--	[K]	Transcription	Histone-like transcription factor (CBF/NF-Y) and archaeal histone;; Core histone H2A/H2B/H3/H4	Serine/arginine-rich splicing factor SR45 OS=Arabidopsis thaliana OX=3702 GN=SR45 PE=1 SV=1	PREDICTED: putative NPIP-like protein [Oryza sativa Japonica Group]
LOC_Os07g28850	5390.21	1999.88	-1.4065	3.61685e-11	1.21913e-09	down	--	--	Molecular Function: nucleic acid binding (GO:0003676);; Cellular Component: mitochondrion (GO:0005739);; Biological Process: gene silencing by RNA (GO:0031047);;	K11596|0.0|osa:4343201|--|Os07g0471300; K11596 argonaute	[J]	Translation, ribosomal structure and biogenesis	Piwi domain;; PAZ domain;; N-terminal domain of argonaute;; Argonaute linker 1 domain;; Argonaute linker 2 domain;; Mid domain of argonaute	Protein argonaute 18 OS=Oryza sativa subsp. japonica OX=39947 GN=AGO18 PE=2 SV=1	RecName: Full=Protein argonaute 18; Short=OsAGO18
LOC_Os04g35330	21.0025	0	-3.38363	3.08288e-05	0.000256534	down	[L]	Replication, recombination and repair	Molecular Function: nucleic acid binding (GO:0003676);; Molecular Function: RNA-DNA hybrid ribonuclease activity (GO:0004523);; Cellular Component: plastid (GO:0009536);; Biological Process: DNA integration (GO:0015074);; Biological Process: RNA phosphodiester bond hydrolysis, endonucleolytic (GO:0090502);;	--	[R]	General function prediction only	Integrase core domain;; Reverse transcriptase (RNA-dependent DNA polymerase);; Retrotransposon gag protein;; Reverse transcriptase-like	RNA-directed DNA polymerase homolog OS=Oenothera berteroana OX=3950 PE=4 SV=1	OSJNBa0088K19.3 [Oryza sativa Japonica Group]
MSTRG.20089	36.7608	1.6795	-3.16156	1.50553e-05	0.000137624	down	--	--	Molecular Function: protein serine/threonine kinase activity (GO:0004674);; Molecular Function: transmembrane receptor protein serine/threonine kinase activity (GO:0004675);; Molecular Function: ATP binding (GO:0005524);; Cellular Component: plasma membrane (GO:0005886);; Biological Process: cell surface receptor signaling pathway (GO:0007166);; Cellular Component: integral component of membrane …	--	[T]	Signal transduction mechanisms	--	Proline-rich receptor-like protein kinase PERK5 OS=Arabidopsis thaliana OX=3702 GN=PERK5 PE=2 SV=1	hypothetical protein [Oryza sativa Japonica Group]
LOC_Os04g49739	419.758	156.082	-1.38167	3.70923e-06	4.06791e-05	down	--	--	Molecular Function: transporter activity (GO:0005215);; Biological Process: transport (GO:0006810);; Cellular Component: integral component of membrane (GO:0016021);;	--	--	--	Purine nucleobase transmembrane transport	Probable purine permease 11 OS=Arabidopsis thaliana OX=3702 GN=PUP11 PE=1 SV=1	PREDICTED: probable purine permease 11 isoform X1 [Oryza sativa Japonica Group]
LOC_Os08g03682	86.831	16.6342	-2.05656	0.000356189	0.00211833	down	[Q]	Secondary metabolites biosynthesis, transport and catabolism	Molecular Function: iron ion binding (GO:0005506);; Cellular Component: mitochondrion (GO:0005739);; Molecular Function: electron transfer activity (GO:0009055);; Molecular Function: oxidoreductase activity, acting on paired donors, with incorporation or reduction of molecular oxygen, NAD(P)H as one donor, and incorporation of one atom of oxygen (GO:0016709);; Molecular Function: heme binding (GO…	--	[Q]	Secondary metabolites biosynthesis, transport and catabolism	Cytochrome P450	Cytochrome P450 703A2 OS=Oryza sativa subsp. japonica OX=39947 GN=CYP703A3 PE=1 SV=1	PREDICTED: cytochrome P450 703A2 isoform X1 [Oryza sativa Japonica Group]
LOC_Os06g11240	747.732	279.456	-1.36881	1.14566e-05	0.000108948	down	[C]	Energy production and conversion	Cellular Component: mitochondrion (GO:0005739);; Biological Process: defense response (GO:0006952);; Biological Process: jasmonic acid biosynthetic process (GO:0009695);; Molecular Function: FMN binding (GO:0010181);; Molecular Function: 12-oxophytodienoate reductase activity (GO:0016629);; Biological Process: oxylipin biosynthetic process (GO:0031408);; Biological Process: oxidation-reduction pr…	K05894|0.0|osa:4340486|OPR;EC:1.3.1.42|Os06g0215900	[CR]	--	NADH:flavin oxidoreductase / NADH oxidase family	Putative 12-oxophytodienoate reductase 4 OS=Oryza sativa subsp. japonica OX=39947 GN=OPR4 PE=2 SV=1	PREDICTED: putative 12-oxophytodienoate reductase 4 [Oryza sativa Japonica Group]
MSTRG.8755	1022.53	445.759	-1.1667	1.3884e-05	0.000128504	down	--	--	--	--	--	--	--	--	expressed protein [Oryza sativa Japonica Group]
LOC_Os02g42670	16204.4	6649.56	-1.23715	8.81659e-05	0.000633864	down	--	--	Biological Process: production of ta-siRNAs involved in RNA interference (GO:0010267);;	--	[L]	Replication, recombination and repair	Domain of unknown function (DUF1771)	Putative nuclear RNA export factor SDE5 OS=Arabidopsis thaliana OX=3702 GN=SDE5 PE=4 SV=1	PREDICTED: putative nuclear RNA export factor SDE5 [Oryza sativa Japonica Group]
MSTRG.11199	473.315	98.0197	-2.00084	0.000207971	0.00133171	down	--	--	--	--	[A]	RNA processing and modification	--	Hapless 2 OS=Chlamydomonas reinhardtii OX=3055 GN=HAP2 PE=1 SV=2	Os08g0114000, partial [Oryza sativa Japonica Group]
LOC_Os11g34390	9.82419	0	-2.08933	0.0117297	0.0393055	down	--	--	Biological Process: metabolic process (GO:0008152);; Cellular Component: integral component of membrane (GO:0016021);; Molecular Function: transferase activity, transferring hexosyl groups (GO:0016758);;	--	[GM]	--	galactosyl transferase GMA12/MNN10 family	Probable glycosyltransferase 6 OS=Oryza sativa subsp. japonica OX=39947 GN=GT6 PE=2 SV=1	RecName: Full=Probable glycosyltransferase 6; Short=OsGT6
LOC_Os09g15570	379.054	79.9717	-2.08245	1.50536e-06	1.82351e-05	down	--	--	--	--	--	--	F-box-like	Nuclear pore complex protein NUP62 OS=Arabidopsis thaliana OX=3702 GN=NUP62 PE=1 SV=1	PREDICTED: uncharacterized protein LOC9271068 [Oryza sativa Japonica Group]
MSTRG.16271	452.459	115.736	-1.91202	2.59205e-12	1.05368e-10	down	--	--	--	--	--	--	--	--	hypothetical protein [Oryza sativa Japonica Group]
LOC_Os07g12510	6586.54	2659.63	-1.20316	0.00783962	0.0283063	down	--	--	Molecular Function: DNA binding (GO:0003677);; Molecular Function: DNA-binding transcription factor activity (GO:0003700);; Cellular Component: nucleus (GO:0005634);; Biological Process: regulation of transcription, DNA-templated (GO:0006355);; Molecular Function: zinc ion binding (GO:0008270);;	--	--	--	AP2 domain	Vegetative cell wall protein gp1 OS=Chlamydomonas reinhardtii OX=3055 GN=GP1 PE=1 SV=1	Os07g0227600 [Oryza sativa Japonica Group]
LOC_Os08g33690	169.492	48.9971	-1.584	0.00309399	0.0131416	down	--	--	Cellular Component: mitochondrion (GO:0005739);;	--	--	--	--	Vegetative cell wall protein gp1 OS=Chlamydomonas reinhardtii OX=3055 GN=GP1 PE=1 SV=1	hypothetical protein [Oryza sativa Japonica Group]
MSTRG.11081	24.3563	1.96339	-2.06156	0.0113934	0.0384035	down	--	--	--	--	--	--	--	--	Epstein-Barr virus EBNA-1-like protein [Oryza sativa Japonica Group]
MSTRG.17265	84.2777	23.0783	-1.70816	0.000255417	0.00158988	down	--	--	--	--	--	--	--	--	Os04g0494400 [Oryza sativa Japonica Group]
LOC_Os02g57440	370.717	137.909	-1.34473	0.000576084	0.00319011	down	--	--	Molecular Function: protein kinase activity (GO:0004672);; Molecular Function: ATP binding (GO:0005524);; Biological Process: protein phosphorylation (GO:0006468);;	--	[T]	Signal transduction mechanisms	Protein tyrosine kinase;; Protein kinase domain	Vegetative cell wall protein gp1 OS=Chlamydomonas reinhardtii OX=3055 GN=GP1 PE=1 SV=1	PREDICTED: protein LYK5 [Oryza sativa Japonica Group]
LOC_Os11g03910	494.67	177.204	-1.41331	4.5531e-05	0.000359141	down	[R]	General function prediction only	Biological Process: metabolic process (GO:0008152);; Molecular Function: zinc ion binding (GO:0008270);; Cellular Component: integral component of membrane (GO:0016021);; Molecular Function: protein-cysteine S-palmitoyltransferase activity (GO:0019706);;	--	[R]	General function prediction only	DHHC palmitoyltransferase	Probable protein S-acyltransferase 4 OS=Arabidopsis thaliana OX=3702 GN=PAT04 PE=2 SV=1	zinc finger family protein, putative, expressed [Oryza sativa Japonica Group]
LOC_Os05g40810	825.462	324.593	-1.30549	4.32166e-06	4.6448e-05	down	--	--	Molecular Function: DNA binding (GO:0003677);; Molecular Function: ubiquitin-protein transferase activity (GO:0004842);; Cellular Component: nucleus (GO:0005634);; Biological Process: DNA repair (GO:0006281);; Molecular Function: zinc ion binding (GO:0008270);; Cellular Component: plastid (GO:0009536);; Biological Process: protein ubiquitination (GO:0016567);;	--	[LK]	--	BRCA1 C Terminus (BRCT) domain;; PHD-like zinc-binding domain;; BRCT domain, a BRCA1 C-terminus domain;; twin BRCT domain;; PHD-zinc-finger like domain	BRCA1-associated RING domain protein 1 OS=Arabidopsis thaliana OX=3702 GN=BARD1 PE=1 SV=1	PREDICTED: BRCA1-associated RING domain protein 1-like [Oryza sativa Japonica Group]
MSTRG.12493	258.558	34.454	-2.55802	2.16906e-06	2.5278e-05	down	--	--	Biological Process: microtubule cytoskeleton organization (GO:0000226);; Cellular Component: trans-Golgi network (GO:0005802);; Cellular Component: cytosol (GO:0005829);; Cellular Component: microtubule (GO:0005874);; Biological Process: regulation of cell shape (GO:0008360);; Biological Process: leaf morphogenesis (GO:0009965);; Biological Process: trichome branching (GO:0010091);; Biological Pr…	--	[K]	Transcription	--	C-terminal binding protein AN OS=Arabidopsis thaliana OX=3702 GN=AN PE=1 SV=1	PREDICTED: C-terminal binding protein AN [Oryza sativa Japonica Group]
LOC_Os03g07350	44.8674	13.5875	-1.46268	0.0142561	0.0460327	down	[M]	Cell wall/membrane/envelope biogenesis	Cellular Component: Golgi membrane (GO:0000139);; Biological Process: metabolic process (GO:0008152);; Cellular Component: integral component of membrane (GO:0016021);; Molecular Function: transferase activity, transferring glycosyl groups (GO:0016757);; Biological Process: cell wall organization (GO:0071555);;	--	--	--	Glycosyltransferase like family 2;; Glycosyl transferase family group 2;; Glycosyl transferase family 2	Probable mannan synthase 4 OS=Oryza sativa subsp. japonica OX=39947 GN=CSLA4 PE=2 SV=1	PREDICTED: probable mannan synthase 4 [Oryza sativa Japonica Group]
MSTRG.26120	364.011	57.5126	-2.40272	1.05234e-06	1.33018e-05	down	--	--	Molecular Function: transmembrane receptor protein serine/threonine kinase activity (GO:0004675);; Molecular Function: ATP binding (GO:0005524);; Cellular Component: plasma membrane (GO:0005886);; Biological Process: protein phosphorylation (GO:0006468);; Biological Process: cell surface receptor signaling pathway (GO:0007166);; Cellular Component: integral component of membrane (GO:0016021);;	--	--	--	--	Proline-rich receptor-like protein kinase PERK2 OS=Arabidopsis thaliana OX=3702 GN=PERK2 PE=2 SV=3	Os08g0320500, partial [Oryza sativa Japonica Group]
LOC_Os09g31050	395.423	92.2567	-1.92676	2.49692e-05	0.000213224	down	--	--	Biological Process: regulation of transcription, DNA-templated (GO:0006355);;	--	[I]	Lipid transport and metabolism	Cupin-like domain	Vegetative cell wall protein gp1 OS=Chlamydomonas reinhardtii OX=3055 GN=GP1 PE=1 SV=1	PREDICTED: jmjC domain-containing protein 7 [Oryza sativa Japonica Group]
LOC_Os02g34570	2543.58	1156.04	-1.12004	3.98146e-08	7.21025e-07	down	[J]	Translation, ribosomal structure and biogenesis	--	K03678|0.0|osa:4329627|RRP45, EXOSC9;RRP45, EXOSC9|Os02g0550700	[J]	Translation, ribosomal structure and biogenesis	3' exoribonuclease family, domain 1;; 3' exoribonuclease family, domain 2	Exosome complex component RRP45B OS=Arabidopsis thaliana OX=3702 GN=RRP45B PE=2 SV=1	PREDICTED: exosome complex component RRP45A isoform X2 [Oryza sativa Japonica Group]
LOC_Os01g36600	48.9778	15.149	-1.47562	0.00747137	0.0271937	down	--	--	Cellular Component: mitochondrion (GO:0005739);;	--	[R]	General function prediction only	PPR repeat family;; PPR repeat;; PPR repeat;; Pentatricopeptide repeat domain;; Pentacotripeptide-repeat region of PRORP	Pentatricopeptide repeat-containing protein At4g38150 OS=Arabidopsis thaliana OX=3702 GN=At4g38150 PE=2 SV=1	PREDICTED: pentatricopeptide repeat-containing protein At4g38150 [Oryza sativa Japonica Group]
LOC_Os04g44570	37.2804	5.67851	-2.19535	0.00071759	0.00384616	down	[G]	Carbohydrate transport and metabolism	Molecular Function: transporter activity (GO:0005215);; Cellular Component: vacuolar membrane (GO:0005774);; Biological Process: transport (GO:0006810);; Cellular Component: integral component of membrane (GO:0016021);; Cellular Component: cytoplasmic vesicle (GO:0016023);;	K09873|0.0|osa:4336464|--|Os04g0527900; K09873 aquaporin TIP	[G]	Carbohydrate transport and metabolism	Major intrinsic protein	Probable aquaporin TIP3-2 OS=Oryza sativa subsp. japonica OX=39947 GN=TIP3-2 PE=2 SV=2	PREDICTED: probable aquaporin TIP3-2 [Oryza sativa Japonica Group]
LOC_Os01g37210	3071.3	1474.47	-1.0413	1.00621e-06	1.28206e-05	down	--	--	--	--	--	--	--	--	PREDICTED: uncharacterized protein LOC9269668 isoform X2 [Oryza sativa Japonica Group]
LOC_Os01g66040	61.1003	13.7439	-1.70665	0.0111043	0.0376515	down	[RTKL]	--	Molecular Function: protein serine/threonine kinase activity (GO:0004674);; Molecular Function: protein tyrosine kinase activity (GO:0004713);; Molecular Function: ATP binding (GO:0005524);; Cellular Component: mitochondrion (GO:0005739);; Biological Process: protein phosphorylation (GO:0006468);; Cellular Component: cytoplasmic vesicle (GO:0016023);;	--	--	--	--	Leucine-rich repeat receptor-like protein kinase PXC1 OS=Arabidopsis thaliana OX=3702 GN=PXC1 PE=1 SV=1	receptor kinase-like protein [Oryza sativa Japonica Group]
LOC_Os02g09960	3001.2	1344.57	-1.0975	0.00313566	0.0132786	down	--	--	Molecular Function: protein kinase activity (GO:0004672);; Molecular Function: ATP binding (GO:0005524);; Cellular Component: mitochondrion (GO:0005739);; Cellular Component: plasma membrane (GO:0005886);; Biological Process: protein phosphorylation (GO:0006468);; Molecular Function: chitin binding (GO:0008061);; Biological Process: response to chitin (GO:0010200);; Cellular Component: integral c…	--	--	--	Protein kinase domain;; Protein tyrosine kinase;; LysM domain	Protein LYK5 OS=Arabidopsis thaliana OX=3702 GN=LYK5 PE=2 SV=1	PREDICTED: protein LYK5 [Oryza sativa Japonica Group]
LOC_Os06g05410	122.782	27.51	-1.96678	3.78876e-05	0.000307033	down	--	--	Cellular Component: membrane (GO:0016020);;	--	--	--	--	Formin-like protein 16 OS=Oryza sativa subsp. japonica OX=39947 GN=FH16 PE=2 SV=1	hypothetical protein OsJ_20120 [Oryza sativa Japonica Group]
MSTRG.10248	1325.71	452.642	-1.45147	0.000361655	0.00214379	down	--	--	Molecular Function: structural constituent of cell wall (GO:0005199);;	--	--	--	--	Vegetative cell wall protein gp1 OS=Chlamydomonas reinhardtii OX=3055 GN=GP1 PE=1 SV=1	hypothetical protein BU14_0383s0012 [Porphyra umbilicalis]
LOC_Os01g04370	187.681	14.7255	-3.221	2.29428e-09	5.31701e-08	down	[O]	Posttranslational modification, protein turnover, chaperones	Cellular Component: cytoplasm (GO:0005737);; Biological Process: response to heat (GO:0009408);; Biological Process: protein complex oligomerization (GO:0051259);;	K13993|1e-106|osa:4325697|HSP20;HSP20|Os01g0136100	[O]	Posttranslational modification, protein turnover, chaperones	Hsp20/alpha crystallin family	16.9 kDa class I heat shock protein 1 OS=Oryza sativa subsp. japonica OX=39947 GN=HSP16.9A PE=1 SV=1	PREDICTED: 16.9 kDa class I heat shock protein 1 [Oryza sativa Japonica Group]
LOC_Os06g06380	2556.13	855.047	-1.55154	1.40295e-12	6.04253e-11	down	--	--	Molecular Function: ADP binding (GO:0043531);;	--	[T]	Signal transduction mechanisms	NB-ARC domain	Disease resistance protein RPM1 OS=Arabidopsis thaliana OX=3702 GN=RPM1 PE=1 SV=1	PREDICTED: disease resistance protein RPM1 [Oryza sativa Japonica Group]
MSTRG.25950	101.798	30.6114	-1.60234	0.000282008	0.00173124	down	--	--	--	--	--	--	--	--	PREDICTED: filaggrin-like, partial [Ipomoea nil]
LOC_Os11g40570	5131.83	1309.78	-1.90091	5.76509e-10	1.51752e-08	down	--	--	Cellular Component: membrane (GO:0016020);;	--	--	--	Family of unknown function (DUF716)	DNA-directed RNA polymerase II subunit 1 OS=Arabidopsis thaliana OX=3702 GN=NRPB1 PE=1 SV=3	PREDICTED: transmembrane protein 45A isoform X1 [Oryza sativa Japonica Group]
LOC_Os09g36080	7128.06	3360.42	-1.03182	0.00408896	0.0165391	down	[Q]	Secondary metabolites biosynthesis, transport and catabolism	Molecular Function: monooxygenase activity (GO:0004497);; Molecular Function: iron ion binding (GO:0005506);; Molecular Function: oxidoreductase activity, acting on paired donors, with incorporation or reduction of molecular oxygen (GO:0016705);; Molecular Function: heme binding (GO:0020037);; Biological Process: oxidation-reduction process (GO:0055114);;	--	[Q]	Secondary metabolites biosynthesis, transport and catabolism	Cytochrome P450	Cytochrome P450 71A1 OS=Persea americana OX=3435 GN=CYP71A1 PE=1 SV=2	PREDICTED: cytochrome P450 71A1 [Oryza sativa Japonica Group]
LOC_Os02g13810	781.092	328.685	-1.2196	1.55095e-06	1.87456e-05	down	--	--	Cellular Component: chiasma (GO:0005712);; Molecular Function: zinc ion binding (GO:0008270);; Biological Process: protein ubiquitination (GO:0016567);; Molecular Function: ligase activity (GO:0016874);; Biological Process: chiasma assembly (GO:0051026);;	K10639|0.0|osa:4328810|--|Os02g0232100; K10639 E3 ubiquitin-protein ligase CCNP1IP1 [EC:6.3.2.19]	--	--	zinc-RING finger domain;; Zinc finger, C3HC4 type (RING finger);; Zinc finger, C3HC4 type (RING finger)	E3 ubiquitin-protein ligase CCNB1IP1 homolog OS=Oryza sativa subsp. japonica OX=39947 GN=HEI10 PE=2 SV=1	PREDICTED: E3 ubiquitin-protein ligase CCNB1IP1 homolog isoform X2 [Oryza sativa Japonica Group]
MSTRG.6974	143.415	26.8443	-2.25716	3.76951e-08	6.87613e-07	down	--	--	Molecular Function: phosphoprotein phosphatase activity (GO:0004721);;	--	--	--	--	Formin-like protein 13 OS=Arabidopsis thaliana OX=3702 GN=FH13 PE=2 SV=3	hypothetical protein [Oryza sativa Japonica Group]
MSTRG.28026	366.243	121.232	-1.47804	0.000729603	0.00389964	down	--	--	Molecular Function: phosphoprotein phosphatase activity (GO:0004721);;	--	--	--	--	Formin-like protein 3 OS=Oryza sativa subsp. japonica OX=39947 GN=FH3 PE=2 SV=2	hypothetical protein [Oryza sativa Japonica Group]
MSTRG.17407	151.764	54.8954	-1.31486	0.00909948	0.0319758	down	--	--	--	--	[R]	General function prediction only	--	--	--
MSTRG.18550	191.901	52.2095	-1.65855	0.00170184	0.00798581	down	--	--	--	--	[L]	Replication, recombination and repair	--	--	hypothetical protein [Oryza sativa Japonica Group]
LOC_Os05g16930	3487.64	1501.7	-1.18858	1.19087e-06	1.4851e-05	down	[RTKL]	--	Molecular Function: protein serine/threonine kinase activity (GO:0004674);; Molecular Function: ATP binding (GO:0005524);; Cellular Component: mitochondrion (GO:0005739);; Biological Process: protein phosphorylation (GO:0006468);;	--	--	--	Protein kinase domain;; Protein tyrosine kinase;; Di-glucose binding within endoplasmic reticulum;; Leucine rich repeat	Probable LRR receptor-like serine/threonine-protein kinase At1g56140 OS=Arabidopsis thaliana OX=3702 GN=At1g56140 PE=2 SV=2	unknown protein, contains protein kinase domain, PF00069 [Oryza sativa Japonica Group]
LOC_Os10g08360	244.086	112.266	-1.08036	0.00044492	0.00256698	down	--	--	Biological Process: proteolysis (GO:0006508);; Molecular Function: cysteine-type peptidase activity (GO:0008234);; Cellular Component: plastid (GO:0009536);;	--	--	--	--	--	transposon protein, putative, CACTA, En/Spm sub-class [Oryza sativa Japonica Group]
LOC_Os11g06680	151.169	69.2831	-1.07253	0.00274477	0.011891	down	--	--	Cellular Component: mitochondrion (GO:0005739);; Cellular Component: peroxisome (GO:0005777);; Biological Process: regulation of gene expression (GO:0010468);;	--	--	--	NYN domain	--	PREDICTED: uncharacterized protein LOC4349873 [Oryza sativa Japonica Group]
LOC_Os04g35890	249.909	45.8845	-2.2101	5.98821e-06	6.19581e-05	down	--	--	Molecular Function: protein serine/threonine kinase activity (GO:0004674);; Molecular Function: ATP binding (GO:0005524);; Biological Process: protein phosphorylation (GO:0006468);; Cellular Component: cytoplasmic vesicle (GO:0016023);;	--	[T]	Signal transduction mechanisms	Protein kinase domain;; Protein tyrosine kinase	Serine/threonine-protein kinase-like protein CCR4 OS=Arabidopsis thaliana OX=3702 GN=CCR4 PE=1 SV=1	PREDICTED: serine/threonine-protein kinase-like protein CCR4 [Oryza sativa Japonica Group]
LOC_Os05g02140	383.694	158.517	-1.17611	0.00853752	0.030345	down	--	--	Molecular Function: 1-phosphatidylinositol binding (GO:0005545);; Cellular Component: clathrin-coated vesicle (GO:0030136);; Molecular Function: clathrin binding (GO:0030276);; Biological Process: clathrin coat assembly (GO:0048268);;	--	[TU]	--	ANTH domain	Probable clathrin assembly protein At4g32285 OS=Arabidopsis thaliana OX=3702 GN=At4g32285 PE=1 SV=2	PREDICTED: probable clathrin assembly protein At4g32285 [Oryza sativa Japonica Group]
LOC_Os03g52810	23.1486	3.13086	-2.05725	0.00540575	0.0207836	down	[L]	Replication, recombination and repair	Molecular Function: nucleic acid binding (GO:0003676);; Molecular Function: RNA-DNA hybrid ribonuclease activity (GO:0004523);; Molecular Function: serine-type endopeptidase inhibitor activity (GO:0004867);; Cellular Component: plastid (GO:0009536);; Biological Process: negative regulation of endopeptidase activity (GO:0010951);; Molecular Function: alpha-amylase inhibitor activity (GO:0015066);;…	--	[R]	General function prediction only	Integrase core domain;; Reverse transcriptase (RNA-dependent DNA polymerase);; Retrotransposon gag protein;; Reverse transcriptase-like	RNA-directed DNA polymerase homolog OS=Oenothera berteroana OX=3950 PE=4 SV=1	putative GAG-POL precursor [Oryza sativa Japonica Group]
LOC_Os11g29420	18.0692	0	-3.29791	4.96625e-05	0.000387784	down	--	--	Biological Process: proteolysis (GO:0006508);; Molecular Function: peptidase activity (GO:0008233);; Cellular Component: cytoplasmic vesicle (GO:0016023);;	--	--	--	Probable lipid transfer	Chitin-binding lectin 1 OS=Solanum tuberosum OX=4113 PE=1 SV=2	PREDICTED: uncharacterized protein LOC107277424 [Oryza sativa Japonica Group]
LOC_Os06g37710	17.3645	2.88594	-1.888	0.00984019	0.0341403	down	--	--	--	--	--	--	--	--	PREDICTED: uncharacterized protein LOC107281345 [Oryza sativa Japonica Group]
LOC_Os10g41860	109.414	17.9911	-2.37543	3.02609e-07	4.41651e-06	down	--	--	--	--	--	--	Plant pleckstrin homology-like region;; Auxin canalisation	VAN3-binding protein OS=Arabidopsis thaliana OX=3702 GN=VAB PE=1 SV=1	expressed protein [Oryza sativa Japonica Group]
LOC_Os02g56160	291.014	36.9449	-2.60206	2.33639e-06	2.69962e-05	down	--	--	--	--	[A]	RNA processing and modification	Kelch motif;; Kelch motif;; Kelch motif;; Galactose oxidase, central domain;; Galactose oxidase, central domain	F-box/kelch-repeat protein At1g16250 OS=Arabidopsis thaliana OX=3702 GN=At1g16250 PE=2 SV=1	PREDICTED: kelch-like protein diablo [Oryza sativa Japonica Group]
LOC_Os02g38910	12.6035	0.379686	-2.46207	0.00267639	0.0116711	down	--	--	--	--	--	--	--	--	hypothetical protein [Oryza sativa Japonica Group]
LOC_Os06g35020	3161.56	1293.52	-1.26638	7.41648e-09	1.56202e-07	down	--	--	Cellular Component: cytoplasmic vesicle (GO:0016023);;	--	[R]	General function prediction only	--	Nuclear intron maturase 1, mitochondrial OS=Arabidopsis thaliana OX=3702 GN=NMAT1 PE=1 SV=1	Os06g0542000 [Oryza sativa Japonica Group]
LOC_Os01g12350	91.1715	26.2581	-1.49718	0.0150612	0.0481027	down	--	--	--	--	[W]	Extracellular structures	Protein of unknown function (DUF390);; Putative gypsy type transposon	Formin-like protein 5 OS=Oryza sativa subsp. japonica OX=39947 GN=FH5 PE=2 SV=2	retrotransposon protein, putative, unclassified [Oryza sativa Japonica Group]
LOC_Os12g12100	1907.59	625.578	-1.57637	1.48682e-11	5.33176e-10	down	--	--	--	--	--	--	Domain of unknown function (DUF4218)	--	transposon protein, putative, CACTA, En/Spm sub-class [Oryza sativa Japonica Group]
LOC_Os01g53040	849.576	123.899	-2.66461	4.20195e-16	3.08153e-14	down	--	--	Molecular Function: DNA-binding transcription factor activity (GO:0003700);; Biological Process: regulation of transcription, DNA-templated (GO:0006355);; Molecular Function: sequence-specific DNA binding (GO:0043565);;	--	--	--	WRKY DNA -binding domain	Probable WRKY transcription factor 65 OS=Arabidopsis thaliana OX=3702 GN=WRKY65 PE=2 SV=1	PREDICTED: probable WRKY transcription factor 65 [Oryza sativa Japonica Group]
MSTRG.2593	225.775	48.7107	-2.02444	1.62175e-05	0.000146439	down	--	--	Molecular Function: structural constituent of cell wall (GO:0005199);; Cellular Component: extracellular region (GO:0005576);; Cellular Component: cell wall (GO:0005618);; Cellular Component: plant-type cell wall (GO:0009505);; Cellular Component: plasmodesma (GO:0009506);; Biological Process: cell wall organization (GO:0071555);;	--	--	--	--	Leucine-rich repeat extensin-like protein 3 OS=Arabidopsis thaliana OX=3702 GN=LRX3 PE=1 SV=1	PREDICTED: uncharacterized protein LOC4342035 [Oryza sativa Japonica Group]
MSTRG.22268	124.868	9.79445	-3.12502	1.01455e-07	1.67459e-06	down	--	--	Molecular Function: transmembrane receptor protein serine/threonine kinase activity (GO:0004675);; Molecular Function: structural constituent of cell wall (GO:0005199);; Molecular Function: ATP binding (GO:0005524);; Cellular Component: plasma membrane (GO:0005886);; Biological Process: protein phosphorylation (GO:0006468);; Biological Process: cell surface receptor signaling pathway (GO:0007166)…	--	--	--	--	Proline-rich receptor-like protein kinase PERK8 OS=Arabidopsis thaliana OX=3702 GN=PERK8 PE=1 SV=1	cell wall protein-like [Oryza sativa Japonica Group]
LOC_Os03g51920	3453.37	1580.22	-1.06	0.00741106	0.0270165	down	[M]	Cell wall/membrane/envelope biogenesis	Biological Process: protein folding (GO:0006457);; Biological Process: proteolysis (GO:0006508);; Molecular Function: metallopeptidase activity (GO:0008237);; Cellular Component: integral component of membrane (GO:0016021);; Cellular Component: chloroplast membrane (GO:0031969);;	--	--	--	--	Probable zinc metalloprotease EGY3, chloroplastic OS=Oryza sativa subsp. japonica OX=39947 GN=EGY3 PE=2 SV=1	PREDICTED: probable zinc metalloprotease EGY3, chloroplastic isoform X2 [Oryza sativa Japonica Group]
LOC_Os03g59920	96.0409	15.959	-2.38668	1.09626e-07	1.78745e-06	down	--	--	--	--	--	--	--	Putative beta-glucosidase 15 OS=Oryza sativa subsp. japonica OX=39947 GN=BGLU15 PE=5 SV=2	hypothetical protein [Oryza sativa Japonica Group]
LOC_Os11g37230	6610.14	3021.54	-1.10502	4.7288e-06	5.04008e-05	down	--	--	Cellular Component: mitochondrion (GO:0005739);; Molecular Function: zinc ion binding (GO:0008270);;	--	[O]	Posttranslational modification, protein turnover, chaperones	Ring finger domain;; RING-like zinc finger;; Zinc finger, C3HC4 type (RING finger)	E3 ubiquitin-protein ligase RING1-like OS=Arabidopsis thaliana OX=3702 GN=At3g19950 PE=1 SV=1	PREDICTED: E3 ubiquitin-protein ligase SDIR1 [Oryza sativa Japonica Group]
LOC_Os01g10350	605.635	281.547	-1.08432	1.98063e-06	2.32895e-05	down	--	--	Cellular Component: nuclear pore (GO:0005643);; Biological Process: protein transport (GO:0015031);; Cellular Component: nuclear membrane (GO:0031965);; Biological Process: mRNA transport (GO:0051028);; Biological Process: transmembrane transport (GO:0055085);;	K14313|0.0|osa:4327063|NUP35, NUP53;NUP35, NUP53|Os01g0200500; K14313 nuclear pore complex protein Nup53	[D]	Cell cycle control, cell division, chromosome partitioning	Nup53/35/40-type RNA recognition motif;; Nup53/35/40-type RNA recognition motif	Nuclear pore complex protein NUP35 OS=Arabidopsis thaliana OX=3702 GN=NUP35 PE=1 SV=1	PREDICTED: nuclear pore complex protein NUP35 [Oryza sativa Japonica Group]
LOC_Os02g10880	844.512	83.5954	-3.1452	2.76556e-16	2.0701e-14	down	--	--	Cellular Component: mitochondrion (GO:0005739);; Biological Process: metabolic process (GO:0008152);; Molecular Function: transferase activity, transferring hexosyl groups (GO:0016758);;	--	[GC]	--	UDP-glucoronosyl and UDP-glucosyl transferase	Cyanidin 3-O-rutinoside 5-O-glucosyltransferase OS=Iris hollandica OX=35876 GN=5GT PE=1 SV=1	putative anthocyanin 5-O-glucosyltransferase [Oryza sativa Japonica Group]
LOC_Os02g05640	688.259	196.917	-1.68055	6.92277e-05	0.000515548	down	--	--	Molecular Function: DNA-binding transcription factor activity (GO:0003700);; Cellular Component: nucleus (GO:0005634);; Biological Process: regulation of transcription, DNA-templated (GO:0006355);; Cellular Component: plastid (GO:0009536);; Molecular Function: sequence-specific DNA binding (GO:0043565);;	--	[K]	Transcription	Homeobox domain;; Homeobox associated leucine zipper;; Homeobox KN domain	Putative homeobox-leucine zipper protein HOX26 OS=Oryza sativa subsp. japonica OX=39947 GN=HOX26 PE=3 SV=1	hypothetical protein OsI_05862 [Oryza sativa Indica Group]
MSTRG.3717	1128.46	428.554	-1.33827	6.54469e-05	0.000491811	down	--	--	Cellular Component: extracellular region (GO:0005576);; Cellular Component: primary cell wall (GO:0009530);; Biological Process: cell wall organization (GO:0071555);;	--	[I]	Lipid transport and metabolism	--	Extensin OS=Nicotiana tabacum OX=4097 GN=HRGPNT3 PE=2 SV=1	monoglyceride lipase isoform 2 -like [Oryza sativa Japonica Group]
LOC_Os04g53640	1241.76	573.048	-1.08243	0.000112654	0.000783539	down	--	--	Molecular Function: peroxidase activity (GO:0004601);; Biological Process: response to oxidative stress (GO:0006979);; Cellular Component: cytoplasmic vesicle (GO:0016023);; Molecular Function: heme binding (GO:0020037);; Molecular Function: metal ion binding (GO:0046872);; Biological Process: oxidation-reduction process (GO:0055114);;	--	--	--	Peroxidase	Peroxidase 1 OS=Oryza sativa subsp. japonica OX=39947 GN=PRX74 PE=2 SV=2	PREDICTED: peroxidase 1-like isoform X1 [Oryza sativa Japonica Group]
LOC_Os02g32940	159.697	33.8616	-2.03336	2.17591e-05	0.000189692	down	--	--	--	--	--	--	--	--	hypothetical protein [Oryza sativa Japonica Group]
LOC_Os01g64720	2015.66	741.74	-1.41038	6.68057e-09	1.41803e-07	down	--	--	--	--	--	--	--	--	PREDICTED: uncharacterized protein LOC4325077 [Oryza sativa Japonica Group]
LOC_Os05g22990	306.523	90.9182	-1.65014	1.92669e-05	0.000170357	down	--	--	Biological Process: biological_process (GO:0044699);;	--	--	--	rRNA processing/ribosome biogenesis	--	PREDICTED: proline-, glutamic acid- and leucine-rich protein 1 [Oryza sativa Japonica Group]
LOC_Os02g28920	268.751	94.2139	-1.45588	3.33226e-06	3.69054e-05	down	--	--	--	--	[AR]	--	Domain of unknown function (DUF834)	Formin-like protein 7 OS=Oryza sativa subsp. japonica OX=39947 GN=FH7 PE=3 SV=2	hypothetical protein [Oryza sativa Japonica Group]
LOC_Os05g46520	2259.13	780.434	-1.50366	8.69259e-11	2.72153e-09	down	[M]	Cell wall/membrane/envelope biogenesis	Molecular Function: polygalacturonase activity (GO:0004650);; Biological Process: carbohydrate metabolic process (GO:0005975);; Cellular Component: cytoplasmic vesicle (GO:0016023);;	--	--	--	Glycosyl hydrolases family 28	Probable polygalacturonase At1g80170 OS=Arabidopsis thaliana OX=3702 GN=At1g80170 PE=1 SV=1	PREDICTED: probable polygalacturonase At1g80170 [Oryza sativa Japonica Group]
LOC_Os03g20990	108.973	8.12795	-3.07173	1.10725e-06	1.39417e-05	down	--	--	Cellular Component: mitochondrion (GO:0005739);; Cellular Component: plastid (GO:0009536);;	--	--	--	--	Formin-like protein 5 OS=Oryza sativa subsp. japonica OX=39947 GN=FH5 PE=2 SV=2	hypothetical protein LOC_Os03g20990 [Oryza sativa Japonica Group]
LOC_Os11g03840	534.574	123.149	-2.05486	5.33874e-13	2.48335e-11	down	--	--	Molecular Function: protein serine/threonine kinase activity (GO:0004674);; Molecular Function: ATP binding (GO:0005524);; Biological Process: protein phosphorylation (GO:0006468);; Cellular Component: membrane (GO:0016020);; Cellular Component: cytoplasmic vesicle (GO:0016023);; Molecular Function: carbohydrate binding (GO:0030246);; Biological Process: recognition of pollen (GO:0048544);;	--	--	--	Protein kinase domain;; Protein tyrosine kinase;; D-mannose binding lectin;; S-locus glycoprotein domain;; PAN domain	Putative receptor protein kinase ZmPK1 OS=Zea mays OX=4577 GN=PK1 PE=2 SV=2	PREDICTED: putative receptor protein kinase ZmPK1 [Oryza sativa Japonica Group]
LOC_Os02g12820	198.632	91.7469	-1.03896	0.0117682	0.0394059	down	--	--	Cellular Component: nucleus (GO:0005634);; Cellular Component: mitochondrion (GO:0005739);; Molecular Function: protein dimerization activity (GO:0046983);;	--	[A]	RNA processing and modification	Helix-loop-helix DNA-binding domain	Putative transcription factor bHLH041 OS=Arabidopsis thaliana OX=3702 GN=BHLH41 PE=3 SV=1	basic helix-loop-helix (bHLH) family protein-like [Oryza sativa Japonica Group]
LOC_Os12g42650	55.495	1.6795	-3.80797	2.66569e-08	5.02591e-07	down	--	--	Cellular Component: plastid (GO:0009536);;	--	--	--	--	Classical arabinogalactan protein 4 OS=Arabidopsis thaliana OX=3702 GN=AGP4 PE=1 SV=1	PREDICTED: uncharacterized protein LOC4352820 [Oryza sativa Japonica Group]
LOC_Os09g39740	3511.95	1296.4	-1.40259	4.25847e-08	7.65232e-07	down	--	--	Biological Process: nuclear-transcribed mRNA catabolic process (GO:0000956);; Biological Process: response to high light intensity (GO:0009644);; Molecular Function: amino acid binding (GO:0016597);; Biological Process: response to hydrogen peroxide (GO:0042542);;	--	--	--	ACT domain;; ACT domain;; ACT domain	ACT domain-containing protein ACR10 OS=Arabidopsis thaliana OX=3702 GN=ACR10 PE=2 SV=1	PREDICTED: ACT domain-containing protein ACR10 isoform X1 [Oryza sativa Japonica Group]
LOC_Os02g48860	1274.59	562.197	-1.12118	0.00209077	0.0094961	down	--	--	Molecular Function: DNA binding (GO:0003677);; Molecular Function: aspartic-type endopeptidase activity (GO:0004190);; Biological Process: proteolysis (GO:0006508);;	--	[O]	Posttranslational modification, protein turnover, chaperones	Xylanase inhibitor N-terminal;; Xylanase inhibitor C-terminal;; Eukaryotic aspartyl protease	Aspartyl protease family protein At5g10770 OS=Arabidopsis thaliana OX=3702 GN=At5g10770 PE=2 SV=1	putative chloroplast nucleoid DNA-binding protein cnd41 [Oryza sativa Japonica Group]
LOC_Os03g04570	7016.5	1337.22	-2.32926	1.49303e-18	1.54332e-16	down	[E]	Amino acid transport and metabolism	Molecular Function: transporter activity (GO:0005215);; Biological Process: oligopeptide transport (GO:0006857);; Cellular Component: membrane (GO:0016020);;	--	[E]	Amino acid transport and metabolism	POT family	Protein NRT1/ PTR FAMILY 5.2 OS=Arabidopsis thaliana OX=3702 GN=NPF5.2 PE=2 SV=1	PREDICTED: protein NRT1/ PTR FAMILY 5.2 [Oryza sativa Japonica Group]
LOC_Os01g37670	87.0749	34.3193	-1.26277	0.00134626	0.00657302	down	--	--	--	--	--	--	F-box-like;; F-box domain	Proline-rich receptor-like protein kinase PERK8 OS=Arabidopsis thaliana OX=3702 GN=PERK8 PE=1 SV=1	PREDICTED: uncharacterized protein LOC4324572 [Oryza sativa Japonica Group]
LOC_Os10g40040	160.929	56.0245	-1.36728	0.0066252	0.0245363	down	--	--	Cellular Component: membrane (GO:0016020);;	--	--	--	--	Serine/arginine-rich splicing factor SR45 OS=Arabidopsis thaliana OX=3702 GN=SR45 PE=1 SV=1	unknown protein [Oryza sativa Japonica Group]
LOC_Os02g35690	3376.6	1506.8	-1.11388	0.000997519	0.00509654	down	--	--	--	--	[K]	Transcription	Myb/SANT-like DNA-binding domain	Trihelix transcription factor ASIL2 OS=Arabidopsis thaliana OX=3702 GN=ASIL2 PE=1 SV=1	PREDICTED: trihelix transcription factor ASIL1 [Oryza sativa Japonica Group]
LOC_Os06g45760	14.4312	0.759372	-2.38775	0.00304734	0.0129935	down	--	--	--	--	--	--	Putative gypsy type transposon	--	Putative retroelement [Oryza sativa Japonica Group]
LOC_Os10g01880	21.8261	2.07217	-2.25754	0.00347828	0.014457	down	--	--	Cellular Component: mitochondrion (GO:0005739);;	--	--	--	--	Formin-like protein 5 OS=Oryza sativa subsp. japonica OX=39947 GN=FH5 PE=2 SV=2	Hypothetical protein [Oryza sativa Japonica Group]
LOC_Os03g61780	236.126	58.0988	-1.91451	3.99684e-07	5.62165e-06	down	--	--	Cellular Component: cytoplasmic vesicle (GO:0016023);;	--	--	--	X8 domain	Major pollen allergen Ole e 10 OS=Olea europaea OX=4146 PE=1 SV=1	PREDICTED: uncharacterized protein Rv2082 isoform X1 [Oryza sativa Japonica Group]
LOC_Os01g54600	12497.3	5605.01	-1.1057	0.00123979	0.0061304	down	--	--	Molecular Function: DNA-binding transcription factor activity (GO:0003700);; Biological Process: regulation of transcription, DNA-templated (GO:0006355);; Molecular Function: sequence-specific DNA binding (GO:0043565);;	--	--	--	WRKY DNA -binding domain	Probable WRKY transcription factor 65 OS=Arabidopsis thaliana OX=3702 GN=WRKY65 PE=2 SV=1	PREDICTED: probable WRKY transcription factor 65 [Oryza sativa Japonica Group]
LOC_Os02g55540	2589.51	1203.94	-1.0865	3.19376e-07	4.63217e-06	down	--	--	--	--	[R]	General function prediction only	--	F-box/LRR-repeat protein 14 OS=Arabidopsis thaliana OX=3702 GN=FBL14 PE=2 SV=1	F-box protein-like [Oryza sativa Japonica Group]
LOC_Os02g29960	19819.3	8369.32	-1.16441	0.00419962	0.0169049	down	[Q]	Secondary metabolites biosynthesis, transport and catabolism	Molecular Function: monooxygenase activity (GO:0004497);; Molecular Function: iron ion binding (GO:0005506);; Molecular Function: oxidoreductase activity, acting on paired donors, with incorporation or reduction of molecular oxygen (GO:0016705);; Molecular Function: heme binding (GO:0020037);; Biological Process: oxidation-reduction process (GO:0055114);;	K20623|0.0|zma:100279597|CYP92A6;CYP92A6|hypothetical protein LOC100279597	[Q]	Secondary metabolites biosynthesis, transport and catabolism	Cytochrome P450	Cytochrome P450 71A1 OS=Persea americana OX=3435 GN=CYP71A1 PE=1 SV=2	PREDICTED: cytochrome P450 71A1 [Oryza sativa Japonica Group]
LOC_Os11g03290	50.1671	11.0799	-1.73471	0.00988222	0.034267	down	[GO]	--	Molecular Function: ATP binding (GO:0005524);; Cellular Component: extracellular region (GO:0005576);; Biological Process: metabolic process (GO:0008152);; Cellular Component: cytoplasmic vesicle (GO:0016023);; Molecular Function: hydrolase activity (GO:0016787);;	--	[F]	Nucleotide transport and metabolism	GDA1/CD39 (nucleoside phosphatase) family	Probable apyrase 3 OS=Oryza sativa subsp. japonica OX=39947 GN=APY3 PE=2 SV=2	PREDICTED: probable apyrase 3 [Oryza sativa Japonica Group]
MSTRG.24893	503.968	177.403	-1.405	0.000724435	0.00387552	down	--	--	Molecular Function: microtubule motor activity (GO:0003777);; Molecular Function: ATP binding (GO:0005524);; Cellular Component: kinesin complex (GO:0005871);; Cellular Component: microtubule (GO:0005874);; Biological Process: microtubule-based movement (GO:0007018);; Molecular Function: ATPase activity (GO:0016887);;	--	--	--	--	Kinesin-like protein KIN-14G OS=Oryza sativa subsp. japonica OX=39947 GN=KIN14G PE=2 SV=2	putative protein [Oryza sativa]
LOC_Os01g04130	19967.4	5610.44	-1.7267	7.9103e-06	7.87217e-05	down	[J]	Translation, ribosomal structure and biogenesis	Molecular Function: aminoacyl-tRNA hydrolase activity (GO:0004045);; Biological Process: mRNA processing (GO:0006397);; Biological Process: RNA splicing (GO:0008380);; Cellular Component: chloroplast stroma (GO:0009570);; Cellular Component: ribonucleoprotein complex (GO:0030529);;	K01056|1e-90|osa:4325801|--|Os01g0132800; K01056 peptidyl-tRNA hydrolase, PTH1 family [EC:3.1.1.29]	[J]	Translation, ribosomal structure and biogenesis	Peptidyl-tRNA hydrolase	Chloroplastic group IIB intron splicing facilitator CRS2, chloroplastic OS=Oryza sativa subsp. japonica OX=39947 GN=Os01g0132800 PE=2 SV=1	PREDICTED: chloroplastic group IIB intron splicing facilitator CRS2, chloroplastic [Oryza sativa Japonica Group]
LOC_Os03g64200	971.871	218.281	-2.08556	5.53322e-13	2.56283e-11	down	[V]	Defense mechanisms	Molecular Function: ATP binding (GO:0005524);; Cellular Component: plasma membrane (GO:0005886);; Biological Process: transport (GO:0006810);; Biological Process: metabolic process (GO:0008152);; Cellular Component: integral component of membrane (GO:0016021);; Molecular Function: ATPase activity (GO:0016887);;	--	[Q]	Secondary metabolites biosynthesis, transport and catabolism	ABC-2 type transporter;; ABC transporter	ABC transporter G family member 3 OS=Arabidopsis thaliana OX=3702 GN=ABCG3 PE=1 SV=2	PREDICTED: ABC transporter G family member 3 isoform X2 [Oryza sativa Japonica Group]
MSTRG.8243	22.6295	2.38448	-2.3407	0.00133713	0.0065341	down	--	--	Molecular Function: structural constituent of cell wall (GO:0005199);;	--	--	--	--	Vegetative cell wall protein gp1 OS=Chlamydomonas reinhardtii OX=3055 GN=GP1 PE=1 SV=1	hypothetical protein OsJ_35876 [Oryza sativa Japonica Group]
LOC_Os05g50160	53.372	14.4027	-1.63811	0.00360652	0.0149044	down	--	--	Cellular Component: mitochondrion (GO:0005739);;	--	--	--	Protein of unknown function, DUF617	Protein MIZU-KUSSEI 1 OS=Arabidopsis thaliana OX=3702 GN=MIZ1 PE=1 SV=1	PREDICTED: protein MIZU-KUSSEI 1 [Oryza sativa Japonica Group]
LOC_Os01g13450	71.1863	8.39991	-2.70579	8.64128e-07	1.11566e-05	down	--	--	--	--	--	--	--	DEAD-box ATP-dependent RNA helicase 21 OS=Oryza sativa subsp. japonica OX=39947 GN=Os03g0708600 PE=2 SV=1	hypothetical protein [Oryza sativa Japonica Group]
LOC_Os08g28030	634.25	253.828	-1.27766	1.52664e-05	0.000139223	down	--	--	--	--	--	--	--	--	Os08g0367400 [Oryza sativa Japonica Group]
LOC_Os04g38370	464.944	156.912	-1.51718	2.2273e-07	3.34362e-06	down	--	--	Cellular Component: cytoplasmic vesicle (GO:0016023);;	--	--	--	PLAT/LH2 domain	PLAT domain-containing protein 1 OS=Arabidopsis thaliana OX=3702 GN=PLAT1 PE=1 SV=1	PREDICTED: uncharacterized protein LOC107277705 [Oryza sativa Japonica Group]
MSTRG.15928	119.409	36.7254	-1.55998	0.000601885	0.00331211	down	--	--	Cellular Component: plasma membrane (GO:0005886);; Cellular Component: integral component of membrane (GO:0016021);;	--	--	--	--	CASP-like protein 4A1 OS=Sorghum bicolor OX=4558 GN=Sb04g002820 PE=3 SV=1	retrotransposon protein, putative, unclassified [Oryza sativa Japonica Group]
LOC_Os10g41420	1093.98	387.502	-1.40706	0.00038093	0.00224619	down	[J]	Translation, ribosomal structure and biogenesis	--	--	--	--	PRA1 family protein	Formin-like protein 3 OS=Oryza sativa subsp. japonica OX=39947 GN=FH3 PE=2 SV=2	PREDICTED: PRA1 family protein B2 [Oryza sativa Japonica Group]
LOC_Os02g58150	34219.4	15188.1	-1.12564	0.000513537	0.00289096	down	--	--	Cellular Component: cytosol (GO:0005829);; Cellular Component: chloroplast stroma (GO:0009570);;	--	--	--	--	Leucine-rich repeat extensin-like protein 5 OS=Arabidopsis thaliana OX=3702 GN=LRX5 PE=2 SV=2	PREDICTED: uncharacterized protein LOC107276217 [Oryza sativa Japonica Group]
LOC_Os10g39710	30361.1	13173.5	-1.16177	0.000163904	0.00108628	down	[G]	Carbohydrate transport and metabolism	Biological Process: biosynthetic process (GO:0009058);; Cellular Component: cytoplasmic vesicle (GO:0016023);; Molecular Function: strictosidine synthase activity (GO:0016844);;	--	[R]	General function prediction only	Strictosidine synthase;; SMP-30/Gluconolaconase/LRE-like region	Protein STRICTOSIDINE SYNTHASE-LIKE 5 OS=Arabidopsis thaliana OX=3702 GN=SSL5 PE=2 SV=1	PREDICTED: protein STRICTOSIDINE SYNTHASE-LIKE 5 [Oryza sativa Japonica Group]
LOC_Os10g19930	56.7223	19.1364	-1.3595	0.0143058	0.0461472	down	--	--	Molecular Function: DNA binding (GO:0003677);; Molecular Function: serine-type endopeptidase activity (GO:0004252);; Biological Process: DNA recombination (GO:0006310);; Biological Process: proteolysis (GO:0006508);; Molecular Function: zinc ion binding (GO:0008270);; Cellular Component: plastid (GO:0009536);; Biological Process: DNA integration (GO:0015074);;	--	[Z]	Cytoskeleton	Domain of unknown function (DUF834);; Domain of unknown function (DUF834)	Formin-like protein 18 OS=Oryza sativa subsp. japonica OX=39947 GN=FH18 PE=2 SV=1	retrotransposon protein, putative, unclassified [Oryza sativa Japonica Group]
LOC_Os04g09830	132.452	32.9066	-1.7082	0.00369601	0.0151952	down	--	--	--	--	--	--	Protein of unknown function (DUF390);; Putative gypsy type transposon	Vegetative cell wall protein gp1 OS=Chlamydomonas reinhardtii OX=3055 GN=GP1 PE=1 SV=1	OSJNBa0096F01.6 [Oryza sativa Japonica Group]
LOC_Os03g05430	195.439	46.4814	-1.96514	1.26983e-07	2.02681e-06	down	[U]	Intracellular trafficking, secretion, and vesicular transport	Biological Process: protein processing involved in protein targeting to mitochondrion (GO:0006627);; Molecular Function: serine-type peptidase activity (GO:0008236);; Biological Process: production of ta-siRNAs involved in RNA interference (GO:0010267);; Cellular Component: integral component of membrane (GO:0016021);; Biological Process: production of miRNAs involved in gene silencing by miRNA (…	K09648|6e-87|osa:9271486|IMP2;EC:3.4.21.-|Os03g0147900	[OU]	--	Peptidase S24-like;; Signal peptidase, peptidase S26	Thylakoidal processing peptidase 1, chloroplastic OS=Arabidopsis thaliana OX=3702 GN=TPP1 PE=2 SV=2	PREDICTED: mitochondrial inner membrane protease subunit 2 [Oryza sativa Japonica Group]
LOC_Os10g33790	102.611	19.2414	-2.20252	2.215e-06	2.57213e-05	down	--	--	Cellular Component: chloroplast envelope (GO:0009941);;	--	--	--	Protein CHAPERONE-LIKE PROTEIN OF POR1-like	--	PREDICTED: uncharacterized protein LOC4348904 isoform X2 [Oryza sativa Japonica Group]
LOC_Os01g62290	31692.2	8259.9	-1.87197	9.5593e-10	2.40282e-08	down	[O]	Posttranslational modification, protein turnover, chaperones	Molecular Function: ATP binding (GO:0005524);;	K03283|0.0|osa:4327388|HSPA1_8;HSPA1_8|Os01g0840100; K03283 heat shock 70kDa protein 1/8	[O]	Posttranslational modification, protein turnover, chaperones	Hsp70 protein;; MreB/Mbl protein;; NAD-specific glutamate dehydrogenase	Probable mediator of RNA polymerase II transcription subunit 37c OS=Arabidopsis thaliana OX=3702 GN=MED37C PE=1 SV=1	PREDICTED: probable mediator of RNA polymerase II transcription subunit 37c [Oryza sativa Japonica Group]
MSTRG.8144	1080.36	421.302	-1.27127	0.00191479	0.0088211	down	--	--	Molecular Function: actin binding (GO:0003779);; Molecular Function: phosphoprotein phosphatase activity (GO:0004721);; Cellular Component: spindle (GO:0005819);; Molecular Function: microtubule binding (GO:0008017);; Cellular Component: phragmoplast (GO:0009524);; Biological Process: microsporogenesis (GO:0009556);; Cellular Component: preprophase band (GO:0009574);; Molecular Function: actin fi…	--	[AR]	--	--	Formin-like protein 14 OS=Arabidopsis thaliana OX=3702 GN=FH14 PE=3 SV=3	hypothetical protein BU14_0147s0014 [Porphyra umbilicalis]
LOC_Os02g25080	3193.45	737.638	-2.02978	4.95069e-10	1.32023e-08	down	--	--	Cellular Component: plastid (GO:0009536);;	--	[R]	General function prediction only	--	Uncharacterized protein At4g22758 OS=Arabidopsis thaliana OX=3702 GN=At4g22758 PE=2 SV=1	PREDICTED: uncharacterized protein At4g22758 isoform X2 [Oryza sativa Japonica Group]
LOC_Os08g34010	5282.19	867.607	-2.06573	0.00212551	0.00962972	down	--	--	Molecular Function: DNA binding (GO:0003677);; Cellular Component: nucleus (GO:0005634);; Biological Process: regulation of transcription, DNA-templated (GO:0006355);; Molecular Function: metal ion binding (GO:0046872);;	--	--	--	ZF-HD protein dimerisation region	Zinc-finger homeodomain protein 10 OS=Oryza sativa subsp. japonica OX=39947 GN=ZHD10 PE=3 SV=1	PREDICTED: zinc-finger homeodomain protein 10 isoform X2 [Oryza sativa Japonica Group]
LOC_Os02g38508	20.3001	2.87295	-2.01394	0.00673853	0.0248881	down	--	--	Molecular Function: protein serine/threonine phosphatase activity (GO:0004722);; Biological Process: protein dephosphorylation (GO:0006470);; Molecular Function: metal ion binding (GO:0046872);;	--	[WV]	--	Protein of unknown function (DUF295)	--	hypothetical protein [Oryza sativa Japonica Group]
LOC_Os11g36030	243.687	97.0834	-1.2819	1.42987e-05	0.000131848	down	--	--	Molecular Function: DNA binding (GO:0003677);;	--	--	--	Zinc-finger domain of monoamine-oxidase A repressor R1	Sulfated surface glycoprotein 185 OS=Volvox carteri OX=3067 PE=1 SV=1	PREDICTED: cell division cycle-associated protein 7 [Oryza sativa Japonica Group]
LOC_Os02g38804	39174.4	17794	-1.12215	1.46032e-08	2.91535e-07	down	[T]	Signal transduction mechanisms	Molecular Function: protein serine/threonine phosphatase activity (GO:0004722);; Biological Process: protein dephosphorylation (GO:0006470);; Cellular Component: cytoplasmic vesicle (GO:0016023);; Molecular Function: metal ion binding (GO:0046872);;	--	[T]	Signal transduction mechanisms	Protein phosphatase 2C	Probable protein phosphatase 2C 20 OS=Oryza sativa subsp. japonica OX=39947 GN=Os02g0600000 PE=3 SV=2	RecName: Full=Probable protein phosphatase 2C 20; Short=OsPP2C20
LOC_Os11g12730	40.2742	9.13224	-1.80872	0.00222072	0.00998464	down	--	--	Cellular Component: mitochondrion (GO:0005739);; Biological Process: proteolysis (GO:0006508);; Molecular Function: cysteine-type peptidase activity (GO:0008234);; Cellular Component: plastid (GO:0009536);; Biological Process: protein ubiquitination (GO:0016567);;	--	--	--	Transposase family tnp2;; Domain of unknown function (DUF4218);; Transposase-associated domain;; Domain of unknown function (DUF4216);; Ulp1 protease family, C-terminal catalytic domain	--	transposon protein, putative, CACTA, En/Spm sub-class [Oryza sativa Japonica Group]
MSTRG.11814	263.441	109.178	-1.20817	0.000990086	0.00506333	down	--	--	Molecular Function: phosphoprotein phosphatase activity (GO:0004721);;	--	--	--	--	Formin-like protein 5 OS=Oryza sativa subsp. japonica OX=39947 GN=FH5 PE=2 SV=2	formin-like protein 20 [Hevea brasiliensis]
LOC_Os06g46140	249.434	89.5244	-1.38166	0.000641484	0.00349404	down	--	--	--	--	--	--	--	--	PREDICTED: uncharacterized protein LOC4341816 [Oryza sativa Japonica Group]
LOC_Os06g23770	10979.1	3345.03	-1.62283	1.49229e-05	0.000136682	down	--	--	--	--	--	--	--	Formin-like protein 16 OS=Oryza sativa subsp. japonica OX=39947 GN=FH16 PE=2 SV=1	hypothetical protein BU14_0023s0070 [Porphyra umbilicalis]
LOC_Os03g49160	161.883	37.1708	-1.95755	1.43169e-05	0.000131949	down	--	--	--	--	--	--	--	--	hypothetical protein [Oryza sativa Japonica Group]
LOC_Os06g04870	105.944	17.609	-2.24552	6.26284e-05	0.000473582	down	--	--	Molecular Function: DNA-binding transcription factor activity (GO:0003700);; Cellular Component: nucleus (GO:0005634);; Biological Process: regulation of transcription, DNA-templated (GO:0006355);; Molecular Function: sequence-specific DNA binding (GO:0043565);;	--	[K]	Transcription	Homeobox domain;; Homeobox associated leucine zipper	Homeobox-leucine zipper protein HOX2 OS=Oryza sativa subsp. japonica OX=39947 GN=HOX2 PE=1 SV=1	PREDICTED: homeobox-leucine zipper protein HOX2 [Oryza sativa Japonica Group]
LOC_Os10g35300	9.08537	0	-2.18857	0.00846524	0.0301308	down	[TK]	--	Molecular Function: DNA binding (GO:0003677);; Biological Process: regulation of transcription, DNA-templated (GO:0006355);;	--	--	--	Dof domain, zinc finger	Dof zinc finger protein 1 OS=Oryza sativa subsp. japonica OX=39947 GN=DOF1 PE=2 SV=1	hypothetical protein OsI_34176 [Oryza sativa Indica Group]
LOC_Os06g36320	180.463	72.4682	-1.26007	0.000165774	0.00109622	down	[S]	Function unknown	Molecular Function: protein serine/threonine kinase activity (GO:0004674);; Molecular Function: ATP binding (GO:0005524);; Biological Process: protein phosphorylation (GO:0006468);; Cellular Component: cytoplasmic vesicle (GO:0016023);;	--	--	--	Protein kinase domain;; Protein tyrosine kinase;; Leucine rich repeat;; Leucine Rich repeats (2 copies);; Leucine Rich Repeat	Receptor-like protein kinase HSL1 OS=Arabidopsis thaliana OX=3702 GN=HSL1 PE=2 SV=1	putative leucine-rich receptor-like protein kinase [Oryza sativa Japonica Group]
LOC_Os08g44230	584.785	259.157	-1.14096	3.82074e-05	0.000309163	down	[R]	General function prediction only	Molecular Function: ATP binding (GO:0005524);; Cellular Component: peroxisomal membrane (GO:0005778);; Biological Process: fatty acid beta-oxidation (GO:0006635);; Molecular Function: zinc ion binding (GO:0008270);; Cellular Component: integral component of membrane (GO:0016021);; Cellular Component: cytoplasmic vesicle (GO:0016023);; Biological Process: protein import into peroxisome matrix (GO:…	--	[R]	General function prediction only	DHHC palmitoyltransferase	Probable protein S-acyltransferase 19 OS=Arabidopsis thaliana OX=3702 GN=PAT19 PE=2 SV=1	PREDICTED: probable protein S-acyltransferase 19 [Oryza sativa Japonica Group]
LOC_Os03g49430	10940.7	1144.46	-3.16427	2.33452e-30	9.50181e-28	down	--	--	Cellular Component: spliceosomal complex (GO:0005681);; Cellular Component: mitochondrion (GO:0005739);; Biological Process: RNA splicing (GO:0008380);;	K12817|1e-142|vvi:100247737|PRPF18, PRP18;PRPF18, PRP18|hypothetical protein LOC100247737; K12817 pre-mRNA-splicing factor 18	[A]	RNA processing and modification	Prp18 domain;; pre-mRNA processing factor 4 (PRP4) like	Formin-like protein 5 OS=Oryza sativa subsp. japonica OX=39947 GN=FH5 PE=2 SV=2	PREDICTED: pre-mRNA-splicing factor 18 isoform X1 [Oryza sativa Japonica Group]
LOC_Os03g62860	8.56515	0	-2.18938	0.00845728	0.030109	down	--	--	Molecular Function: hydrolase activity, hydrolyzing O-glycosyl compounds (GO:0004553);; Biological Process: carbohydrate metabolic process (GO:0005975);; Cellular Component: cytoplasmic vesicle (GO:0016023);;	--	--	--	Glycosyl hydrolases family 17;; X8 domain	Probable glucan endo-1,3-beta-glucosidase A6 OS=Arabidopsis thaliana OX=3702 GN=A6 PE=2 SV=1	PREDICTED: probable glucan endo-1,3-beta-glucosidase A6 [Oryza sativa Japonica Group]
LOC_Os04g58610	744.435	203.34	-1.81722	9.84125e-11	3.04892e-09	down	[L]	Replication, recombination and repair	Molecular Function: DNA-binding transcription factor activity (GO:0003700);; Molecular Function: aspartic-type endopeptidase activity (GO:0004190);; Molecular Function: protein kinase activity (GO:0004672);; Cellular Component: nucleus (GO:0005634);; Biological Process: regulation of transcription, DNA-templated (GO:0006355);; Biological Process: proteolysis (GO:0006508);; Cellular Component: pla…	--	[R]	General function prediction only	Integrase core domain;; Chromo (CHRromatin Organisation MOdifier) domain	--	Os04g0682600, partial [Oryza sativa Japonica Group]
LOC_Os07g45620	468.384	94.2518	-2.19419	2.17316e-09	5.06153e-08	down	[L]	Replication, recombination and repair	Molecular Function: nucleic acid binding (GO:0003676);; Molecular Function: RNA-DNA hybrid ribonuclease activity (GO:0004523);; Cellular Component: mitochondrion (GO:0005739);; Cellular Component: plastid (GO:0009536);; Biological Process: DNA integration (GO:0015074);; Biological Process: RNA phosphodiester bond hydrolysis, endonucleolytic (GO:0090502);;	--	[R]	General function prediction only	Integrase core domain;; Reverse transcriptase-like;; Retrotransposon gag protein	Formin-like protein 6 OS=Oryza sativa subsp. japonica OX=39947 GN=FH6 PE=2 SV=2	retrotransposon protein, putative, unclassified [Oryza sativa Japonica Group]
LOC_Os01g34610	239.586	12.062	-4.00791	8.66447e-22	1.34987e-19	down	--	--	--	--	--	--	SANTA (SANT Associated)	Protein EMBRYO DEFECTIVE 1674 OS=Arabidopsis thaliana OX=3702 GN=EMB1674 PE=2 SV=1	PREDICTED: uncharacterized protein LOC4327793 isoform X1 [Oryza sativa Japonica Group]
LOC_Os02g55710	48380.7	23582.9	-1.02259	1.12494e-07	1.82504e-06	down	--	--	Cellular Component: cytoplasmic vesicle (GO:0016023);;	--	--	--	--	--	hypothetical protein OsI_09313 [Oryza sativa Indica Group]
LOC_Os07g39620	15255.7	4126.89	-1.76829	1.14003e-05	0.00010854	down	--	--	--	--	--	--	C2 domain	Proline-rich receptor-like protein kinase PERK9 OS=Arabidopsis thaliana OX=3702 GN=PERK9 PE=1 SV=1	hypothetical protein OsJ_24910 [Oryza sativa Japonica Group]
LOC_Os03g25840	177.664	68.5137	-1.2605	0.00676267	0.0249631	down	[T]	Signal transduction mechanisms	Biological Process: amino acid transmembrane transport (GO:0003333);; Molecular Function: amino acid transmembrane transporter activity (GO:0015171);; Cellular Component: integral component of membrane (GO:0016021);;	--	[E]	Amino acid transport and metabolism	Amino acid permease;; Amino acid permease	Probable polyamine transporter At3g13620 OS=Arabidopsis thaliana OX=3702 GN=At3g13620 PE=2 SV=1	putative amino acid permease [Oryza sativa Japonica Group]
LOC_Os02g05360	2206.18	691.172	-1.53229	0.000956683	0.00491256	down	--	--	Cellular Component: mitochondrion (GO:0005739);;	--	--	--	Protein of unknown function (DUF1668)	Vegetative cell wall protein gp1 OS=Chlamydomonas reinhardtii OX=3055 GN=GP1 PE=1 SV=1	PREDICTED: uncharacterized protein LOC4328288 [Oryza sativa Japonica Group]
LOC_Os02g57110	1556.02	626.765	-1.229	0.0023799	0.0105777	down	--	--	Biological Process: lipid metabolic process (GO:0006629);; Cellular Component: cytoplasmic vesicle (GO:0016023);; Molecular Function: hydrolase activity, acting on ester bonds (GO:0016788);;	--	--	--	GDSL-like Lipase/Acylhydrolase	GDSL esterase/lipase At5g33370 OS=Arabidopsis thaliana OX=3702 GN=At5g33370 PE=2 SV=1	PREDICTED: GDSL esterase/lipase At5g33370 [Oryza sativa Japonica Group]
LOC_Os01g60870	272.305	87.1942	-1.49933	0.00147738	0.00710936	down	--	--	Molecular Function: monooxygenase activity (GO:0004497);; Molecular Function: iron ion binding (GO:0005506);; Molecular Function: oxidoreductase activity, acting on paired donors, with incorporation or reduction of molecular oxygen (GO:0016705);; Molecular Function: heme binding (GO:0020037);; Biological Process: oxidation-reduction process (GO:0055114);;	--	[QI]	--	--	Cytochrome P450 86A7 OS=Arabidopsis thaliana OX=3702 GN=CYP86A7 PE=2 SV=1	PREDICTED: uncharacterized protein LOC107277480 [Oryza sativa Japonica Group]
LOC_Os01g19548	218.037	77.361	-1.42789	5.05136e-05	0.000394052	down	--	--	Molecular Function: DNA binding (GO:0003677);; Cellular Component: mitochondrion (GO:0005739);;	--	[R]	General function prediction only	PPR repeat family;; PPR repeat;; Pentatricopeptide repeat domain;; Tetratricopeptide repeat;; PPR repeat	Pentatricopeptide repeat-containing protein At4g01990, mitochondrial OS=Arabidopsis thaliana OX=3702 GN=At4g01990 PE=2 SV=1	PREDICTED: pentatricopeptide repeat-containing protein At4g01990, mitochondrial [Oryza sativa Japonica Group]
LOC_Os10g22630	115415	56528.3	-1.00008	0.000330426	0.00198726	down	--	--	Cellular Component: mitochondrion (GO:0005739);; Cellular Component: plastid (GO:0009536);;	--	--	--	--	Leucine-rich repeat extensin-like protein 5 OS=Arabidopsis thaliana OX=3702 GN=LRX5 PE=2 SV=2	expressed protein [Oryza sativa Japonica Group]
LOC_Os07g40230	353.238	77.7951	-1.94507	0.000167686	0.00110773	down	--	--	Cellular Component: mitochondrion (GO:0005739);;	--	--	--	--	--	ankyrin repeat protein-like [Oryza sativa Japonica Group]
LOC_Os09g38660	53.5519	16.8949	-1.4297	0.0121123	0.0403234	down	--	--	Cellular Component: membrane (GO:0016020);;	--	--	--	Domain of unknown function (DUF4220);; Protein of unknown function, DUF594	--	PREDICTED: uncharacterized protein LOC9267744 [Oryza sativa Japonica Group]
LOC_Os10g25040	41266.6	4143.83	-3.07977	5.97417e-13	2.75141e-11	down	[J]	Translation, ribosomal structure and biogenesis	Biological Process: cellular aromatic compound metabolic process (GO:0006725);; Cellular Component: chloroplast (GO:0009507);; Biological Process: cellular nitrogen compound metabolic process (GO:0034641);; Biological Process: pigment metabolic process (GO:0042440);; Biological Process: primary metabolic process (GO:0044238);; Biological Process: cellular biosynthetic process (GO:0044249);; Biolo…	--	--	--	Red chlorophyll catabolite reductase (RCC reductase)	Red chlorophyll catabolite reductase (Fragment) OS=Hordeum vulgare OX=4513 GN=rccR PE=1 SV=1	PREDICTED: red chlorophyll catabolite reductase-like [Oryza sativa Japonica Group]
MSTRG.21879	11.9829	0	-2.55814	0.00208975	0.00949469	down	--	--	--	--	--	--	--	--	Os07g0464001 [Oryza sativa Japonica Group]
LOC_Os02g36990	1177	439.917	-1.38497	5.12376e-08	9.07697e-07	down	--	--	Cellular Component: microtubule associated complex (GO:0005875);; Biological Process: microtubule-based process (GO:0007017);;	--	[Z]	Cytoskeleton	Dynein light chain type 1	Dynein 8 kDa light chain, flagellar outer arm OS=Chlamydomonas reinhardtii OX=3055 PE=1 SV=1	PREDICTED: uncharacterized protein LOC4329776 [Oryza sativa Japonica Group]
MSTRG.1254	4078.02	1990.15	-1.01484	9.61787e-06	9.37908e-05	down	--	--	Cellular Component: nucleus (GO:0005634);; Biological Process: mitotic cell cycle (GO:0007067);; Biological Process: cell division (GO:0051301);;	--	[R]	General function prediction only	--	Cyclin-B2-2 OS=Oryza sativa subsp. japonica OX=39947 GN=CYCB2-2 PE=1 SV=1	Os12g0630751 [Oryza sativa Japonica Group]
MSTRG.5709	2534	1019.14	-1.24048	0.00121391	0.00601708	down	--	--	Molecular Function: structural constituent of cell wall (GO:0005199);;	--	--	--	--	Vegetative cell wall protein gp1 OS=Chlamydomonas reinhardtii OX=3055 GN=GP1 PE=1 SV=1	Os11g0141800, partial [Oryza sativa Japonica Group]
LOC_Os11g40590	7780.3	1514.9	-2.27792	1.06997e-13	5.64655e-12	down	--	--	--	--	--	--	Glycine-rich domain-containing protein-like	Glycine-rich domain-containing protein 1 OS=Arabidopsis thaliana OX=3702 GN=GRDP1 PE=2 SV=1	PREDICTED: glycine-rich domain-containing protein 1 [Oryza sativa Japonica Group]
LOC_Os07g20135	314.52	102.489	-1.49271	0.000788463	0.00416772	down	--	--	--	--	[K]	Transcription	--	Formin-like protein 5 OS=Oryza sativa subsp. japonica OX=39947 GN=FH5 PE=2 SV=2	Os07g0297200 [Oryza sativa Japonica Group]
LOC_Os01g60730	4060.37	844.231	-2.16386	3.69135e-10	1.02642e-08	down	--	--	Molecular Function: zinc ion binding (GO:0008270);;	--	[O]	Posttranslational modification, protein turnover, chaperones	Ring finger domain;; RING-like zinc finger;; Zinc finger, C3HC4 type (RING finger);; RING-H2 zinc finger domain;; Zinc finger, C3HC4 type (RING finger)	RING-H2 finger protein ATL74 OS=Arabidopsis thaliana OX=3702 GN=ATL74 PE=2 SV=1	PREDICTED: RING-H2 finger protein ATL74 [Oryza sativa Japonica Group]
LOC_Os06g49390	87.3921	29.4381	-1.42908	0.00222654	0.0100025	down	--	--	Molecular Function: ADP binding (GO:0043531);;	--	[T]	Signal transduction mechanisms	NB-ARC domain	Putative disease resistance protein RGA3 OS=Solanum bulbocastanum OX=147425 GN=RGA3 PE=2 SV=2	PREDICTED: putative disease resistance protein RGA3 isoform X1 [Oryza sativa Japonica Group]
LOC_Os07g33600	42.9123	6.80079	-2.08496	0.00229947	0.0102819	down	--	--	Molecular Function: iron ion binding (GO:0005506);; Molecular Function: oxidoreductase activity, acting on paired donors, with incorporation or reduction of molecular oxygen (GO:0016705);; Molecular Function: heme binding (GO:0020037);; Biological Process: oxidation-reduction process (GO:0055114);;	--	--	--	Cytochrome P450	Taxoid 14-beta-hydroxylase OS=Taxus cuspidata OX=99806 PE=1 SV=1	Cytochrome P450-like [Oryza sativa Japonica Group]
LOC_Os10g25210	432.655	143.046	-1.50021	0.000161918	0.00107618	down	--	--	--	--	--	--	F-box domain;; F-box-like;; F-box associated domain	Plant intracellular Ras-group-related LRR protein 5 OS=Oryza sativa subsp. japonica OX=39947 GN=IRL5 PE=2 SV=1	PREDICTED: F-box protein At5g49610 [Oryza sativa Japonica Group]
LOC_Os07g45920	43.0726	11.2612	-1.65345	0.00435223	0.0174352	down	--	--	--	--	[L]	Replication, recombination and repair	Myb/SANT-like DNA-binding domain;; DDE superfamily endonuclease	--	Os07g0652800 [Oryza sativa Japonica Group]
LOC_Os05g38670	768.659	343.11	-1.11972	0.000397552	0.00233196	down	[P]	Inorganic ion transport and metabolism	Cellular Component: vacuolar membrane (GO:0005774);; Molecular Function: cation transmembrane transporter activity (GO:0008324);; Cellular Component: endomembrane system (GO:0012505);; Cellular Component: integral component of membrane (GO:0016021);; Biological Process: cation transmembrane transport (GO:0098655);;	--	[P]	Inorganic ion transport and metabolism	Cation efflux family;; Dimerisation domain of Zinc Transporter	Metal tolerance protein 6 OS=Oryza sativa subsp. japonica OX=39947 GN=MTP6 PE=2 SV=2	hypothetical protein OsJ_18823 [Oryza sativa Japonica Group]
LOC_Os03g09030	123.667	55.9032	-1.06797	0.00909484	0.0319664	down	--	--	Cellular Component: cytoplasmic vesicle (GO:0016023);; Biological Process: L-arabinose metabolic process (GO:0046373);; Molecular Function: alpha-L-arabinofuranosidase activity (GO:0046556);;	--	[T]	Signal transduction mechanisms	--	Proline-rich receptor-like protein kinase PERK8 OS=Arabidopsis thaliana OX=3702 GN=PERK8 PE=1 SV=1	PREDICTED: uncharacterized protein LOC107280359 isoform X1 [Oryza sativa Japonica Group]
LOC_Os03g56600	918.491	149.471	-2.05118	0.00268706	0.0117111	down	--	--	Molecular Function: transporter activity (GO:0005215);; Cellular Component: mitochondrion (GO:0005739);; Biological Process: transport (GO:0006810);; Cellular Component: plastid (GO:0009536);; Cellular Component: integral component of membrane (GO:0016021);;	--	[R]	General function prediction only	--	Phosphoenolpyruvate/phosphate translocator 3, chloroplastic OS=Oryza sativa subsp. japonica OX=39947 GN=PPT3 PE=2 SV=1	hypothetical protein [Oryza sativa Japonica Group]
LOC_Os08g45200	2072.87	646.537	-1.62685	2.68755e-08	5.06126e-07	down	--	--	--	--	[U]	Intracellular trafficking, secretion, and vesicular transport	--	Exocyst complex component EXO84C OS=Arabidopsis thaliana OX=3702 GN=EXO84C PE=2 SV=1	PREDICTED: uncharacterized protein LOC4346359 isoform X4 [Oryza sativa Japonica Group]
MSTRG.9431	54.9782	2.43887	-3.45016	3.69993e-07	5.26545e-06	down	--	--	Cellular Component: integral component of membrane (GO:0016021);;	--	[A]	RNA processing and modification	--	Formin-like protein 16 OS=Oryza sativa subsp. japonica OX=39947 GN=FH16 PE=2 SV=1	hypothetical protein [Oryza sativa Japonica Group]
LOC_Os04g08630	61.2278	17.9375	-1.51112	0.0113657	0.0383341	down	--	--	--	--	--	--	--	--	hypothetical protein OsI_00701 [Oryza sativa Indica Group]
LOC_Os07g42200	38872.4	10077.6	-1.84381	8.11141e-07	1.05478e-05	down	[RTKL]	--	Molecular Function: protein serine/threonine kinase activity (GO:0004674);; Molecular Function: ATP binding (GO:0005524);; Cellular Component: mitochondrion (GO:0005739);; Biological Process: protein phosphorylation (GO:0006468);;	--	[T]	Signal transduction mechanisms	Protein tyrosine kinase;; Protein kinase domain	Serine/threonine-protein kinase RIPK OS=Arabidopsis thaliana OX=3702 GN=RIPK PE=1 SV=1	PREDICTED: serine/threonine-protein kinase At5g01020 [Oryza sativa Japonica Group]
LOC_Os11g28470	116.771	45.6217	-1.22198	0.0129778	0.04263	down	--	--	Cellular Component: cytoplasmic vesicle (GO:0016023);; Molecular Function: ADP binding (GO:0043531);;	--	[T]	Signal transduction mechanisms	NB-ARC domain	Disease resistance protein RGA2 OS=Solanum bulbocastanum OX=147425 GN=RGA2 PE=1 SV=1	PREDICTED: uncharacterized protein LOC9269597 [Oryza sativa Japonica Group]
LOC_Os02g10830	487.885	157.787	-1.47755	0.00223968	0.0100546	down	[E]	Amino acid transport and metabolism	Cellular Component: cytosol (GO:0005829);; Biological Process: cysteine biosynthetic process from serine (GO:0006535);; Biological Process: protein targeting to membrane (GO:0006612);; Molecular Function: serine O-acetyltransferase activity (GO:0009001);; Biological Process: response to wounding (GO:0009611);; Biological Process: response to fungus (GO:0009620);; Biological Process: jasmonic acid…	K00640|1e-152|osa:4324655|cysE;EC:2.3.1.30|Os01g0720700; K00640 serine O-acetyltransferase [EC:2.3.1.30]	[E]	Amino acid transport and metabolism	Serine acetyltransferase, N-terminal;; Bacterial transferase hexapeptide (six repeats)	Probable serine acetyltransferase 1 OS=Oryza sativa subsp. japonica OX=39947 GN=SAT1 PE=2 SV=1	PREDICTED: probable serine acetyltransferase 1 [Oryza sativa Japonica Group]
MSTRG.18967	203.225	92.8778	-1.05568	0.0115598	0.0388239	down	[M]	Cell wall/membrane/envelope biogenesis	--	--	[AR]	--	--	Putative formin-like protein 21a OS=Arabidopsis thaliana OX=3702 GN=FH21A PE=3 SV=1	Os05g0226101 [Oryza sativa Japonica Group]
LOC_Os07g07130	81.0618	19.1737	-1.7716	0.00288565	0.0123941	down	--	--	Molecular Function: nucleic acid binding (GO:0003676);; Biological Process: defense response (GO:0006952);; Molecular Function: zinc ion binding (GO:0008270);; Cellular Component: plastid (GO:0009536);; Biological Process: negative regulation of translation (GO:0017148);; Molecular Function: rRNA N-glycosylase activity (GO:0030598);;	--	--	--	--	--	PREDICTED: uncharacterized protein LOC4342483 [Oryza sativa Japonica Group]
LOC_Os06g45620	315.41	100.286	-1.51361	0.00118772	0.00590253	down	--	--	--	--	--	--	--	Nuclear pore complex protein NUP62 OS=Arabidopsis thaliana OX=3702 GN=NUP62 PE=1 SV=1	hypothetical protein OsJ_22291 [Oryza sativa Japonica Group]
LOC_Os11g04290	173.739	73.5352	-1.16042	0.0049651	0.0194034	down	--	--	Molecular Function: monooxygenase activity (GO:0004497);; Molecular Function: iron ion binding (GO:0005506);; Cellular Component: mitochondrion (GO:0005739);; Molecular Function: oxidoreductase activity, acting on paired donors, with incorporation or reduction of molecular oxygen (GO:0016705);; Molecular Function: heme binding (GO:0020037);; Biological Process: oxidation-reduction process (GO:005…	--	[QI]	--	Cytochrome P450	Cytochrome P450 94B3 OS=Arabidopsis thaliana OX=3702 GN=CYP94B3 PE=1 SV=1	PREDICTED: cytochrome P450 94B3 [Oryza sativa Japonica Group]
LOC_Os02g05970	269.431	127.8	-1.02861	0.00203469	0.00928282	down	[S]	Function unknown	Molecular Function: protein serine/threonine kinase activity (GO:0004674);; Molecular Function: ATP binding (GO:0005524);; Biological Process: protein phosphorylation (GO:0006468);; Cellular Component: integral component of membrane (GO:0016021);; Cellular Component: cytoplasmic vesicle (GO:0016023);;	--	--	--	Protein kinase domain;; Protein tyrosine kinase;; Leucine rich repeat;; Leucine Rich repeats (2 copies);; Leucine Rich Repeat;; Leucine rich repeat N-terminal domain	Tyrosine-sulfated glycopeptide receptor 1 OS=Arabidopsis thaliana OX=3702 GN=PSY1R PE=1 SV=1	PREDICTED: tyrosine-sulfated glycopeptide receptor 1 [Oryza sativa Japonica Group]
LOC_Os04g51009	898.718	426.174	-1.04979	4.17796e-05	0.000333877	down	--	--	Molecular Function: protein serine/threonine kinase activity (GO:0004674);; Molecular Function: ATP binding (GO:0005524);; Biological Process: protein phosphorylation (GO:0006468);; Cellular Component: cytoplasmic vesicle (GO:0016023);; Molecular Function: polysaccharide binding (GO:0030247);;	--	--	--	Wall-associated kinase	--	hypothetical protein OsI_17239 [Oryza sativa Indica Group]
LOC_Os01g04560	93.6756	10.3257	-2.69358	5.08189e-06	5.36896e-05	down	[L]	Replication, recombination and repair	Cellular Component: cytoplasmic vesicle (GO:0016023);; Molecular Function: kinase activity (GO:0016301);; Molecular Function: polysaccharide binding (GO:0030247);;	--	[T]	Signal transduction mechanisms	Wall-associated receptor kinase C-terminal;; Wall-associated receptor kinase galacturonan-binding	LEAF RUST 10 DISEASE-RESISTANCE LOCUS RECEPTOR-LIKE PROTEIN KINASE-like 1.2 OS=Arabidopsis thaliana OX=3702 GN=LRK10L-1.2 PE=2 SV=3	hypothetical protein [Oryza sativa Japonica Group]
LOC_Os09g39260	5391.82	1887.62	-1.44786	2.18114e-05	0.000189944	down	[E]	Amino acid transport and metabolism	Molecular Function: prephenate dehydratase activity (GO:0004664);; Biological Process: L-phenylalanine biosynthetic process (GO:0009094);; Cellular Component: plastid (GO:0009536);; Molecular Function: amino acid binding (GO:0016597);;	K05359|0.0|osa:4347877|ADT, PDT;EC:4.2.1.91 4.2.1.51|Os09g0566000	[E]	Amino acid transport and metabolism	Prephenate dehydratase	Arogenate dehydratase/prephenate dehydratase 6, chloroplastic OS=Arabidopsis thaliana OX=3702 GN=ADT6 PE=1 SV=1	Os09g0566000 [Oryza sativa Japonica Group]
LOC_Os07g31430	52.4308	11.92	-1.81972	0.00186733	0.0086276	down	--	--	Cellular Component: cytoplasmic vesicle (GO:0016023);;	--	--	--	Phosphate-induced protein 1 conserved region	Protein EXORDIUM-like 5 OS=Arabidopsis thaliana OX=3702 GN=EXL5 PE=2 SV=1	PREDICTED: protein EXORDIUM-like 5 [Oryza sativa Japonica Group]
LOC_Os04g23760	25.3909	2.46485	-2.3631	0.00154109	0.0073577	down	[RTKL]	--	Molecular Function: protein serine/threonine kinase activity (GO:0004674);; Molecular Function: ATP binding (GO:0005524);; Biological Process: protein phosphorylation (GO:0006468);; Cellular Component: membrane (GO:0016020);; Cellular Component: cytoplasmic vesicle (GO:0016023);; Biological Process: recognition of pollen (GO:0048544);;	--	--	--	Protein kinase domain;; Protein tyrosine kinase;; D-mannose binding lectin;; S-locus glycoprotein domain;; PAN-like domain	G-type lectin S-receptor-like serine/threonine-protein kinase SD2-5 OS=Arabidopsis thaliana OX=3702 GN=SD25 PE=1 SV=1	PREDICTED: G-type lectin S-receptor-like serine/threonine-protein kinase SD2-5 [Oryza sativa Japonica Group]
LOC_Os02g38490	15490.3	3364.08	-2.17544	6.76681e-32	3.19325e-29	down	--	--	Molecular Function: protein serine/threonine phosphatase activity (GO:0004722);; Biological Process: protein dephosphorylation (GO:0006470);; Molecular Function: metal ion binding (GO:0046872);;	--	--	--	--	--	PREDICTED: uncharacterized protein LOC4329876 isoform X1 [Oryza sativa Japonica Group]
LOC_Os09g23720	96.3414	34.0141	-1.36441	0.00403897	0.0163684	down	--	--	Cellular Component: endoplasmic reticulum (GO:0005783);; Biological Process: protein retention in ER lumen (GO:0006621);; Cellular Component: integral component of membrane (GO:0016021);; Cellular Component: cytoplasmic vesicle (GO:0016023);; Molecular Function: ER retention sequence binding (GO:0046923);;	--	--	--	--	Protein XRI1 OS=Arabidopsis thaliana OX=3702 GN=XRI1 PE=1 SV=2	PREDICTED: protein XRI1 isoform X1 [Oryza sativa Japonica Group]
LOC_Os10g36229	69.7612	29.7822	-1.13705	0.00873449	0.0309404	down	--	--	Molecular Function: DNA binding (GO:0003677);; Molecular Function: DNA-binding transcription factor activity (GO:0003700);; Molecular Function: valine-tRNA ligase activity (GO:0004832);; Molecular Function: ATP binding (GO:0005524);; Cellular Component: nucleus (GO:0005634);; Cellular Component: mitochondrion (GO:0005739);; Biological Process: regulation of transcription, DNA-templated (GO:000635…	--	[OT]	--	JAB1/Mov34/MPN/PAD-1 ubiquitin protease	Kinesin-like protein KIN-14G OS=Oryza sativa subsp. japonica OX=39947 GN=KIN14G PE=2 SV=2	Mov34/MPN/PAD-1 family, putative [Oryza sativa Japonica Group]
LOC_Os04g12480	642.093	262.71	-1.25761	6.68599e-07	8.91127e-06	down	[J]	Translation, ribosomal structure and biogenesis	Molecular Function: RNA binding (GO:0003723);; Cellular Component: integral component of membrane (GO:0016021);;	--	[J]	Translation, ribosomal structure and biogenesis	Pumilio-family RNA binding repeat;; CPL (NUC119) domain	Pumilio homolog 2 OS=Arabidopsis thaliana OX=3702 GN=APUM2 PE=1 SV=1	OSJNBa0014F04.24 [Oryza sativa Japonica Group]
LOC_Os05g17604	2985.01	871.602	-1.71913	4.40542e-09	9.70336e-08	down	[S]	Function unknown	Molecular Function: protein serine/threonine kinase activity (GO:0004674);; Molecular Function: ATP binding (GO:0005524);; Cellular Component: mitochondrion (GO:0005739);; Biological Process: protein phosphorylation (GO:0006468);;	--	--	--	Protein tyrosine kinase;; Protein kinase domain;; Di-glucose binding within endoplasmic reticulum;; Leucine rich repeat;; Leucine Rich repeats (2 copies)	Probable LRR receptor-like serine/threonine-protein kinase At1g56130 OS=Arabidopsis thaliana OX=3702 GN=At1g56130 PE=2 SV=2	PREDICTED: probable LRR receptor-like serine/threonine-protein kinase At1g56130 isoform X1 [Oryza sativa Japonica Group]
LOC_Os07g35630	14754.5	5730.32	-1.34641	1.55798e-12	6.62262e-11	down	--	--	Molecular Function: nucleic acid binding (GO:0003676);; Molecular Function: protein kinase activity (GO:0004672);; Molecular Function: ATP binding (GO:0005524);; Biological Process: protein phosphorylation (GO:0006468);; Biological Process: transport (GO:0006810);; Cellular Component: cytoplasmic vesicle (GO:0016023);;	--	--	--	Reverse transcriptase-like;; Protein tyrosine kinase;; Protein kinase domain	Cysteine-rich receptor-like protein kinase 6 OS=Oryza sativa subsp. japonica OX=39947 GN=CRK6 PE=1 SV=1	Os07g0540500 [Oryza sativa Japonica Group]
LOC_Os08g38460	4019.22	1048.01	-1.79519	3.92487e-05	0.000316096	down	--	--	Molecular Function: zinc ion binding (GO:0008270);;	--	[O]	Posttranslational modification, protein turnover, chaperones	Ring finger domain;; Zinc finger, C3HC4 type (RING finger);; Zinc finger, C3HC4 type (RING finger);; RING-like zinc finger;; RING-H2 zinc finger domain;; Prokaryotic RING finger family 4;; zinc-RING finger domain;; Zinc finger, C3HC4 type (RING finger);; RING-type zinc-finger;; Anaphase-promoting complex subunit 11 RING-H2 finger;; RING-variant domain	Probable E3 ubiquitin-protein ligase XERICO OS=Arabidopsis thaliana OX=3702 GN=XERICO PE=1 SV=1	PREDICTED: probable E3 ubiquitin-protein ligase XERICO [Oryza sativa Japonica Group]
LOC_Os06g04070	40319.7	17803.4	-1.13502	0.000335938	0.00201594	down	[E]	Amino acid transport and metabolism	Biological Process: arginine catabolic process (GO:0006527);; Biological Process: spermidine biosynthetic process (GO:0008295);; Molecular Function: arginine decarboxylase activity (GO:0008792);; Biological Process: response to cold (GO:0009409);; Biological Process: putrescine biosynthetic process (GO:0009446);;	K01583|0.0|osa:4340008|E4.1.1.19;EC:4.1.1.19|Os06g0131300; K01583 arginine decarboxylase [EC:4.1.1.19]	--	--	Pyridoxal-dependent decarboxylase, pyridoxal binding domain	Arginine decarboxylase 1 OS=Oryza sativa subsp. japonica OX=39947 GN=ADC1 PE=1 SV=1	PREDICTED: arginine decarboxylase 1 [Oryza sativa Japonica Group]
MSTRG.13093	637.351	246.238	-1.25923	0.00600578	0.0226089	down	--	--	Molecular Function: DNA binding (GO:0003677);; Molecular Function: DNA-binding transcription factor activity (GO:0003700);; Cellular Component: nucleus (GO:0005634);; Biological Process: transcription, DNA-templated (GO:0006351);;	--	--	--	--	NAC domain-containing protein 90 OS=Arabidopsis thaliana OX=3702 GN=NAC090 PE=1 SV=1	Putative myosin heavy chain [Oryza sativa Japonica Group]
LOC_Os03g19050	18.9066	2.05918	-2.16145	0.00476251	0.018767	down	--	--	Molecular Function: nucleic acid binding (GO:0003676);; Molecular Function: aspartic-type endopeptidase activity (GO:0004190);; Molecular Function: protein serine/threonine kinase activity (GO:0004674);; Molecular Function: ATP binding (GO:0005524);; Biological Process: protein phosphorylation (GO:0006468);; Biological Process: proteolysis (GO:0006508);; Molecular Function: zinc ion binding (GO:0…	--	--	--	Plant mobile domain;; MuDR family transposase;; Domain of unknown function (DUF1979);; MULE transposase domain	Serine/threonine-protein phosphatase 7 long form homolog OS=Arabidopsis thaliana OX=3702 GN=MAIL3 PE=2 SV=1	SWIM zinc finger family protein [Oryza sativa Japonica Group]
LOC_Os01g09500	502.067	210.289	-1.20928	0.000106482	0.000745944	down	--	--	--	--	--	--	--	--	Os01g0191000 [Oryza sativa Japonica Group]
LOC_Os11g04560	911.336	66.3158	-3.59138	1.107e-23	2.21135e-21	down	[TZDR]	--	Molecular Function: calcium ion binding (GO:0005509);; Cellular Component: plastid (GO:0009536);;	--	[T]	Signal transduction mechanisms	EF hand;; EF hand;; EF-hand domain;; EF-hand domain pair;; EF-hand domain pair	Probable calcium-binding protein CML36 OS=Arabidopsis thaliana OX=3702 GN=CML36 PE=2 SV=1	PREDICTED: probable calcium-binding protein CML36 [Oryza sativa Japonica Group]
LOC_Os01g60850	1763.17	611.038	-1.48507	6.52583e-08	1.12666e-06	down	--	--	--	--	--	--	Plant protein of unknown function (DUF641)	Protein GRAVITROPIC IN THE LIGHT 1 OS=Arabidopsis thaliana OX=3702 GN=GIL1 PE=2 SV=1	PREDICTED: uncharacterized protein LOC4327574 isoform X2 [Oryza sativa Japonica Group]
LOC_Os04g21930	70.9337	3.75409	-3.45328	5.01718e-08	8.89785e-07	down	--	--	Molecular Function: protein kinase activity (GO:0004672);; Molecular Function: ATP binding (GO:0005524);; Biological Process: protein phosphorylation (GO:0006468);; Biological Process: proteolysis (GO:0006508);; Molecular Function: cysteine-type peptidase activity (GO:0008234);; Cellular Component: plastid (GO:0009536);;	--	--	--	Transposase family tnp2;; Domain of unknown function (DUF4218);; Ulp1 protease family, C-terminal catalytic domain	Sulfated surface glycoprotein 185 OS=Volvox carteri OX=3067 PE=1 SV=1	OSJNBa0065J03.20 [Oryza sativa Japonica Group]
MSTRG.19422	84.0776	27.8865	-1.42176	0.00498095	0.0194513	down	--	--	--	--	--	--	--	--	retrotransposon protein, putative, Ty3-gypsy subclass [Oryza sativa Japonica Group]
MSTRG.22224	201.578	14.2145	-3.30206	5.78102e-09	1.24002e-07	down	--	--	Molecular Function: transmembrane receptor protein serine/threonine kinase activity (GO:0004675);; Molecular Function: ATP binding (GO:0005524);; Cellular Component: plasma membrane (GO:0005886);; Biological Process: protein phosphorylation (GO:0006468);; Biological Process: cell surface receptor signaling pathway (GO:0007166);; Cellular Component: integral component of membrane (GO:0016021);; Mo…	--	[T]	Signal transduction mechanisms	--	Proline-rich receptor-like protein kinase PERK9 OS=Arabidopsis thaliana OX=3702 GN=PERK9 PE=1 SV=1	hypothetical protein AURANDRAFT_71291, partial [Aureococcus anophagefferens]
LOC_Os10g32509	94.3707	42.2735	-1.07233	0.0145287	0.0467367	down	[R]	General function prediction only	Cellular Component: plastid (GO:0009536);;	--	--	--	--	Formin-like protein 6 OS=Oryza sativa subsp. japonica OX=39947 GN=FH6 PE=2 SV=2	hypothetical protein [Oryza sativa Japonica Group]
LOC_Os12g07120	1279.56	193.773	-2.12797	0.00189483	0.00874028	down	--	--	Molecular Function: DNA-binding transcription factor activity (GO:0003700);; Biological Process: regulation of transcription, DNA-templated (GO:0006355);; Molecular Function: zinc ion binding (GO:0008270);; Molecular Function: sequence-specific DNA binding (GO:0043565);;	--	[K]	Transcription	GATA zinc finger	GATA transcription factor 4 OS=Arabidopsis thaliana OX=3702 GN=GATA4 PE=2 SV=1	Os12g0168800 [Oryza sativa Japonica Group]
LOC_Os07g32010	1777.41	648.461	-1.37225	0.00037394	0.00220857	down	--	--	Biological Process: metabolic process (GO:0008152);; Cellular Component: cytoplasmic vesicle (GO:0016023);; Molecular Function: transferase activity, transferring hexosyl groups (GO:0016758);;	--	[GC]	--	UDP-glucoronosyl and UDP-glucosyl transferase	UDP-glycosyltransferase 71K1 OS=Malus domestica OX=3750 GN=UGT71K1 PE=1 SV=1	PREDICTED: anthocyanidin 3-O-glucosyltransferase 2 [Oryza sativa Japonica Group]
MSTRG.24995	1053.39	126.496	-2.28289	0.00151139	0.0072382	down	--	--	Molecular Function: phosphoprotein phosphatase activity (GO:0004721);;	--	--	--	--	Formin-like protein 3 OS=Oryza sativa subsp. japonica OX=39947 GN=FH3 PE=2 SV=2	hypothetical protein [Oryza sativa Japonica Group]
LOC_Os05g14440	84.7085	20.7981	-1.8059	0.000360325	0.00213786	down	--	--	Molecular Function: nucleic acid binding (GO:0003676);; Molecular Function: protein dimerization activity (GO:0046983);;	--	--	--	Domain of unknown function (DUF4371);; hAT family C-terminal dimerisation region	--	hypothetical protein [Oryza sativa Japonica Group]
MSTRG.10689	190.293	63.0206	-1.43031	0.0046821	0.0185219	down	--	--	Molecular Function: phosphoprotein phosphatase activity (GO:0004721);;	--	--	--	--	Formin-like protein 5 OS=Oryza sativa subsp. japonica OX=39947 GN=FH5 PE=2 SV=2	hypothetical protein RHOBADRAFT_52560, partial [Rhodotorula graminis WP1]
LOC_Os01g48290	1203.72	91.8085	-2.78105	0.000100791	0.000711746	down	[M]	Cell wall/membrane/envelope biogenesis	Molecular Function: DNA binding (GO:0003677);; Biological Process: regulation of transcription, DNA-templated (GO:0006355);;	--	--	--	Dof domain, zinc finger	Dof zinc finger protein 5 OS=Oryza sativa subsp. japonica OX=39947 GN=DOF5 PE=2 SV=1	PREDICTED: dof zinc finger protein DOF1.5-like [Oryza sativa Japonica Group]
LOC_Os10g32740	1734.28	200.709	-2.89109	1.22985e-11	4.48434e-10	down	--	--	Molecular Function: zinc ion binding (GO:0008270);;	--	--	--	von Willebrand factor type A domain;; von Willebrand factor type A domain;; von Willebrand factor type A domain;; VWA / Hh protein intein-like;; VWA domain containing CoxE-like protein;; Ring finger domain;; RING-like zinc finger;; Zinc finger, C3HC4 type (RING finger)	E3 ubiquitin-protein ligase WAV3 OS=Arabidopsis thaliana OX=3702 GN=WAV3 PE=1 SV=1	PREDICTED: uncharacterized protein LOC107277649 [Oryza sativa Japonica Group]
LOC_Os09g20890	200.953	39.3201	-2.10727	3.34857e-05	0.000276102	down	--	--	Cellular Component: mitochondrion (GO:0005739);;	--	--	--	Domain of unknown function (DUF834)	Pistil-specific extensin-like protein OS=Nicotiana tabacum OX=4097 PE=2 SV=1	Os09g0375700 [Oryza sativa Japonica Group]
LOC_Os05g10670	1467.3	509.692	-1.41656	0.000947212	0.00487315	down	--	--	Molecular Function: DNA binding (GO:0003677);; Cellular Component: nucleus (GO:0005634);; Molecular Function: zinc ion binding (GO:0008270);; Biological Process: jasmonic acid mediated signaling pathway (GO:0009867);; Biological Process: leaf senescence (GO:0010150);;	--	[R]	General function prediction only	Zinc finger C-x8-C-x5-C-x3-H type (and similar)	Zinc finger CCCH domain-containing protein 35 OS=Oryza sativa subsp. japonica OX=39947 GN=Os05g0195200 PE=2 SV=1	PREDICTED: zinc finger CCCH domain-containing protein 35 [Oryza sativa Japonica Group]
LOC_Os01g04540	6823.09	2424.74	-1.4334	9.91748e-06	9.61081e-05	down	--	--	Cellular Component: cytoplasmic vesicle (GO:0016023);; Molecular Function: transferase activity, transferring phosphorus-containing groups (GO:0016772);; Molecular Function: polysaccharide binding (GO:0030247);;	--	[T]	Signal transduction mechanisms	Wall-associated receptor kinase galacturonan-binding;; Wall-associated receptor kinase C-terminal	LEAF RUST 10 DISEASE-RESISTANCE LOCUS RECEPTOR-LIKE PROTEIN KINASE-like 1.2 OS=Arabidopsis thaliana OX=3702 GN=LRK10L-1.2 PE=2 SV=3	Os01g0137700 [Oryza sativa Japonica Group]
LOC_Os04g26920	330315	143748	-1.17596	5.38497e-07	7.29983e-06	down	[C]	Energy production and conversion	Molecular Function: oxidoreductase activity (GO:0016491);; Biological Process: oxidation-reduction process (GO:0055114);;	--	[C]	Energy production and conversion	Aldo/keto reductase family	Probable aldo-keto reductase 2 OS=Oryza sativa subsp. japonica OX=39947 GN=Os04g0338000 PE=2 SV=2	hypothetical protein OsI_15388 [Oryza sativa Indica Group]
LOC_Os04g03760	866.997	335.532	-1.34131	1.093e-08	2.23409e-07	down	--	--	--	--	--	--	--	--	B1248C03.16 [Oryza sativa Japonica Group]
MSTRG.22801	98.7822	26.8289	-1.67041	0.00139765	0.0067853	down	--	--	Molecular Function: transmembrane receptor protein serine/threonine kinase activity (GO:0004675);; Molecular Function: ATP binding (GO:0005524);; Cellular Component: plasma membrane (GO:0005886);; Biological Process: protein phosphorylation (GO:0006468);; Biological Process: cell surface receptor signaling pathway (GO:0007166);; Cellular Component: integral component of membrane (GO:0016021);; Mo…	--	[T]	Signal transduction mechanisms	Protein of unknown function	Proline-rich receptor-like protein kinase PERK9 OS=Arabidopsis thaliana OX=3702 GN=PERK9 PE=1 SV=1	Epstein-Barr virus EBNA-1-like protein [Oryza sativa Japonica Group]
LOC_Os03g08470	1091.16	473.767	-1.14354	0.00169268	0.00795315	down	--	--	Molecular Function: DNA binding (GO:0003677);; Molecular Function: DNA-binding transcription factor activity (GO:0003700);; Cellular Component: nucleus (GO:0005634);; Biological Process: regulation of transcription, DNA-templated (GO:0006355);; Cellular Component: plastid (GO:0009536);;	--	--	--	AP2 domain	Ethylene-responsive transcription factor 1 OS=Oryza sativa subsp. japonica OX=39947 GN=EREBP1 PE=1 SV=1	PREDICTED: ethylene-responsive transcription factor ERF073 [Oryza sativa Japonica Group]
LOC_Os02g57210	22.0274	1.92441	-2.19214	0.00561856	0.0214272	down	[D]	Cell cycle control, cell division, chromosome partitioning	--	--	[A]	RNA processing and modification	--	Vegetative cell wall protein gp1 OS=Chlamydomonas reinhardtii OX=3055 GN=GP1 PE=1 SV=1	PREDICTED: uncharacterized protein LOC107275636 [Oryza sativa Japonica Group]
MSTRG.6724	2605.79	131.642	-2.92418	0.000135997	0.000924663	down	--	--	Molecular Function: structural constituent of cell wall (GO:0005199);;	--	[T]	Signal transduction mechanisms	--	Vegetative cell wall protein gp1 OS=Chlamydomonas reinhardtii OX=3055 GN=GP1 PE=1 SV=1	hypothetical protein EMIHUDRAFT_122496, partial [Emiliania huxleyi CCMP1516]
LOC_Os06g45240	103.025	14.5967	-2.45464	1.03077e-05	9.93756e-05	down	--	--	Molecular Function: protein kinase activity (GO:0004672);; Molecular Function: ATP binding (GO:0005524);; Cellular Component: mitochondrion (GO:0005739);; Biological Process: protein phosphorylation (GO:0006468);; Cellular Component: integral component of membrane (GO:0016021);; Cellular Component: cytoplasmic vesicle (GO:0016023);;	--	--	--	Protein kinase domain;; Protein tyrosine kinase;; Leucine rich repeat;; Leucine Rich repeats (2 copies);; Leucine rich repeat N-terminal domain	Pollen receptor-like kinase 5 OS=Arabidopsis thaliana OX=3702 GN=PRK5 PE=1 SV=1	putative receptor-like protein kinase PRK1 [Oryza sativa Japonica Group]
MSTRG.1553	705.221	301.66	-1.17185	0.000531926	0.00297851	down	[V]	Defense mechanisms	Molecular Function: ATP binding (GO:0005524);; Cellular Component: plasma membrane (GO:0005886);; Cellular Component: plasmodesma (GO:0009506);; Molecular Function: auxin efflux transmembrane transporter activity (GO:0010329);; Biological Process: basipetal auxin transport (GO:0010540);; Cellular Component: integral component of membrane (GO:0016021);; Molecular Function: ATPase activity, coupled…	--	[Q]	Secondary metabolites biosynthesis, transport and catabolism	ABC transporter transmembrane region;; ABC transporter;; RecF/RecN/SMC N terminal domain;; P-loop containing region of AAA domain;; AAA domain;; Predicted ATPase of the ABC class;; Domain of unknown function DUF87;; ATPase family associated with various cellular activities (AAA)	ABC transporter B family member 11 OS=Arabidopsis thaliana OX=3702 GN=ABCB11 PE=2 SV=1	hypothetical protein OsJ_02099 [Oryza sativa Japonica Group]
LOC_Os02g12000	240.624	49.1598	-2.09514	6.18596e-06	6.37124e-05	down	--	--	Cellular Component: plastid (GO:0009536);;	--	[TZ]	--	--	Putative formin-like protein 21a OS=Arabidopsis thaliana OX=3702 GN=FH21A PE=3 SV=1	Os02g0211350 [Oryza sativa Japonica Group]
LOC_Os11g42720	51.0212	16.651	-1.42145	0.00859643	0.0305344	down	--	--	Molecular Function: nucleic acid binding (GO:0003676);; Molecular Function: zinc ion binding (GO:0008270);; Biological Process: DNA integration (GO:0015074);; Molecular Function: ADP binding (GO:0043531);;	--	[R]	General function prediction only	Reverse transcriptase (RNA-dependent DNA polymerase);; Leucine Rich repeats (2 copies);; NB-ARC domain	Retrovirus-related Pol polyprotein from transposon RE1 OS=Arabidopsis thaliana OX=3702 GN=RE1 PE=2 SV=1	retrotransposon protein, putative, unclassified [Oryza sativa Japonica Group]
LOC_Os01g57230	464.463	216.639	-1.06605	0.000242873	0.0015211	down	--	--	--	--	--	--	NPH3 family;; BTB/POZ domain	BTB/POZ domain-containing protein At5g03250 OS=Arabidopsis thaliana OX=3702 GN=At5g03250 PE=2 SV=1	PREDICTED: BTB/POZ domain-containing protein At5g03250 isoform X2 [Oryza sativa Japonica Group]
LOC_Os08g40600	89.4471	3.03749	-2.03597	0.014391	0.0463945	down	--	--	Cellular Component: cytoplasmic vesicle (GO:0016023);;	--	--	--	Thaumatin family	Thaumatin-like protein 1 OS=Arabidopsis thaliana OX=3702 GN=TLP1 PE=2 SV=1	PREDICTED: thaumatin-like protein 1b [Oryza sativa Japonica Group]
LOC_Os07g23030	6404.61	1523.22	-2.03438	3.73412e-20	4.69447e-18	down	--	--	Cellular Component: plastid (GO:0009536);; Molecular Function: transferase activity (GO:0016740);;	--	[M]	Cell wall/membrane/envelope biogenesis	Protein of unknown function (DUF1409)	--	PREDICTED: uncharacterized protein LOC4343012 isoform X1 [Oryza sativa Japonica Group]
LOC_Os05g05260	1529.34	627.375	-1.25322	1.57707e-06	1.90189e-05	down	[KL]	--	Biological Process: RNA splicing, via endonucleolytic cleavage and ligation (GO:0000394);; Biological Process: double-strand break repair via homologous recombination (GO:0000724);; Molecular Function: DNA binding (GO:0003677);; Molecular Function: ATP-dependent DNA helicase activity (GO:0004003);; Molecular Function: ATP binding (GO:0005524);; Cellular Component: nucleus (GO:0005634);; Biologica…	K10844|0.0|osa:4337788|ERCC2, XPD;EC:3.6.4.12|Os05g0144800; K10844 DNA excision repair protein ERCC-2 [EC:3.6.4.12]	[KL]	--	DEAD_2;; Helicase C-terminal domain;; Helical and beta-bridge domain;; Type III restriction enzyme, res subunit	General transcription and DNA repair factor IIH helicase subunit XPD OS=Arabidopsis thaliana OX=3702 GN=XPD PE=1 SV=1	PREDICTED: DNA repair helicase UVH6 [Oryza sativa Japonica Group]
LOC_Os11g44500	114.16	23.3971	-1.99352	0.000386862	0.00227663	down	--	--	Molecular Function: protein serine/threonine kinase activity (GO:0004674);; Molecular Function: ATP binding (GO:0005524);; Biological Process: protein phosphorylation (GO:0006468);;	--	[T]	Signal transduction mechanisms	Protein kinase domain;; Protein tyrosine kinase	Putative serine/threonine-protein kinase-like protein CCR3 OS=Arabidopsis thaliana OX=3702 GN=CCR3 PE=2 SV=1	Protein kinase domain containing protein, expressed [Oryza sativa Japonica Group]
LOC_Os01g43750	4661.29	517.799	-3.11041	1.61883e-43	1.64721e-40	down	[Q]	Secondary metabolites biosynthesis, transport and catabolism	Molecular Function: monooxygenase activity (GO:0004497);; Molecular Function: iron ion binding (GO:0005506);; Molecular Function: oxidoreductase activity, acting on paired donors, with incorporation or reduction of molecular oxygen (GO:0016705);; Molecular Function: heme binding (GO:0020037);; Biological Process: electron transport chain (GO:0022900);;	--	[QI]	--	Cytochrome P450	Cytochrome P450 72A15 OS=Arabidopsis thaliana OX=3702 GN=CYP72A15 PE=2 SV=1	PREDICTED: cytochrome P450 72A15 [Oryza sativa Japonica Group]
MSTRG.23842	537.737	199.444	-1.38179	3.06548e-06	3.42301e-05	down	--	--	--	--	[A]	RNA processing and modification	--	--	Putative nucleic acid binding protein [Oryza sativa Japonica Group]
LOC_Os12g42170	31.5811	0	-3.71162	3.99467e-06	4.33712e-05	down	[M]	Cell wall/membrane/envelope biogenesis	Cellular Component: plastid (GO:0009536);;	--	[O]	Posttranslational modification, protein turnover, chaperones	--	Sulfated surface glycoprotein 185 OS=Volvox carteri OX=3067 PE=1 SV=1	PREDICTED: glycine-rich protein DOT1-like [Oryza sativa Japonica Group]
LOC_Os11g14140	14825.2	5399.53	-1.36012	0.0010475	0.00530723	down	--	--	Molecular Function: kinase activity (GO:0016301);; Biological Process: phosphorylation (GO:0016310);;	--	[R]	General function prediction only	Kelch motif;; Kelch motif;; Galactose oxidase, central domain;; Galactose oxidase, central domain;; Kelch motif;; F-box domain	F-box/kelch-repeat protein At2g44130 OS=Arabidopsis thaliana OX=3702 GN=At2g44130 PE=2 SV=2	PREDICTED: F-box/kelch-repeat protein At2g44130 [Oryza sativa Japonica Group]
LOC_Os02g56060	290.685	132.603	-1.07366	0.00351323	0.0145892	down	[L]	Replication, recombination and repair	Molecular Function: DNA binding (GO:0003677);; Molecular Function: RNA binding (GO:0003723);; Molecular Function: RNA-directed DNA polymerase activity (GO:0003964);; Molecular Function: RNA-DNA hybrid ribonuclease activity (GO:0004523);; Cellular Component: mitochondrion (GO:0005739);; Biological Process: RNA-dependent DNA biosynthetic process (GO:0006278);; Biological Process: DNA recombination …	--	[R]	General function prediction only	Reverse transcriptase-like;; Reverse transcriptase (RNA-dependent DNA polymerase);; Integrase core domain;; Retrotransposon gag protein	RNA-directed DNA polymerase homolog OS=Oenothera berteroana OX=3950 PE=4 SV=1	putative polyprotein [Oryza sativa Japonica Group]
LOC_Os07g36450	499.469	182.221	-1.40708	1.47782e-06	1.79483e-05	down	[J]	Translation, ribosomal structure and biogenesis	Cellular Component: mitochondrion (GO:0005739);; Molecular Function: zinc ion binding (GO:0008270);; Cellular Component: chloroplast (GO:0009507);;	--	--	--	PPR repeat family;; PPR repeat;; Pentatricopeptide repeat domain;; PPR repeat	Protein THYLAKOID ASSEMBLY 8-like, chloroplastic OS=Arabidopsis thaliana OX=3702 GN=THA8L PE=1 SV=1	PREDICTED: pentatricopeptide repeat-containing protein At3g46870 [Oryza sativa Japonica Group]
LOC_Os07g45660	9.88819	0	-2.30824	0.00553728	0.0211718	down	--	--	--	--	--	--	Putative gypsy type transposon	Nucleolin 2 OS=Arabidopsis thaliana OX=3702 GN=NUCL2 PE=1 SV=1	retrotransposon protein, putative, Ty3-gypsy subclass [Oryza sativa Japonica Group]
LOC_Os10g38600	125.054	31.1115	-1.79062	0.000566549	0.00314373	down	[O]	Posttranslational modification, protein turnover, chaperones	Molecular Function: glutathione transferase activity (GO:0004364);; Cellular Component: cytoplasm (GO:0005737);; Biological Process: metabolic process (GO:0008152);;	--	[O]	Posttranslational modification, protein turnover, chaperones	Glutathione S-transferase, N-terminal domain;; Glutathione S-transferase, N-terminal domain;; Glutathione S-transferase, N-terminal domain	Probable glutathione S-transferase GSTU6 OS=Oryza sativa subsp. japonica OX=39947 GN=GSTU6 PE=2 SV=2	putative glutathione S-transferase [Oryza sativa Japonica Group]
MSTRG.457	280.163	54.2987	-2.18455	7.56321e-07	9.93808e-06	down	--	--	Cellular Component: integral component of membrane (GO:0016021);; Biological Process: brassinosteroid metabolic process (GO:0016131);; Cellular Component: intracellular membrane-bounded organelle (GO:0043231);; Molecular Function: glucosyltransferase activity (GO:0046527);; Molecular Function: trans-zeatin O-beta-D-glucosyltransferase activity (GO:0050403);; Molecular Function: cis-zeatin O-beta-…	--	[GC]	--	--	UDP-glycosyltransferase 73C5 OS=Arabidopsis thaliana OX=3702 GN=UGT73C5 PE=2 SV=1	hypothetical protein OsI_00614 [Oryza sativa Indica Group]
LOC_Os03g61980	662.738	140.789	-2.15914	8.32754e-13	3.69922e-11	down	[Q]	Secondary metabolites biosynthesis, transport and catabolism	Molecular Function: monooxygenase activity (GO:0004497);; Molecular Function: iron ion binding (GO:0005506);; Molecular Function: oxidoreductase activity, acting on paired donors, with incorporation or reduction of molecular oxygen (GO:0016705);; Molecular Function: heme binding (GO:0020037);; Biological Process: oxidation-reduction process (GO:0055114);;	--	[QI]	--	Cytochrome P450	Abscisic acid 8&apos;-hydroxylase 3 OS=Arabidopsis thaliana OX=3702 GN=CYP707A3 PE=1 SV=1	putative cytochrome P450 [Oryza sativa Japonica Group]
LOC_Os02g03620	233.769	111.026	-1.03566	0.00116382	0.00580145	down	--	--	Molecular Function: ubiquitin-protein transferase activity (GO:0004842);; Cellular Component: nucleus (GO:0005634);; Biological Process: ubiquitin-dependent protein catabolic process (GO:0006511);; Biological Process: multicellular organism development (GO:0007275);; Molecular Function: zinc ion binding (GO:0008270);; Biological Process: protein ubiquitination (GO:0016567);; Molecular Function: l…	K04506|0.0|osa:4328179|SIAH1;EC:2.3.2.27|Os02g0128800; K04506 E3 ubiquitin-protein ligase SIAH1 [EC:6.3.2.19]	[R]	General function prediction only	Seven in absentia protein family	E3 ubiquitin-protein ligase SINAT2 OS=Arabidopsis thaliana OX=3702 GN=SINAT2 PE=1 SV=1	PREDICTED: E3 ubiquitin-protein ligase SINAT2 [Oryza sativa Japonica Group]
LOC_Os03g40770	230.858	95.3909	-1.20581	0.00116475	0.0058052	down	--	--	--	--	--	--	--	--	hypothetical protein [Oryza sativa Japonica Group]
MSTRG.28451	3565.31	1153.44	-1.59895	4.09858e-13	1.9771e-11	down	--	--	--	--	--	--	--	--	Os09g0513400 [Oryza sativa Japonica Group]
LOC_Os11g04910	4792.2	1385.25	-1.74357	5.76769e-11	1.85575e-09	down	--	--	--	--	--	--	--	--	Os11g0146200 [Oryza sativa Japonica Group]
LOC_Os01g34590	148.047	59.5347	-1.23816	0.00170008	0.00797988	down	--	--	Cellular Component: mitochondrion (GO:0005739);; Cellular Component: plastid (GO:0009536);;	--	[T]	Signal transduction mechanisms	--	Formin-like protein 5 OS=Oryza sativa subsp. japonica OX=39947 GN=FH5 PE=2 SV=2	unknown protein [Oryza sativa Japonica Group]
LOC_Os07g07520	120.245	56.1319	-1.04029	0.00529887	0.0204524	down	[S]	Function unknown	--	--	[S]	Function unknown	F-box-like;; F-box domain	Formin-like protein 5 OS=Oryza sativa subsp. japonica OX=39947 GN=FH5 PE=2 SV=2	PREDICTED: uncharacterized protein LOC4342511 [Oryza sativa Japonica Group]
LOC_Os04g37790	7196	2156.55	-1.67091	2.00672e-07	3.05617e-06	down	--	--	Cellular Component: plastid (GO:0009536);;	--	--	--	--	Putative WEB family protein At1g65010, chloroplastic OS=Arabidopsis thaliana OX=3702 GN=At1g65010 PE=1 SV=1	PREDICTED: myosin heavy chain, embryonic smooth muscle isoform isoform X1 [Oryza sativa Japonica Group]
LOC_Os03g45870	2376.78	685.011	-1.71557	5.51266e-07	7.46042e-06	down	[S]	Function unknown	--	--	[A]	RNA processing and modification	--	Vegetative cell wall protein gp1 OS=Chlamydomonas reinhardtii OX=3055 GN=GP1 PE=1 SV=1	PREDICTED: uncharacterized protein LOC4333631 [Oryza sativa Japonica Group]
MSTRG.24568	574.375	144.084	-1.92357	2.20724e-10	6.41123e-09	down	--	--	--	--	--	--	--	--	retrotransposon protein, putative, unclassified [Oryza sativa Japonica Group]
LOC_Os09g36250	10014.5	2633.1	-1.88351	3.02622e-14	1.72569e-12	down	[KAD]	--	Molecular Function: DNA binding (GO:0003677);; Molecular Function: chromatin binding (GO:0003682);;	K09422|0.0|osa:4347679|--|Os09g0532900; K09422 myb proto-oncogene protein, plant	[K]	Transcription	Myb-like DNA-binding domain;; Myb-like DNA-binding domain	Protein ODORANT1 OS=Petunia hybrida OX=4102 GN=ODO1 PE=2 SV=1	PREDICTED: protein ODORANT1 [Oryza sativa Japonica Group]
LOC_Os02g48780	107.563	18.662	-2.21631	4.22862e-05	0.000337554	down	--	--	Molecular Function: calmodulin binding (GO:0005516);; Cellular Component: mitochondrion (GO:0005739);; Molecular Function: chaperone binding (GO:0051087);;	--	--	--	BAG domain;; IQ calmodulin-binding motif	BAG family molecular chaperone regulator 5, mitochondrial OS=Arabidopsis thaliana OX=3702 GN=BAG5 PE=1 SV=1	PREDICTED: BAG family molecular chaperone regulator 5, mitochondrial [Oryza sativa Japonica Group]
MSTRG.19147	94.4613	15.8194	-2.14486	0.000539464	0.00301657	down	[M]	Cell wall/membrane/envelope biogenesis	Molecular Function: RNA binding (GO:0003723);;	--	--	--	--	Double-stranded RNA-binding protein 5 OS=Oryza sativa subsp. japonica OX=39947 GN=DRB5 PE=2 SV=1	uncharacterized protein LOC110926720, partial [Helianthus annuus]
LOC_Os03g57480	31.6647	2.87295	-2.50139	0.000630446	0.00344313	down	[L]	Replication, recombination and repair	Molecular Function: nucleic acid binding (GO:0003676);; Molecular Function: RNA-DNA hybrid ribonuclease activity (GO:0004523);; Molecular Function: serine-type endopeptidase inhibitor activity (GO:0004867);; Cellular Component: plastid (GO:0009536);; Biological Process: negative regulation of endopeptidase activity (GO:0010951);; Molecular Function: alpha-amylase inhibitor activity (GO:0015066);;…	--	[R]	General function prediction only	Reverse transcriptase-like;; Integrase core domain;; Reverse transcriptase (RNA-dependent DNA polymerase);; Retrotransposon gag protein	RNA-directed DNA polymerase homolog OS=Oenothera berteroana OX=3950 PE=4 SV=1	putative gag-pol precursor [Oryza sativa Japonica Group]
LOC_Os02g28460	247.362	64.0725	-1.75321	0.000434628	0.00251814	down	--	--	--	--	--	--	--	Vegetative cell wall protein gp1 OS=Chlamydomonas reinhardtii OX=3055 GN=GP1 PE=1 SV=1	hypothetical protein OsJ_06768 [Oryza sativa Japonica Group]
LOC_Os07g31244	281.036	64.4504	-2.03671	5.98513e-10	1.5691e-08	down	--	--	Cellular Component: plastid (GO:0009536);; Cellular Component: cytoplasmic vesicle (GO:0016023);;	--	--	--	--	--	Os07g0494700, partial [Oryza sativa Japonica Group]
LOC_Os11g44750	621.923	153.762	-1.91953	5.4194e-08	9.5436e-07	down	[RTKL]	--	Molecular Function: nucleic acid binding (GO:0003676);; Molecular Function: protein serine/threonine kinase activity (GO:0004674);; Molecular Function: ATP binding (GO:0005524);; Cellular Component: mitochondrion (GO:0005739);; Biological Process: protein phosphorylation (GO:0006468);; Molecular Function: zinc ion binding (GO:0008270);;	--	[R]	General function prediction only	Reverse transcriptase (RNA-dependent DNA polymerase);; Protein kinase domain;; Protein tyrosine kinase;; zinc-binding in reverse transcriptase	G-type lectin S-receptor-like serine/threonine-protein kinase At4g11900 OS=Arabidopsis thaliana OX=3702 GN=At4g11900 PE=2 SV=1	retrotransposon protein, putative, unclassified [Oryza sativa Japonica Group]
LOC_Os02g22600	882.062	320.3	-1.37074	0.000604246	0.00332225	down	--	--	Cellular Component: mitochondrion (GO:0005739);;	--	--	--	--	Vegetative cell wall protein gp1 OS=Chlamydomonas reinhardtii OX=3055 GN=GP1 PE=1 SV=1	hypothetical protein [Oryza sativa Japonica Group]
LOC_Os02g50320	2034	991.82	-1.01662	5.98662e-06	6.19581e-05	down	--	--	Cellular Component: mitochondrion (GO:0005739);; Cellular Component: microtubule (GO:0005874);; Biological Process: cytoskeleton organization (GO:0007010);; Molecular Function: microtubule binding (GO:0008017);;	--	--	--	Microtubule-associated protein 70	Microtubule-associated protein 70-2 OS=Oryza sativa subsp. japonica OX=39947 GN=MAP70.2 PE=2 SV=1	PREDICTED: microtubule-associated protein 70-2 isoform X1 [Oryza sativa Japonica Group]
LOC_Os05g02040	187.005	48.3806	-1.83874	1.1266e-06	1.41614e-05	down	[L]	Replication, recombination and repair	Molecular Function: DNA binding (GO:0003677);; Molecular Function: protein binding (GO:0005515);; Cellular Component: nucleus (GO:0005634);; Biological Process: DNA replication (GO:0006260);; Biological Process: DNA repair (GO:0006281);; Biological Process: DNA recombination (GO:0006310);; Molecular Function: zinc ion binding (GO:0008270);;	K07466|0.0|osa:4337594|RFA1, RPA1, rpa;RFA1, RPA1, rpa|Os05g0111000; K07466 replication factor A1	[L]	Replication, recombination and repair	Replication factor-A C terminal domain;; Replication protein A OB domain;; Replication factor-A protein 1, N-terminal domain;; Zinc knuckle;; OB-fold nucleic acid binding domain;; Zinc knuckle	Replication protein A 70 kDa DNA-binding subunit C OS=Oryza sativa subsp. japonica OX=39947 GN=RPA1C PE=1 SV=1	PREDICTED: replication protein A 70 kDa DNA-binding subunit C [Oryza sativa Japonica Group]
LOC_Os08g01120	325.64	121.956	-1.33237	0.000805549	0.004247	down	--	--	Cellular Component: vacuole (GO:0005773);; Molecular Function: molybdate ion transmembrane transporter activity (GO:0015098);; Biological Process: molybdate ion transport (GO:0015689);; Cellular Component: integral component of membrane (GO:0016021);; Cellular Component: mitochondrial membrane (GO:0031966);;	--	--	--	Molybdate transporter of MFS superfamily	Molybdate transporter 1 OS=Arabidopsis thaliana OX=3702 GN=MOT1 PE=1 SV=1	Os08g0101500, partial [Oryza sativa Japonica Group]
LOC_Os10g36260	31554.9	13294.9	-1.21467	4.35073e-06	4.66922e-05	down	--	--	Cellular Component: membrane (GO:0016020);; Cellular Component: cytoplasmic vesicle (GO:0016023);;	--	--	--	--	--	PREDICTED: uncharacterized protein LOC9271722 [Oryza sativa Japonica Group]
MSTRG.21737	74.6173	3.12949	-3.58356	1.02914e-07	1.69498e-06	down	[J]	Translation, ribosomal structure and biogenesis	Molecular Function: ATP binding (GO:0005524);; Cellular Component: chloroplast stroma (GO:0009570);;	--	[U]	Intracellular trafficking, secretion, and vesicular transport	--	Protein Ycf2 OS=Oenothera parviflora OX=482429 GN=ycf2-A PE=3 SV=1	hypothetical protein EMCG_06756 [Emmonsia crescens UAMH 3008]
LOC_Os12g39780	3905.31	1329.73	-1.51003	5.29729e-08	9.35893e-07	down	--	--	Cellular Component: mitochondrion (GO:0005739);;	--	--	--	--	--	expressed protein [Oryza sativa Japonica Group]
LOC_Os08g39810	277.174	44.1311	-2.45127	2.61336e-08	4.94443e-07	down	[D]	Cell cycle control, cell division, chromosome partitioning	Molecular Function: DNA binding (GO:0003677);; Molecular Function: RNA binding (GO:0003723);; Molecular Function: RNA-directed DNA polymerase activity (GO:0003964);; Molecular Function: aspartic-type endopeptidase activity (GO:0004190);; Molecular Function: RNA-DNA hybrid ribonuclease activity (GO:0004523);; Biological Process: RNA-dependent DNA biosynthetic process (GO:0006278);; Biological Proc…	--	[BT]	--	Cupin-like domain	Lysine-specific demethylase JMJ30 OS=Arabidopsis thaliana OX=3702 GN=JMJ30 PE=1 SV=1	putative retrotransposon protein [Oryza sativa Japonica Group]
LOC_Os12g04040	13.2933	0	-2.67607	0.00126542	0.00623915	down	--	--	Cellular Component: membrane (GO:0016020);;	--	[O]	Posttranslational modification, protein turnover, chaperones	Protein of unknown function (DUF390);; Putative gypsy type transposon	Extensin OS=Nicotiana tabacum OX=4097 GN=HRGPNT3 PE=2 SV=1	retrotransposon protein, putative, unclassified [Oryza sativa Japonica Group]
LOC_Os09g24170	113.727	29.5623	-1.7833	8.34344e-05	0.000603713	down	--	--	--	--	--	--	--	Formin-like protein 7 OS=Oryza sativa subsp. japonica OX=39947 GN=FH7 PE=3 SV=2	hypothetical protein OsI_31312 [Oryza sativa Indica Group]
LOC_Os07g37430	44.5895	7.2468	-2.11811	0.00111435	0.00558995	down	--	--	Cellular Component: plastid (GO:0009536);;	--	[A]	RNA processing and modification	--	Formin-like protein 5 OS=Oryza sativa subsp. japonica OX=39947 GN=FH5 PE=2 SV=2	hypothetical protein [Oryza sativa Japonica Group]
LOC_Os05g51520	782.515	347.759	-1.0967	0.00680264	0.0250907	down	--	--	--	--	[L]	Replication, recombination and repair	DDE superfamily endonuclease;; Plant transposon protein	Protein ALP1-like OS=Arabidopsis thaliana OX=3702 GN=At3g55350 PE=2 SV=1	PREDICTED: putative nuclease HARBI1 [Oryza sativa Japonica Group]
MSTRG.17323	2054.15	570.525	-1.73371	1.56517e-05	0.000142277	down	--	--	Molecular Function: phosphoprotein phosphatase activity (GO:0004721);;	--	--	--	--	Formin-like protein 20 OS=Arabidopsis thaliana OX=3702 GN=FH20 PE=2 SV=3	RHTO0S09e07580g1_1 [Rhodotorula toruloides]
LOC_Os08g29400	369.891	174.165	-1.04899	0.000371676	0.0021964	down	--	--	--	--	--	--	F-box domain;; F-box-like	Putative F-box/kelch-repeat protein At1g13200 OS=Arabidopsis thaliana OX=3702 GN=At1g13200 PE=4 SV=1	PREDICTED: putative F-box/kelch-repeat protein At1g13200 [Oryza sativa Japonica Group]
LOC_Os11g45190	2501.5	614.047	-1.94976	9.29857e-10	2.34888e-08	down	--	--	Molecular Function: ATP binding (GO:0005524);; Biological Process: apoptotic process (GO:0006915);; Biological Process: defense response (GO:0006952);; Molecular Function: ADP binding (GO:0043531);;	--	[T]	Signal transduction mechanisms	NB-ARC domain;; Leucine Rich repeats (2 copies);; AAA domain;; Leucine rich repeat	Putative disease resistance protein RGA3 OS=Solanum bulbocastanum OX=147425 GN=RGA3 PE=2 SV=2	PREDICTED: putative disease resistance protein RGA4 [Oryza sativa Japonica Group]
LOC_Os12g23760	120.447	48.7059	-1.21672	0.00493812	0.0193374	down	--	--	Cellular Component: Golgi membrane (GO:0000139);; Cellular Component: mitochondrion (GO:0005739);; Cellular Component: endosome (GO:0005768);; Cellular Component: trans-Golgi network (GO:0005802);; Cellular Component: plastid (GO:0009536);; Cellular Component: integral component of membrane (GO:0016021);;	--	--	--	GDP-fucose protein O-fucosyltransferase	O-fucosyltransferase 1 OS=Arabidopsis thaliana OX=3702 GN=OFUT1 PE=2 SV=1	PREDICTED: uncharacterized protein At1g04910 [Oryza sativa Japonica Group]
LOC_Os08g06220	205.942	58.6373	-1.66763	0.000225802	0.00143069	down	[J]	Translation, ribosomal structure and biogenesis	Biological Process: metabolic process (GO:0008152);; Cellular Component: plastid (GO:0009536);; Molecular Function: transferase activity, transferring acyl groups other than amino-acyl groups (GO:0016747);;	--	--	--	Transferase family	Formin-like protein 6 OS=Oryza sativa subsp. japonica OX=39947 GN=FH6 PE=2 SV=2	PREDICTED: uncharacterized protein LOC4344709 [Oryza sativa Japonica Group]
LOC_Os10g32760	1324.25	142.851	-3.01045	8.88442e-14	4.73462e-12	down	--	--	Molecular Function: zinc ion binding (GO:0008270);;	--	--	--	VWA / Hh protein intein-like;; von Willebrand factor type A domain;; von Willebrand factor type A domain;; von Willebrand factor type A domain;; VWA domain containing CoxE-like protein;; RING-like zinc finger;; Ring finger domain;; Zinc finger, C3HC4 type (RING finger)	E3 ubiquitin-protein ligase WAV3 OS=Arabidopsis thaliana OX=3702 GN=WAV3 PE=1 SV=1	PREDICTED: uncharacterized protein sll0103 [Oryza sativa Japonica Group]
LOC_Os05g09600	1968.23	490.043	-1.95569	8.37405e-14	4.4773e-12	down	--	--	Cellular Component: membrane (GO:0016020);;	--	[X]	--	Putative transmembrane family 234	Vegetative cell wall protein gp1 OS=Chlamydomonas reinhardtii OX=3055 GN=GP1 PE=1 SV=1	PREDICTED: transmembrane protein 234 homolog [Oryza sativa Japonica Group]
MSTRG.9815	34.9654	8.17177	-1.7057	0.00841333	0.0299723	down	--	--	Molecular Function: transmembrane receptor protein serine/threonine kinase activity (GO:0004675);; Molecular Function: ATP binding (GO:0005524);; Cellular Component: plasma membrane (GO:0005886);; Biological Process: protein phosphorylation (GO:0006468);; Biological Process: cell surface receptor signaling pathway (GO:0007166);; Biological Process: brassinosteroid mediated signaling pathway (GO:0…	--	[R]	General function prediction only	Dirigent-like protein	LRR receptor kinase BAK1 OS=Oryza sativa subsp. japonica OX=39947 GN=BAK1 PE=1 SV=1	hypothetical protein [Oryza sativa Japonica Group]
LOC_Os08g15670	58.4866	7.31661	-2.51593	3.39482e-05	0.000279253	down	--	--	Molecular Function: protein serine/threonine kinase activity (GO:0004674);; Molecular Function: ATP binding (GO:0005524);; Biological Process: protein phosphorylation (GO:0006468);; Biological Process: recognition of pollen (GO:0048544);;	--	--	--	--	Extensin OS=Nicotiana tabacum OX=4097 GN=HRGPNT3 PE=2 SV=1	putative heavy chain myosin [Oryza sativa Japonica Group]
LOC_Os03g13640	2820.08	1093.31	-1.31613	3.1013e-05	0.000257935	down	--	--	--	--	--	--	--	--	hypothetical protein LOC_Os03g13640 [Oryza sativa Japonica Group]
LOC_Os11g02600	55.3923	17.4185	-1.42726	0.0142768	0.046072	down	[G]	Carbohydrate transport and metabolism	Cellular Component: extracellular region (GO:0005576);; Cellular Component: mitochondrion (GO:0005739);; Biological Process: carbohydrate metabolic process (GO:0005975);; Biological Process: seed germination (GO:0009845);; Molecular Function: mannan endo-1,4-beta-mannosidase activity (GO:0016985);;	K19355|1e-155|osa:4349615|MAN;EC:3.2.1.78|Os11g0118200	--	--	Cellulase (glycosyl hydrolase family 5)	Mannan endo-1,4-beta-mannosidase 7 OS=Oryza sativa subsp. japonica OX=39947 GN=MAN7 PE=2 SV=3	expressed protein [Oryza sativa Japonica Group]
LOC_Os01g73950	310.656	111.697	-1.42769	8.20531e-07	1.06613e-05	down	--	--	Cellular Component: mitochondrion (GO:0005739);; Biological Process: RNA splicing (GO:0008380);; Cellular Component: chloroplast (GO:0009507);; Biological Process: embryo sac egg cell differentiation (GO:0009560);;	--	[R]	General function prediction only	PPR repeat family;; PPR repeat;; PPR repeat;; Pentatricopeptide repeat domain;; Pentacotripeptide-repeat region of PRORP;; Tetratricopeptide repeat	Pentatricopeptide repeat-containing protein At3g48250, chloroplastic OS=Arabidopsis thaliana OX=3702 GN=At3g48250 PE=2 SV=1	PREDICTED: pentatricopeptide repeat-containing protein At3g48250, chloroplastic [Oryza sativa Japonica Group]
LOC_Os09g11480	3061.73	343.332	-3.01842	7.57319e-19	8.00619e-17	down	--	--	Molecular Function: DNA binding (GO:0003677);; Molecular Function: DNA-binding transcription factor activity (GO:0003700);; Cellular Component: nucleus (GO:0005634);; Biological Process: regulation of transcription, DNA-templated (GO:0006355);;	--	--	--	AP2 domain	Ethylene-responsive transcription factor 1 OS=Oryza sativa subsp. japonica OX=39947 GN=EREBP1 PE=1 SV=1	PREDICTED: ethylene-responsive transcription factor 1-like [Oryza sativa Japonica Group]
MSTRG.25571	89.7954	18.3589	-1.97205	0.000610129	0.00334658	down	--	--	Cellular Component: nucleus (GO:0005634);; Biological Process: transcription, DNA-templated (GO:0006351);; Biological Process: regulation of transcription, DNA-templated (GO:0006355);; Biological Process: multicellular organism development (GO:0007275);;	K14325|1e-10|osa:4325394|RNPS1;RNPS1|Os01g0959000; K14325 RNA-binding protein with serine-rich domain 1	[A]	RNA processing and modification	--	Protein SCARECROW 1 OS=Oryza sativa subsp. indica OX=39946 GN=SCR1 PE=3 SV=2	Os08g0165400 [Oryza sativa Japonica Group]
LOC_Os12g40419	1185.86	553.069	-1.03306	0.00971638	0.0337719	down	--	--	Molecular Function: protein serine/threonine kinase activity (GO:0004674);; Molecular Function: ATP binding (GO:0005524);; Biological Process: protein phosphorylation (GO:0006468);; Cellular Component: cytoplasmic vesicle (GO:0016023);; Molecular Function: polysaccharide binding (GO:0030247);;	--	[T]	Signal transduction mechanisms	Protein kinase domain;; Protein tyrosine kinase	Wall-associated receptor kinase-like 14 OS=Arabidopsis thaliana OX=3702 GN=WAKL14 PE=2 SV=2	PREDICTED: wall-associated receptor kinase-like 14 isoform X1 [Oryza sativa Japonica Group]
LOC_Os01g64300	126.835	54.8735	-1.14697	0.0017912	0.0083267	down	--	--	--	--	--	--	Senescence regulator	Formin-like protein 5 OS=Oryza sativa subsp. japonica OX=39947 GN=FH5 PE=2 SV=2	PREDICTED: rab-like protein 6 isoform X2 [Oryza sativa Japonica Group]
LOC_Os06g14260	823.441	209.633	-1.87623	2.20234e-07	3.31144e-06	down	--	--	Molecular Function: protein serine/threonine kinase activity (GO:0004674);; Molecular Function: ATP binding (GO:0005524);; Biological Process: protein phosphorylation (GO:0006468);; Cellular Component: membrane (GO:0016020);; Cellular Component: cytoplasmic vesicle (GO:0016023);; Molecular Function: carbohydrate binding (GO:0030246);;	--	--	--	Legume lectin domain;; Protein kinase domain;; Protein tyrosine kinase	L-type lectin-domain containing receptor kinase IV.1 OS=Arabidopsis thaliana OX=3702 GN=LECRK41 PE=2 SV=1	PREDICTED: L-type lectin-domain containing receptor kinase IV.1-like [Oryza sativa Japonica Group]
MSTRG.3976	142.69	61.6604	-1.13716	0.00444413	0.0177313	down	--	--	--	--	--	--	--	--	hypothetical protein OsJ_30555 [Oryza sativa Japonica Group]
LOC_Os05g49900	1413.52	248.952	-2.4213	9.18625e-16	6.50247e-14	down	--	--	Biological Process: fatty acid biosynthetic process (GO:0006633);; Cellular Component: membrane (GO:0016020);; Molecular Function: transferase activity, transferring acyl groups other than amino-acyl groups (GO:0016747);;	K15397|0.0|osa:4339684|KCS;EC:2.3.1.199|Os05g0574600	--	--	FAE1/Type III polyketide synthase-like protein;; 3-Oxoacyl-[acyl-carrier-protein (ACP)] synthase III C terminal;; Chalcone and stilbene synthases, C-terminal domain	3-ketoacyl-CoA synthase 11 OS=Arabidopsis thaliana OX=3702 GN=KCS11 PE=1 SV=1	PREDICTED: 3-ketoacyl-CoA synthase 11 [Oryza sativa Japonica Group]
LOC_Os04g35420	144.712	62.4719	-1.13812	0.00326801	0.0137427	down	[L]	Replication, recombination and repair	Molecular Function: nucleic acid binding (GO:0003676);; Molecular Function: ATP binding (GO:0005524);; Cellular Component: intracellular (GO:0005622);; Biological Process: DNA replication (GO:0006260);; Biological Process: DNA repair (GO:0006281);; Biological Process: DNA recombination (GO:0006310);; Molecular Function: N-acetyltransferase activity (GO:0008080);; Molecular Function: zinc ion bind…	K10901|0.0|sbi:SORBI_04g003070|BLM, RECQL3, SGS1;EC:3.6.4.12|hypothetical protein; K10901 bloom syndrome protein [EC:3.6.4.12]	[L]	Replication, recombination and repair	RQC domain;; DEAD/DEAH box helicase;; Helicase conserved C-terminal domain;; HRDC domain;; RecQ zinc-binding;; Type III restriction enzyme, res subunit	ATP-dependent DNA helicase Q-like 4A OS=Arabidopsis thaliana OX=3702 GN=RECQL4A PE=2 SV=1	PREDICTED: ATP-dependent DNA helicase Q-like 4A isoform X1 [Oryza sativa Japonica Group]
LOC_Os09g36070	1286.78	214.113	-2.48319	3.16751e-14	1.79369e-12	down	[Q]	Secondary metabolites biosynthesis, transport and catabolism	Molecular Function: monooxygenase activity (GO:0004497);; Molecular Function: iron ion binding (GO:0005506);; Cellular Component: cytoplasmic vesicle (GO:0016023);; Molecular Function: oxidoreductase activity, acting on paired donors, with incorporation or reduction of molecular oxygen (GO:0016705);; Molecular Function: heme binding (GO:0020037);; Biological Process: oxidation-reduction process (…	--	[Q]	Secondary metabolites biosynthesis, transport and catabolism	Cytochrome P450	Cytochrome P450 71A1 OS=Persea americana OX=3435 GN=CYP71A1 PE=1 SV=2	putative Cytochrome P450 [Oryza sativa Japonica Group]
[truncated: 2,562 more rows]

## Sheet: up regulated genes
Data S1 Differentially expressed genes in the line crispr5&8-1 compared with Kitaake
#id	baseMeanA	baseMeanB	log2(crispr5&8-1/Kitaake)	pvalue	padj	regulated	COG_class	COG_class_annotation	GO_annotation	KEGG_annotation	KOG_class	KOG_class_annotation	Pfam_annotation	Swissprot_annotation	nr_annotation
[truncated: 3,246 more rows]
