# Supplementary material for: Heterodimer formed by ROC8 and ROC5 modulates leaf rolling in rice
Source: Plant Biotechnol J. 2021 Sep 8;19(12):2662–72. doi: 10.1111/pbi.13690 (PMC8633501; doi:10.1111/pbi.13690)
Supplement: Supplementary file 3 — Data S2 Genes differentially expressed between the single mutant line crispr8‐6 and Kitaake. [file PBI-19-2662-s004.xlsx]

## Sheet: down regulated genes
Data S2 Differentially expressed genes in the line crispr8-6 compared with Kitaake
#id	baseMeanA	baseMeanB	log2(crispr8-6/Kitaake)	pvalue	padj	regulated	COG_class	COG_class_annotation	GO_annotation	KEGG_annotation	KOG_class	KOG_class_annotation	Pfam_annotation	Swissprot_annotation	nr_annotation
LOC_Os02g48280	30.0094	6.66446	-1.58552	0.00200885	0.023785	down	--	--	Cellular Component: plastid (GO:0009536);;	--	[BK]	--	--	Sulfated surface glycoprotein 185 OS=Volvox carteri OX=3067 PE=1 SV=1	PREDICTED: uncharacterized protein LOC107278218 [Oryza sativa Japonica Group]
LOC_Os04g22120	2483.03	1105.17	-1.08156	0.00038109	0.0063938	down	--	--	Molecular Function: protein serine/threonine kinase activity (GO:0004674);; Molecular Function: ATP binding (GO:0005524);; Biological Process: protein phosphorylation (GO:0006468);; Cellular Component: plastid (GO:0009536);; Molecular Function: carbohydrate binding (GO:0030246);;	--	--	--	Legume lectin domain;; Protein kinase domain;; Protein tyrosine kinase	L-type lectin-domain containing receptor kinase IX.2 OS=Arabidopsis thaliana OX=3702 GN=LECRK92 PE=1 SV=1	PREDICTED: L-type lectin-domain containing receptor kinase IX.1 [Oryza sativa Japonica Group]
MSTRG.25535	118.675	27.5852	-1.79012	1.46195e-05	0.000398269	down	--	--	--	--	--	--	--	--	Os02g0145500, partial [Oryza sativa Japonica Group]
LOC_Os06g07040	12.9832	0.343291	-1.98459	0.000648429	0.00981837	down	--	--	Cellular Component: nucleus (GO:0005634);; Biological Process: regulation of transcription, DNA-templated (GO:0006355);; Biological Process: regulation of translation (GO:0006417);; Biological Process: auxin-activated signaling pathway (GO:0009734);; Molecular Function: protein dimerization activity (GO:0046983);;	K14484|1e-137|osa:4340245|IAA;IAA|Os06g0166500	--	--	AUX/IAA family	Auxin-responsive protein IAA20 OS=Oryza sativa subsp. japonica OX=39947 GN=IAA20 PE=2 SV=1	PREDICTED: auxin-responsive protein IAA20 [Oryza sativa Japonica Group]
MSTRG.1351	825.375	163.938	-2.22714	2.48253e-20	6.04571e-18	down	--	--	--	--	--	--	--	--	Os05g0215500 [Oryza sativa Japonica Group]
LOC_Os02g09850	59.899	9.4396	-2.0269	3.83769e-05	0.000939576	down	[U]	Intracellular trafficking, secretion, and vesicular transport	Cellular Component: plastid (GO:0009536);;	--	--	--	--	Protein GLUTAMINE DUMPER 2 OS=Arabidopsis thaliana OX=3702 GN=GDU2 PE=2 SV=1	PREDICTED: protein GLUTAMINE DUMPER 6 [Oryza sativa Japonica Group]
MSTRG.13762	18.2774	1.37316	-1.66496	0.00422354	0.0422301	down	--	--	--	--	--	--	--	--	hypothetical protein LOC_Os11g17820 [Oryza sativa Japonica Group]
LOC_Os07g43530	913.146	396.456	-1.15584	3.5792e-07	1.44362e-05	down	--	--	Cellular Component: nucleus (GO:0005634);; Molecular Function: protein dimerization activity (GO:0046983);;	--	--	--	--	Transcription factor BHLH062 OS=Oryza sativa subsp. japonica OX=39947 GN=BHLH062 PE=1 SV=1	PREDICTED: transcription factor bHLH47 [Oryza sativa Japonica Group]
LOC_Os06g13620	146.474	40.6595	-1.58019	0.000106875	0.00225138	down	--	--	Molecular Function: DNA binding (GO:0003677);; Biological Process: double-strand break repair (GO:0006302);; Biological Process: DNA recombination (GO:0006310);; Molecular Function: zinc ion binding (GO:0008270);; Cellular Component: plastid (GO:0009536);;	--	--	--	--	--	hypothetical protein OsI_22352 [Oryza sativa Indica Group]
LOC_Os09g34200	196.635	83.7373	-1.12002	0.000789018	0.0114148	down	--	--	--	--	--	--	F-box domain;; F-box-like;; F-box associated domain;; F-box associated	F-box/kelch-repeat protein At3g23880 OS=Arabidopsis thaliana OX=3702 GN=At3g23880 PE=2 SV=1	hypothetical protein OsJ_30025 [Oryza sativa Japonica Group]
LOC_Os03g01820	194.147	38.7443	-1.56703	0.0038956	0.039554	down	[I]	Lipid transport and metabolism	Molecular Function: iron ion binding (GO:0005506);; Biological Process: fatty acid biosynthetic process (GO:0006633);; Cellular Component: integral component of membrane (GO:0016021);; Molecular Function: oxidoreductase activity (GO:0016491);; Biological Process: oxidation-reduction process (GO:0055114);;	K14423|0.0|osa:4331338|SMO1;EC:1.14.13.72|Os03g0108500; K14423 4,4-dimethyl-9beta,19-cyclopropylsterol-4alpha-methyl oxidase [EC:1.14.13.72]	[I]	Lipid transport and metabolism	Fatty acid hydroxylase superfamily	Methylsterol monooxygenase 1-1 OS=Arabidopsis thaliana OX=3702 GN=SMO1-1 PE=1 SV=1	PREDICTED: methylsterol monooxygenase 1-1 [Oryza sativa Japonica Group]
LOC_Os09g36880	584.755	266.213	-1.03834	0.00145493	0.0187005	down	--	--	Biological Process: lipid metabolic process (GO:0006629);; Cellular Component: cytoplasmic vesicle (GO:0016023);; Molecular Function: lipase activity (GO:0016298);;	--	--	--	GDSL-like Lipase/Acylhydrolase	GDSL esterase/lipase EXL3 OS=Arabidopsis thaliana OX=3702 GN=EXL3 PE=2 SV=1	PREDICTED: GDSL esterase/lipase EXL3 isoform X1 [Oryza sativa Japonica Group]
LOC_Os06g02330	159.873	69.8618	-1.08605	0.00129415	0.0170499	down	--	--	Cellular Component: plastid (GO:0009536);;	--	--	--	--	--	selenium-binding protein-like [Oryza sativa Japonica Group]
LOC_Os04g55840	191.085	76.605	-1.15539	0.00262389	0.0292366	down	--	--	--	--	[S]	Function unknown	Peptidase C65 Otubain	Ubiquitin thioesterase otubain-like OS=Arabidopsis thaliana OX=3702 GN=At1g28120 PE=2 SV=2	PREDICTED: uncharacterized protein LOC4337237 isoform X1 [Oryza sativa Japonica Group]
LOC_Os08g04420	224.848	85.951	-1.3003	4.77281e-06	0.000147101	down	[RTKL]	--	Molecular Function: protein serine/threonine kinase activity (GO:0004674);; Molecular Function: calmodulin binding (GO:0005516);; Molecular Function: ATP binding (GO:0005524);; Cellular Component: plasma membrane (GO:0005886);; Biological Process: protein phosphorylation (GO:0006468);;	--	[T]	Signal transduction mechanisms	Protein tyrosine kinase;; Protein kinase domain	Calcium/calmodulin-regulated receptor-like kinase 1 OS=Arabidopsis thaliana OX=3702 GN=CRLK1 PE=1 SV=1	PREDICTED: probable leucine-rich repeat receptor-like serine/threonine-protein kinase At5g15730 [Oryza sativa Japonica Group]
LOC_Os05g30010	188.685	70.4408	-1.24679	0.00105462	0.0144509	down	[R]	General function prediction only	Cellular Component: cytoplasmic vesicle (GO:0016023);;	--	--	--	WD domain, G-beta repeat	Putative E3 ubiquitin-protein ligase LIN-1 OS=Lotus japonicus OX=34305 GN=CERBERUS PE=2 SV=2	PREDICTED: putative E3 ubiquitin-protein ligase LIN-1 [Oryza sativa Japonica Group]
LOC_Os01g02690	209.068	99.0573	-1.00869	0.000400256	0.00665975	down	[RTKL]	--	Molecular Function: protein serine/threonine kinase activity (GO:0004674);; Molecular Function: protein tyrosine kinase activity (GO:0004713);; Molecular Function: ATP binding (GO:0005524);; Biological Process: protein phosphorylation (GO:0006468);; Cellular Component: cytoplasmic vesicle (GO:0016023);;	--	[T]	Signal transduction mechanisms	Protein tyrosine kinase;; Protein kinase domain	Rust resistance kinase Lr10 OS=Triticum aestivum OX=4565 GN=LRK10 PE=2 SV=1	putative rust resistance kinase Lr10 [Oryza sativa Japonica Group]
LOC_Os07g48980	466.16	220.296	-1.01003	0.000497592	0.00791861	down	--	--	Biological Process: iron ion transport (GO:0006826);; Molecular Function: nicotianamine synthase activity (GO:0030410);; Biological Process: nicotianamine biosynthetic process (GO:0030418);;	K05953|0.0|osa:4344361|--|Os07g0689600; K05953 nicotianamine synthase [EC:2.5.1.43]	--	--	Nicotianamine synthase protein	Nicotianamine synthase 3 OS=Oryza sativa subsp. japonica OX=39947 GN=NAS3 PE=2 SV=1	PREDICTED: nicotianamine synthase 3 [Oryza sativa Japonica Group]
LOC_Os06g28880	6287.2	2132.98	-1.47926	8.83079e-09	4.66899e-07	down	--	--	Molecular Function: DNA-binding transcription factor activity (GO:0003700);; Cellular Component: nucleus (GO:0005634);; Cellular Component: mitochondrion (GO:0005739);; Biological Process: regulation of transcription, DNA-templated (GO:0006355);; Molecular Function: sequence-specific DNA binding (GO:0043565);;	--	--	--	SAWADEE domain	Protein SAWADEE HOMEODOMAIN HOMOLOG 2 OS=Arabidopsis thaliana OX=3702 GN=SHH2 PE=2 SV=1	PREDICTED: protein SAWADEE HOMEODOMAIN HOMOLOG 2 isoform X6 [Oryza sativa Japonica Group]
LOC_Os05g35010	6322.21	1597.67	-1.62277	0.000297595	0.0052708	down	[Q]	Secondary metabolites biosynthesis, transport and catabolism	Molecular Function: monooxygenase activity (GO:0004497);; Molecular Function: iron ion binding (GO:0005506);; Molecular Function: oxidoreductase activity, acting on paired donors, with incorporation or reduction of molecular oxygen (GO:0016705);; Molecular Function: heme binding (GO:0020037);; Biological Process: oxidation-reduction process (GO:0055114);;	--	[Q]	Secondary metabolites biosynthesis, transport and catabolism	Cytochrome P450	indole-2-monooxygenase OS=Zea mays OX=4577 GN=CYP71C4 PE=1 SV=1	PREDICTED: cytochrome P450 71A1 [Oryza sativa Japonica Group]
LOC_Os01g27890	15.1865	0.680745	-1.76895	0.00234025	0.0267721	down	[Q]	Secondary metabolites biosynthesis, transport and catabolism	Molecular Function: monooxygenase activity (GO:0004497);; Molecular Function: iron ion binding (GO:0005506);; Molecular Function: oxidoreductase activity, acting on paired donors, with incorporation or reduction of molecular oxygen (GO:0016705);; Molecular Function: heme binding (GO:0020037);; Biological Process: electron transport chain (GO:0022900);;	--	[Q]	Secondary metabolites biosynthesis, transport and catabolism	Cytochrome P450	Premnaspirodiene oxygenase OS=Hyoscyamus muticus OX=35626 GN=CYP71D55 PE=1 SV=1	Os01g0377000 [Oryza sativa Japonica Group]
MSTRG.4078	207.952	76.2636	-1.27124	0.000817477	0.0117473	down	--	--	--	--	--	--	--	--	PREDICTED: uncharacterized protein LOC107279042 [Oryza sativa Japonica Group]
LOC_Os09g09290	69.4745	27.9431	-1.13927	0.00389833	0.0395692	down	--	--	Cellular Component: mitochondrion (GO:0005739);;	--	--	--	HGWP repeat;; HGWP repeat;; HGWP repeat	--	Os09g0265800 [Oryza sativa Japonica Group]
LOC_Os06g27820	33.4119	10.0368	-1.3854	0.00282862	0.0310126	down	--	--	Cellular Component: mitochondrion (GO:0005739);;	--	--	--	--	Protein POOR HOMOLOGOUS SYNAPSIS 1 OS=Zea mays OX=4577 GN=PHS1 PE=1 SV=1	Os06g0472600 [Oryza sativa Japonica Group]
LOC_Os06g49650	14.7389	2.35124	-1.5931	0.00473334	0.0461105	down	--	--	Cellular Component: chloroplast envelope (GO:0009941);; Cellular Component: membrane (GO:0016020);;	--	--	--	--	Serine/arginine-rich splicing factor SR45 OS=Arabidopsis thaliana OX=3702 GN=SR45 PE=1 SV=1	PREDICTED: uncharacterized protein LOC9270864 [Oryza sativa Japonica Group]
MSTRG.21692	54.8269	7.89974	-2.1599	7.04791e-06	0.000209199	down	--	--	--	--	--	--	--	--	hypothetical protein [Oryza sativa Japonica Group]
LOC_Os04g57180	106.068	48.592	-1.01928	0.00289358	0.0315632	down	[R]	General function prediction only	Molecular Function: oxidoreductase activity, acting on paired donors, with incorporation or reduction of molecular oxygen, 2-oxoglutarate as one donor, and incorporation of one atom each of oxygen into both donors (GO:0016706);; Molecular Function: metal ion binding (GO:0046872);; Biological Process: oxidation-reduction process (GO:0055114);;	--	[QR]	--	2OG-Fe(II) oxygenase superfamily;; non-haem dioxygenase in morphine synthesis N-terminal	Flavanone 3-dioxygenase 3 OS=Oryza sativa subsp. japonica OX=39947 GN=F3H-3 PE=1 SV=1	PREDICTED: hyoscyamine 6-dioxygenase [Oryza sativa Japonica Group]
MSTRG.24180	111.848	25.0519	-1.80986	2.26249e-05	0.000587954	down	--	--	--	--	--	--	--	--	hypothetical protein OsJ_34408 [Oryza sativa Japonica Group]
LOC_Os10g28680	108.88	33.0982	-1.47163	0.000315767	0.00551365	down	--	--	--	--	--	--	zinc-finger of the FCS-type, C2-C2	Protein MARD1 OS=Arabidopsis thaliana OX=3702 GN=MARD1 PE=2 SV=2	PREDICTED: uncharacterized protein LOC4348659 [Oryza sativa Japonica Group]
MSTRG.8447	103.629	20.7333	-1.8887	2.59097e-05	0.000661027	down	--	--	--	--	--	--	--	--	Os08g0335200, partial [Oryza sativa Japonica Group]
MSTRG.4288	35.9134	6.41893	-1.82984	0.000318688	0.0055526	down	--	--	--	--	[R]	General function prediction only	--	--	hypothetical protein LOC_Os10g39934 [Oryza sativa Japonica Group]
LOC_Os11g32780	178.527	63.0519	-1.37609	1.64872e-05	0.000442772	down	--	--	--	--	--	--	--	--	expressed protein [Oryza sativa Japonica Group]
LOC_Os03g04290	70.5085	11.3151	-2.20405	2.27349e-07	9.59102e-06	down	--	--	Molecular Function: nucleic acid binding (GO:0003676);; Molecular Function: zinc ion binding (GO:0008270);;	--	--	--	MuDR family transposase;; Domain of unknown function (DUF1979)	--	Putative transposase protein [Oryza sativa Japonica Group]
LOC_Os04g54080	715.152	317.324	-1.0866	0.000340799	0.00586421	down	[RTKL]	--	Molecular Function: protein serine/threonine kinase activity (GO:0004674);; Molecular Function: ATP binding (GO:0005524);; Biological Process: protein phosphorylation (GO:0006468);; Cellular Component: membrane (GO:0016020);; Cellular Component: cytoplasmic vesicle (GO:0016023);; Biological Process: recognition of pollen (GO:0048544);;	--	--	--	Protein tyrosine kinase;; Protein kinase domain;; D-mannose binding lectin;; PAN-like domain;; S-locus glycoprotein domain	G-type lectin S-receptor-like serine/threonine-protein kinase B120 OS=Arabidopsis thaliana OX=3702 GN=B120 PE=2 SV=1	Os04g0633300 [Oryza sativa Japonica Group]
LOC_Os06g20790	213.946	88.9342	-1.1452	0.000779189	0.0113185	down	--	--	Molecular Function: methyltransferase activity (GO:0008168);; Biological Process: methylation (GO:0032259);;	--	--	--	SAM dependent carboxyl methyltransferase	Jasmonate O-methyltransferase OS=Arabidopsis thaliana OX=3702 GN=JMT PE=1 SV=3	PREDICTED: jasmonate O-methyltransferase isoform X1 [Oryza sativa Japonica Group]
MSTRG.26322	28.3816	3.68427	-1.74021	0.00214473	0.0249708	down	--	--	--	--	--	--	--	--	hypothetical protein [Oryza sativa Japonica Group]
LOC_Os03g20550	1509.31	719.138	-1.00383	0.000321248	0.00559417	down	--	--	Molecular Function: DNA-binding transcription factor activity (GO:0003700);; Biological Process: regulation of transcription, DNA-templated (GO:0006355);; Molecular Function: sequence-specific DNA binding (GO:0043565);;	--	--	--	WRKY DNA -binding domain	WRKY transcription factor 55 OS=Arabidopsis thaliana OX=3702 GN=WRKY55 PE=2 SV=1	PREDICTED: probable WRKY transcription factor 35 [Oryza sativa Japonica Group]
LOC_Os06g27590	142.004	34.8556	-1.61007	0.000586308	0.00906128	down	--	--	Cellular Component: cytoplasmic vesicle (GO:0016023);;	--	--	--	--	Formin-like protein 3 OS=Oryza sativa subsp. japonica OX=39947 GN=FH3 PE=2 SV=2	hypothetical protein [Oryza sativa Japonica Group]
LOC_Os03g19350	73.4077	21.8503	-1.51872	0.000118685	0.00247101	down	[O]	Posttranslational modification, protein turnover, chaperones	Molecular Function: ATP-dependent peptidase activity (GO:0004176);; Molecular Function: serine-type endopeptidase activity (GO:0004252);; Molecular Function: ATP binding (GO:0005524);; Cellular Component: mitochondrial matrix (GO:0005759);; Biological Process: protein quality control for misfolded or incompletely synthesized proteins (GO:0006515);; Biological Process: cellular response to oxidati…	K08675|0.0|osa:4332601|--|Os03g0306400; K08675 Lon-like ATP-dependent protease [EC:3.4.21.-]	[O]	Posttranslational modification, protein turnover, chaperones	Lon protease (S16) C-terminal proteolytic domain;; ATPase family associated with various cellular activities (AAA);; ATP-dependent protease La (LON) substrate-binding domain;; Subunit ChlI of Mg-chelatase;; AAA domain (dynein-related subfamily);; Holliday junction DNA helicase ruvB N-terminus;; AAA domain (Cdc48 subfamily);; PrkA AAA domain	Lon protease homolog, mitochondrial OS=Oryza sativa subsp. japonica OX=39947 GN=Os07g0689300 PE=2 SV=1	ATP-dependent protease La family protein, expressed [Oryza sativa Japonica Group]
LOC_Os02g20190	258.33	49.0385	-2.20926	1.56438e-12	1.56662e-10	down	--	--	Molecular Function: ADP binding (GO:0043531);;	--	--	--	--	Probable disease resistance protein At1g58602 OS=Arabidopsis thaliana OX=3702 GN=At1g58602 PE=2 SV=1	hypothetical protein OsJ_06389 [Oryza sativa Japonica Group]
LOC_Os07g33480	1379	559.278	-1.22419	8.9984e-06	0.000259661	down	[Q]	Secondary metabolites biosynthesis, transport and catabolism	Molecular Function: monooxygenase activity (GO:0004497);; Molecular Function: iron ion binding (GO:0005506);; Cellular Component: plastid (GO:0009536);; Cellular Component: cytoplasmic vesicle (GO:0016023);; Molecular Function: oxidoreductase activity, acting on paired donors, with incorporation or reduction of molecular oxygen (GO:0016705);; Molecular Function: heme binding (GO:0020037);; Biolog…	--	[QI]	--	Cytochrome P450	Cytochrome P450 716B1 OS=Picea sitchensis OX=3332 GN=CYP716B1 PE=2 SV=1	PREDICTED: cytochrome P450 716B1 [Oryza sativa Japonica Group]
LOC_Os01g18360	12.0779	0.980993	-1.64634	0.00466231	0.0456378	down	--	--	Cellular Component: nucleus (GO:0005634);; Biological Process: regulation of transcription, DNA-templated (GO:0006355);; Cellular Component: plastid (GO:0009536);; Biological Process: auxin-activated signaling pathway (GO:0009734);; Molecular Function: protein dimerization activity (GO:0046983);;	--	--	--	AUX/IAA family	Auxin-responsive protein IAA4 OS=Oryza sativa subsp. japonica OX=39947 GN=IAA4 PE=2 SV=1	PREDICTED: auxin-responsive protein IAA4 [Oryza sativa Japonica Group]
LOC_Os02g36300	112.59	19.5483	-1.89584	0.000154326	0.00307561	down	[J]	Translation, ribosomal structure and biogenesis	Molecular Function: zinc ion binding (GO:0008270);;	--	[O]	Posttranslational modification, protein turnover, chaperones	Ring finger domain;; RING-like zinc finger;; Zinc finger, C3HC4 type (RING finger);; Zinc finger, C3HC4 type (RING finger);; RING-H2 zinc finger domain;; RING-type zinc-finger;; Anaphase-promoting complex subunit 11 RING-H2 finger	E3 ubiquitin-protein ligase ATL6 OS=Arabidopsis thaliana OX=3702 GN=ATL6 PE=1 SV=2	PREDICTED: E3 ubiquitin-protein ligase ATL6 [Oryza sativa Japonica Group]
LOC_Os05g30210	898.788	390.318	-1.12968	5.17916e-05	0.00121703	down	--	--	--	--	--	--	--	--	PREDICTED: uncharacterized protein LOC4338553 [Oryza sativa Japonica Group]
LOC_Os03g61910	871.54	283.69	-1.37216	0.00102162	0.0140707	down	--	--	Molecular Function: DNA binding (GO:0003677);; Biological Process: DNA recombination (GO:0006310);; Molecular Function: zinc ion binding (GO:0008270);; Cellular Component: plastid (GO:0009536);; Biological Process: DNA integration (GO:0015074);; Cellular Component: cytoplasmic vesicle (GO:0016023);;	--	[R]	General function prediction only	gag-polypeptide of LTR copia-type;; Retrotransposon gag protein	Retrovirus-related Pol polyprotein from transposon RE1 OS=Arabidopsis thaliana OX=3702 GN=RE1 PE=2 SV=1	retrotransposon protein, putative, Ty1-copia subclass, expressed [Oryza sativa Japonica Group]
LOC_Os03g19375	1742.88	419.894	-1.81305	1.23488e-06	4.37186e-05	down	--	--	Molecular Function: DNA-binding transcription factor activity (GO:0003700);; Biological Process: regulation of transcription, DNA-templated (GO:0006355);; Cellular Component: plastid (GO:0009536);; Molecular Function: sequence-specific DNA binding (GO:0043565);;	--	--	--	bZIP transcription factor;; Basic region leucine zipper	Ocs element-binding factor 1 OS=Zea mays OX=4577 GN=OBF1 PE=2 SV=2	Os03g0306700, partial [Oryza sativa Japonica Group]
LOC_Os03g42040	123.045	49.3574	-1.18459	0.000693492	0.0103483	down	--	--	Cellular Component: nucleus (GO:0005634);; Cellular Component: mitochondrion (GO:0005739);;	--	[S]	Function unknown	Condensin II non structural maintenance of chromosomes subunit	Formin-like protein 5 OS=Oryza sativa subsp. japonica OX=39947 GN=FH5 PE=2 SV=2	PREDICTED: uncharacterized protein LOC9270983 [Oryza sativa Japonica Group]
LOC_Os03g42780	107.626	25.4529	-1.56362	0.0017933	0.0218319	down	--	--	Molecular Function: zinc ion binding (GO:0008270);; Cellular Component: viral nucleocapsid (GO:0019013);; Cellular Component: ribonucleoprotein complex (GO:0030529);;	--	[O]	Posttranslational modification, protein turnover, chaperones	IBR domain, a half RING-finger domain	Probable E3 ubiquitin-protein ligase ARI1 OS=Arabidopsis thaliana OX=3702 GN=ARI1 PE=2 SV=1	IBR domain containing protein, expressed [Oryza sativa Japonica Group]
LOC_Os07g33580	3182.59	888.916	-1.67775	3.69654e-07	1.47629e-05	down	[Q]	Secondary metabolites biosynthesis, transport and catabolism	Molecular Function: monooxygenase activity (GO:0004497);; Molecular Function: iron ion binding (GO:0005506);; Cellular Component: plastid (GO:0009536);; Cellular Component: cytoplasmic vesicle (GO:0016023);; Molecular Function: oxidoreductase activity, acting on paired donors, with incorporation or reduction of molecular oxygen (GO:0016705);; Molecular Function: heme binding (GO:0020037);; Biolog…	--	[QI]	--	Cytochrome P450	Cytochrome P450 716B1 OS=Picea sitchensis OX=3332 GN=CYP716B1 PE=2 SV=1	PREDICTED: cytochrome P450 716B1 [Oryza sativa Japonica Group]
MSTRG.8120	3224.97	1437.75	-1.12325	2.45937e-07	1.02541e-05	down	--	--	--	--	--	--	--	--	retrotransposon protein, putative, unclassified [Oryza sativa Japonica Group]
LOC_Os11g44430	7403.66	2567.12	-1.44433	4.9167e-08	2.3346e-06	down	[RTKL]	--	Molecular Function: protein serine/threonine kinase activity (GO:0004674);; Molecular Function: ATP binding (GO:0005524);; Biological Process: protein phosphorylation (GO:0006468);;	--	[T]	Signal transduction mechanisms	Protein kinase domain;; Protein tyrosine kinase	Putative serine/threonine-protein kinase-like protein CCR3 OS=Arabidopsis thaliana OX=3702 GN=CCR3 PE=2 SV=1	PREDICTED: putative serine/threonine-protein kinase-like protein CCR3 [Oryza sativa Japonica Group]
LOC_Os04g25900	158.081	61.3642	-1.23086	0.000397832	0.00662971	down	--	--	Molecular Function: ATP binding (GO:0005524);; Molecular Function: ADP binding (GO:0043531);;	--	[T]	Signal transduction mechanisms	NB-ARC domain;; AAA domain	Putative disease resistance protein RGA3 OS=Solanum bulbocastanum OX=147425 GN=RGA3 PE=2 SV=2	PREDICTED: putative disease resistance protein RGA3 [Oryza sativa Japonica Group]
LOC_Os06g16240	22052	5909.64	-1.71887	4.80067e-07	1.87512e-05	down	--	--	--	--	--	--	GDSL/SGNH-like Acyl-Esterase family found in Pmr5 and Cas1p;; PMR5 N terminal Domain	Protein trichome birefringence-like 19 OS=Arabidopsis thaliana OX=3702 GN=TBL19 PE=3 SV=1	PREDICTED: protein trichome birefringence-like 19 [Oryza sativa Japonica Group]
MSTRG.8572	123.358	36.8133	-1.39977	0.00240427	0.0273585	down	--	--	--	--	--	--	--	--	ribosomal protein S3 (mitochondrion) [Oryza minuta]
LOC_Os01g64910	214.851	38.5252	-1.92512	6.76463e-05	0.001526	down	--	--	Biological Process: metabolic process (GO:0008152);; Molecular Function: transferase activity, transferring hexosyl groups (GO:0016758);;	--	[GC]	--	UDP-glucoronosyl and UDP-glucosyl transferase	UDP-glycosyltransferase 1 OS=Pueraria montana var. lobata OX=3893 GN=UGT1 PE=1 SV=1	PREDICTED: anthocyanidin 5,3-O-glucosyltransferase [Oryza sativa Japonica Group]
LOC_Os11g24510	7288.93	3031.38	-1.21007	3.91333e-07	1.55115e-05	down	[E]	Amino acid transport and metabolism	Molecular Function: serine-type carboxypeptidase activity (GO:0004185);; Biological Process: proteolysis (GO:0006508);; Cellular Component: cytoplasmic vesicle (GO:0016023);;	--	[OE]	--	Serine carboxypeptidase	Serine carboxypeptidase-like 18 OS=Arabidopsis thaliana OX=3702 GN=SCPL18 PE=2 SV=2	PREDICTED: serine carboxypeptidase-like 7 [Oryza sativa Japonica Group]
LOC_Os10g38590	2208.15	1016.94	-1.02432	0.00154324	0.0194774	down	[O]	Posttranslational modification, protein turnover, chaperones	Molecular Function: glutathione transferase activity (GO:0004364);; Cellular Component: cytoplasm (GO:0005737);; Biological Process: metabolic process (GO:0008152);;	--	[O]	Posttranslational modification, protein turnover, chaperones	Glutathione S-transferase, N-terminal domain;; Glutathione S-transferase, N-terminal domain;; Glutathione S-transferase, N-terminal domain;; Glutathione S-transferase, C-terminal domain;; Glutathione S-transferase, C-terminal domain	Probable glutathione S-transferase GSTU6 OS=Oryza sativa subsp. japonica OX=39947 GN=GSTU6 PE=2 SV=2	PREDICTED: uncharacterized protein LOC4349193 [Oryza sativa Japonica Group]
LOC_Os02g04630	3693.78	1143.63	-1.60665	2.53233e-10	1.76582e-08	down	--	--	Cellular Component: vacuolar membrane (GO:0005774);; Molecular Function: calcium:proton antiporter activity (GO:0015369);; Cellular Component: integral component of membrane (GO:0016021);; Biological Process: calcium ion transmembrane transport (GO:0070588);;	--	[P]	Inorganic ion transport and metabolism	Sodium/calcium exchanger protein	Putative vacuolar cation/proton exchanger 4 OS=Oryza sativa subsp. japonica OX=39947 GN=Os02g0138900 PE=3 SV=1	PREDICTED: putative vacuolar cation/proton exchanger 4 isoform X3 [Oryza sativa Japonica Group]
LOC_Os01g35980	303.787	1.28124	-5.53485	1.08945e-30	4.73262e-28	down	[G]	Carbohydrate transport and metabolism	Cellular Component: plastid (GO:0009536);; Cellular Component: cytoplasmic vesicle (GO:0016023);;	--	--	--	--	Formin-like protein 3 OS=Oryza sativa subsp. japonica OX=39947 GN=FH3 PE=2 SV=2	hypothetical protein [Oryza sativa Japonica Group]
LOC_Os12g38040	719.585	295.977	-1.12017	0.00374062	0.038368	down	--	--	Molecular Function: nucleic acid binding (GO:0003676);; Cellular Component: mitochondrion (GO:0005739);; Molecular Function: zinc ion binding (GO:0008270);;	--	[A]	RNA processing and modification	Metallothionein	Metallothionein-like protein 4C OS=Oryza sativa subsp. japonica OX=39947 GN=MT4C PE=2 SV=1	Zinc knuckle family protein, expressed [Oryza sativa Japonica Group]
LOC_Os12g01530	41184.8	13722.3	-1.46495	2.05283e-06	6.91723e-05	down	[P]	Inorganic ion transport and metabolism	Biological Process: response to reactive oxygen species (GO:0000302);; Molecular Function: ferroxidase activity (GO:0004322);; Cellular Component: mitochondrion (GO:0005739);; Biological Process: iron ion transport (GO:0006826);; Biological Process: cellular iron ion homeostasis (GO:0006879);; Molecular Function: ferric iron binding (GO:0008199);; Cellular Component: chloroplast thylakoid membran…	K00522|1e-180|osa:4351264|FTH1;EC:1.16.3.2|Os12g0106000; K00522 ferritin heavy chain [EC:1.16.3.1]	[P]	Inorganic ion transport and metabolism	Ferritin-like domain	Ferritin-1, chloroplastic OS=Zea mays OX=4577 GN=FER1 PE=1 SV=2	PREDICTED: ferritin-1, chloroplastic [Oryza sativa Japonica Group]
LOC_Os06g09230	190.599	42.7561	-1.87626	1.58551e-06	5.45692e-05	down	--	--	Molecular Function: protein serine/threonine kinase activity (GO:0004674);; Molecular Function: ATP binding (GO:0005524);; Biological Process: protein phosphorylation (GO:0006468);; Biological Process: response to stress (GO:0006950);;	--	--	--	Protein kinase domain;; Protein tyrosine kinase;; Universal stress protein family	U-box domain-containing protein 52 OS=Arabidopsis thaliana OX=3702 GN=PUB52 PE=2 SV=1	PREDICTED: U-box domain-containing protein 52 isoform X3 [Oryza sativa Japonica Group]
LOC_Os02g32690	128.791	25.8684	-1.95686	3.11225e-06	0.000100443	down	[V]	Defense mechanisms	Molecular Function: ATP binding (GO:0005524);; Biological Process: metabolic process (GO:0008152);; Cellular Component: membrane (GO:0016020);; Molecular Function: ATPase activity (GO:0016887);;	--	[Q]	Secondary metabolites biosynthesis, transport and catabolism	ABC-2 type transporter;; ABC transporter;; AAA domain, putative AbiEii toxin, Type IV TA system;; ABC-transporter extracellular N-terminal;; AAA domain;; ATPase family associated with various cellular activities (AAA)	ABC transporter G family member 41 OS=Oryza sativa subsp. japonica OX=39947 GN=ABCG41 PE=3 SV=1	hypothetical protein OsJ_06985 [Oryza sativa Japonica Group]
LOC_Os01g58130	126.816	28.1171	-1.89648	1.01883e-06	3.67097e-05	down	--	--	--	--	--	--	--	Alpha-amylase isozyme C OS=Oryza sativa subsp. japonica OX=39947 GN=AMY1B PE=2 SV=1	PREDICTED: uncharacterized protein LOC4324132 [Oryza sativa Japonica Group]
MSTRG.14892	757.021	346.167	-1.05475	0.00025847	0.00468364	down	--	--	--	--	--	--	--	--	hypothetical protein PAHAL_I02926 [Panicum hallii]
LOC_Os01g35970	22.7051	0	-2.3277	6.26432e-05	0.0014302	down	--	--	Molecular Function: DNA binding (GO:0003677);; Molecular Function: transposase activity (GO:0004803);; Biological Process: transposition, DNA-mediated (GO:0006313);; Biological Process: DNA integration (GO:0015074);;	--	--	--	--	--	transposon protein, putative, Mariner sub-class [Oryza sativa Japonica Group]
LOC_Os02g04070	23.791	2.58546	-1.69143	0.00340429	0.0355422	down	--	--	Molecular Function: nucleic acid binding (GO:0003676);; Cellular Component: mitochondrion (GO:0005739);; Cellular Component: plastid (GO:0009536);; Biological Process: DNA integration (GO:0015074);;	--	[R]	General function prediction only	Reverse transcriptase (RNA-dependent DNA polymerase);; gag-polypeptide of LTR copia-type;; Retrotransposon gag protein	Retrovirus-related Pol polyprotein from transposon RE2 OS=Arabidopsis thaliana OX=3702 GN=RE2 PE=4 SV=1	Os05g0235100, partial [Oryza sativa Japonica Group]
LOC_Os11g04409	5604.04	2455.53	-1.09554	0.000508229	0.00805598	down	--	--	--	--	--	--	--	--	Os11g0139700 [Oryza sativa Japonica Group]
LOC_Os02g55689	152.729	57.4143	-1.24371	0.000959987	0.0134468	down	--	--	--	--	--	--	--	--	hypothetical protein OsJ_08749 [Oryza sativa Japonica Group]
LOC_Os07g04560	47.9394	9.77377	-1.82662	9.02839e-05	0.00195967	down	--	--	Molecular Function: DNA binding (GO:0003677);; Cellular Component: nucleus (GO:0005634);; Biological Process: regulation of transcription, DNA-templated (GO:0006355);;	--	--	--	No apical meristem (NAM) protein	Transcription factor JUNGBRUNNEN 1 OS=Arabidopsis thaliana OX=3702 GN=JUB1 PE=1 SV=1	putative development regulation gene OsNAC4 protein [Oryza sativa Japonica Group]
LOC_Os07g30950	1043.21	252.588	-1.61874	0.000606049	0.00929487	down	[Q]	Secondary metabolites biosynthesis, transport and catabolism	Molecular Function: monooxygenase activity (GO:0004497);; Molecular Function: iron ion binding (GO:0005506);; Molecular Function: oxidoreductase activity, acting on paired donors, with incorporation or reduction of molecular oxygen (GO:0016705);; Molecular Function: heme binding (GO:0020037);; Biological Process: oxidation-reduction process (GO:0055114);;	--	[QI]	--	Cytochrome P450	Taxane 10-beta-hydroxylase OS=Taxus cuspidata OX=99806 GN=CYP725A1 PE=1 SV=1	Os07g0491800, partial [Oryza sativa Japonica Group]
LOC_Os07g03900	8796.06	2460.05	-1.65966	1.4498e-06	5.0384e-05	down	[RTKL]	--	Molecular Function: protein serine/threonine kinase activity (GO:0004674);; Molecular Function: ATP binding (GO:0005524);; Cellular Component: mitochondrion (GO:0005739);; Biological Process: protein phosphorylation (GO:0006468);; Cellular Component: cytoplasmic vesicle (GO:0016023);; Molecular Function: carbohydrate binding (GO:0030246);;	--	--	--	Legume lectin domain;; Protein kinase domain;; Protein tyrosine kinase	L-type lectin-domain containing receptor kinase IV.1 OS=Arabidopsis thaliana OX=3702 GN=LECRK41 PE=2 SV=1	putative receptor-type protein kinase LRK1 [Oryza sativa Japonica Group]
MSTRG.25249	1097.72	153.702	-2.6072	1.60351e-16	2.74183e-14	down	--	--	--	--	--	--	--	--	hypothetical protein OsI_27465 [Oryza sativa Indica Group]
LOC_Os11g44700	3987.99	1137.57	-1.39185	0.0044691	0.0441634	down	--	--	Cellular Component: mitochondrion (GO:0005739);; Cellular Component: plastid (GO:0009536);;	--	--	--	Calmodulin binding protein-like	Calmodulin-binding protein 60 C OS=Arabidopsis thaliana OX=3702 GN=CBP60C PE=2 SV=1	expressed protein [Oryza sativa Japonica Group]
LOC_Os04g30240	48097.8	10210.7	-2.0332	1.13993e-09	7.07416e-08	down	[RTKL]	--	Molecular Function: protein serine/threonine kinase activity (GO:0004674);; Molecular Function: calcium ion binding (GO:0005509);; Molecular Function: ATP binding (GO:0005524);; Biological Process: protein phosphorylation (GO:0006468);; Cellular Component: cytoplasmic vesicle (GO:0016023);; Molecular Function: polysaccharide binding (GO:0030247);;	--	--	--	Protein kinase domain;; Protein tyrosine kinase;; Wall-associated receptor kinase galacturonan-binding	Wall-associated receptor kinase 2 OS=Arabidopsis thaliana OX=3702 GN=WAK2 PE=1 SV=1	PREDICTED: wall-associated receptor kinase 2 [Oryza sativa Japonica Group]
MSTRG.5434	801.196	363.649	-1.05334	0.000606812	0.00929771	down	--	--	Cellular Component: plasma membrane (GO:0005886);; Biological Process: sulfate transport (GO:0008272);; Molecular Function: anion transmembrane transporter activity (GO:0008509);; Cellular Component: plant-type vacuole membrane (GO:0009705);; Biological Process: stomatal movement (GO:0010118);; Cellular Component: endomembrane system (GO:0012505);; Molecular Function: malate transmembrane transpo…	--	[R]	General function prediction only	--	Aluminum-activated malate transporter 12 OS=Arabidopsis thaliana OX=3702 GN=ALMT12 PE=2 SV=1	hypothetical protein OsI_34737 [Oryza sativa Indica Group]
LOC_Os04g26870	262.666	107.272	-1.12381	0.00409164	0.0411803	down	[C]	Energy production and conversion	Molecular Function: oxidoreductase activity (GO:0016491);; Biological Process: oxidation-reduction process (GO:0055114);;	--	[C]	Energy production and conversion	Aldo/keto reductase family	Probable aldo-keto reductase 1 OS=Oryza sativa subsp. japonica OX=39947 GN=Os04g0337500 PE=2 SV=1	RecName: Full=Probable aldo-keto reductase 1
LOC_Os08g08690	20978.8	8600.73	-1.21085	9.617e-06	0.000276519	down	--	--	Cellular Component: cytoplasmic vesicle (GO:0016023);;	--	--	--	--	--	PREDICTED: uncharacterized protein LOC9268385 [Oryza sativa Japonica Group]
LOC_Os04g53180	10.9065	0	-1.78919	0.00181181	0.02197	down	--	--	Molecular Function: oxidoreductase activity (GO:0016491);; Biological Process: oxidation-reduction process (GO:0055114);;	--	[A]	RNA processing and modification	--	Serine/arginine-rich splicing factor SR45 OS=Arabidopsis thaliana OX=3702 GN=SR45 PE=1 SV=1	PREDICTED: uncharacterized protein LOC4337045 [Oryza sativa Japonica Group]
LOC_Os11g20384	380.539	142.791	-1.2759	0.000226439	0.00418581	down	[T]	Signal transduction mechanisms	Biological Process: dephosphorylation (GO:0016311);; Molecular Function: phosphatidylinositol phosphate phosphatase activity (GO:0052866);;	K21797|0.0|osa:4350352|SAC1, SACM1L;EC:3.1.3.-|Os11g0309000	[I]	Lipid transport and metabolism	SacI homology domain	Phosphoinositide phosphatase SAC7 OS=Arabidopsis thaliana OX=3702 GN=SAC7 PE=2 SV=1	PREDICTED: phosphoinositide phosphatase SAC7 isoform X1 [Oryza sativa Japonica Group]
LOC_Os07g48790	1461.39	151.218	-2.89855	4.35771e-15	6.17105e-13	down	--	--	Biological Process: response to sucrose (GO:0009744);; Biological Process: cellular response to nitrogen levels (GO:0043562);;	--	[G]	Carbohydrate transport and metabolism	Glycogen recognition site of AMP-activated protein kinase;; 5'-AMP-activated protein kinase beta subunit, interaction domain	SNF1-related protein kinase regulatory subunit beta-1 OS=Arabidopsis thaliana OX=3702 GN=KINB1 PE=1 SV=1	PREDICTED: SNF1-related protein kinase regulatory subunit beta-1 [Oryza sativa Japonica Group]
LOC_Os05g39500	57.2897	6.76805	-1.89808	0.000717349	0.0106267	down	--	--	Molecular Function: DNA binding (GO:0003677);; Cellular Component: nucleus (GO:0005634);; Biological Process: regulation of transcription, DNA-templated (GO:0006355);; Biological Process: mRNA transcription (GO:0009299);; Biological Process: post-embryonic animal morphogenesis (GO:0009886);;	--	--	--	Protein of unknown function (DUF640)	Protein G1-like8 OS=Oryza sativa subsp. japonica OX=39947 GN=G1L8 PE=1 SV=1	PREDICTED: protein G1-like8 [Oryza sativa Japonica Group]
LOC_Os02g36190	1462.72	272.449	-2.30617	3.74936e-20	8.86228e-18	down	[Q]	Secondary metabolites biosynthesis, transport and catabolism	Molecular Function: iron ion binding (GO:0005506);; Cellular Component: integral component of membrane (GO:0016021);; Cellular Component: cytoplasmic vesicle (GO:0016023);; Biological Process: diterpenoid biosynthetic process (GO:0016102);; Molecular Function: heme binding (GO:0020037);; Molecular Function: ent-isokaurene C2-hydroxylase activity (GO:0036201);; Biological Process: secondary metabo…	--	[Q]	Secondary metabolites biosynthesis, transport and catabolism	Cytochrome P450	Ent-cassadiene hydroxylase OS=Oryza sativa subsp. japonica OX=39947 GN=CYP71Z7 PE=1 SV=1	PREDICTED: ent-cassadiene C2-hydroxylase [Oryza sativa Japonica Group]
LOC_Os11g03910	589.112	230.441	-1.21986	0.000447886	0.00727649	down	[R]	General function prediction only	Biological Process: metabolic process (GO:0008152);; Molecular Function: zinc ion binding (GO:0008270);; Cellular Component: integral component of membrane (GO:0016021);; Molecular Function: protein-cysteine S-palmitoyltransferase activity (GO:0019706);;	--	[R]	General function prediction only	DHHC palmitoyltransferase	Probable protein S-acyltransferase 4 OS=Arabidopsis thaliana OX=3702 GN=PAT04 PE=2 SV=1	zinc finger family protein, putative, expressed [Oryza sativa Japonica Group]
MSTRG.15477	11.762	0.680745	-1.67125	0.00404813	0.0407935	down	--	--	--	--	--	--	--	--	Os03g0818050, partial [Oryza sativa Japonica Group]
LOC_Os05g16930	4155.25	1244.78	-1.63817	1.70334e-09	1.01776e-07	down	[RTKL]	--	Molecular Function: protein serine/threonine kinase activity (GO:0004674);; Molecular Function: ATP binding (GO:0005524);; Cellular Component: mitochondrion (GO:0005739);; Biological Process: protein phosphorylation (GO:0006468);;	--	--	--	Protein kinase domain;; Protein tyrosine kinase;; Di-glucose binding within endoplasmic reticulum;; Leucine rich repeat	Probable LRR receptor-like serine/threonine-protein kinase At1g56140 OS=Arabidopsis thaliana OX=3702 GN=At1g56140 PE=2 SV=2	unknown protein, contains protein kinase domain, PF00069 [Oryza sativa Japonica Group]
LOC_Os07g05800	39.5192	10.3458	-1.53862	0.000929413	0.013081	down	[O]	Posttranslational modification, protein turnover, chaperones	Biological Process: metabolic process (GO:0008152);; Molecular Function: transferase activity (GO:0016740);;	--	[O]	Posttranslational modification, protein turnover, chaperones	Glutathione S-transferase, N-terminal domain;; Glutathione S-transferase, N-terminal domain;; Glutathione S-transferase, C-terminal domain;; Glutathione S-transferase, C-terminal domain	Probable glutathione S-transferase parC OS=Nicotiana tabacum OX=4097 GN=PARC PE=2 SV=1	Os07g0152700 [Oryza sativa Japonica Group]
LOC_Os01g53040	1012.21	342.245	-1.37318	0.000314082	0.00549279	down	--	--	Molecular Function: DNA-binding transcription factor activity (GO:0003700);; Biological Process: regulation of transcription, DNA-templated (GO:0006355);; Molecular Function: sequence-specific DNA binding (GO:0043565);;	--	--	--	WRKY DNA -binding domain	Probable WRKY transcription factor 65 OS=Arabidopsis thaliana OX=3702 GN=WRKY65 PE=2 SV=1	PREDICTED: probable WRKY transcription factor 65 [Oryza sativa Japonica Group]
MSTRG.3717	1344.91	512.564	-1.22752	0.00106876	0.0145835	down	--	--	Cellular Component: extracellular region (GO:0005576);; Cellular Component: primary cell wall (GO:0009530);; Biological Process: cell wall organization (GO:0071555);;	--	[I]	Lipid transport and metabolism	--	Extensin OS=Nicotiana tabacum OX=4097 GN=HRGPNT3 PE=2 SV=1	monoglyceride lipase isoform 2 -like [Oryza sativa Japonica Group]
LOC_Os07g42160	308.953	118.395	-1.25763	0.000171034	0.00333824	down	[TK]	--	Cellular Component: plastid (GO:0009536);; Biological Process: guanosine tetraphosphate metabolic process (GO:0015969);; Molecular Function: hydrolase activity (GO:0016787);;	--	[T]	Signal transduction mechanisms	HD domain;; Region found in RelA / SpoT proteins;; HD domain	Probable GTP diphosphokinase RSH3, chloroplastic OS=Oryza sativa subsp. japonica OX=39947 GN=RSH3 PE=2 SV=1	PREDICTED: probable GTP diphosphokinase RSH3, chloroplastic [Oryza sativa Japonica Group]
LOC_Os11g03840	636.797	220.415	-1.44484	6.65869e-08	3.10218e-06	down	--	--	Molecular Function: protein serine/threonine kinase activity (GO:0004674);; Molecular Function: ATP binding (GO:0005524);; Biological Process: protein phosphorylation (GO:0006468);; Cellular Component: membrane (GO:0016020);; Cellular Component: cytoplasmic vesicle (GO:0016023);; Molecular Function: carbohydrate binding (GO:0030246);; Biological Process: recognition of pollen (GO:0048544);;	--	--	--	Protein kinase domain;; Protein tyrosine kinase;; D-mannose binding lectin;; S-locus glycoprotein domain;; PAN domain	Putative receptor protein kinase ZmPK1 OS=Zea mays OX=4577 GN=PK1 PE=2 SV=2	PREDICTED: putative receptor protein kinase ZmPK1 [Oryza sativa Japonica Group]
LOC_Os12g33958	302.076	133.043	-1.04591	0.00496032	0.0478124	down	[C]	Energy production and conversion	Cellular Component: mitochondrial respiratory chain complex I (GO:0005747);; Biological Process: mitochondrial electron transport, NADH to ubiquinone (GO:0006120);; Molecular Function: NADH dehydrogenase (ubiquinone) activity (GO:0008137);; Molecular Function: quinone binding (GO:0048038);; Molecular Function: NAD binding (GO:0051287);;	K03935|0.0|sbi:SobioMp16|NDUFS2;EC:1.6.5.3 1.6.99.3|nad7; NADH dehydrogenase subunit 7; K03935 NADH dehydrogenase (ubiquinone) Fe-S protein 2 [EC:1.6.5.3 1.6.99.3]	[C]	Energy production and conversion	Respiratory-chain NADH dehydrogenase, 49 Kd subunit	NADH dehydrogenase [ubiquinone] iron-sulfur protein 2 OS=Nicotiana sylvestris OX=4096 GN=NAD7 PE=2 SV=1	unnamed protein product [Triticum aestivum]
LOC_Os03g64200	1157.64	386.713	-1.47209	6.46736e-07	2.43442e-05	down	[V]	Defense mechanisms	Molecular Function: ATP binding (GO:0005524);; Cellular Component: plasma membrane (GO:0005886);; Biological Process: transport (GO:0006810);; Biological Process: metabolic process (GO:0008152);; Cellular Component: integral component of membrane (GO:0016021);; Molecular Function: ATPase activity (GO:0016887);;	--	[Q]	Secondary metabolites biosynthesis, transport and catabolism	ABC-2 type transporter;; ABC transporter	ABC transporter G family member 3 OS=Arabidopsis thaliana OX=3702 GN=ABCG3 PE=1 SV=2	PREDICTED: ABC transporter G family member 3 isoform X2 [Oryza sativa Japonica Group]
LOC_Os10g39710	36168.1	10260.1	-1.56471	0.000101255	0.00214706	down	[G]	Carbohydrate transport and metabolism	Biological Process: biosynthetic process (GO:0009058);; Cellular Component: cytoplasmic vesicle (GO:0016023);; Molecular Function: strictosidine synthase activity (GO:0016844);;	--	[R]	General function prediction only	Strictosidine synthase;; SMP-30/Gluconolaconase/LRE-like region	Protein STRICTOSIDINE SYNTHASE-LIKE 5 OS=Arabidopsis thaliana OX=3702 GN=SSL5 PE=2 SV=1	PREDICTED: protein STRICTOSIDINE SYNTHASE-LIKE 5 [Oryza sativa Japonica Group]
LOC_Os01g62290	37764.7	16587.3	-1.04972	0.00478568	0.0464635	down	[O]	Posttranslational modification, protein turnover, chaperones	Molecular Function: ATP binding (GO:0005524);;	K03283|0.0|osa:4327388|HSPA1_8;HSPA1_8|Os01g0840100; K03283 heat shock 70kDa protein 1/8	[O]	Posttranslational modification, protein turnover, chaperones	Hsp70 protein;; MreB/Mbl protein;; NAD-specific glutamate dehydrogenase	Probable mediator of RNA polymerase II transcription subunit 37c OS=Arabidopsis thaliana OX=3702 GN=MED37C PE=1 SV=1	PREDICTED: probable mediator of RNA polymerase II transcription subunit 37c [Oryza sativa Japonica Group]
LOC_Os04g58610	886.712	360.215	-1.21944	1.33177e-05	0.000368426	down	[L]	Replication, recombination and repair	Molecular Function: DNA-binding transcription factor activity (GO:0003700);; Molecular Function: aspartic-type endopeptidase activity (GO:0004190);; Molecular Function: protein kinase activity (GO:0004672);; Cellular Component: nucleus (GO:0005634);; Biological Process: regulation of transcription, DNA-templated (GO:0006355);; Biological Process: proteolysis (GO:0006508);; Cellular Component: pla…	--	[R]	General function prediction only	Integrase core domain;; Chromo (CHRromatin Organisation MOdifier) domain	--	Os04g0682600, partial [Oryza sativa Japonica Group]
LOC_Os12g02450	197.072	75.7178	-1.21198	0.00145847	0.0187236	down	--	--	Molecular Function: DNA-binding transcription factor activity (GO:0003700);; Biological Process: regulation of transcription, DNA-templated (GO:0006355);; Molecular Function: sequence-specific DNA binding (GO:0043565);;	--	--	--	WRKY DNA -binding domain	Probable WRKY transcription factor 70 OS=Arabidopsis thaliana OX=3702 GN=WRKY70 PE=2 SV=1	PREDICTED: probable WRKY transcription factor 70 [Oryza sativa Japonica Group]
LOC_Os10g25040	49156.6	9988.68	-1.78665	0.000216319	0.00404054	down	[J]	Translation, ribosomal structure and biogenesis	Biological Process: cellular aromatic compound metabolic process (GO:0006725);; Cellular Component: chloroplast (GO:0009507);; Biological Process: cellular nitrogen compound metabolic process (GO:0034641);; Biological Process: pigment metabolic process (GO:0042440);; Biological Process: primary metabolic process (GO:0044238);; Biological Process: cellular biosynthetic process (GO:0044249);; Biolo…	--	--	--	Red chlorophyll catabolite reductase (RCC reductase)	Red chlorophyll catabolite reductase (Fragment) OS=Hordeum vulgare OX=4513 GN=rccR PE=1 SV=1	PREDICTED: red chlorophyll catabolite reductase-like [Oryza sativa Japonica Group]
LOC_Os02g37800	101.276	41.9188	-1.12999	0.00204057	0.0240367	down	[J]	Translation, ribosomal structure and biogenesis	Biological Process: lipid metabolic process (GO:0006629);; Molecular Function: O-acyltransferase activity (GO:0008374);;	--	[I]	Lipid transport and metabolism	Lecithin:cholesterol acyltransferase;; Alpha/beta hydrolase family;; Serine aminopeptidase, S33	Lecithin-cholesterol acyltransferase-like 1 OS=Oryza sativa subsp. japonica OX=39947 GN=Os03g0232800 PE=2 SV=1	PREDICTED: lecithin-cholesterol acyltransferase-like 1 [Oryza sativa Japonica Group]
LOC_Os11g40590	9268.33	3933.69	-1.1083	0.00178002	0.0217321	down	--	--	--	--	--	--	Glycine-rich domain-containing protein-like	Glycine-rich domain-containing protein 1 OS=Arabidopsis thaliana OX=3702 GN=GRDP1 PE=2 SV=1	PREDICTED: glycine-rich domain-containing protein 1 [Oryza sativa Japonica Group]
LOC_Os10g02960	101.159	41.6014	-1.11108	0.00511169	0.0487743	down	--	--	Molecular Function: DNA binding (GO:0003677);; Biological Process: DNA recombination (GO:0006310);; Molecular Function: zinc ion binding (GO:0008270);; Biological Process: DNA integration (GO:0015074);; Cellular Component: membrane (GO:0016020);; Cellular Component: cytoplasmic vesicle (GO:0016023);;	--	[R]	General function prediction only	Reverse transcriptase (RNA-dependent DNA polymerase);; Integrase core domain;; gag-polypeptide of LTR copia-type;; GAG-pre-integrase domain	Retrovirus-related Pol polyprotein from transposon TNT 1-94 OS=Nicotiana tabacum OX=4097 PE=2 SV=1	Putative polyprotein from transposon TNT [Oryza sativa]
LOC_Os10g31290	18.0375	1.32137	-1.76567	0.0023927	0.0272461	down	--	--	Cellular Component: membrane (GO:0016020);; Cellular Component: cytoplasmic vesicle (GO:0016023);;	--	--	--	Domain of unknown function (DUF4220);; Protein of unknown function, DUF594	--	PREDICTED: uncharacterized protein LOC4348765 [Oryza sativa Japonica Group]
LOC_Os01g04560	111.69	28.8613	-1.48597	0.00265699	0.0295027	down	[L]	Replication, recombination and repair	Cellular Component: cytoplasmic vesicle (GO:0016023);; Molecular Function: kinase activity (GO:0016301);; Molecular Function: polysaccharide binding (GO:0030247);;	--	[T]	Signal transduction mechanisms	Wall-associated receptor kinase C-terminal;; Wall-associated receptor kinase galacturonan-binding	LEAF RUST 10 DISEASE-RESISTANCE LOCUS RECEPTOR-LIKE PROTEIN KINASE-like 1.2 OS=Arabidopsis thaliana OX=3702 GN=LRK10L-1.2 PE=2 SV=3	hypothetical protein [Oryza sativa Japonica Group]
LOC_Os05g17604	3556.19	994.517	-1.69058	8.93592e-08	4.0724e-06	down	[S]	Function unknown	Molecular Function: protein serine/threonine kinase activity (GO:0004674);; Molecular Function: ATP binding (GO:0005524);; Cellular Component: mitochondrion (GO:0005739);; Biological Process: protein phosphorylation (GO:0006468);;	--	--	--	Protein tyrosine kinase;; Protein kinase domain;; Di-glucose binding within endoplasmic reticulum;; Leucine rich repeat;; Leucine Rich repeats (2 copies)	Probable LRR receptor-like serine/threonine-protein kinase At1g56130 OS=Arabidopsis thaliana OX=3702 GN=At1g56130 PE=2 SV=2	PREDICTED: probable LRR receptor-like serine/threonine-protein kinase At1g56130 isoform X1 [Oryza sativa Japonica Group]
LOC_Os01g09500	597.943	238.5	-1.16478	0.00219266	0.0254001	down	--	--	--	--	--	--	--	--	Os01g0191000 [Oryza sativa Japonica Group]
LOC_Os11g04560	1085.86	242.057	-1.95594	1.23273e-08	6.39993e-07	down	[TZDR]	--	Molecular Function: calcium ion binding (GO:0005509);; Cellular Component: plastid (GO:0009536);;	--	[T]	Signal transduction mechanisms	EF hand;; EF hand;; EF-hand domain;; EF-hand domain pair;; EF-hand domain pair	Probable calcium-binding protein CML36 OS=Arabidopsis thaliana OX=3702 GN=CML36 PE=2 SV=1	PREDICTED: probable calcium-binding protein CML36 [Oryza sativa Japonica Group]
LOC_Os01g60850	2100.34	729.855	-1.47641	4.84509e-13	5.05683e-11	down	--	--	--	--	--	--	Plant protein of unknown function (DUF641)	Protein GRAVITROPIC IN THE LIGHT 1 OS=Arabidopsis thaliana OX=3702 GN=GIL1 PE=2 SV=1	PREDICTED: uncharacterized protein LOC4327574 isoform X2 [Oryza sativa Japonica Group]
LOC_Os04g54010	7212.61	2227.85	-1.5493	2.01029e-06	6.78099e-05	down	[RTKL]	--	Molecular Function: protein serine/threonine kinase activity (GO:0004674);; Molecular Function: ATP binding (GO:0005524);; Biological Process: protein phosphorylation (GO:0006468);; Cellular Component: membrane (GO:0016020);; Cellular Component: cytoplasmic vesicle (GO:0016023);; Biological Process: recognition of pollen (GO:0048544);;	--	--	--	Protein tyrosine kinase;; Protein kinase domain;; S-locus glycoprotein domain;; PAN-like domain;; D-mannose binding lectin	Receptor-like serine/threonine-protein kinase SD1-8 OS=Arabidopsis thaliana OX=3702 GN=SD18 PE=1 SV=1	OSJNBb0015D13.19 [Oryza sativa Japonica Group]
LOC_Os12g16720	1185.95	479.678	-1.19787	0.000188177	0.00360068	down	--	--	Molecular Function: monooxygenase activity (GO:0004497);; Molecular Function: iron ion binding (GO:0005506);; Cellular Component: mitochondrion (GO:0005739);; Molecular Function: oxidoreductase activity, acting on paired donors, with incorporation or reduction of molecular oxygen (GO:0016705);; Molecular Function: heme binding (GO:0020037);; Biological Process: oxidation-reduction process (GO:005…	--	[Q]	Secondary metabolites biosynthesis, transport and catabolism	Cytochrome P450	Cytochrome P450 71A1 OS=Persea americana OX=3435 GN=CYP71A1 PE=1 SV=2	PREDICTED: cytochrome P450 71A1 [Oryza sativa Japonica Group]
LOC_Os01g43750	5553.14	1830.59	-1.52373	9.81834e-10	6.24991e-08	down	[Q]	Secondary metabolites biosynthesis, transport and catabolism	Molecular Function: monooxygenase activity (GO:0004497);; Molecular Function: iron ion binding (GO:0005506);; Molecular Function: oxidoreductase activity, acting on paired donors, with incorporation or reduction of molecular oxygen (GO:0016705);; Molecular Function: heme binding (GO:0020037);; Biological Process: electron transport chain (GO:0022900);;	--	[QI]	--	Cytochrome P450	Cytochrome P450 72A15 OS=Arabidopsis thaliana OX=3702 GN=CYP72A15 PE=2 SV=1	PREDICTED: cytochrome P450 72A15 [Oryza sativa Japonica Group]
LOC_Os10g38600	148.882	39.5701	-1.54091	0.000807921	0.0116464	down	[O]	Posttranslational modification, protein turnover, chaperones	Molecular Function: glutathione transferase activity (GO:0004364);; Cellular Component: cytoplasm (GO:0005737);; Biological Process: metabolic process (GO:0008152);;	--	[O]	Posttranslational modification, protein turnover, chaperones	Glutathione S-transferase, N-terminal domain;; Glutathione S-transferase, N-terminal domain;; Glutathione S-transferase, N-terminal domain	Probable glutathione S-transferase GSTU6 OS=Oryza sativa subsp. japonica OX=39947 GN=GSTU6 PE=2 SV=2	putative glutathione S-transferase [Oryza sativa Japonica Group]
MSTRG.21555	3855.31	827.997	-1.95285	2.34578e-07	9.83146e-06	down	--	--	--	--	--	--	--	--	Os10g0388100 [Oryza sativa Japonica Group]
LOC_Os11g04910	5709.17	2695.53	-1.02123	0.000149382	0.00299566	down	--	--	--	--	--	--	--	--	Os11g0146200 [Oryza sativa Japonica Group]
LOC_Os09g36250	11931.7	5528.3	-1.00844	0.00263969	0.0293617	down	[KAD]	--	Molecular Function: DNA binding (GO:0003677);; Molecular Function: chromatin binding (GO:0003682);;	K09422|0.0|osa:4347679|--|Os09g0532900; K09422 myb proto-oncogene protein, plant	[K]	Transcription	Myb-like DNA-binding domain;; Myb-like DNA-binding domain	Protein ODORANT1 OS=Petunia hybrida OX=4102 GN=ODO1 PE=2 SV=1	PREDICTED: protein ODORANT1 [Oryza sativa Japonica Group]
LOC_Os04g54020	7212.61	2227.85	-1.5493	2.01029e-06	6.78099e-05	down	[RTKL]	--	Molecular Function: protein serine/threonine kinase activity (GO:0004674);; Molecular Function: ATP binding (GO:0005524);; Cellular Component: mitochondrion (GO:0005739);; Biological Process: protein phosphorylation (GO:0006468);; Cellular Component: membrane (GO:0016020);; Cellular Component: cytoplasmic vesicle (GO:0016023);; Biological Process: recognition of pollen (GO:0048544);;	--	--	--	Protein tyrosine kinase;; Protein kinase domain;; D-mannose binding lectin;; S-locus glycoprotein domain;; PAN-like domain;; Domain of unknown function (DUF3403)	Receptor-like serine/threonine-protein kinase SD1-8 OS=Arabidopsis thaliana OX=3702 GN=SD18 PE=1 SV=1	PREDICTED: receptor-like serine/threonine-protein kinase SD1-8 isoform X1 [Oryza sativa Japonica Group]
LOC_Os07g31244	334.856	150.963	-1.0566	0.000837703	0.0119524	down	--	--	Cellular Component: plastid (GO:0009536);; Cellular Component: cytoplasmic vesicle (GO:0016023);;	--	--	--	--	--	Os07g0494700, partial [Oryza sativa Japonica Group]
MSTRG.21737	88.9169	1.71062	-4.00042	1.33752e-15	2.02811e-13	down	[J]	Translation, ribosomal structure and biogenesis	Molecular Function: ATP binding (GO:0005524);; Cellular Component: chloroplast stroma (GO:0009570);;	--	[U]	Intracellular trafficking, secretion, and vesicular transport	--	Protein Ycf2 OS=Oenothera parviflora OX=482429 GN=ycf2-A PE=3 SV=1	hypothetical protein EMCG_06756 [Emmonsia crescens UAMH 3008]
LOC_Os01g48700	1008.96	484.021	-1.01615	1.01602e-05	0.000289805	down	--	--	Molecular Function: DNA binding (GO:0003677);; Molecular Function: DNA-binding transcription factor activity (GO:0003700);; Cellular Component: nucleus (GO:0005634);; Cellular Component: transcription factor complex (GO:0005667);; Cellular Component: cytoplasm (GO:0005737);; Biological Process: regulation of transcription, DNA-templated (GO:0006355);; Biological Process: trichome morphogenesis (G…	--	[K]	Transcription	Transcription factor DP;; E2F/DP family winged-helix DNA-binding domain	Transcription factor-like protein DPB OS=Arabidopsis thaliana OX=3702 GN=DPB PE=1 SV=1	PREDICTED: transcription factor-like protein DPB isoform X1 [Oryza sativa Japonica Group]
LOC_Os03g51240	44.556	11.3498	-1.60785	0.000335103	0.00578219	down	--	--	Molecular Function: hydrolase activity, hydrolyzing O-glycosyl compounds (GO:0004553);; Biological Process: carbohydrate metabolic process (GO:0005975);;	--	--	--	Glycosyl hydrolases family 17	Glucan endo-1,3-beta-glucosidase 7 OS=Arabidopsis thaliana OX=3702 GN=At4g34480 PE=1 SV=2	PREDICTED: glucan endo-1,3-beta-glucosidase 7 [Oryza sativa Japonica Group]
MSTRG.3976	169.947	77.0933	-1.05719	0.000491953	0.0078444	down	--	--	--	--	--	--	--	--	hypothetical protein OsJ_30555 [Oryza sativa Japonica Group]
LOC_Os05g49900	1684	463.343	-1.6405	1.31414e-05	0.000364489	down	--	--	Biological Process: fatty acid biosynthetic process (GO:0006633);; Cellular Component: membrane (GO:0016020);; Molecular Function: transferase activity, transferring acyl groups other than amino-acyl groups (GO:0016747);;	K15397|0.0|osa:4339684|KCS;EC:2.3.1.199|Os05g0574600	--	--	FAE1/Type III polyketide synthase-like protein;; 3-Oxoacyl-[acyl-carrier-protein (ACP)] synthase III C terminal;; Chalcone and stilbene synthases, C-terminal domain	3-ketoacyl-CoA synthase 11 OS=Arabidopsis thaliana OX=3702 GN=KCS11 PE=1 SV=1	PREDICTED: 3-ketoacyl-CoA synthase 11 [Oryza sativa Japonica Group]
LOC_Os12g01510	17002.9	6709.66	-1.29673	5.50095e-10	3.65358e-08	down	--	--	Molecular Function: protein kinase activity (GO:0004672);; Molecular Function: ATP binding (GO:0005524);; Biological Process: protein phosphorylation (GO:0006468);; Cellular Component: cytoplasmic vesicle (GO:0016023);;	--	--	--	Protein tyrosine kinase;; Protein kinase domain	Protein MALE DISCOVERER 2 OS=Arabidopsis thaliana OX=3702 GN=MDIS2 PE=2 SV=1	PREDICTED: probable LRR receptor-like serine/threonine-protein kinase MRH1 [Oryza sativa Japonica Group]
LOC_Os06g49250	59304.9	24163.7	-1.17449	0.00051924	0.0081821	down	[E]	Amino acid transport and metabolism	Molecular Function: transporter activity (GO:0005215);; Biological Process: transport (GO:0006810);; Cellular Component: membrane (GO:0016020);; Cellular Component: cytoplasmic vesicle (GO:0016023);;	--	[E]	Amino acid transport and metabolism	POT family	Protein NRT1/ PTR FAMILY 8.3 OS=Arabidopsis thaliana OX=3702 GN=NPF8.3 PE=1 SV=1	PREDICTED: protein NRT1/ PTR FAMILY 8.3 isoform X1 [Oryza sativa Japonica Group]
LOC_Os12g01490	3777.03	1805.36	-1.02217	7.70126e-06	0.000225674	down	--	--	Molecular Function: DNA binding (GO:0003677);; Molecular Function: chromatin binding (GO:0003682);; Cellular Component: plastid (GO:0009536);;	--	--	--	Myb-like DNA-binding domain	Putative Myb family transcription factor At1g14600 OS=Arabidopsis thaliana OX=3702 GN=At1g14600 PE=2 SV=2	PREDICTED: probable transcription factor RL9 [Oryza sativa Japonica Group]
LOC_Os07g46320	56.394	13.0659	-1.76469	3.85471e-05	0.000943026	down	[S]	Function unknown	Cellular Component: mitochondrion (GO:0005739);; Cellular Component: chloroplast inner membrane (GO:0009706);;	--	--	--	Uncharacterized protein family, UPF0114	--	PREDICTED: uncharacterized protein LOC4344149 [Oryza sativa Japonica Group]
MSTRG.2822	332.655	114.491	-1.29646	0.00218406	0.0253188	down	--	--	Cellular Component: mitochondrial inner membrane (GO:0005743);; Molecular Function: NADH dehydrogenase (ubiquinone) activity (GO:0008137);; Cellular Component: integral component of membrane (GO:0016021);; Biological Process: ATP synthesis coupled electron transport (GO:0042773);; Cellular Component: respiratory chain (GO:0070469);;	--	[C]	Energy production and conversion	Proton-conducting membrane transporter	NADH-ubiquinone oxidoreductase chain 2 OS=Oenothera berteroana OX=3950 GN=ND2 PE=2 SV=2	hypothetical protein GQ55_9G264700 [Panicum hallii var. hallii]
LOC_Os08g20670	295.396	133.294	-1.07044	0.000248806	0.00453151	down	--	--	Molecular Function: nucleic acid binding (GO:0003676);; Molecular Function: RNA-DNA hybrid ribonuclease activity (GO:0004523);; Cellular Component: mitochondrion (GO:0005739);; Biological Process: proteolysis (GO:0006508);; Molecular Function: peptidase activity (GO:0008233);; Biological Process: DNA integration (GO:0015074);; Cellular Component: cytoplasmic vesicle (GO:0016023);; Biological Proc…	--	--	--	--	--	hypothetical protein OSJNBa0096K16.12 [Oryza sativa Japonica Group]
LOC_Os02g35970	313.076	38.9321	-2.33561	1.22967e-06	4.36303e-05	down	--	--	Biological Process: polysaccharide biosynthetic process (GO:0000271);; Molecular Function: obsolete signal transducer activity (GO:0004871);; Cellular Component: plasma membrane (GO:0005886);; Biological Process: phototropism (GO:0009638);; Biological Process: plant-type cell wall organization (GO:0009664);; Biological Process: blue light signaling pathway (GO:0009785);; Biological Process: multi…	--	--	--	NPH3 family	Coleoptile phototropism protein 1 OS=Oryza sativa subsp. japonica OX=39947 GN=CPT1 PE=2 SV=1	PREDICTED: coleoptile phototropism protein 1 [Oryza sativa Japonica Group]
LOC_Os08g09760	3556.63	1579.48	-1.13792	3.61077e-09	2.06167e-07	down	--	--	--	--	--	--	F-box domain	Putative F-box/LRR-repeat protein At3g18150 OS=Arabidopsis thaliana OX=3702 GN=At3g18150 PE=4 SV=2	PREDICTED: F-box/LRR-repeat protein At4g14096 [Oryza sativa Japonica Group]
LOC_Os02g15930	305.041	126	-1.1173	0.00359651	0.0371867	down	--	--	Molecular Function: calmodulin binding (GO:0005516);; Biological Process: protein folding (GO:0006457);; Cellular Component: plasmodesma (GO:0009506);; Biological Process: vegetative to reproductive phase transition of meristem (GO:0010228);; Biological Process: heat acclimation (GO:0010286);; Biological Process: induction of programmed cell death (GO:0012502);; Biological Process: response to en…	--	--	--	--	BAG family molecular chaperone regulator 6 OS=Arabidopsis thaliana OX=3702 GN=BAG6 PE=1 SV=1	unknown protein [Oryza sativa Japonica Group]
LOC_Os12g03650	225.988	100.423	-1.08882	0.000214536	0.00401892	down	--	--	Molecular Function: protein serine/threonine kinase activity (GO:0004674);; Molecular Function: ATP binding (GO:0005524);; Biological Process: protein phosphorylation (GO:0006468);; Cellular Component: membrane (GO:0016020);; Cellular Component: cytoplasmic vesicle (GO:0016023);; Molecular Function: carbohydrate binding (GO:0030246);; Biological Process: recognition of pollen (GO:0048544);;	--	--	--	Protein kinase domain;; Protein tyrosine kinase;; D-mannose binding lectin;; S-locus glycoprotein domain;; PAN domain	Putative receptor protein kinase ZmPK1 OS=Zea mays OX=4577 GN=PK1 PE=2 SV=2	PREDICTED: putative receptor protein kinase ZmPK1 [Oryza sativa Japonica Group]
LOC_Os11g32460	98.5924	30.4126	-1.41585	0.00104182	0.0143121	down	--	--	--	K14325|1e-13|sbi:SORBI_03g046480|RNPS1;RNPS1|hypothetical protein; K14325 RNA-binding protein with serine-rich domain 1	[GO]	--	--	Formin-like protein 5 OS=Oryza sativa subsp. japonica OX=39947 GN=FH5 PE=2 SV=2	hypothetical protein LOC_Os11g32460 [Oryza sativa Japonica Group]
LOC_Os05g50815	332.231	154.401	-1.00684	0.00242533	0.0275134	down	--	--	--	--	--	--	--	--	PREDICTED: uncharacterized protein LOC4339752 isoform X1 [Oryza sativa Japonica Group]
LOC_Os12g34064	49.739	7.83769	-1.80152	0.000854057	0.0121426	down	--	--	Cellular Component: mitochondrion (GO:0005739);; Cellular Component: plastid (GO:0009536);; Biological Process: proton transmembrane transport (GO:0015992);; Cellular Component: membrane (GO:0016020);; Cellular Component: cytoplasmic vesicle (GO:0016023);; Molecular Function: ATPase activity, coupled to transmembrane movement of substances (GO:0016820);; Biological Process: cellular process (GO:0…	--	--	--	Plant ATP synthase F0	--	hypothetical protein OrsaiPp22 (mitochondrion) [Oryza sativa Indica Group]
LOC_Os06g38980	1444.17	349.837	-1.97296	4.1582e-20	9.68619e-18	down	[R]	General function prediction only	Molecular Function: nucleotide binding (GO:0000166);; Molecular Function: RNA binding (GO:0003723);; Cellular Component: cytoplasm (GO:0005737);;	K13126|0.0|osa:4341408|PABPC;PABPC|Os06g0589700	[AJ]	--	RNA recognition motif. (a.k.a. RRM, RBD, or RNP domain);; Poly-adenylate binding protein, unique domain;; RNA recognition motif. (a.k.a. RRM, RBD, or RNP domain);; Nup53/35/40-type RNA recognition motif	Polyadenylate-binding protein 5 OS=Arabidopsis thaliana OX=3702 GN=PAB5 PE=1 SV=3	PREDICTED: polyadenylate-binding protein 4-like [Oryza sativa Japonica Group]
LOC_Os04g30160	14.3074	0	-1.90107	0.000960005	0.0134468	down	[RTKL]	--	Molecular Function: protein serine/threonine kinase activity (GO:0004674);; Molecular Function: calcium ion binding (GO:0005509);; Molecular Function: ATP binding (GO:0005524);; Biological Process: protein phosphorylation (GO:0006468);; Cellular Component: cytoplasmic vesicle (GO:0016023);; Molecular Function: polysaccharide binding (GO:0030247);;	--	--	--	Protein kinase domain;; Protein tyrosine kinase;; Wall-associated receptor kinase galacturonan-binding	Wall-associated receptor kinase 2 OS=Arabidopsis thaliana OX=3702 GN=WAK2 PE=1 SV=1	PREDICTED: wall-associated receptor kinase 2 [Oryza sativa Japonica Group]
LOC_Os03g35640	571.334	202.249	-1.44085	9.66109e-11	7.20569e-09	down	--	--	Molecular Function: nucleic acid binding (GO:0003676);; Molecular Function: RNA-DNA hybrid ribonuclease activity (GO:0004523);; Cellular Component: mitochondrion (GO:0005739);; Biological Process: DNA integration (GO:0015074);; Biological Process: RNA phosphodiester bond hydrolysis, endonucleolytic (GO:0090502);;	--	--	--	--	--	hypothetical protein [Oryza sativa Japonica Group]
LOC_Os05g06110	50.5579	12.9342	-1.52587	0.0015638	0.0196905	down	--	--	Molecular Function: actin binding (GO:0003779);; Biological Process: actin filament bundle assembly (GO:0051017);;	--	[Z]	Cytoskeleton	Gelsolin repeat	Villin-1 OS=Oryza sativa subsp. japonica OX=39947 GN=VLN1 PE=2 SV=1	PREDICTED: villin-1 [Oryza sativa Japonica Group]
LOC_Os06g42800	264.538	106.718	-1.12783	0.00512339	0.0488714	down	[RTKL]	--	Molecular Function: protein kinase activity (GO:0004672);; Molecular Function: ATP binding (GO:0005524);; Biological Process: protein phosphorylation (GO:0006468);; Cellular Component: integral component of membrane (GO:0016021);; Cellular Component: cytoplasmic vesicle (GO:0016023);;	--	[T]	Signal transduction mechanisms	Protein kinase domain;; Protein tyrosine kinase	Protein STRUBBELIG-RECEPTOR FAMILY 8 OS=Arabidopsis thaliana OX=3702 GN=SRF8 PE=2 SV=1	putative leucine-rich repeat transmembrane protein kinase 1 [Oryza sativa Japonica Group]
LOC_Os08g42690	126.034	40.2571	-1.44536	0.000147743	0.0029702	down	[R]	General function prediction only	Cellular Component: plastid (GO:0009536);;	--	[R]	General function prediction only	Ankyrin repeats (3 copies);; Ankyrin repeats (many copies);; Ankyrin repeat;; Ankyrin repeats (many copies);; Ankyrin repeat	Ankyrin repeat domain-containing protein 2A OS=Arabidopsis thaliana OX=3702 GN=AKR2A PE=1 SV=2	PREDICTED: ankyrin repeat domain-containing protein 2A [Oryza sativa Japonica Group]
LOC_Os11g37700	1681.33	509.033	-1.62022	4.73924e-09	2.65877e-07	down	[V]	Defense mechanisms	Molecular Function: ATP binding (GO:0005524);; Biological Process: metabolic process (GO:0008152);; Cellular Component: plastid (GO:0009536);; Cellular Component: membrane (GO:0016020);; Molecular Function: ATPase activity (GO:0016887);;	--	[Q]	Secondary metabolites biosynthesis, transport and catabolism	ABC-2 type transporter;; ABC transporter;; Plant PDR ABC transporter associated;; AAA domain, putative AbiEii toxin, Type IV TA system;; P-loop containing region of AAA domain;; 50S ribosome-binding GTPase	ABC transporter G family member 48 OS=Oryza sativa subsp. japonica OX=39947 GN=ABCG48 PE=3 SV=1	ABC transporter, putative, expressed [Oryza sativa Japonica Group]
LOC_Os03g20300	2845.35	1226.38	-1.17285	2.87077e-08	1.41106e-06	down	--	--	Molecular Function: glucose-6-phosphate dehydrogenase activity (GO:0004345);; Biological Process: glucose metabolic process (GO:0006006);; Biological Process: pentose-phosphate shunt (GO:0006098);; Cellular Component: plastid (GO:0009536);; Molecular Function: NADP binding (GO:0050661);; Biological Process: oxidation-reduction process (GO:0055114);;	K00036|0.0|osa:4332659|G6PD, zwf;EC:1.1.1.49 1.1.1.363|Os03g0318500; K00036 glucose-6-phosphate 1-dehydrogenase [EC:1.1.1.49]	[G]	Carbohydrate transport and metabolism	Glucose-6-phosphate dehydrogenase, C-terminal domain;; Glucose-6-phosphate dehydrogenase, NAD binding domain	Glucose-6-phosphate 1-dehydrogenase 4, chloroplastic OS=Arabidopsis thaliana OX=3702 GN=At1g09420 PE=2 SV=1	PREDICTED: glucose-6-phosphate 1-dehydrogenase 4, chloroplastic [Oryza sativa Japonica Group]
LOC_Os02g12010	122.503	37.8482	-1.54606	2.70309e-06	8.81274e-05	down	[S]	Function unknown	Molecular Function: protein serine/threonine kinase activity (GO:0004674);; Molecular Function: ATP binding (GO:0005524);; Biological Process: protein phosphorylation (GO:0006468);; Cellular Component: plastid (GO:0009536);; Cellular Component: integral component of membrane (GO:0016021);; Cellular Component: cytoplasmic vesicle (GO:0016023);;	--	--	--	Leucine rich repeat;; Leucine Rich repeats (2 copies);; Leucine Rich Repeat;; Protein tyrosine kinase;; Protein kinase domain;; Leucine rich repeat N-terminal domain	Receptor kinase-like protein Xa21 OS=Oryza sativa subsp. indica OX=39946 GN=XA21 PE=1 SV=1	PREDICTED: probable LRR receptor-like serine/threonine-protein kinase At3g47570 [Oryza sativa Japonica Group]
LOC_Os12g03899	10405.5	4898.24	-1.02765	0.000101639	0.00215377	down	[GEPR]	--	Cellular Component: integral component of membrane (GO:0016021);; Biological Process: transmembrane transport (GO:0055085);;	--	[R]	General function prediction only	Major Facilitator Superfamily;; Sugar (and other) transporter	Protein ZINC INDUCED FACILITATOR-LIKE 1 OS=Arabidopsis thaliana OX=3702 GN=ZIFL1 PE=2 SV=1	PREDICTED: protein ZINC INDUCED FACILITATOR-LIKE 1 isoform X1 [Oryza sativa Japonica Group]
MSTRG.14860	39.1177	10.1488	-1.53214	0.00126594	0.01674	down	--	--	--	--	--	--	--	--	Os03g0718450 [Oryza sativa Japonica Group]
LOC_Os12g42930	85.2027	22.7937	-1.62738	6.38793e-05	0.00145224	down	--	--	--	--	--	--	--	Formin-like protein 5 OS=Oryza sativa subsp. japonica OX=39947 GN=FH5 PE=2 SV=2	hypothetical protein LOC_Os12g42930 [Oryza sativa Japonica Group]
LOC_Os08g08710	2658.67	855.675	-1.49763	3.58735e-06	0.000114064	down	--	--	--	--	--	--	--	--	PREDICTED: uncharacterized protein LOC107276975 [Oryza sativa Japonica Group]
LOC_Os02g33070	4484.48	1905.18	-1.17591	2.23992e-06	7.45509e-05	down	--	--	Molecular Function: enzyme inhibitor activity (GO:0004857);; Cellular Component: mitochondrion (GO:0005739);; Biological Process: negative regulation of catalytic activity (GO:0043086);; Biological Process: negative regulation of nucleotide metabolic process (GO:0045980);;	--	--	--	--	Vegetative cell wall protein gp1 OS=Chlamydomonas reinhardtii OX=3055 GN=GP1 PE=1 SV=1	PREDICTED: uncharacterized protein At2g27730, mitochondrial isoform X1 [Oryza sativa Japonica Group]
MSTRG.26249	484.979	232.062	-1.00343	0.000200173	0.00379185	down	--	--	--	--	--	--	--	--	PREDICTED: uncharacterized protein LOC107282000 [Oryza sativa Japonica Group]
LOC_Os06g37224	301.213	62.4306	-2.01703	3.56026e-08	1.72362e-06	down	[Q]	Secondary metabolites biosynthesis, transport and catabolism	Molecular Function: iron ion binding (GO:0005506);; Biological Process: gibberellin biosynthetic process (GO:0009686);; Biological Process: ent-kaurene oxidation to kaurenoic acid (GO:0010241);; Cellular Component: integral component of membrane (GO:0016021);; Cellular Component: cytoplasmic vesicle (GO:0016023);; Biological Process: viral process (GO:0016032);; Molecular Function: heme binding (…	K04122|0.0|osa:4341340|GA3, CYP701;EC:1.14.13.78|Os06g0568600	[Q]	Secondary metabolites biosynthesis, transport and catabolism	Cytochrome P450	Ent-kaurene oxidase-like 5 OS=Oryza sativa subsp. japonica OX=39947 GN=CYP701A9 PE=2 SV=1	PREDICTED: ent-kaurene oxidase-like 5 [Oryza sativa Japonica Group]
LOC_Os04g39880	6084.4	2214.43	-1.3145	0.000150266	0.00300588	down	[G]	Carbohydrate transport and metabolism	Molecular Function: glucan exo-1,3-beta-glucosidase activity (GO:0004338);; Molecular Function: beta-galactosidase activity (GO:0004565);; Biological Process: carbohydrate metabolic process (GO:0005975);; Cellular Component: cytoplasmic vesicle (GO:0016023);; Molecular Function: beta-D-fucosidase activity (GO:0033907);; Molecular Function: metal ion binding (GO:0046872);; Molecular Function: beta…	K01188|0.0|sbi:SORBI_06g019840|E3.2.1.21;EC:3.2.1.21|hypothetical protein; K01188 beta-glucosidase [EC:3.2.1.21]	[G]	Carbohydrate transport and metabolism	Glycosyl hydrolase family 1	Beta-glucosidase 12 OS=Oryza sativa subsp. japonica OX=39947 GN=BGLU12 PE=1 SV=2	PREDICTED: beta-glucosidase 12 isoform X1 [Oryza sativa Japonica Group]
LOC_Os12g34056	138.544	47.2217	-1.31232	0.00180447	0.0219224	down	[J]	Translation, ribosomal structure and biogenesis	Molecular Function: structural constituent of ribosome (GO:0003735);; Cellular Component: mitochondrial large ribosomal subunit (GO:0005762);; Cellular Component: chloroplast (GO:0009507);; Molecular Function: rRNA binding (GO:0019843);; Biological Process: mitochondrial translation (GO:0032543);;	--	[J]	Translation, ribosomal structure and biogenesis	Ribosomal protein L16p/L10e	60S ribosomal protein L16, mitochondrial OS=Oryza sativa subsp. japonica OX=39947 GN=RPL16 PE=3 SV=1	ribosomal protein L16 (mitochondrion) [Oryza sativa Indica Group]
LOC_Os06g29950	41.4621	8.3262	-1.81127	0.000142008	0.00286926	down	[V]	Defense mechanisms	Biological Process: drug transmembrane transport (GO:0006855);; Molecular Function: drug transmembrane transporter activity (GO:0015238);; Molecular Function: antiporter activity (GO:0015297);; Cellular Component: integral component of membrane (GO:0016021);;	--	[R]	General function prediction only	MatE	Protein DETOXIFICATION 16 OS=Arabidopsis thaliana OX=3702 GN=DTX16 PE=2 SV=1	Os06g0495100 [Oryza sativa Japonica Group]
MSTRG.18765	554.018	100.224	-2.19542	1.50058e-09	9.05024e-08	down	--	--	--	--	[TZ]	--	--	--	hypothetical protein [Oryza sativa Japonica Group]
LOC_Os04g27950	484.67	216.104	-1.09879	5.09208e-05	0.00119832	down	--	--	Cellular Component: plastid (GO:0009536);;	--	--	--	--	Ubiquitin receptor RAD23c OS=Arabidopsis thaliana OX=3702 GN=RAD23C PE=1 SV=2	unnamed protein product [Oryza sativa Japonica Group]
LOC_Os06g14200	26.5331	6.03515	-1.53304	0.00317693	0.0337159	down	--	--	Cellular Component: mitochondrion (GO:0005739);; Molecular Function: zinc ion binding (GO:0008270);;	--	[O]	Posttranslational modification, protein turnover, chaperones	Zinc finger, C3HC4 type (RING finger);; Ring finger domain;; Zinc finger, C3HC4 type (RING finger)	Putative E3 ubiquitin-protein ligase XBAT34 OS=Arabidopsis thaliana OX=3702 GN=XBAT34 PE=2 SV=1	hypothetical protein [Oryza sativa Japonica Group]
LOC_Os01g43720	238.05	75.0309	-1.5316	1.47118e-06	5.1072e-05	down	[Q]	Secondary metabolites biosynthesis, transport and catabolism	Molecular Function: monooxygenase activity (GO:0004497);; Molecular Function: iron ion binding (GO:0005506);; Cellular Component: mitochondrion (GO:0005739);; Molecular Function: oxidoreductase activity, acting on paired donors, with incorporation or reduction of molecular oxygen (GO:0016705);; Molecular Function: heme binding (GO:0020037);; Biological Process: electron transport chain (GO:002290…	--	[QI]	--	Cytochrome P450	Cytochrome P450 72A15 OS=Arabidopsis thaliana OX=3702 GN=CYP72A15 PE=2 SV=1	Os01g0627600, partial [Oryza sativa Japonica Group]
LOC_Os06g06130	341.528	128.844	-1.19369	0.00419591	0.0420323	down	--	--	Molecular Function: ionotropic glutamate receptor activity (GO:0004970);; Biological Process: ion transport (GO:0006811);; Cellular Component: integral component of membrane (GO:0016021);; Cellular Component: cytoplasmic vesicle (GO:0016023);; Biological Process: ionotropic glutamate receptor signaling pathway (GO:0035235);;	--	[PET]	--	Receptor family ligand binding region;; Bacterial extracellular solute-binding proteins, family 3;; Periplasmic binding protein;; Ligand-gated ion channel	Glutamate receptor 2.1 OS=Arabidopsis thaliana OX=3702 GN=GLR2.1 PE=2 SV=2	PREDICTED: glutamate receptor 2.1-like [Oryza sativa Japonica Group]
MSTRG.1665	23.2754	1.67049	-2.21635	8.25003e-05	0.00181151	down	--	--	--	--	--	--	--	--	hypothetical protein [Oryza sativa Japonica Group]
LOC_Os11g24590	170.335	72.432	-1.12574	0.000630574	0.00959319	down	--	--	Cellular Component: ribosome (GO:0005840);; Biological Process: metabolic process (GO:0008152);; Molecular Function: hydrolase activity, acting on ester bonds (GO:0016788);;	--	--	--	Plant transposon protein;; DDE superfamily endonuclease	--	PREDICTED: uncharacterized protein LOC4350405 [Oryza sativa Japonica Group]
LOC_Os12g09300	1082.3	365.752	-1.33784	0.00109526	0.0148683	down	--	--	Cellular Component: integral component of membrane (GO:0016021);;	--	[E]	Amino acid transport and metabolism	Transmembrane amino acid transporter protein	Amino acid permease 6 OS=Arabidopsis thaliana OX=3702 GN=AAP6 PE=1 SV=1	PREDICTED: amino acid permease 6 [Oryza sativa Japonica Group]
LOC_Os02g44530	58.2961	13.0487	-1.78001	4.95782e-05	0.00117015	down	--	--	Cellular Component: mitochondrion (GO:0005739);;	--	--	--	SPT2 chromatin protein	--	Os02g0664400, partial [Oryza sativa Japonica Group]
LOC_Os04g27830	49.1036	12.6828	-1.54984	0.000909895	0.0128231	down	--	--	Molecular Function: iron ion binding (GO:0005506);; Cellular Component: nucleus (GO:0005634);; Molecular Function: acireductone dioxygenase [iron(II)-requiring] activity (GO:0010309);; Cellular Component: cytoplasmic vesicle (GO:0016023);; Biological Process: L-methionine salvage from methylthioadenosine (GO:0019509);; Biological Process: oxidation-reduction process (GO:0055114);;	K08967|6e-90|osa:4331707|mtnD, mtnZ, ADI1;EC:1.13.11.53 1.13.11.54|Os03g0161800; K08967 1,2-dihydroxy-3-keto-5-methylthiopentene dioxygenase [EC:1.13.11.53 1.13.11.54]	[S]	Function unknown	ARD/ARD' family;; Cupin domain;; AraC-like ligand binding domain	1,2-dihydroxy-3-keto-5-methylthiopentene dioxygenase 3 OS=Oryza sativa subsp. japonica OX=39947 GN=ARD3 PE=3 SV=3	OSJNBb0085H11.10 [Oryza sativa Japonica Group]
LOC_Os11g41550	94.6386	40.8659	-1.08759	0.00223121	0.0257723	down	--	--	--	--	[Z]	Cytoskeleton	--	Formin-like protein 7 OS=Oryza sativa subsp. japonica OX=39947 GN=FH7 PE=3 SV=2	expressed protein [Oryza sativa Japonica Group]
LOC_Os11g31190	157.232	52.4011	-1.44645	1.16091e-05	0.000326212	down	--	--	Molecular Function: nucleic acid binding (GO:0003676);; Cellular Component: integral component of plasma membrane (GO:0005887);; Cellular Component: cytoplasmic vesicle (GO:0016023);; Biological Process: carbohydrate transmembrane transport (GO:0034219);; Molecular Function: sugar transmembrane transporter activity (GO:0051119);;	--	[R]	General function prediction only	Sugar efflux transporter for intercellular exchange	Bidirectional sugar transporter SWEET14 OS=Oryza sativa subsp. japonica OX=39947 GN=SWEET14 PE=2 SV=1	PREDICTED: bidirectional sugar transporter SWEET14 [Oryza sativa Japonica Group]
LOC_Os02g32860	2240.38	723.66	-1.54434	3.04107e-09	1.75194e-07	down	--	--	Molecular Function: NAD+ ADP-ribosyltransferase activity (GO:0003950);; Cellular Component: nucleus (GO:0005634);; Biological Process: protein ADP-ribosylation (GO:0006471);;	K10798|0.0|osa:4329546|PARP;ADP-ribose|Os02g0530600	[KLO]	--	Poly(ADP-ribose) polymerase catalytic domain;; Poly(ADP-ribose) polymerase, regulatory domain;; PADR1 (NUC008) domain;; BRCT domain, a BRCA1 C-terminus domain;; WGR domain;; BRCA1 C Terminus (BRCT) domain	Poly [ADP-ribose] polymerase 3 OS=Oryza sativa subsp. japonica OX=39947 GN=PARP3 PE=2 SV=1	PREDICTED: poly [ADP-ribose] polymerase 3 isoform X3 [Oryza sativa Japonica Group]
LOC_Os01g57082	2866.07	998.016	-1.45288	1.98451e-09	1.17268e-07	down	--	--	Molecular Function: metalloendopeptidase activity (GO:0004222);; Biological Process: proteolysis (GO:0006508);; Molecular Function: metal ion binding (GO:0046872);;	K01408|0.0|osa:4326434|IDE, ide;EC:3.4.24.56|Os01g0779100; K01408 insulysin [EC:3.4.24.56]	[O]	Posttranslational modification, protein turnover, chaperones	Middle or third domain of peptidase_M16;; Peptidase M16 inactive domain	Insulin-degrading enzyme-like 1, peroxisomal OS=Arabidopsis thaliana OX=3702 GN=PXM16 PE=2 SV=1	hypothetical protein OsI_03973 [Oryza sativa Indica Group]
LOC_Os01g20150	123.49	55.2707	-1.04059	0.00326365	0.0344091	down	--	--	Biological Process: proteolysis (GO:0006508);; Molecular Function: cysteine-type peptidase activity (GO:0008234);; Cellular Component: plastid (GO:0009536);;	--	--	--	Ulp1 protease family, C-terminal catalytic domain	--	OSJNBa0086B14.18 [Oryza sativa Japonica Group]
LOC_Os04g12010	4406.95	1888.59	-1.0859	0.00305599	0.032735	down	--	--	Cellular Component: mitochondrion (GO:0005739);; Biological Process: metabolic process (GO:0008152);; Molecular Function: transferase activity, transferring glycosyl groups (GO:0016757);;	--	[S]	Function unknown	Protein of unknown function (DUF563)	Holliday junction resolvase MOC1, chloroplastic OS=Chlamydomonas reinhardtii OX=3055 GN=MOC1 PE=3 SV=2	PREDICTED: uncharacterized protein LOC4335139 isoform X1 [Oryza sativa Japonica Group]
LOC_Os04g11780	719.979	116.374	-2.34331	9.23181e-11	6.91762e-09	down	--	--	Molecular Function: ADP binding (GO:0043531);;	--	[T]	Signal transduction mechanisms	NB-ARC domain	Probable disease resistance RPP8-like protein 4 OS=Arabidopsis thaliana OX=3702 GN=RPP8L4 PE=2 SV=1	OSJNBa0040D17.10 [Oryza sativa Japonica Group]
LOC_Os11g05320	497.989	59.5384	-2.2288	1.48307e-05	0.000402659	down	[RTKL]	--	Molecular Function: protein serine/threonine kinase activity (GO:0004674);; Molecular Function: ATP binding (GO:0005524);; Biological Process: protein phosphorylation (GO:0006468);; Cellular Component: plastid (GO:0009536);;	--	[R]	General function prediction only	Protein kinase domain;; Protein tyrosine kinase	Serine/threonine-protein kinase D6PKL1 OS=Arabidopsis thaliana OX=3702 GN=D6PKL1 PE=1 SV=1	PREDICTED: serine/threonine-protein kinase D6PKL1 [Oryza sativa Japonica Group]
LOC_Os08g36040	107.383	17.3006	-1.91969	0.000188087	0.00360068	down	--	--	Cellular Component: membrane (GO:0016020);;	--	--	--	Family of unknown function (DUF716)	Proline-rich receptor-like protein kinase PERK2 OS=Arabidopsis thaliana OX=3702 GN=PERK2 PE=2 SV=3	PREDICTED: uncharacterized protein LOC4345775 [Oryza sativa Japonica Group]
LOC_Os10g42190	2451.61	1152.75	-1.043	7.68638e-06	0.000225444	down	[S]	Function unknown	Biological Process: response to light stimulus (GO:0009416);;	--	[R]	General function prediction only	Leucine rich repeat;; Leucine Rich repeats (2 copies)	Plant intracellular Ras-group-related LRR protein 5 OS=Oryza sativa subsp. japonica OX=39947 GN=IRL5 PE=2 SV=1	PREDICTED: plant intracellular Ras-group-related LRR protein 5 [Oryza sativa Japonica Group]
LOC_Os07g05510	84.0042	33.563	-1.17738	0.00134536	0.0175804	down	--	--	Cellular Component: mitochondrion (GO:0005739);;	--	--	--	--	--	hypothetical protein [Oryza sativa Japonica Group]
LOC_Os04g38530	2879.81	1228.14	-1.15032	5.69102e-05	0.00131709	down	[G]	Carbohydrate transport and metabolism	Molecular Function: aldose 1-epimerase activity (GO:0004034);; Cellular Component: cytoplasmic vesicle (GO:0016023);; Biological Process: hexose metabolic process (GO:0019318);; Molecular Function: carbohydrate binding (GO:0030246);;	K01785|0.0|osa:4336037|galM, GALM;EC:5.1.3.3|Os04g0458300; K01785 aldose 1-epimerase [EC:5.1.3.3]	[G]	Carbohydrate transport and metabolism	Aldose 1-epimerase	Serine/arginine-rich splicing factor SR45 OS=Arabidopsis thaliana OX=3702 GN=SR45 PE=1 SV=1	PREDICTED: aldose 1-epimerase [Oryza sativa Japonica Group]
MSTRG.6159	131.474	36.5352	-1.6954	1.19295e-07	5.31142e-06	down	--	--	--	--	--	--	--	--	Os07g0616100 [Oryza sativa Japonica Group]
MSTRG.16111	401.786	49.2523	-2.84241	1.91544e-24	6.28302e-22	down	--	--	--	--	--	--	--	--	Os08g0430050, partial [Oryza sativa Japonica Group]
LOC_Os01g08630	4275.58	1445.94	-1.30651	0.00245613	0.0277716	down	--	--	--	--	--	--	--	Serine/arginine-rich splicing factor SR45 OS=Arabidopsis thaliana OX=3702 GN=SR45 PE=1 SV=1	Os01g0181900 [Oryza sativa Japonica Group]
LOC_Os01g65060	97.2914	27.9912	-1.44197	0.00185144	0.0223662	down	[RTKL]	--	Molecular Function: protein serine/threonine kinase activity (GO:0004674);; Molecular Function: ATP binding (GO:0005524);; Cellular Component: mitochondrion (GO:0005739);; Biological Process: protein phosphorylation (GO:0006468);; Cellular Component: plastid (GO:0009536);; Cellular Component: cytoplasmic vesicle (GO:0016023);; Biological Process: recognition of pollen (GO:0048544);;	--	--	--	Protein kinase domain;; Protein tyrosine kinase;; S-locus glycoprotein domain;; PAN-like domain	G-type lectin S-receptor-like serine/threonine-protein kinase At2g19130 OS=Arabidopsis thaliana OX=3702 GN=At2g19130 PE=2 SV=1	Os01g0871000, partial [Oryza sativa Japonica Group]
LOC_Os09g39650	21976.2	9105.42	-1.17545	0.000129164	0.00264972	down	[RTKL]	--	Molecular Function: protein serine/threonine kinase activity (GO:0004674);; Molecular Function: ATP binding (GO:0005524);; Biological Process: protein phosphorylation (GO:0006468);;	--	--	--	Protein kinase domain;; Protein tyrosine kinase	U-box domain-containing protein 33 OS=Arabidopsis thaliana OX=3702 GN=PUB33 PE=2 SV=2	PREDICTED: U-box domain-containing protein 33 isoform X1 [Oryza sativa Japonica Group]
LOC_Os07g41060	6109.22	1855.67	-1.47378	0.000290855	0.00516564	down	[MG]	--	Molecular Function: catalytic activity (GO:0003824);; Biological Process: metabolic process (GO:0008152);; Molecular Function: coenzyme binding (GO:0050662);;	--	[V]	Defense mechanisms	NAD dependent epimerase/dehydratase family;; NAD(P)H-binding;; 3-beta hydroxysteroid dehydrogenase/isomerase family;; NmrA-like family;; Male sterility protein	Putative anthocyanidin reductase OS=Ginkgo biloba OX=3311 PE=2 SV=1	Os07g0601900 [Oryza sativa Japonica Group]
LOC_Os02g36000	18370.8	8634.69	-1.00512	0.00121247	0.0161525	down	[J]	Translation, ribosomal structure and biogenesis	--	--	--	--	--	Vegetative cell wall protein gp1 OS=Chlamydomonas reinhardtii OX=3055 GN=GP1 PE=1 SV=1	PREDICTED: uncharacterized protein LOC107277414 [Oryza sativa Japonica Group]
LOC_Os08g07730	3056.52	1045.77	-1.26642	0.0047232	0.0460516	down	--	--	Biological Process: metabolic process (GO:0008152);; Molecular Function: transferase activity, transferring acyl groups other than amino-acyl groups (GO:0016747);;	--	[AR]	--	Transferase family	Anthocyanin 5-aromatic acyltransferase OS=Gentiana triflora OX=55190 PE=1 SV=1	PREDICTED: anthocyanin 5-aromatic acyltransferase [Oryza sativa Japonica Group]
LOC_Os11g03820	347.276	118.732	-1.40795	2.39351e-05	0.000617511	down	[RTKL]	--	Molecular Function: protein serine/threonine kinase activity (GO:0004674);; Molecular Function: ATP binding (GO:0005524);; Cellular Component: mitochondrion (GO:0005739);; Biological Process: protein phosphorylation (GO:0006468);; Cellular Component: membrane (GO:0016020);; Cellular Component: cytoplasmic vesicle (GO:0016023);; Molecular Function: carbohydrate binding (GO:0030246);; Biological Pr…	--	--	--	Plant organelle RNA recognition domain;; Protein kinase domain;; Protein tyrosine kinase;; D-mannose binding lectin;; S-locus glycoprotein domain	Putative receptor protein kinase ZmPK1 OS=Zea mays OX=4577 GN=PK1 PE=2 SV=2	D-mannose binding lectin family protein, expressed [Oryza sativa Japonica Group]
LOC_Os03g42235	159.803	55.0638	-1.33323	0.000750778	0.0110153	down	[V]	Defense mechanisms	Molecular Function: DNA binding (GO:0003677);; Molecular Function: DNA-binding transcription factor activity (GO:0003700);; Molecular Function: transporter activity (GO:0005215);; Cellular Component: nucleus (GO:0005634);; Cellular Component: mitochondrion (GO:0005739);; Biological Process: regulation of transcription, DNA-templated (GO:0006355);; Cellular Component: membrane (GO:0016020);; Biolo…	--	[K]	Transcription	--	Formin-like protein 18 OS=Oryza sativa subsp. japonica OX=39947 GN=FH18 PE=2 SV=1	Os03g0619800 [Oryza sativa Japonica Group]
LOC_Os04g52580	278.78	130.607	-1.02117	0.000442802	0.00722187	down	[R]	General function prediction only	--	--	--	--	Tetratricopeptide repeat;; Tetratricopeptide repeat;; Tetratricopeptide repeat;; Anaphase-promoting complex, cyclosome, subunit 3;; Tetratricopeptide repeat	Peptidyl-prolyl cis-trans isomerase FKBP62 OS=Arabidopsis thaliana OX=3702 GN=FKBP62 PE=1 SV=2	OSJNBa0008M17.15 [Oryza sativa Japonica Group]
LOC_Os09g35720	1741.95	789.452	-1.08346	2.41688e-05	0.000622541	down	--	--	Biological Process: single fertilization (GO:0007338);; Cellular Component: integral component of membrane (GO:0016021);;	--	--	--	Male gamete fusion factor	Protein HAPLESS 2-B OS=Oryza sativa subsp. japonica OX=39947 GN=HAP2B PE=3 SV=1	unknown protein [Oryza sativa Japonica Group]
LOC_Os10g40020	6639.75	3210.68	-1.01267	1.5461e-06	5.34419e-05	down	[IQR]	--	Molecular Function: oxidoreductase activity (GO:0016491);; Biological Process: oxidation-reduction process (GO:0055114);;	--	[Q]	Secondary metabolites biosynthesis, transport and catabolism	short chain dehydrogenase;; Enoyl-(Acyl carrier protein) reductase;; KR domain	Short-chain dehydrogenase TIC 32, chloroplastic OS=Pisum sativum OX=3888 GN=TIC32 PE=1 SV=1	PREDICTED: short-chain dehydrogenase TIC 32, chloroplastic isoform X1 [Oryza sativa Japonica Group]
LOC_Os08g31040	27.4646	5.73526	-1.55467	0.00368748	0.0379078	down	--	--	--	--	--	--	--	--	hypothetical protein [Oryza sativa Japonica Group]
MSTRG.2853	2392.53	865.616	-1.38888	1.04292e-07	4.69548e-06	down	--	--	--	--	--	--	--	Holliday junction resolvase MOC1, chloroplastic OS=Chlamydomonas reinhardtii OX=3055 GN=MOC1 PE=3 SV=2	predicted protein, partial [Hordeum vulgare subsp. vulgare]
LOC_Os02g33420	155.308	42.0713	-1.63879	2.8999e-05	0.000731139	down	[O]	Posttranslational modification, protein turnover, chaperones	Molecular Function: ATP binding (GO:0005524);;	--	[O]	Posttranslational modification, protein turnover, chaperones	AAA domain (Cdc48 subfamily);; ATPase family associated with various cellular activities (AAA);; C-terminal, D2-small domain, of ClpB protein;; AAA domain (dynein-related subfamily);; AAA ATPase domain;; AAA domain;; Sigma-54 interaction domain;; IstB-like ATP binding protein;; RNA helicase	ATP-dependent Clp protease ATP-binding subunit ClpA homolog OS=Cyanidium caldarium OX=2771 GN=clpC PE=3 SV=1	PREDICTED: chaperone protein ClpB1-like [Oryza sativa Japonica Group]
MSTRG.4235	264.126	112.854	-1.12877	0.00033141	0.00573077	down	--	--	--	--	--	--	--	--	Os10g0198483 [Oryza sativa Japonica Group]
LOC_Os04g30410	172.716	50.7211	-1.39351	0.0033078	0.0347833	down	--	--	--	--	--	--	--	--	OSJNBb0076A22.21 [Oryza sativa Japonica Group]
LOC_Os07g34980	1501.51	614.78	-1.22263	1.74414e-06	5.95826e-05	down	[RTKL]	--	Molecular Function: protein serine/threonine kinase activity (GO:0004674);; Molecular Function: ATP binding (GO:0005524);; Biological Process: protein phosphorylation (GO:0006468);; Cellular Component: cytoplasmic vesicle (GO:0016023);;	--	--	--	Protein tyrosine kinase;; Protein kinase domain;; Salt stress response/antifungal	Putative cysteine-rich receptor-like protein kinase 20 OS=Arabidopsis thaliana OX=3702 GN=CRK20 PE=2 SV=2	hypothetical protein OsI_26314 [Oryza sativa Indica Group]
MSTRG.5251	190.785	68.704	-1.29699	0.000589977	0.00910425	down	--	--	Molecular Function: DNA-binding transcription factor activity (GO:0003700);; Cellular Component: nucleus (GO:0005634);; Biological Process: transcription, DNA-templated (GO:0006351);; Molecular Function: sequence-specific DNA binding (GO:0043565);;	--	[K]	Transcription	--	Homeobox-leucine zipper protein HOX19 OS=Oryza sativa subsp. japonica OX=39947 GN=HOX19 PE=2 SV=1	putative homeobox-leucine zipper protein [Oryza sativa Japonica Group]
MSTRG.22910	54.6705	16.7385	-1.45436	0.000398521	0.00663776	down	--	--	--	--	--	--	HGWP repeat	--	hypothetical protein [Oryza sativa Japonica Group]
LOC_Os03g08460	1309.24	576.331	-1.08794	0.000606398	0.0092958	down	--	--	Molecular Function: DNA binding (GO:0003677);; Molecular Function: DNA-binding transcription factor activity (GO:0003700);; Cellular Component: nucleus (GO:0005634);; Biological Process: regulation of transcription, DNA-templated (GO:0006355);;	--	--	--	AP2 domain	Ethylene-responsive transcription factor RAP2-12 OS=Arabidopsis thaliana OX=3702 GN=RAP2-12 PE=1 SV=1	PREDICTED: ethylene-responsive transcription factor RAP2-12 [Oryza sativa Japonica Group]
MSTRG.21759	507.349	171.488	-1.45751	6.95868e-07	2.59205e-05	down	--	--	Cellular Component: nucleus (GO:0005634);; Biological Process: regulation of transcription, DNA-templated (GO:0006355);; Molecular Function: zinc ion binding (GO:0008270);;	--	--	--	FAR1 DNA-binding domain	Protein FAR1-RELATED SEQUENCE 7 OS=Arabidopsis thaliana OX=3702 GN=FRS7 PE=2 SV=1	hypothetical protein [Oryza sativa Japonica Group]
LOC_Os02g04780	766.451	89.1333	-2.77095	1.23884e-14	1.62545e-12	down	--	--	--	--	--	--	--	Peptidyl-prolyl cis-trans isomerase CYP95 OS=Arabidopsis thaliana OX=3702 GN=CYP95 PE=1 SV=2	hypothetical protein [Oryza sativa Japonica Group]
LOC_Os01g58280	886.225	225.479	-1.84909	7.97126e-11	6.04349e-09	down	[O]	Posttranslational modification, protein turnover, chaperones	Molecular Function: serine-type endopeptidase activity (GO:0004252);; Cellular Component: cell wall (GO:0005618);; Biological Process: proteolysis (GO:0006508);; Cellular Component: cytoplasmic vesicle (GO:0016023);;	--	--	--	Subtilase family;; Peptidase inhibitor I9	Subtilisin-like protease SBT3.5 OS=Arabidopsis thaliana OX=3702 GN=SBT3.5 PE=1 SV=1	PREDICTED: subtilisin-like protease SBT3.5 [Oryza sativa Japonica Group]
MSTRG.6419	6074.45	2841.13	-1.06658	1.68425e-08	8.56675e-07	down	--	--	--	--	--	--	--	Serine/threonine-protein kinase BSK1-2 OS=Oryza sativa subsp. japonica OX=39947 GN=BSK1-2 PE=2 SV=2	Os11g0439300 [Oryza sativa Japonica Group]
LOC_Os01g41800	496.511	232.809	-1.00342	0.00161186	0.0201421	down	[Q]	Secondary metabolites biosynthesis, transport and catabolism	Molecular Function: monooxygenase activity (GO:0004497);; Molecular Function: iron ion binding (GO:0005506);; Biological Process: trehalose biosynthetic process (GO:0005992);; Molecular Function: oxidoreductase activity, acting on paired donors, with incorporation or reduction of molecular oxygen (GO:0016705);; Molecular Function: heme binding (GO:0020037);; Biological Process: electron transport…	--	[QI]	--	Cytochrome P450	Cytochrome P450 72A15 OS=Arabidopsis thaliana OX=3702 GN=CYP72A15 PE=2 SV=1	putative cytochrome P450 monooxygenase CYP72A5 [Oryza sativa Japonica Group]
LOC_Os07g48800	411.528	100.009	-1.8243	3.37619e-07	1.37034e-05	down	--	--	--	--	[W]	Extracellular structures	VQ motif	Formin-like protein 5 OS=Oryza sativa subsp. japonica OX=39947 GN=FH5 PE=2 SV=2	PREDICTED: protein SCARECROW 1-like [Oryza sativa Japonica Group]
LOC_Os10g41370	150.846	45.5823	-1.59081	3.92239e-07	1.55282e-05	down	[R]	General function prediction only	--	--	[R]	General function prediction only	Anaphase-promoting complex subunit 4 WD40 domain;; Eukaryotic translation initiation factor eIF2A	--	PREDICTED: WD repeat-containing protein WRAP73 [Oryza sativa Japonica Group]
LOC_Os07g29950	120.94	42.9944	-1.28973	0.00115231	0.0155247	down	--	--	Molecular Function: protein serine/threonine kinase activity (GO:0004674);; Molecular Function: protein tyrosine kinase activity (GO:0004713);; Molecular Function: ATP binding (GO:0005524);; Biological Process: protein phosphorylation (GO:0006468);; Cellular Component: cytoplasmic vesicle (GO:0016023);;	--	--	--	--	--	hypothetical protein [Oryza sativa Japonica Group]
LOC_Os11g15340	179.974	25.2186	-2.18156	7.54601e-06	0.000222341	down	--	--	Molecular Function: methyltransferase activity (GO:0008168);; Cellular Component: plastid (GO:0009536);; Biological Process: methylation (GO:0032259);;	--	--	--	SAM dependent carboxyl methyltransferase	Anthranilate O-methyltransferase 1 OS=Zea mays OX=4577 GN=AAMT1 PE=1 SV=1	PREDICTED: anthranilate O-methyltransferase 1 [Oryza sativa Japonica Group]
LOC_Os02g17590	2304.35	955.001	-1.15979	0.000416598	0.00687472	down	[M]	Cell wall/membrane/envelope biogenesis	Molecular Function: galactoside 2-alpha-L-fucosyltransferase activity (GO:0008107);; Cellular Component: membrane (GO:0016020);; Biological Process: fucosylation (GO:0036065);; Biological Process: cell wall biogenesis (GO:0042546);;	K13681|7e-15|osa:4329001|--|Os02g0275200; K13681 xyloglucan fucosyltransferase [EC:2.4.1.-]	[AR]	--	--	--	hypothetical protein [Oryza sativa Japonica Group]
LOC_Os01g34970	161.432	62.1347	-1.28098	1.61839e-05	0.000436084	down	[V]	Defense mechanisms	Molecular Function: ATP binding (GO:0005524);; Biological Process: metabolic process (GO:0008152);; Cellular Component: integral component of membrane (GO:0016021);; Cellular Component: cytoplasmic vesicle (GO:0016023);; Molecular Function: ATPase activity, coupled to transmembrane movement of substances (GO:0042626);; Biological Process: transmembrane transport (GO:0055085);;	--	[Q]	Secondary metabolites biosynthesis, transport and catabolism	ABC transporter transmembrane region;; ABC transporter	ABC transporter B family member 11 OS=Arabidopsis thaliana OX=3702 GN=ABCB11 PE=2 SV=1	putative multidrug resistance protein 1 [Oryza sativa Japonica Group]
MSTRG.23826	83.1245	21.0342	-1.64857	0.000139968	0.00283696	down	--	--	Molecular Function: phosphoprotein phosphatase activity (GO:0004721);;	--	--	--	--	Formin-like protein 5 OS=Oryza sativa subsp. japonica OX=39947 GN=FH5 PE=2 SV=2	basic proline-rich protein-like, partial [Morus notabilis]
LOC_Os10g18720	12.9546	0	-1.61838	0.0041744	0.041851	down	--	--	Cellular Component: plastid (GO:0009536);;	--	[T]	Signal transduction mechanisms	--	U1 small nuclear ribonucleoprotein C-2 OS=Sorghum bicolor OX=4558 GN=Sb04g028260 PE=3 SV=1	hypothetical protein LOC_Os10g18720 [Oryza sativa Japonica Group]
LOC_Os06g09960	490.391	227.348	-1.06486	2.94744e-06	9.55126e-05	down	--	--	--	--	--	--	--	--	Os06g0200300 [Oryza sativa Japonica Group]
LOC_Os11g45620	169.74	81.0504	-1.00388	0.000274916	0.00493162	down	--	--	Molecular Function: ATP binding (GO:0005524);; Cellular Component: cytoplasmic vesicle (GO:0016023);; Molecular Function: ADP binding (GO:0043531);;	--	[T]	Signal transduction mechanisms	NB-ARC domain;; AAA domain	Disease resistance protein RGA2 OS=Solanum bulbocastanum OX=147425 GN=RGA2 PE=1 SV=1	PREDICTED: putative disease resistance protein At3g14460 [Oryza sativa Japonica Group]
LOC_Os04g50060	1714.27	817.201	-1.02998	2.26135e-06	7.50966e-05	down	--	--	Biological Process: regulation of transcription, DNA-templated (GO:0006355);;	--	--	--	GRAS domain family	Scarecrow-like protein 9 OS=Arabidopsis thaliana OX=3702 GN=SCL9 PE=2 SV=1	PREDICTED: scarecrow-like protein 9 [Oryza sativa Japonica Group]
LOC_Os03g17460	3354.7	655.533	-2.01209	9.23732e-07	3.36285e-05	down	[O]	Posttranslational modification, protein turnover, chaperones	Biological Process: metabolic process (GO:0008152);; Cellular Component: cytoplasmic vesicle (GO:0016023);; Molecular Function: transferase activity (GO:0016740);;	--	[O]	Posttranslational modification, protein turnover, chaperones	Glutathione S-transferase, N-terminal domain;; Glutathione S-transferase, N-terminal domain;; Glutathione S-transferase, C-terminal domain;; Glutathione S-transferase, N-terminal domain	Protein IN2-1 homolog B OS=Oryza sativa subsp. japonica OX=39947 GN=GSTZ5 PE=2 SV=1	putative dehydroascorbate reductase [Oryza sativa Japonica Group]
LOC_Os08g32160	294.746	85.0793	-1.40814	0.00314326	0.0334137	down	[R]	General function prediction only	Molecular Function: oxidoreductase activity, acting on paired donors, with incorporation or reduction of molecular oxygen, 2-oxoglutarate as one donor, and incorporation of one atom each of oxygen into both donors (GO:0016706);; Molecular Function: metal ion binding (GO:0046872);; Biological Process: oxidation-reduction process (GO:0055114);;	--	[QR]	--	2OG-Fe(II) oxygenase superfamily;; non-haem dioxygenase in morphine synthesis N-terminal	Probable 2-oxoglutarate-dependent dioxygenase AOP1.2 OS=Arabidopsis thaliana OX=3702 GN=AOP1.2 PE=2 SV=1	PREDICTED: 2-oxoglutarate-dependent dioxygenase AOP3 isoform X2 [Oryza sativa Japonica Group]
MSTRG.24081	59.3842	16.7104	-1.40976	0.00381676	0.0389751	down	--	--	Biological Process: mRNA processing (GO:0006397);; Biological Process: RNA splicing (GO:0008380);; Biological Process: response to salt stress (GO:0009651);; Biological Process: response to lithium ion (GO:0010226);; Cellular Component: precatalytic spliceosome (GO:0071011);;	--	[A]	RNA processing and modification	--	Pre-mRNA splicing factor SR-like 1 OS=Arabidopsis thaliana OX=3702 GN=SRL1 PE=1 SV=1	OSJNBa0013A04.4 [Oryza sativa Japonica Group]
LOC_Os02g04690	1562.94	553.342	-1.40827	3.33815e-07	1.35662e-05	down	[I]	Lipid transport and metabolism	Cellular Component: mitochondrion (GO:0005739);; Biological Process: metabolic process (GO:0008152);; Molecular Function: intramolecular transferase activity (GO:0016866);;	K01853|0.0|osa:4328256|CAS1;EC:5.4.99.8|Os02g0139700; K01853 cycloartenol synthase [EC:5.4.99.8]	[I]	Lipid transport and metabolism	Squalene-hopene cyclase C-terminal domain;; Squalene-hopene cyclase N-terminal domain;; Prenyltransferase and squalene oxidase repeat	Cycloartenol synthase OS=Oryza sativa subsp. japonica OX=39947 GN=Os02g0139700 PE=1 SV=1	hypothetical protein OsJ_05320 [Oryza sativa Japonica Group]
LOC_Os10g21360	1349.51	591.755	-1.08177	0.00118848	0.0159226	down	[J]	Translation, ribosomal structure and biogenesis	Molecular Function: RNA binding (GO:0003723);; Molecular Function: tRNA (guanine-N2-)-methyltransferase activity (GO:0004809);; Biological Process: tRNA methylation (GO:0030488);;	--	[J]	Translation, ribosomal structure and biogenesis	N2,N2-dimethylguanosine tRNA methyltransferase	Probable tRNA (guanine(26)-N(2))-dimethyltransferase 1 OS=Arabidopsis thaliana OX=3702 GN=At5g15810 PE=2 SV=3	PREDICTED: probable tRNA (guanine(26)-N(2))-dimethyltransferase 1 isoform X3 [Oryza sativa Japonica Group]
MSTRG.10118	70.3184	10.2579	-1.7767	0.00135721	0.0177066	down	--	--	--	--	[R]	General function prediction only	--	--	Putative non-LTR retroelement reverse transcriptase [Oryza sativa Japonica Group]
LOC_Os06g38970	7668.92	2523.91	-1.55808	6.39072e-16	1.00213e-13	down	--	--	Molecular Function: protein kinase activity (GO:0004672);; Molecular Function: ATP binding (GO:0005524);; Biological Process: protein phosphorylation (GO:0006468);;	--	--	--	Protein tyrosine kinase;; Leucine rich repeat;; Protein kinase domain;; Leucine Rich repeats (2 copies);; Leucine Rich Repeat	Probable LRR receptor-like serine/threonine-protein kinase At1g14390 OS=Arabidopsis thaliana OX=3702 GN=At1g14390 PE=2 SV=1	PREDICTED: probable LRR receptor-like serine/threonine-protein kinase At1g14390 [Oryza sativa Japonica Group]
LOC_Os02g42740	359.265	81.1679	-1.96593	1.23708e-09	7.60366e-08	down	--	--	Molecular Function: heme binding (GO:0020037);; Biological Process: electron transport chain (GO:0022900);;	--	[R]	General function prediction only	Cytochrome b5-like Heme/Steroid binding domain	Membrane steroid-binding protein 1 OS=Oryza sativa subsp. japonica OX=39947 GN=MSBP1 PE=1 SV=1	PREDICTED: uncharacterized protein LOC4330110 [Oryza sativa Japonica Group]
LOC_Os12g08550	1968.58	664.897	-1.50239	5.7064e-11	4.40957e-09	down	--	--	Cellular Component: mitochondrion (GO:0005739);;	--	--	--	--	--	hypothetical protein LOC_Os12g08550 [Oryza sativa Japonica Group]
LOC_Os02g32465	73.9679	31.5668	-1.09047	0.00299143	0.032291	down	--	--	--	--	--	--	--	--	Os02g0525501 [Oryza sativa Japonica Group]
MSTRG.26234	280.238	111.389	-1.19648	0.000639644	0.00970822	down	--	--	Molecular Function: phosphoprotein phosphatase activity (GO:0004721);;	--	--	--	--	Formin-like protein 5 OS=Oryza sativa subsp. japonica OX=39947 GN=FH5 PE=2 SV=2	hypothetical protein MYCTH_99435 [Thermothelomyces thermophila ATCC 42464]
LOC_Os02g12730	26.9155	2.01378	-1.76745	0.00237363	0.0270673	down	[G]	Carbohydrate transport and metabolism	Molecular Function: beta-galactosidase activity (GO:0004565);; Biological Process: carbohydrate metabolic process (GO:0005975);; Cellular Component: plastid (GO:0009536);; Cellular Component: apoplast (GO:0048046);;	--	[G]	Carbohydrate transport and metabolism	Glycosyl hydrolases family 35;; Beta-galactosidase;; Beta-galactosidase jelly roll domain	Beta-galactosidase 4 OS=Oryza sativa subsp. japonica OX=39947 GN=Os02g0219200 PE=2 SV=1	PREDICTED: beta-galactosidase 4 [Oryza sativa Japonica Group]
LOC_Os04g01150	124.79	35.4539	-1.63551	2.65875e-06	8.68578e-05	down	--	--	Cellular Component: cytoskeleton (GO:0005856);; Biological Process: phagocytosis (GO:0006909);; Biological Process: determination of bilateral symmetry (GO:0009855);; Biological Process: polarity specification of adaxial/abaxial axis (GO:0009944);; Biological Process: meristem initiation (GO:0010014);; Biological Process: regulation of meristem growth (GO:0010075);;	--	[S]	Function unknown	ELMO/CED-12 family	--	PREDICTED: ELMO domain-containing protein A [Oryza sativa Japonica Group]
LOC_Os06g48250	661.417	185.637	-1.57061	0.00011622	0.00242756	down	--	--	Molecular Function: ATP binding (GO:0005524);; Biological Process: cell division (GO:0051301);;	--	[O]	Posttranslational modification, protein turnover, chaperones	ATPase family associated with various cellular activities (AAA);; Domain associated at C-terminal with AAA;; AAA domain	AAA-ATPase At3g28580 OS=Arabidopsis thaliana OX=3702 GN=At3g28580 PE=2 SV=1	PREDICTED: AAA-ATPase At3g28580 [Oryza sativa Japonica Group]
LOC_Os10g41660	480.767	148.778	-1.39073	0.00177709	0.0217202	down	[J]	Translation, ribosomal structure and biogenesis	Molecular Function: zinc ion binding (GO:0008270);;	--	[O]	Posttranslational modification, protein turnover, chaperones	Ring finger domain;; RING-like zinc finger;; RING-H2 zinc finger domain;; Zinc finger, C3HC4 type (RING finger);; Zinc finger, C3HC4 type (RING finger);; Anaphase-promoting complex subunit 11 RING-H2 finger	E3 ubiquitin-protein ligase ATL4 OS=Arabidopsis thaliana OX=3702 GN=ATL4 PE=1 SV=1	Os10g0566400, partial [Oryza sativa Japonica Group]
LOC_Os04g53860	5928.23	2339.06	-1.28998	8.35628e-09	4.44002e-07	down	[MG]	--	Molecular Function: 3-beta-hydroxy-delta5-steroid dehydrogenase activity (GO:0003854);; Biological Process: steroid biosynthetic process (GO:0006694);; Molecular Function: coenzyme binding (GO:0050662);; Biological Process: oxidation-reduction process (GO:0055114);;	K08695|0.0|osa:4337101|ANR;EC:1.3.1.77|Os04g0630900	[V]	Defense mechanisms	3-beta hydroxysteroid dehydrogenase/isomerase family;; NAD dependent epimerase/dehydratase family;; NAD(P)H-binding;; NmrA-like family;; GDP-mannose 4,6 dehydratase;; Male sterility protein;; Polysaccharide biosynthesis protein	Anthocyanidin reductase ((2S)-flavan-3-ol-forming) OS=Vitis vinifera OX=29760 GN=ANR PE=3 SV=1	Os04g0630900 [Oryza sativa Japonica Group]
MSTRG.11611	62.1459	24.4299	-1.18096	0.00200243	0.0237528	down	--	--	Molecular Function: DNA binding (GO:0003677);; Cellular Component: nucleus (GO:0005634);; Biological Process: transcription, DNA-templated (GO:0006351);; Biological Process: regulation of transcription, DNA-templated (GO:0006355);; Biological Process: multicellular organism development (GO:0007275);;	--	[K]	Transcription	--	WUSCHEL-related homeobox 6 OS=Oryza sativa subsp. japonica OX=39947 GN=WOX6 PE=2 SV=1	hypothetical protein [Oryza sativa Japonica Group]
LOC_Os06g45540	236.966	96.6488	-1.19537	0.000102428	0.00216545	down	--	--	Cellular Component: intracellular (GO:0005622);; Molecular Function: zinc ion binding (GO:0008270);;	--	--	--	PLATZ transcription factor	Holliday junction resolvase MOC1, chloroplastic OS=Chlamydomonas reinhardtii OX=3055 GN=MOC1 PE=3 SV=2	PREDICTED: uncharacterized protein LOC4341780 [Oryza sativa Japonica Group]
LOC_Os07g47490	426.848	185.337	-1.07922	0.00230565	0.0265179	down	--	--	Biological Process: metabolic process (GO:0008152);; Biological Process: response to light stimulus (GO:0009416);; Biological Process: response to auxin (GO:0009733);; Cellular Component: chloroplast envelope (GO:0009941);; Molecular Function: ligase activity (GO:0016874);;	K14487|0.0|vvi:100250437|GH3;GH3|hypothetical protein LOC100250437; K14487 auxin responsive GH3 gene family	--	--	GH3 auxin-responsive promoter	Probable indole-3-acetic acid-amido synthetase GH3.11 OS=Oryza sativa subsp. japonica OX=39947 GN=GH3.11 PE=2 SV=1	PREDICTED: probable indole-3-acetic acid-amido synthetase GH3.11 isoform X1 [Oryza sativa Japonica Group]
LOC_Os12g43840	61.4966	20.4771	-1.32732	0.00200729	0.0237758	down	[R]	General function prediction only	--	--	[R]	General function prediction only	Ankyrin repeats (3 copies);; Ankyrin repeats (many copies);; Ankyrin repeats (many copies);; Ankyrin repeat;; Ankyrin repeat;; Tetratricopeptide repeat;; Tetratricopeptide repeat;; Tetratricopeptide repeat;; TPR repeat;; Tetratricopeptide repeat	Hsp70-Hsp90 organizing protein 1 OS=Glycine max OX=3847 GN=HOP1 PE=1 SV=2	PREDICTED: ankyrin repeat, PH and SEC7 domain containing protein secG [Oryza sativa Japonica Group]
LOC_Os02g17600	2304.35	955.001	-1.15979	0.000416598	0.00687472	down	--	--	Molecular Function: galactoside 2-alpha-L-fucosyltransferase activity (GO:0008107);; Cellular Component: membrane (GO:0016020);; Biological Process: fucosylation (GO:0036065);; Biological Process: cell wall biogenesis (GO:0042546);;	--	--	--	Xyloglucan fucosyltransferase	Galactoside 2-alpha-L-fucosyltransferase OS=Pisum sativum OX=3888 GN=FT1 PE=2 SV=1	hypothetical protein OsJ_06233 [Oryza sativa Japonica Group]
LOC_Os01g56160	84.1148	15.6874	-1.69578	0.00139334	0.0180533	down	--	--	Cellular Component: plastid (GO:0009536);;	--	--	--	--	Serine/arginine-rich splicing factor SR45 OS=Arabidopsis thaliana OX=3702 GN=SR45 PE=1 SV=1	hypothetical protein [Oryza sativa Japonica Group]
LOC_Os04g13210	964.086	384.418	-1.24529	7.83308e-06	0.000229119	down	[V]	Defense mechanisms	Molecular Function: ATP binding (GO:0005524);; Biological Process: metabolic process (GO:0008152);; Cellular Component: plastid (GO:0009536);; Cellular Component: integral component of membrane (GO:0016021);; Molecular Function: ATPase activity, coupled to transmembrane movement of substances (GO:0042626);; Biological Process: transmembrane transport (GO:0055085);;	--	[Q]	Secondary metabolites biosynthesis, transport and catabolism	ABC transporter;; ABC transporter transmembrane region;; RecF/RecN/SMC N terminal domain;; 50S ribosome-binding GTPase;; P-loop containing region of AAA domain;; Dynamin family	ABC transporter C family member 14 OS=Arabidopsis thaliana OX=3702 GN=ABCC14 PE=1 SV=1	PREDICTED: ABC transporter C family member 14 [Oryza sativa Japonica Group]
LOC_Os04g59200	1424.65	377.862	-1.75399	5.40882e-08	2.54571e-06	down	--	--	Molecular Function: peroxidase activity (GO:0004601);; Cellular Component: extracellular region (GO:0005576);; Biological Process: response to oxidative stress (GO:0006979);; Cellular Component: cytoplasmic vesicle (GO:0016023);; Molecular Function: heme binding (GO:0020037);; Molecular Function: metal ion binding (GO:0046872);; Biological Process: oxidation-reduction process (GO:0055114);;	--	--	--	Peroxidase	Cationic peroxidase SPC4 OS=Sorghum bicolor OX=4558 GN=Sb03g046810 PE=1 SV=2	PREDICTED: cationic peroxidase SPC4 [Oryza sativa Japonica Group]
LOC_Os11g01530	53328.5	15392.5	-1.65687	7.39909e-08	3.42725e-06	down	--	--	Biological Process: response to reactive oxygen species (GO:0000302);; Molecular Function: ferroxidase activity (GO:0004322);; Cellular Component: mitochondrion (GO:0005739);; Biological Process: iron ion transport (GO:0006826);; Biological Process: cellular iron ion homeostasis (GO:0006879);; Molecular Function: ferric iron binding (GO:0008199);; Cellular Component: chloroplast thylakoid membran…	K00522|1e-115|osa:4351264|FTH1;EC:1.16.3.2|Os12g0106000; K00522 ferritin heavy chain [EC:1.16.3.1]	[P]	Inorganic ion transport and metabolism	Ferritin-like domain	Ferritin-1, chloroplastic OS=Zea mays OX=4577 GN=FER1 PE=1 SV=2	Os11g0106700 [Oryza sativa Japonica Group]
LOC_Os07g23380	2590.76	1140.22	-1.10402	0.0001588	0.00314527	down	[Q]	Secondary metabolites biosynthesis, transport and catabolism	Molecular Function: iron ion binding (GO:0005506);; Molecular Function: oxidoreductase activity, acting on paired donors, with incorporation or reduction of molecular oxygen (GO:0016705);; Molecular Function: heme binding (GO:0020037);; Biological Process: oxidation-reduction process (GO:0055114);; Molecular Function: fatty-acyl-CoA reductase (alcohol-forming) activity (GO:0080019);;	--	[I]	Lipid transport and metabolism	Male sterility protein	Putative fatty acyl-CoA reductase 7 OS=Arabidopsis thaliana OX=3702 GN=FAR7 PE=3 SV=1	PREDICTED: fatty acyl-CoA reductase 1-like isoform X2 [Oryza sativa Japonica Group]
LOC_Os03g42600	206.955	50.8389	-1.81428	2.86145e-07	1.17895e-05	down	--	--	Cellular Component: mitochondrion (GO:0005739);;	--	--	--	--	--	PREDICTED: uncharacterized protein LOC4333487 [Oryza sativa Japonica Group]
LOC_Os10g15140	19.7698	0	-2.67327	4.0797e-06	0.000128701	down	--	--	Cellular Component: mitochondrion (GO:0005739);; Cellular Component: plastid (GO:0009536);;	--	--	--	--	Leucine-rich repeat extensin-like protein 3 OS=Arabidopsis thaliana OX=3702 GN=LRX3 PE=1 SV=1	Hypothetical protein [Oryza sativa Japonica Group]
LOC_Os07g33700	1900.75	585.302	-1.63617	9.28306e-14	1.08514e-11	down	--	--	Molecular Function: nucleic acid binding (GO:0003676);; Molecular Function: zinc ion binding (GO:0008270);;	--	--	--	Plant mobile domain;; MULE transposase domain;; MuDR family transposase;; Domain of unknown function (DUF1979)	Serine/threonine-protein phosphatase 7 long form homolog OS=Arabidopsis thaliana OX=3702 GN=MAIL3 PE=2 SV=1	OSJNBa0017B10.15 [Oryza sativa Japonica Group]
LOC_Os11g04900	543.575	122.035	-1.7646	8.03762e-05	0.00176971	down	[S]	Function unknown	Molecular Function: ATP binding (GO:0005524);; Cellular Component: plastid (GO:0009536);; Molecular Function: 1-phosphatidylinositol-4-phosphate 5-kinase activity (GO:0016308);; Biological Process: phosphatidylinositol phosphorylation (GO:0046854);;	--	[T]	Signal transduction mechanisms	MORN repeat	Phosphatidylinositol 4-phosphate 5-kinase 6 OS=Arabidopsis thaliana OX=3702 GN=PIP5K6 PE=2 SV=1	PREDICTED: phosphatidylinositol 4-phosphate 5-kinase 6 [Oryza sativa Japonica Group]
LOC_Os04g28420	6255.23	1450.54	-1.96993	8.36503e-12	7.38743e-10	down	[O]	Posttranslational modification, protein turnover, chaperones	Biological Process: protein peptidyl-prolyl isomerization (GO:0000413);; Molecular Function: peptidyl-prolyl cis-trans isomerase activity (GO:0003755);; Molecular Function: FK506 binding (GO:0005528);; Cellular Component: endoplasmic reticulum membrane (GO:0005789);; Biological Process: chaperone-mediated protein folding (GO:0061077);;	--	[O]	Posttranslational modification, protein turnover, chaperones	FKBP-type peptidyl-prolyl cis-trans isomerase;; Tetratricopeptide repeat;; Tetratricopeptide repeat;; Tetratricopeptide repeat;; Tetratricopeptide repeat	70 kDa peptidyl-prolyl isomerase OS=Triticum aestivum OX=4565 GN=FKBP70 PE=1 SV=1	PREDICTED: 70 kDa peptidyl-prolyl isomerase [Oryza sativa Japonica Group]
LOC_Os12g33130	1364.3	470.141	-1.35424	0.000321466	0.00559493	down	--	--	Cellular Component: plastid (GO:0009536);;	--	--	--	--	--	PREDICTED: uncharacterized protein LOC4352346 [Oryza sativa Japonica Group]
LOC_Os03g28330	605.255	269.876	-1.09585	7.53966e-05	0.00167912	down	[M]	Cell wall/membrane/envelope biogenesis	Cellular Component: SAGA complex (GO:0000124);; Molecular Function: transcription coactivator activity (GO:0003713);; Cellular Component: nuclear pore (GO:0005643);; Biological Process: sucrose metabolic process (GO:0005985);; Biological Process: transcription elongation from RNA polymerase II promoter (GO:0006368);; Biological Process: mRNA export from nucleus (GO:0006406);; Biological Process: …	K00695|0.0|osa:4333062|E2.4.1.13;EC:2.4.1.13|Os03g0401300; K00695 sucrose synthase [EC:2.4.1.13]	[M]	Cell wall/membrane/envelope biogenesis	Sucrose synthase;; Glycosyl transferases group 1;; Glycosyl transferases group 1	Sucrose synthase 1 OS=Oryza sativa subsp. japonica OX=39947 GN=SUS1 PE=1 SV=1	PREDICTED: sucrose synthase 1 [Oryza sativa Japonica Group]
LOC_Os11g32560	6307.49	1.37316	-9.83017	1.26661e-146	1.35722e-142	down	--	--	Cellular Component: mitochondrion (GO:0005739);; Cellular Component: plastid (GO:0009536);;	--	--	--	--	--	hypothetical protein LOC_Os11g32560 [Oryza sativa Japonica Group]
LOC_Os08g42160	271.289	116.079	-1.10043	0.00164846	0.0204902	down	--	--	Molecular Function: DNA binding (GO:0003677);; Biological Process: DNA recombination (GO:0006310);; Molecular Function: zinc ion binding (GO:0008270);; Cellular Component: plastid (GO:0009536);; Biological Process: DNA integration (GO:0015074);; Cellular Component: membrane (GO:0016020);;	--	[R]	General function prediction only	Reverse transcriptase (RNA-dependent DNA polymerase);; gag-polypeptide of LTR copia-type;; Integrase core domain;; GAG-pre-integrase domain	Retrovirus-related Pol polyprotein from transposon RE1 OS=Arabidopsis thaliana OX=3702 GN=RE1 PE=2 SV=1	retrotransposon protein, putative, Ty1-copia subclass [Oryza sativa Japonica Group]
LOC_Os12g03630	588.076	259.2	-1.04676	0.00468441	0.0457705	down	--	--	Molecular Function: protein kinase activity (GO:0004672);; Molecular Function: ATP binding (GO:0005524);; Cellular Component: mitochondrion (GO:0005739);; Biological Process: protein phosphorylation (GO:0006468);; Molecular Function: hydrolase activity (GO:0016787);; Biological Process: recognition of pollen (GO:0048544);;	--	--	--	Plant organelle RNA recognition domain;; Neprosin	Protein ROOT PRIMORDIUM DEFECTIVE 1 OS=Arabidopsis thaliana OX=3702 GN=RPD1 PE=1 SV=1	expressed protein [Oryza sativa Japonica Group]
LOC_Os04g11660	53.4149	9.38744	-2.00152	1.58993e-05	0.000429494	down	--	--	Cellular Component: mitochondrion (GO:0005739);; Cellular Component: plastid (GO:0009536);;	--	--	--	F-box associated domain;; F-box domain;; F-box-like	Putative F-box protein At3g52320 OS=Arabidopsis thaliana OX=3702 GN=At3g52320 PE=4 SV=1	PREDICTED: F-box protein At5g49610 [Oryza sativa Japonica Group]
LOC_Os09g37630	19.2215	2.30819	-1.71482	0.0027224	0.030053	down	--	--	Molecular Function: nucleic acid binding (GO:0003676);; Cellular Component: mitochondrion (GO:0005739);; Molecular Function: zinc ion binding (GO:0008270);;	--	--	--	Plant mobile domain;; MuDR family transposase;; Domain of unknown function (DUF1979)	Serine/threonine-protein phosphatase 7 long form homolog OS=Arabidopsis thaliana OX=3702 GN=MAIL3 PE=2 SV=1	SWIM zinc finger family protein [Oryza sativa Japonica Group]
LOC_Os11g37950	523.054	208.991	-1.25086	2.26848e-06	7.52554e-05	down	--	--	Molecular Function: nuclease activity (GO:0004518);; Biological Process: plant-type hypersensitive response (GO:0009626);; Cellular Component: cytoplasmic vesicle (GO:0016023);; Molecular Function: carbohydrate binding (GO:0030246);; Biological Process: killing of cells of other organism (GO:0031640);; Biological Process: defense response to bacterium (GO:0042742);; Biological Process: defense re…	--	[R]	General function prediction only	Barwin family	Wheatwin-2 OS=Triticum aestivum OX=4565 GN=PR4B PE=1 SV=1	PREDICTED: barwin [Oryza sativa Japonica Group]
LOC_Os05g03390	61.9821	9.33893	-2.24018	3.71539e-07	1.48182e-05	down	--	--	Cellular Component: mitochondrion (GO:0005739);;	--	[M]	Cell wall/membrane/envelope biogenesis	Ankyrin repeat	--	PREDICTED: uncharacterized protein LOC9266870 isoform X1 [Oryza sativa Japonica Group]
LOC_Os11g06980	3424.58	272.244	-3.03143	3.15582e-12	2.98373e-10	down	--	--	Cellular Component: cytoplasmic vesicle (GO:0016023);;	--	--	--	BURP domain	BURP domain-containing protein 17 OS=Oryza sativa subsp. japonica OX=39947 GN=BURP17 PE=2 SV=1	PREDICTED: BURP domain-containing protein 17 [Oryza sativa Japonica Group]
MSTRG.18764	554.018	100.224	-2.19542	1.50058e-09	9.05024e-08	down	--	--	Molecular Function: transmembrane receptor protein serine/threonine kinase activity (GO:0004675);; Molecular Function: ATP binding (GO:0005524);; Cellular Component: plasma membrane (GO:0005886);; Biological Process: protein phosphorylation (GO:0006468);; Biological Process: cell surface receptor signaling pathway (GO:0007166);; Cellular Component: integral component of membrane (GO:0016021);; Mo…	--	--	--	--	Proline-rich receptor-like protein kinase PERK9 OS=Arabidopsis thaliana OX=3702 GN=PERK9 PE=1 SV=1	proline-rich receptor-like protein kinase PERK8 [Chenopodium quinoa]
MSTRG.4681	13.8131	0	-1.99344	0.000566597	0.00880746	down	--	--	--	--	--	--	--	--	Os10g0423501, partial [Oryza sativa Japonica Group]
LOC_Os04g35790	6212.1	2404.8	-1.3287	1.55911e-11	1.33295e-09	down	--	--	Cellular Component: cytoplasm (GO:0005737);; Molecular Function: glycolipid transporter activity (GO:0017089);; Biological Process: glycolipid transport (GO:0046836);; Molecular Function: glycolipid binding (GO:0051861);;	--	[G]	Carbohydrate transport and metabolism	Glycolipid transfer protein (GLTP)	Glycolipid transfer protein 3 OS=Arabidopsis thaliana OX=3702 GN=GLTP3 PE=2 SV=1	PREDICTED: glycolipid transfer protein 3 [Oryza sativa Japonica Group]
MSTRG.10875	12.7404	0.640621	-1.79546	0.00203382	0.0239668	down	--	--	--	--	--	--	--	--	hypothetical protein OsI_07744 [Oryza sativa Indica Group]
MSTRG.26331	57.6628	21.2067	-1.22899	0.00288675	0.0315101	down	--	--	--	--	--	--	--	--	retrotransposon protein, putative, Ty3-gypsy subclass [Oryza sativa Japonica Group]
LOC_Os01g71670	25.6373	2.60844	-1.91206	0.000752907	0.0110415	down	--	--	Biological Process: carbohydrate metabolic process (GO:0005975);; Cellular Component: cytoplasmic vesicle (GO:0016023);; Molecular Function: glucan endo-1,3-beta-D-glucosidase activity (GO:0042973);;	--	--	--	Glycosyl hydrolases family 17	Glucan endo-1,3-beta-glucosidase GII OS=Hordeum vulgare OX=4513 PE=1 SV=1	putative beta 1,3-glucanase [Oryza sativa Japonica Group]
LOC_Os09g15320	249.66	47.2126	-2.25871	2.51193e-16	4.22766e-14	down	[O]	Posttranslational modification, protein turnover, chaperones	Biological Process: metabolic process (GO:0008152);; Molecular Function: ligase activity (GO:0016874);;	K10579|1e-138|osa:4346713|UBE2M, UBC12;UBE2M, UBC12|Os09g0321900	[O]	Posttranslational modification, protein turnover, chaperones	Ubiquitin-conjugating enzyme	NEDD8-conjugating enzyme Ubc12 OS=Arabidopsis thaliana OX=3702 GN=RCE1 PE=1 SV=1	PREDICTED: NEDD8-conjugating enzyme Ubc12 [Oryza sativa Japonica Group]
LOC_Os07g03920	8796.06	2460.05	-1.65966	1.4498e-06	5.0384e-05	down	[RTKL]	--	Molecular Function: protein serine/threonine kinase activity (GO:0004674);; Molecular Function: ATP binding (GO:0005524);; Biological Process: protein phosphorylation (GO:0006468);; Cellular Component: membrane (GO:0016020);; Cellular Component: cytoplasmic vesicle (GO:0016023);; Molecular Function: carbohydrate binding (GO:0030246);;	--	--	--	Legume lectin domain;; Protein kinase domain;; Protein tyrosine kinase	L-type lectin-domain containing receptor kinase IV.1 OS=Arabidopsis thaliana OX=3702 GN=LECRK41 PE=2 SV=1	putative receptor-type protein kinase LRK1 [Oryza sativa Japonica Group]
MSTRG.24939	678.287	294.172	-1.1211	0.000160589	0.0031729	down	--	--	--	--	--	--	--	--	hypothetical protein [Oryza sativa Japonica Group]
LOC_Os03g12680	178.402	75.9018	-1.12403	0.000713964	0.0105814	down	[RTKL]	--	Molecular Function: protein serine/threonine kinase activity (GO:0004674);; Molecular Function: ATP binding (GO:0005524);; Cellular Component: plasma membrane (GO:0005886);; Biological Process: protein phosphorylation (GO:0006468);; Cellular Component: plastid (GO:0009536);; Cellular Component: integral component of membrane (GO:0016021);;	--	[T]	Signal transduction mechanisms	Protein kinase domain;; Protein tyrosine kinase	Probable receptor-like serine/threonine-protein kinase At4g34500 OS=Arabidopsis thaliana OX=3702 GN=At4g34500 PE=2 SV=1	PREDICTED: probable receptor-like serine/threonine-protein kinase At4g34500 [Oryza sativa Japonica Group]
LOC_Os05g43610	35.9361	5.02534	-1.75194	0.0017781	0.0217202	down	--	--	Molecular Function: DNA binding (GO:0003677);; Molecular Function: ubiquitin-protein transferase activity (GO:0004842);; Cellular Component: nucleus (GO:0005634);; Biological Process: double-strand break repair (GO:0006302);; Biological Process: DNA recombination (GO:0006310);; Molecular Function: zinc ion binding (GO:0008270);; Biological Process: protein ubiquitination (GO:0016567);;	K10683|0.0|osa:4339293|BARD1;BARD1|Os05g0512000	[LK]	--	BRCA1 C Terminus (BRCT) domain;; BRCT domain, a BRCA1 C-terminus domain;; Zinc finger, C3HC4 type (RING finger);; PHD-like zinc-binding domain;; Ring finger domain;; Zinc finger, C3HC4 type (RING finger);; RING-type zinc-finger;; Zinc finger, C3HC4 type (RING finger)	Protein BREAST CANCER SUSCEPTIBILITY 1 homolog OS=Arabidopsis thaliana OX=3702 GN=BRCA1 PE=1 SV=1	PREDICTED: protein BREAST CANCER SUSCEPTIBILITY 1 homolog isoform X3 [Oryza sativa Japonica Group]
LOC_Os07g01680	202.367	37.4501	-1.62644	0.00286224	0.0313121	down	[G]	Carbohydrate transport and metabolism	Cellular Component: cytoplasmic vesicle (GO:0016023);;	--	--	--	Dirigent-like protein	Dirigent protein 21 OS=Arabidopsis thaliana OX=3702 GN=DIR21 PE=3 SV=1	Os07g0107583, partial [Oryza sativa Japonica Group]
LOC_Os03g20290	222.906	20.5205	-2.99519	1.22351e-14	1.61193e-12	down	--	--	Molecular Function: aspartic-type endopeptidase activity (GO:0004190);; Cellular Component: mitochondrion (GO:0005739);; Biological Process: proteolysis (GO:0006508);; Cellular Component: cytoplasmic vesicle (GO:0016023);;	--	[O]	Posttranslational modification, protein turnover, chaperones	Xylanase inhibitor N-terminal;; Xylanase inhibitor C-terminal;; Eukaryotic aspartyl protease	Aspartic proteinase nepenthesin-1 OS=Nepenthes gracilis OX=150966 GN=nep1 PE=1 SV=1	PREDICTED: aspartic proteinase nepenthesin-1 [Oryza sativa Japonica Group]
LOC_Os11g16990	20.6809	1.28124	-1.8688	0.00130444	0.0171434	down	--	--	Molecular Function: catalytic activity (GO:0003824);; Cellular Component: mitochondrion (GO:0005739);;	--	[AR]	--	--	Enoyl-CoA delta isomerase 2, peroxisomal OS=Arabidopsis thaliana OX=3702 GN=ECI2 PE=1 SV=1	hypothetical protein LOC_Os11g16990 [Oryza sativa Japonica Group]
LOC_Os05g34240	351.818	159.567	-1.05421	0.000593876	0.00915081	down	--	--	Molecular Function: nucleic acid binding (GO:0003676);; Cellular Component: plastid (GO:0009536);;	--	--	--	Protein of unknown function (DUF 659)	--	PREDICTED: uncharacterized protein LOC4338795 [Oryza sativa Japonica Group]
LOC_Os01g45520	1744.88	496.125	-1.7235	1.11489e-11	9.6342e-10	down	[RTKL]	--	Molecular Function: protein serine/threonine kinase activity (GO:0004674);; Molecular Function: ATP binding (GO:0005524);; Cellular Component: mitochondrion (GO:0005739);; Biological Process: protein phosphorylation (GO:0006468);; Cellular Component: plastid (GO:0009536);; Cellular Component: cytoplasmic vesicle (GO:0016023);; Biological Process: recognition of pollen (GO:0048544);;	--	--	--	Protein kinase domain;; Protein tyrosine kinase;; D-mannose binding lectin;; S-locus glycoprotein domain	G-type lectin S-receptor-like serine/threonine-protein kinase At2g19130 OS=Arabidopsis thaliana OX=3702 GN=At2g19130 PE=2 SV=1	S-receptor kinase S-receptor kinase-like [Oryza sativa Japonica Group]
LOC_Os09g17560	10.7069	0	-1.71585	0.00264581	0.0294197	down	[QR]	--	Molecular Function: O-methyltransferase activity (GO:0008171);; Cellular Component: plastid (GO:0009536);; Biological Process: methylation (GO:0032259);; Molecular Function: protein dimerization activity (GO:0046983);;	--	[R]	General function prediction only	O-methyltransferase;; Dimerisation domain	Acetylserotonin O-methyltransferase 1 OS=Oryza sativa subsp. japonica OX=39947 GN=ASMT1 PE=1 SV=1	PREDICTED: O-methyltransferase ZRP4 [Oryza sativa Japonica Group]
LOC_Os03g50100	117.714	46.6089	-1.19336	0.000911223	0.0128362	down	--	--	--	--	--	--	Zein-binding	Myosin-binding protein 2 OS=Arabidopsis thaliana OX=3702 GN=MYOB2 PE=1 SV=1	PREDICTED: myosin-binding protein 3 [Oryza sativa Japonica Group]
LOC_Os02g56810	217.71	97.96	-1.04776	0.00174056	0.0213476	down	--	--	Cellular Component: mitochondrion (GO:0005739);;	--	--	--	Phloem protein 2	Putative F-box protein PP2-B2 OS=Arabidopsis thaliana OX=3702 GN=PP2B2 PE=4 SV=2	hypothetical protein [Oryza sativa Japonica Group]
LOC_Os01g07980	244.07	99.5757	-1.18642	0.000236146	0.00434028	down	[R]	General function prediction only	--	--	[R]	General function prediction only	Ankyrin repeats (3 copies);; Ankyrin repeats (many copies);; Ankyrin repeat;; Ankyrin repeat;; Ankyrin repeats (many copies)	Hsp70-Hsp90 organizing protein 1 OS=Glycine max OX=3847 GN=HOP1 PE=1 SV=2	Os01g0175200 [Oryza sativa Japonica Group]
LOC_Os09g02270	186.643	31.9239	-2.15701	2.36194e-07	9.88632e-06	down	[R]	General function prediction only	Molecular Function: arylformamidase activity (GO:0004061);; Biological Process: tryptophan catabolic process to kynurenine (GO:0019441);;	--	--	--	Putative cyclase	Cyclase-like protein 4 OS=Oryza sativa subsp. japonica OX=39947 GN=CYL4 PE=2 SV=1	PREDICTED: kynurenine formamidase [Oryza sativa Japonica Group]
LOC_Os01g14140	217.58	32.7243	-1.91419	0.000303458	0.00534811	down	--	--	Cellular Component: cytoplasmic vesicle (GO:0016023);;	--	--	--	X8 domain	Glucan endo-1,3-beta-D-glucosidase OS=Olea europaea OX=4146 GN=OLE9 PE=1 SV=1	PREDICTED: glucan endo-1,3-beta-D-glucosidase [Oryza sativa Japonica Group]
LOC_Os05g40630	751.317	301.991	-1.17849	0.000899286	0.0126959	down	--	--	Cellular Component: mitochondrion (GO:0005739);; Cellular Component: plastid (GO:0009536);;	--	--	--	LURP-one-related	Protein LURP-one-related 8 OS=Arabidopsis thaliana OX=3702 GN=At2g38640 PE=2 SV=1	PREDICTED: protein LURP-one-related 8 [Oryza sativa Japonica Group]
LOC_Os05g15770	382.612	173.018	-1.03888	0.00200092	0.0237437	down	--	--	Molecular Function: hydrolase activity, hydrolyzing O-glycosyl compounds (GO:0004553);; Biological Process: carbohydrate metabolic process (GO:0005975);; Cellular Component: cytoplasmic vesicle (GO:0016023);;	--	[M]	Cell wall/membrane/envelope biogenesis	Glycosyl hydrolases family 18	Xylanase inhibitor protein 2 OS=Oryza sativa subsp. japonica OX=39947 GN=Chib3H-h PE=1 SV=1	PREDICTED: xylanase inhibitor protein 2-like [Oryza sativa Japonica Group]
LOC_Os01g58010	131.143	40.0221	-1.49297	0.000119698	0.0024905	down	[C]	Energy production and conversion	Cellular Component: mitochondrial proton-transporting ATP synthase complex, coupling factor F(o) (GO:0000276);; Biological Process: multicellular organism development (GO:0007275);; Molecular Function: proton transmembrane transporter activity (GO:0015078);; Cellular Component: integral component of membrane (GO:0016021);; Molecular Function: hydrolase activity (GO:0016787);; Biological Process: …	K02126|1e-118|osa:6450195|ATPeF0A, MTATP6, ATP6;ATPeF0A, MTATP6, ATP6|atp6, OrsajM_p29; ATP synthase F0 subunit 6; K02126 F-type H+-transporting ATPase subunit a [EC:3.6.3.14]	[C]	Energy production and conversion	ATP synthase A chain	ATP synthase subunit a OS=Zea mays OX=4577 GN=ATP6 PE=3 SV=1	ATP synthase F0 subunit 6 (mitochondrion) [Oryza sativa Indica Group]
LOC_Os11g43990	11024.4	4961.22	-1.10823	6.18238e-07	2.35194e-05	down	--	--	--	--	[Y]	Nuclear structure	--	--	PREDICTED: uncharacterized protein LOC4351068 isoform X1 [Oryza sativa Japonica Group]
LOC_Os04g35810	301.575	63.7935	-2.10145	8.14807e-14	9.66524e-12	down	--	--	--	--	--	--	--	Sialyltransferase-like protein 2 OS=Oryza sativa subsp. indica OX=39946 GN=STLP2 PE=3 SV=1	OJ000114_01.3 [Oryza sativa Japonica Group]
LOC_Os06g48240	31.5435	3.37527	-2.06305	0.000180912	0.00348866	down	[O]	Posttranslational modification, protein turnover, chaperones	Molecular Function: ATP binding (GO:0005524);;	--	[O]	Posttranslational modification, protein turnover, chaperones	ATPase family associated with various cellular activities (AAA);; Domain associated at C-terminal with AAA;; Holliday junction DNA helicase ruvB N-terminus	AAA-ATPase At3g28580 OS=Arabidopsis thaliana OX=3702 GN=At3g28580 PE=2 SV=1	PREDICTED: AAA-ATPase At3g50940 [Oryza sativa Japonica Group]
LOC_Os02g09810	426.566	118.638	-1.73581	2.81757e-10	1.94364e-08	down	[E]	Amino acid transport and metabolism	Cellular Component: integral component of membrane (GO:0016021);;	--	[E]	Amino acid transport and metabolism	Transmembrane amino acid transporter protein;; Tryptophan/tyrosine permease family	Amino acid transporter AVT6A OS=Arabidopsis thaliana OX=3702 GN=AVT6A PE=2 SV=1	PREDICTED: sodium-coupled neutral amino acid transporter 1 [Oryza sativa Japonica Group]
LOC_Os03g10390	98.5669	41.941	-1.12013	0.000870792	0.0123424	down	--	--	Cellular Component: mitochondrion (GO:0005739);;	--	--	--	--	--	PREDICTED: uncharacterized protein LOC4331971 isoform X1 [Oryza sativa Japonica Group]
LOC_Os07g01750	348.168	128.583	-1.35611	5.23028e-07	2.03059e-05	down	[V]	Defense mechanisms	Molecular Function: catalytic activity (GO:0003824);; Biological Process: drug transmembrane transport (GO:0006855);; Biological Process: biosynthetic process (GO:0009058);; Molecular Function: drug transmembrane transporter activity (GO:0015238);; Molecular Function: antiporter activity (GO:0015297);; Cellular Component: integral component of membrane (GO:0016021);; Cellular Component: cytoplasm…	--	[R]	General function prediction only	MatE	Protein DETOXIFICATION 18 OS=Arabidopsis thaliana OX=3702 GN=DTX18 PE=2 SV=1	putative ripening regulated protein DDTFR18 [Oryza sativa Japonica Group]
LOC_Os11g39920	27.6432	1.92186	-1.86742	0.00129689	0.0170617	down	--	--	Cellular Component: mitochondrion (GO:0005739);; Cellular Component: membrane (GO:0016020);;	--	--	--	Domain of unknown function (DUF4220);; Protein of unknown function, DUF594	--	expressed protein [Oryza sativa Japonica Group]
MSTRG.26577	272.829	89.8905	-1.32774	0.00240983	0.0273927	down	--	--	--	--	--	--	--	--	unknown protein [Oryza sativa Japonica Group]
LOC_Os04g30040	2083.89	527.089	-1.86833	6.29273e-12	5.65045e-10	down	[RTKL]	--	Molecular Function: protein serine/threonine kinase activity (GO:0004674);; Molecular Function: ATP binding (GO:0005524);; Biological Process: protein phosphorylation (GO:0006468);;	--	--	--	Jacalin-like lectin domain;; Protein kinase domain;; Protein tyrosine kinase	Mannose/glucose-specific lectin (Fragment) OS=Parkia platycephala OX=185447 PE=1 SV=1	PREDICTED: mannose/glucose-specific lectin isoform X4 [Oryza sativa Japonica Group]
LOC_Os03g56580	2043.2	669.275	-1.43279	8.43132e-05	0.00184628	down	--	--	Molecular Function: DNA binding (GO:0003677);; Cellular Component: nucleus (GO:0005634);; Biological Process: regulation of transcription, DNA-templated (GO:0006355);;	--	--	--	No apical meristem (NAM) protein	Transcription factor JUNGBRUNNEN 1 OS=Arabidopsis thaliana OX=3702 GN=JUB1 PE=1 SV=1	PREDICTED: transcription factor JUNGBRUNNEN 1 [Oryza sativa Japonica Group]
LOC_Os03g42230	159.803	55.0638	-1.33323	0.000750778	0.0110153	down	--	--	Molecular Function: DNA binding (GO:0003677);; Cellular Component: nucleus (GO:0005634);; Biological Process: regulation of transcription, DNA-templated (GO:0006355);;	--	--	--	B3 DNA binding domain	B3 domain-containing protein Os03g0619600 OS=Oryza sativa subsp. japonica OX=39947 GN=Os03g0619600 PE=2 SV=1	PREDICTED: B3 domain-containing protein Os03g0619600 [Oryza sativa Japonica Group]
LOC_Os03g15050	15810.4	7088.84	-1.067	0.000628629	0.00956862	down	[C]	Energy production and conversion	Molecular Function: phosphoenolpyruvate carboxykinase (ATP) activity (GO:0004612);; Molecular Function: ATP binding (GO:0005524);; Biological Process: gluconeogenesis (GO:0006094);; Molecular Function: kinase activity (GO:0016301);; Biological Process: phosphorylation (GO:0016310);;	K01610|0.0|osa:4332293|E4.1.1.49, pckA;EC:4.1.1.49|Os03g0255500; K01610 phosphoenolpyruvate carboxykinase (ATP) [EC:4.1.1.49]	--	--	Phosphoenolpyruvate carboxykinase	Phosphoenolpyruvate carboxykinase (ATP) OS=Zea mays OX=4577 PE=2 SV=1	Phosphoenolpyruvate carboxykinase, putative, expressed [Oryza sativa Japonica Group]
LOC_Os08g43960	207.429	68.7039	-1.3513	0.00119437	0.0159625	down	--	--	Cellular Component: plastid (GO:0009536);;	--	--	--	Arabidopsis protein of unknown function	--	PREDICTED: uncharacterized protein LOC4346270 [Oryza sativa Japonica Group]
LOC_Os05g37950	1881.59	873.245	-1.06296	3.23864e-06	0.000104005	down	--	--	--	--	[S]	Function unknown	Guanylylate cyclase;; Papain-like cysteine protease AvrRpt2;; Peptidase_C39 like family;; Peptidase C39 family	--	PREDICTED: protein GUCD1 isoform X1 [Oryza sativa Japonica Group]
LOC_Os04g20749	56.2287	20.9828	-1.20471	0.00404464	0.0407805	down	--	--	--	--	--	--	--	Leucine-rich repeat extensin-like protein 5 OS=Arabidopsis thaliana OX=3702 GN=LRX5 PE=2 SV=2	Os04g0275966 [Oryza sativa Japonica Group]
LOC_Os01g60280	41087.3	17187.6	-1.20041	7.00635e-07	2.60678e-05	down	[RTKL]	--	Molecular Function: protein serine/threonine kinase activity (GO:0004674);; Molecular Function: ATP binding (GO:0005524);; Biological Process: protein phosphorylation (GO:0006468);; Cellular Component: integral component of membrane (GO:0016021);;	--	--	--	Protein tyrosine kinase;; Protein kinase domain;; Leucine rich repeat N-terminal domain;; Leucine rich repeat	Probable LRR receptor-like serine/threonine-protein kinase At1g06840 OS=Arabidopsis thaliana OX=3702 GN=At1g06840 PE=2 SV=2	PREDICTED: probable LRR receptor-like serine/threonine-protein kinase At1g06840 isoform X1 [Oryza sativa Japonica Group]
LOC_Os01g23710	6501.17	1704.39	-1.63607	9.22319e-05	0.00199387	down	--	--	Molecular Function: DNA binding (GO:0003677);; Cellular Component: nucleus (GO:0005634);; Cellular Component: mitochondrion (GO:0005739);; Biological Process: regulation of transcription, DNA-templated (GO:0006355);; Cellular Component: plastid (GO:0009536);;	--	[A]	RNA processing and modification	--	Vegetative cell wall protein gp1 OS=Chlamydomonas reinhardtii OX=3055 GN=GP1 PE=1 SV=1	PREDICTED: mucin-5AC isoform X2 [Oryza sativa Japonica Group]
LOC_Os01g06640	1040.72	229.451	-2.00482	2.71927e-10	1.88391e-08	down	--	--	Cellular Component: nucleus (GO:0005634);; Cellular Component: plastid (GO:0009536);; Molecular Function: protein dimerization activity (GO:0046983);;	--	--	--	Helix-loop-helix DNA-binding domain	Transcription factor bHLH30 OS=Arabidopsis thaliana OX=3702 GN=BHLH30 PE=1 SV=1	PREDICTED: putative transcription factor bHLH107 [Oryza sativa Japonica Group]
LOC_Os11g37970	57.047	2.3713	-3.35422	1.11035e-11	9.6342e-10	down	--	--	Cellular Component: cytoplasmic vesicle (GO:0016023);; Biological Process: defense response to bacterium (GO:0042742);; Biological Process: defense response to fungus (GO:0050832);;	--	[R]	General function prediction only	Barwin family	Wheatwin-1 OS=Triticum aestivum OX=4565 GN=PR4A PE=1 SV=1	pathogenesis-related protein [Oryza sativa Japonica Group]
LOC_Os04g53720	872.827	251.539	-1.69824	1.04332e-10	7.71001e-09	down	[KL]	--	Molecular Function: DNA binding (GO:0003677);; Molecular Function: ATP binding (GO:0005524);; Molecular Function: zinc ion binding (GO:0008270);;	--	[KL]	--	SNF2 family N-terminal domain;; Helicase conserved C-terminal domain;; Zinc finger, C3HC4 type (RING finger)	Helicase-like transcription factor CHR28 OS=Arabidopsis thaliana OX=3702 GN=CHR28 PE=1 SV=1	PREDICTED: helicase-like transcription factor CHR28 [Oryza sativa Japonica Group]
MSTRG.14296	86.1227	22.5401	-1.62556	0.000132935	0.00272013	down	--	--	--	--	--	--	--	--	Os03g0582900, partial [Oryza sativa Japonica Group]
LOC_Os01g37470	11831.9	5447.7	-1.03031	0.00104603	0.0143576	down	[M]	Cell wall/membrane/envelope biogenesis	Biological Process: nitrogen compound metabolic process (GO:0006807);; Cellular Component: chloroplast (GO:0009507);; Molecular Function: racemase activity, acting on amino acids and derivatives (GO:0036361);;	--	--	--	Asp/Glu/Hydantoin racemase	--	PREDICTED: uncharacterized protein LOC4324561 isoform X1 [Oryza sativa Japonica Group]
LOC_Os05g11320	7396.46	2042	-1.76507	2.59352e-12	2.45933e-10	down	--	--	Biological Process: response to osmotic stress (GO:0006970);; Biological Process: multicellular organism development (GO:0007275);; Biological Process: cellular component organization (GO:0016043);; Biological Process: response to chemical (GO:0042221);; Biological Process: cellular process (GO:0044763);; Biological Process: transport (GO:0044765);; Molecular Function: metal ion binding (GO:00468…	--	--	--	--	Metallothionein-like protein 3B OS=Oryza sativa subsp. japonica OX=39947 GN=MT3B PE=2 SV=1	RecName: Full=Metallothionein-like protein 3B; AltName: Full=Class I metallothionein-like protein 3B; AltName: Full=OsMT-I-3b
LOC_Os06g41100	6585.51	2637.51	-1.23953	8.71854e-06	0.000252492	down	--	--	Molecular Function: DNA-binding transcription factor activity (GO:0003700);; Biological Process: regulation of transcription, DNA-templated (GO:0006355);; Molecular Function: sequence-specific DNA binding (GO:0043565);;	K14431|0.0|osa:4341530|TGA;TGA|Os06g0614100; K14431 transcription factor TGA	--	--	Seed dormancy control;; bZIP transcription factor;; Basic region leucine zipper	Transcription factor TGAL8 OS=Oryza sativa subsp. japonica OX=39947 GN=TGAL8 PE=1 SV=1	PREDICTED: transcription factor HBP-1b(c38) isoform X2 [Oryza sativa Japonica Group]
LOC_Os07g23340	2590.76	1140.22	-1.10402	0.0001588	0.00314527	down	--	--	Cellular Component: cytoplasmic vesicle (GO:0016023);; Biological Process: oxidation-reduction process (GO:0055114);; Molecular Function: fatty-acyl-CoA reductase (alcohol-forming) activity (GO:0080019);;	--	[I]	Lipid transport and metabolism	Male sterility protein;; Male sterility protein	Fatty acyl-CoA reductase 1 OS=Arabidopsis thaliana OX=3702 GN=FAR1 PE=1 SV=1	PREDICTED: fatty acyl-CoA reductase 1-like isoform X4 [Oryza sativa Japonica Group]
LOC_Os04g40140	706.456	233.968	-1.47925	9.27912e-07	3.37047e-05	down	--	--	Molecular Function: DNA binding (GO:0003677);; Cellular Component: nucleus (GO:0005634);; Cellular Component: mitochondrion (GO:0005739);; Biological Process: regulation of transcription, DNA-templated (GO:0006355);;	--	--	--	No apical meristem (NAM) protein	SUPPRESSOR OF GAMMA RESPONSE 1 OS=Arabidopsis thaliana OX=3702 GN=SOG1 PE=1 SV=1	OSIGBa0116M22.6 [Oryza sativa]
LOC_Os06g39780	478.025	193.412	-1.12722	0.00480366	0.0466082	down	[Q]	Secondary metabolites biosynthesis, transport and catabolism	Molecular Function: iron ion binding (GO:0005506);; Biological Process: defense response (GO:0006952);; Cellular Component: integral component of membrane (GO:0016021);; Cellular Component: cytoplasmic vesicle (GO:0016023);; Molecular Function: heme binding (GO:0020037);; Molecular Function: ent-cassa-12,15-diene 11-hydroxylase activity (GO:0036202);; Biological Process: diterpene phytoalexin bio…	K16084|0.0|osa:4341447|CYP76M7_8;EC:1.14.13.145 1.14.13.193|Os06g0599200	[Q]	Secondary metabolites biosynthesis, transport and catabolism	Cytochrome P450	Ent-cassadiene C11-alpha-hydroxylase 1 OS=Oryza sativa subsp. japonica OX=39947 GN=CYP76M7 PE=1 SV=1	PREDICTED: ent-cassadiene C11-alpha-hydroxylase 1 [Oryza sativa Japonica Group]
LOC_Os01g63760	71.07	24.2431	-1.30067	0.00222464	0.0257057	down	--	--	Cellular Component: mitochondrion (GO:0005739);; Cellular Component: plastid (GO:0009536);; Cellular Component: cytoplasmic vesicle (GO:0016023);; Biological Process: protein ubiquitination (GO:0016567);;	--	--	--	Domain of unknown function (DUF4218);; Transposase-associated domain;; Transposase family tnp2;; Domain of unknown function (DUF4216)	--	B1159F04.14 [Oryza sativa Japonica Group]
LOC_Os12g33952	76.4585	14.5769	-1.81535	0.000242768	0.00444673	down	--	--	Cellular Component: mitochondrion (GO:0005739);; Cellular Component: plastid (GO:0009536);; Biological Process: proton transmembrane transport (GO:0015992);; Cellular Component: cytoplasmic vesicle (GO:0016023);; Molecular Function: ATPase activity, coupled to transmembrane movement of substances (GO:0016820);; Cellular Component: membrane part (GO:0044425);; Biological Process: cellular process …	--	--	--	--	--	hypothetical protein OrsajM_p22 (mitochondrion) [Oryza sativa Japonica Group]
LOC_Os04g33560	12.2212	1.02404	-1.67381	0.00399418	0.0403637	down	--	--	Cellular Component: nucleus (GO:0005634);; Biological Process: autophagy (GO:0006914);; Biological Process: fatty acid catabolic process (GO:0009062);; Biological Process: adaxial/abaxial axis specification (GO:0009943);; Biological Process: regulation of meristem growth (GO:0010075);; Biological Process: leaf vascular tissue pattern formation (GO:0010305);; Biological Process: leaf shaping (GO:0…	--	--	--	--	Protein LITTLE ZIPPER 4 OS=Arabidopsis thaliana OX=3702 GN=ZPR4 PE=1 SV=1	PREDICTED: protein LITTLE ZIPPER 4 [Oryza sativa Japonica Group]
LOC_Os11g17440	204.853	63.0927	-1.52597	1.4481e-05	0.00039483	down	[RTKL]	--	Molecular Function: protein serine/threonine kinase activity (GO:0004674);; Molecular Function: ATP binding (GO:0005524);; Biological Process: protein phosphorylation (GO:0006468);; Biological Process: proteolysis (GO:0006508);; Molecular Function: cysteine-type peptidase activity (GO:0008234);; Molecular Function: isomerase activity (GO:0016853);;	--	[T]	Signal transduction mechanisms	Protein kinase domain;; Protein tyrosine kinase;; Enoyl-CoA hydratase/isomerase	Putative cysteine-rich receptor-like protein kinase 16 OS=Arabidopsis thaliana OX=3702 GN=CRK16 PE=3 SV=2	Similar to barley stem rust resistance protein [Oryza sativa Japonica Group]
LOC_Os10g42130	1103.51	304.866	-1.70481	8.24509e-08	3.79723e-06	down	--	--	Molecular Function: DNA binding (GO:0003677);; Cellular Component: nucleus (GO:0005634);; Biological Process: regulation of transcription, DNA-templated (GO:0006355);;	--	--	--	No apical meristem (NAM) protein	NAC domain-containing protein 71 OS=Arabidopsis thaliana OX=3702 GN=NAC071 PE=2 SV=1	PREDICTED: transcription factor JUNGBRUNNEN 1 [Oryza sativa Japonica Group]
LOC_Os11g06290	505.221	235.396	-1.02957	0.000353866	0.00603148	down	--	--	Molecular Function: ADP binding (GO:0043531);;	--	[T]	Signal transduction mechanisms	NB-ARC domain	Putative disease resistance protein RGA3 OS=Solanum bulbocastanum OX=147425 GN=RGA3 PE=2 SV=2	NB-ARC domain, putative [Oryza sativa Japonica Group]
LOC_Os04g30250	48097.8	10210.7	-2.0332	1.13993e-09	7.07416e-08	down	--	--	Molecular Function: protein serine/threonine kinase activity (GO:0004674);; Molecular Function: calcium ion binding (GO:0005509);; Molecular Function: ATP binding (GO:0005524);; Biological Process: protein phosphorylation (GO:0006468);; Cellular Component: cytoplasmic vesicle (GO:0016023);; Molecular Function: polysaccharide binding (GO:0030247);;	--	--	--	Wall-associated receptor kinase galacturonan-binding	Wall-associated receptor kinase 2 OS=Arabidopsis thaliana OX=3702 GN=WAK2 PE=1 SV=1	PREDICTED: wall-associated receptor kinase 2 [Oryza sativa Japonica Group]
LOC_Os06g21820	8542.62	3891.45	-1.07856	1.83785e-05	0.000487858	down	--	--	Molecular Function: methyltransferase activity (GO:0008168);; Biological Process: methylation (GO:0032259);;	--	--	--	SAM dependent carboxyl methyltransferase	Indole-3-acetate O-methyltransferase 1 OS=Oryza sativa subsp. japonica OX=39947 GN=IAMT1 PE=1 SV=1	PREDICTED: indole-3-acetate O-methyltransferase 1-like isoform X1 [Oryza sativa Japonica Group]
LOC_Os06g08680	317.781	143.715	-1.06361	0.000369768	0.00623639	down	--	--	Molecular Function: glutathione peroxidase activity (GO:0004602);; Molecular Function: protein serine/threonine kinase activity (GO:0004674);; Molecular Function: ATP binding (GO:0005524);; Biological Process: protein phosphorylation (GO:0006468);; Biological Process: response to oxidative stress (GO:0006979);; Cellular Component: integral component of membrane (GO:0016021);; Biological Process: …	--	--	--	--	Putative leucine-rich repeat receptor-like serine/threonine-protein kinase At2g24130 OS=Arabidopsis thaliana OX=3702 GN=At2g24130 PE=3 SV=1	unnamed protein product [Oryza sativa Japonica Group]
MSTRG.6244	24.452	4.02465	-1.60476	0.00420799	0.0421008	down	--	--	--	--	--	--	--	--	Os06g0108900, partial [Oryza sativa Japonica Group]
LOC_Os03g01300	8710.73	2187.41	-1.88236	1.83709e-12	1.82269e-10	down	--	--	Biological Process: proteolysis (GO:0006508);; Molecular Function: peptidase activity (GO:0008233);; Cellular Component: cytoplasmic vesicle (GO:0016023);;	--	--	--	Hydrophobic seed protein;; Protease inhibitor/seed storage/LTP family	Cortical cell-delineating protein OS=Zea mays OX=4577 PE=2 SV=1	PREDICTED: cortical cell-delineating protein [Oryza sativa Japonica Group]
MSTRG.10866	233.873	0	-6.04124	6.39711e-35	3.21315e-32	down	--	--	Molecular Function: phosphoprotein phosphatase activity (GO:0004721);;	--	--	--	--	Formin-like protein 5 OS=Oryza sativa subsp. japonica OX=39947 GN=FH5 PE=2 SV=2	hypothetical protein [Oryza sativa Japonica Group]
MSTRG.13914	31.8807	7.60533	-1.50471	0.00339088	0.0354832	down	--	--	--	--	--	--	--	--	hypothetical protein OsJ_16933 [Oryza sativa Japonica Group]
MSTRG.19324	279.057	72.5912	-1.62209	0.000167059	0.00327856	down	--	--	--	--	--	--	--	--	hypothetical protein [Oryza sativa Japonica Group]
LOC_Os02g50340	636.347	233.56	-1.26739	0.000931229	0.0131008	down	--	--	--	--	--	--	MAC/Perforin domain	MACPF domain-containing protein At1g14780 OS=Arabidopsis thaliana OX=3702 GN=At1g14780 PE=2 SV=1	PREDICTED: MACPF domain-containing protein At1g14780 [Oryza sativa Japonica Group]
LOC_Os03g55080	4354.44	2030.33	-1.06436	3.16176e-07	1.28818e-05	down	--	--	Molecular Function: DNA-binding transcription factor activity (GO:0003700);; Biological Process: regulation of transcription, DNA-templated (GO:0006355);; Molecular Function: sequence-specific DNA binding (GO:0043565);;	--	--	--	WRKY DNA -binding domain	Probable WRKY transcription factor 57 OS=Arabidopsis thaliana OX=3702 GN=WRKY57 PE=2 SV=1	PREDICTED: probable WRKY transcription factor 57 [Oryza sativa Japonica Group]
LOC_Os12g33928	18.1677	2.34832	-1.8247	0.00105586	0.0144618	down	--	--	Cellular Component: mitochondrion (GO:0005739);;	--	--	--	--	--	mitochondrial DNA orf165 [Oryza sativa Japonica Group]
LOC_Os07g03970	8796.06	2460.05	-1.65966	1.4498e-06	5.0384e-05	down	[RTKL]	--	Molecular Function: protein serine/threonine kinase activity (GO:0004674);; Molecular Function: ATP binding (GO:0005524);; Biological Process: protein phosphorylation (GO:0006468);; Cellular Component: membrane (GO:0016020);; Cellular Component: cytoplasmic vesicle (GO:0016023);; Molecular Function: carbohydrate binding (GO:0030246);;	--	--	--	Legume lectin domain;; Protein kinase domain;; Protein tyrosine kinase	L-type lectin-domain containing receptor kinase IV.1 OS=Arabidopsis thaliana OX=3702 GN=LECRK41 PE=2 SV=1	PREDICTED: L-type lectin-domain containing receptor kinase IV.1-like [Oryza sativa Japonica Group]
LOC_Os06g41880	522.193	176.781	-1.41584	2.95152e-05	0.000742406	down	[O]	Posttranslational modification, protein turnover, chaperones	Molecular Function: serine-type endopeptidase activity (GO:0004252);; Biological Process: proteolysis (GO:0006508);; Cellular Component: cytoplasmic vesicle (GO:0016023);;	--	--	--	Subtilase family;; Peptidase inhibitor I9;; PA domain	Subtilisin-like protease SBT5.3 OS=Arabidopsis thaliana OX=3702 GN=AIR3 PE=2 SV=1	Os06g0624100 [Oryza sativa Japonica Group]
LOC_Os02g04060	181.192	28.3662	-2.29597	1.35011e-08	6.95521e-07	down	[D]	Cell cycle control, cell division, chromosome partitioning	Cellular Component: chromosome, centromeric region (GO:0000775);; Cellular Component: chromatin (GO:0000785);; Molecular Function: chromatin binding (GO:0003682);; Molecular Function: ATP binding (GO:0005524);; Cellular Component: cytoplasm (GO:0005737);; Cellular Component: spindle (GO:0005819);; Biological Process: DNA repair (GO:0006281);; Biological Process: mitotic sister chromatid cohesion …	--	[D]	Cell cycle control, cell division, chromosome partitioning	RecF/RecN/SMC N terminal domain;; AAA domain, putative AbiEii toxin, Type IV TA system	Structural maintenance of chromosomes protein 3 OS=Arabidopsis thaliana OX=3702 GN=SMC3 PE=2 SV=1	hypothetical protein OsJ_05273 [Oryza sativa Japonica Group]
MSTRG.3198	85.3068	35.076	-1.10946	0.00488918	0.0472827	down	--	--	--	--	--	--	--	--	hypothetical protein [Oryza sativa Japonica Group]
LOC_Os03g50880	1868.37	785.522	-1.21115	2.0501e-09	1.2048e-07	down	[EH]	--	Biological Process: tryptophan biosynthetic process (GO:0000162);; Molecular Function: anthranilate synthase activity (GO:0004049);; Cellular Component: anthranilate synthase complex (GO:0005950);; Biological Process: glutamine metabolic process (GO:0006541);; Cellular Component: chloroplast (GO:0009507);; Biological Process: response to bacterium (GO:0009617);;	K01658|0.0|osa:4333918|trpG;EC:4.1.3.27|Os03g0718000; K01658 anthranilate synthase component II [EC:4.1.3.27]	[E]	Amino acid transport and metabolism	Glutamine amidotransferase class-I;; Peptidase C26	Anthranilate synthase beta subunit 2, chloroplastic OS=Oryza sativa subsp. japonica OX=39947 GN=ASB2 PE=2 SV=1	PREDICTED: anthranilate synthase beta subunit 2, chloroplastic [Oryza sativa Japonica Group]
MSTRG.1045	341.666	133.614	-1.24128	0.000117096	0.00244268	down	[V]	Defense mechanisms	Molecular Function: ATP binding (GO:0005524);; Biological Process: basipetal auxin transport (GO:0010540);; Cellular Component: integral component of membrane (GO:0016021);; Molecular Function: ATPase activity, coupled to transmembrane movement of substances (GO:0042626);;	--	[Q]	Secondary metabolites biosynthesis, transport and catabolism	--	ABC transporter B family member 21 OS=Arabidopsis thaliana OX=3702 GN=ABCB21 PE=1 SV=2	PREDICTED: ABC transporter B family member 21 [Oryza sativa Japonica Group]
LOC_Os04g42250	27450.8	12845.9	-1.05372	2.28908e-06	7.57823e-05	down	[S]	Function unknown	Cellular Component: mitochondrion (GO:0005739);; Cellular Component: cytosol (GO:0005829);; Biological Process: protein targeting to membrane (GO:0006612);; Biological Process: response to wounding (GO:0009611);; Biological Process: coumarin biosynthetic process (GO:0009805);; Biological Process: lignin biosynthetic process (GO:0009809);; Biological Process: positive regulation of flavonoid biosy…	K13065|0.0|osa:4336306|E2.3.1.133, HCT;EC:2.3.1.133|Os04g0500700; K13065 shikimate O-hydroxycinnamoyltransferase [EC:2.3.1.133]	--	--	Transferase family	Hydroxycinnamoyltransferase 1 OS=Oryza sativa subsp. japonica OX=39947 GN=HCT1 PE=2 SV=1	PREDICTED: shikimate O-hydroxycinnamoyltransferase [Oryza sativa Japonica Group]
LOC_Os06g09940	892.273	240.237	-1.77139	5.01734e-10	3.35317e-08	down	[K]	Transcription	--	--	--	--	--	Pectinesterase inhibitor 10 OS=Arabidopsis thaliana OX=3702 GN=PMEI10 PE=2 SV=1	hypothetical protein [Oryza sativa Japonica Group]
LOC_Os04g35210	28.3721	6.44738	-1.52324	0.00362735	0.0373853	down	--	--	--	--	--	--	Leucine Rich repeats (2 copies);; Leucine rich repeat	Probable disease resistance protein At4g27220 OS=Arabidopsis thaliana OX=3702 GN=At4g27220 PE=2 SV=1	PREDICTED: uncharacterized protein LOC9268705 isoform X2 [Oryza sativa Japonica Group]
MSTRG.27429	330.685	147.808	-1.05896	0.0013957	0.0180767	down	--	--	--	--	--	--	--	--	unknown protein [Oryza sativa Japonica Group]
LOC_Os04g28470	312.098	144.454	-1.04145	0.000198656	0.00377201	down	--	--	Molecular Function: DNA binding (GO:0003677);; Biological Process: DNA recombination (GO:0006310);; Biological Process: intracellular protein transport (GO:0006886);; Molecular Function: zinc ion binding (GO:0008270);; Molecular Function: Ran GTPase binding (GO:0008536);; Cellular Component: plastid (GO:0009536);; Biological Process: DNA integration (GO:0015074);;	--	[R]	General function prediction only	Integrase core domain;; GAG-pre-integrase domain	Retrovirus-related Pol polyprotein from transposon RE2 OS=Arabidopsis thaliana OX=3702 GN=RE2 PE=4 SV=1	retrotransposon protein, putative, Ty1-copia subclass [Oryza sativa Japonica Group]
LOC_Os08g07720	431.471	100.273	-1.76838	3.33094e-05	0.000830049	down	--	--	Biological Process: metabolic process (GO:0008152);; Molecular Function: transferase activity, transferring acyl groups other than amino-acyl groups (GO:0016747);;	--	--	--	Transferase family	Phenolic glucoside malonyltransferase 2 OS=Arabidopsis thaliana OX=3702 GN=PMAT2 PE=1 SV=1	PREDICTED: phenolic glucoside malonyltransferase 2 [Oryza sativa Japonica Group]
LOC_Os06g01060	376.641	174.685	-1.00571	0.00277502	0.0305435	down	--	--	Molecular Function: nucleic acid binding (GO:0003676);; Molecular Function: RNA-directed DNA polymerase activity (GO:0003964);; Biological Process: RNA-dependent DNA biosynthetic process (GO:0006278);; Molecular Function: zinc ion binding (GO:0008270);;	--	[KL]	--	--	General transcription and DNA repair factor IIH subunit TFB2 OS=Arabidopsis thaliana OX=3702 GN=TFB2 PE=2 SV=1	Os06g0100400 [Oryza sativa Japonica Group]
LOC_Os12g34054	138.544	47.2217	-1.31232	0.00180447	0.0219224	down	[J]	Translation, ribosomal structure and biogenesis	Molecular Function: structural constituent of ribosome (GO:0003735);; Cellular Component: mitochondrial small ribosomal subunit (GO:0005763);; Biological Process: translation (GO:0006412);; Molecular Function: NADH dehydrogenase (ubiquinone) activity (GO:0008137);; Biological Process: RNA modification (GO:0009451);; Cellular Component: chloroplast (GO:0009507);; Molecular Function: rRNA binding (…	K02982|0.0|osa:6450196|RP-S3, rpsC;RP-S3, rpsC|rps3, OrsajM_p18; ribosomal protein S3	--	--	Ribosomal protein S3, C-terminal domain	Ribosomal protein S3, mitochondrial OS=Oryza sativa subsp. japonica OX=39947 GN=RPS3 PE=3 SV=1	ribosomal protein small subunit 3 (mitochondrion) [Oryza rufipogon]
LOC_Os10g36848	8603.2	3881.35	-1.0233	0.0047521	0.0462351	down	--	--	Molecular Function: monooxygenase activity (GO:0004497);; Molecular Function: iron ion binding (GO:0005506);; Molecular Function: oxidoreductase activity, acting on paired donors, with incorporation or reduction of molecular oxygen (GO:0016705);; Molecular Function: heme binding (GO:0020037);; Biological Process: electron transport chain (GO:0022900);;	K09755|0.0|osa:4349097|CYP84A, F5H;EC:1.14.-.-|Os10g0512400; K09755 ferulate-5-hydroxylase [EC:1.14.-.-]	[Q]	Secondary metabolites biosynthesis, transport and catabolism	Cytochrome P450	Cytochrome P450 84A1 OS=Arabidopsis thaliana OX=3702 GN=CYP84A1 PE=1 SV=1	PREDICTED: cytochrome P450 84A1 [Oryza sativa Japonica Group]
LOC_Os05g45090	113.169	34.9081	-1.49574	7.54667e-05	0.00167912	down	--	--	Biological Process: metabolic process (GO:0008152);; Cellular Component: plastid (GO:0009536);; Molecular Function: transferase activity, transferring hexosyl groups (GO:0016758);;	--	[GC]	--	UDP-glucoronosyl and UDP-glucosyl transferase	UDP-glycosyltransferase 88F3 OS=Pyrus communis OX=23211 GN=UGT88F3 PE=2 SV=1	PREDICTED: UDP-glycosyltransferase 88F3 [Oryza sativa Japonica Group]
LOC_Os02g36320	136.318	5.2654	-2.91909	1.2572e-07	5.57435e-06	down	[J]	Translation, ribosomal structure and biogenesis	Molecular Function: zinc ion binding (GO:0008270);; Cellular Component: cytoplasmic vesicle (GO:0016023);;	--	[O]	Posttranslational modification, protein turnover, chaperones	Ring finger domain;; RING-like zinc finger;; RING-H2 zinc finger domain;; Zinc finger, C3HC4 type (RING finger);; Zinc finger, C3HC4 type (RING finger)	E3 ubiquitin-protein ligase ATL6 OS=Arabidopsis thaliana OX=3702 GN=ATL6 PE=1 SV=2	PREDICTED: E3 ubiquitin-protein ligase ATL6-like [Oryza sativa Japonica Group]
MSTRG.10468	27.1334	1.64751	-2.21257	0.000106535	0.00224568	down	[RTKL]	--	Molecular Function: transmembrane receptor protein serine/threonine kinase activity (GO:0004675);; Molecular Function: ATP binding (GO:0005524);; Cellular Component: plasma membrane (GO:0005886);; Biological Process: protein phosphorylation (GO:0006468);; Biological Process: cell surface receptor signaling pathway (GO:0007166);; Cellular Component: integral component of membrane (GO:0016021);; Mo…	--	[T]	Signal transduction mechanisms	--	Proline-rich receptor-like protein kinase PERK13 OS=Arabidopsis thaliana OX=3702 GN=PERK13 PE=1 SV=1	hypothetical protein OsJ_06721 [Oryza sativa Japonica Group]
LOC_Os05g38264	455.547	214.586	-1.01495	0.000410697	0.00680529	down	--	--	--	--	--	--	--	--	unknown protein [Oryza sativa Japonica Group]
LOC_Os02g18064	177.078	0.686581	-5.3145	1.21584e-27	4.6529e-25	down	--	--	Cellular Component: plastid (GO:0009536);;	--	[T]	Signal transduction mechanisms	--	Proline-rich receptor-like protein kinase PERK2 OS=Arabidopsis thaliana OX=3702 GN=PERK2 PE=2 SV=3	unnamed protein product [Oryza sativa Japonica Group]
LOC_Os05g51610	452.031	197.137	-1.12506	4.74236e-05	0.00112924	down	--	--	Cellular Component: vacuolar membrane (GO:0005774);; Molecular Function: calcium:proton antiporter activity (GO:0015369);; Cellular Component: integral component of membrane (GO:0016021);; Biological Process: calcium ion transmembrane transport (GO:0070588);;	K07300|0.0|osa:4339806|--|Os05g0594200; K07300 Ca2+:H+ antiporter	[P]	Inorganic ion transport and metabolism	Sodium/calcium exchanger protein	Vacuolar cation/proton exchanger 1b OS=Oryza sativa subsp. japonica OX=39947 GN=CAX1b PE=2 SV=1	PREDICTED: vacuolar cation/proton exchanger 1b [Oryza sativa Japonica Group]
LOC_Os05g33110	539.946	193.837	-1.40154	5.57873e-08	2.62184e-06	down	[Q]	Secondary metabolites biosynthesis, transport and catabolism	Biological Process: metabolic process (GO:0008152);; Molecular Function: hydrolase activity (GO:0016787);;	--	[R]	General function prediction only	Dienelactone hydrolase family	Endo-1,3;1,4-beta-D-glucanase OS=Zea mays OX=4577 PE=1 SV=1	PREDICTED: endo-1,3;1,4-beta-D-glucanase isoform X1 [Oryza sativa Japonica Group]
LOC_Os11g13860	161.145	70.1982	-1.07108	0.00293642	0.0319114	down	[RTKL]	--	Molecular Function: protein serine/threonine kinase activity (GO:0004674);; Molecular Function: ATP binding (GO:0005524);; Biological Process: protein phosphorylation (GO:0006468);;	--	[D]	Cell cycle control, cell division, chromosome partitioning	Protein kinase domain;; Protein tyrosine kinase	Probable serine/threonine-protein kinase At1g54610 OS=Arabidopsis thaliana OX=3702 GN=At1g54610 PE=1 SV=1	protein kinase homolog F21B7.1 - Arabidopsis thaliana [Oryza sativa Japonica Group]
LOC_Os08g33350	3582.38	1416.33	-1.26841	1.01978e-06	3.67097e-05	down	--	--	Molecular Function: nucleotide binding (GO:0000166);; Molecular Function: nucleic acid binding (GO:0003676);;	--	[K]	Transcription	RNA recognition motif. (a.k.a. RRM, RBD, or RNP domain);; Nup53/35/40-type RNA recognition motif	Nucleolin 2 OS=Oryza sativa subsp. japonica OX=39947 GN=Os04g0620700 PE=2 SV=2	hypothetical protein OsJ_27403 [Oryza sativa Japonica Group]
LOC_Os11g44630	5905.44	1697.81	-1.68999	1.04278e-09	6.5599e-08	down	--	--	--	--	--	--	Calmodulin binding protein-like	Calmodulin-binding protein 60 A OS=Arabidopsis thaliana OX=3702 GN=CBP60A PE=2 SV=1	hypothetical protein LOC_Os11g44630 [Oryza sativa Japonica Group]
LOC_Os09g34950	238.216	11.5957	-3.0805	3.18118e-09	1.82938e-07	down	--	--	--	--	--	--	TCP family transcription factor	Transcription factor PCF2 OS=Oryza sativa subsp. japonica OX=39947 GN=PCF2 PE=1 SV=1	PREDICTED: transcription factor PCF2-like [Oryza sativa Japonica Group]
LOC_Os01g57990	596.207	254.919	-1.17668	2.11875e-07	8.97358e-06	down	--	--	Cellular Component: mitochondrial respiratory chain complex I (GO:0005747);; Molecular Function: NADH dehydrogenase (ubiquinone) activity (GO:0008137);; Biological Process: cellular respiration (GO:0045333);;	--	--	--	--	Uncharacterized mitochondrial protein AtMg01330 OS=Arabidopsis thaliana OX=3702 GN=AtMg01330 PE=4 SV=1	hypothetical protein SETIT_020792mg [Setaria italica]
LOC_Os02g41650	54226.7	25596.3	-1.02316	0.000120116	0.00249757	down	[E]	Amino acid transport and metabolism	Cellular Component: cytoplasm (GO:0005737);; Biological Process: L-phenylalanine catabolic process (GO:0006559);; Biological Process: cinnamic acid biosynthetic process (GO:0009800);; Molecular Function: phenylalanine ammonia-lyase activity (GO:0045548);;	K10775|0.0|osa:4330036|PAL;EC:4.3.1.24|Os02g0626400; K10775 phenylalanine ammonia-lyase [EC:4.3.1.24]	[Q]	Secondary metabolites biosynthesis, transport and catabolism	Aromatic amino acid lyase	Phenylalanine ammonia-lyase OS=Oryza sativa subsp. indica OX=39946 GN=ZB8 PE=3 SV=1	PREDICTED: phenylalanine ammonia-lyase [Oryza sativa Japonica Group]
LOC_Os06g23140	21.3741	0.640621	-2.27677	8.56416e-05	0.001869	down	[Q]	Secondary metabolites biosynthesis, transport and catabolism	Molecular Function: copper ion binding (GO:0005507);; Molecular Function: primary amine oxidase activity (GO:0008131);; Biological Process: amine metabolic process (GO:0009308);; Cellular Component: cytoplasmic vesicle (GO:0016023);; Molecular Function: quinone binding (GO:0048038);; Biological Process: oxidation-reduction process (GO:0055114);;	--	[Q]	Secondary metabolites biosynthesis, transport and catabolism	Copper amine oxidase, enzyme domain;; Copper amine oxidase, N3 domain;; Copper amine oxidase, N2 domain	Primary amine oxidase 2 OS=Arabidopsis thaliana OX=3702 GN=At1g31672 PE=3 SV=1	PREDICTED: primary amine oxidase [Oryza sativa Japonica Group]
LOC_Os11g42200	16.2503	0	-2.23189	0.00012354	0.00254899	down	[Q]	Secondary metabolites biosynthesis, transport and catabolism	Molecular Function: copper ion binding (GO:0005507);; Cellular Component: cytoplasmic vesicle (GO:0016023);; Biological Process: lignin catabolic process (GO:0046274);; Cellular Component: apoplast (GO:0048046);; Molecular Function: hydroquinone:oxygen oxidoreductase activity (GO:0052716);; Biological Process: oxidation-reduction process (GO:0055114);;	--	[Q]	Secondary metabolites biosynthesis, transport and catabolism	Multicopper oxidase;; Multicopper oxidase;; Multicopper oxidase	Laccase-19 OS=Oryza sativa subsp. japonica OX=39947 GN=LAC19 PE=2 SV=1	PREDICTED: laccase-19 [Oryza sativa Japonica Group]
MSTRG.27505	121.648	34.8582	-1.56698	6.30844e-05	0.00143823	down	--	--	Molecular Function: enzyme inhibitor activity (GO:0004857);;	--	--	--	--	Pectinesterase inhibitor 10 OS=Arabidopsis thaliana OX=3702 GN=PMEI10 PE=2 SV=1	PREDICTED: formin-like protein 14 [Solanum lycopersicum]
MSTRG.3410	170.479	65.1747	-1.29872	4.45434e-06	0.000138347	down	--	--	--	K12373|7e-19|osa:4324914|HEXA_B;EC:3.2.1.52|Os01g0891000; K12373 hexosaminidase [EC:3.2.1.52]	--	--	--	--	Os01g0891033 [Oryza sativa Japonica Group]
LOC_Os07g46140	150.222	39.7149	-1.51199	0.00143992	0.0185372	down	--	--	Molecular Function: nucleic acid binding (GO:0003676);; Molecular Function: aspartic-type endopeptidase activity (GO:0004190);; Molecular Function: hydrolase activity, hydrolyzing O-glycosyl compounds (GO:0004553);; Molecular Function: protein serine/threonine kinase activity (GO:0004674);; Molecular Function: ATP binding (GO:0005524);; Biological Process: carbohydrate metabolic process (GO:00059…	--	--	--	Plant mobile domain;; MuDR family transposase;; Domain of unknown function (DUF1979)	Serine/threonine-protein phosphatase 7 long form homolog OS=Arabidopsis thaliana OX=3702 GN=MAIL3 PE=2 SV=1	Transposable element protein, putative, MuDR [Oryza sativa Japonica Group]
LOC_Os01g09384	537.833	203.789	-1.26923	0.000180709	0.00348866	down	[R]	General function prediction only	--	--	[R]	General function prediction only	Ankyrin repeats (3 copies);; Ankyrin repeat;; Ankyrin repeat;; Ankyrin repeats (many copies);; Ankyrin repeats (many copies)	Protein S-acyltransferase 24 OS=Arabidopsis thaliana OX=3702 GN=PAT24 PE=2 SV=1	PREDICTED: ankyrin repeat, SAM and basic leucine zipper domain-containing protein 1 [Oryza sativa Japonica Group]
LOC_Os01g19170	1032.5	259.73	-1.77512	9.24769e-07	3.36285e-05	down	--	--	Molecular Function: polygalacturonase activity (GO:0004650);; Cellular Component: extracellular region (GO:0005576);; Biological Process: carbohydrate metabolic process (GO:0005975);; Biological Process: cell wall organization (GO:0071555);;	--	--	--	Glycosyl hydrolases family 28;; Pectate lyase superfamily protein;; Right handed beta helix region	Polygalacturonase At1g48100 OS=Arabidopsis thaliana OX=3702 GN=At1g48100 PE=2 SV=1	PREDICTED: polygalacturonase At1g48100 [Oryza sativa Japonica Group]
LOC_Os05g43340	139.701	44.3324	-1.49207	1.63668e-05	0.000440274	down	--	--	--	--	[Z]	Cytoskeleton	Putative gypsy type transposon	Pollen-specific leucine-rich repeat extensin-like protein 1 OS=Arabidopsis thaliana OX=3702 GN=PEX1 PE=2 SV=1	hypothetical protein [Oryza sativa Japonica Group]
LOC_Os07g03890	2235.18	547.068	-1.88589	2.9495e-10	2.03029e-08	down	[RTKL]	--	Molecular Function: protein serine/threonine kinase activity (GO:0004674);; Molecular Function: ATP binding (GO:0005524);; Biological Process: protein phosphorylation (GO:0006468);; Cellular Component: membrane (GO:0016020);; Cellular Component: cytoplasmic vesicle (GO:0016023);; Molecular Function: carbohydrate binding (GO:0030246);;	--	--	--	Legume lectin domain;; Protein kinase domain;; Protein tyrosine kinase;; Phosphotransferase enzyme family	L-type lectin-domain containing receptor kinase IV.1 OS=Arabidopsis thaliana OX=3702 GN=LECRK41 PE=2 SV=1	Os07g0131000 [Oryza sativa Japonica Group]
LOC_Os02g27850	370.95	136.28	-1.2914	0.000310351	0.00544869	down	[L]	Replication, recombination and repair	Biological Process: telomere maintenance (GO:0000723);; Molecular Function: DNA helicase activity (GO:0003678);; Cellular Component: mitochondrion (GO:0005739);; Biological Process: DNA repair (GO:0006281);; Biological Process: DNA duplex unwinding (GO:0032508);;	--	[D]	Cell cycle control, cell division, chromosome partitioning	PIF1-like helicase;; Helitron helicase-like domain at N-terminus;; AAA domain	--	Os02g0480100 [Oryza sativa Japonica Group]
LOC_Os06g24840	218.202	67.4766	-1.40276	0.00137213	0.017836	down	--	--	Cellular Component: vacuolar membrane (GO:0005774);; Cellular Component: Golgi apparatus (GO:0005794);; Biological Process: protein N-linked glycosylation (GO:0006487);; Biological Process: vacuole organization (GO:0007033);; Biological Process: cell adhesion (GO:0007155);; Biological Process: unidimensional cell growth (GO:0009826);; Biological Process: plant-type cell wall biogenesis (GO:000983…	--	[I]	Lipid transport and metabolism	SacI homology domain	Phosphoinositide phosphatase SAC1 OS=Arabidopsis thaliana OX=3702 GN=SAC1 PE=1 SV=1	Sac domain-containing inositol phosphatase-like [Oryza sativa Japonica Group]
LOC_Os03g39720	415.633	191.334	-1.00668	0.00400371	0.040445	down	--	--	Cellular Component: mitochondrion (GO:0005739);; Cellular Component: cytoplasmic vesicle (GO:0016023);;	--	[AR]	--	--	PLAT domain-containing protein 1 OS=Arabidopsis thaliana OX=3702 GN=PLAT1 PE=1 SV=1	transposon protein, putative, unclassified [Oryza sativa Japonica Group]
LOC_Os01g33684	840.475	311.737	-1.33155	6.5777e-06	0.000196512	down	--	--	Molecular Function: ADP binding (GO:0043531);;	--	[T]	Signal transduction mechanisms	NB-ARC domain	Putative disease resistance RPP13-like protein 1 OS=Arabidopsis thaliana OX=3702 GN=RPPL1 PE=3 SV=1	blight resistance protein RGA1-like protein [Oryza sativa Japonica Group]
MSTRG.16521	3280.76	1323.17	-1.20488	0.000137601	0.00279957	down	--	--	--	--	--	--	--	--	hypothetical protein OsJ_14320 [Oryza sativa Japonica Group]
LOC_Os09g29710	32.6126	0.680745	-2.88136	3.63616e-07	1.45928e-05	down	--	--	Cellular Component: cytoplasmic vesicle (GO:0016023);;	--	--	--	Lytic transglycolase	EG45-like domain containing protein OS=Citrus jambhiri OX=64884 GN=CjBAp12 PE=1 SV=1	PREDICTED: EG45-like domain containing protein [Oryza sativa Japonica Group]
LOC_Os11g47500	74.3344	27.3732	-1.26253	0.000970147	0.0135357	down	--	--	Molecular Function: chitinase activity (GO:0004568);; Biological Process: carbohydrate metabolic process (GO:0005975);; Cellular Component: cytoplasmic vesicle (GO:0016023);;	--	[M]	Cell wall/membrane/envelope biogenesis	Glycosyl hydrolases family 18	Xylanase inhibitor protein 1 OS=Oryza sativa subsp. japonica OX=39947 GN=RIXI PE=1 SV=1	PREDICTED: xylanase inhibitor protein 1-like [Oryza sativa Japonica Group]
LOC_Os03g22620	219.441	28.4903	-2.38133	1.56562e-07	6.80114e-06	down	--	--	Molecular Function: magnesium ion binding (GO:0000287);; Biological Process: metabolic process (GO:0008152);; Molecular Function: terpene synthase activity (GO:0010333);; Molecular Function: ADP binding (GO:0043531);;	--	--	--	Terpene synthase family, metal binding domain;; Terpene synthase, N-terminal domain	Beta-caryophyllene synthase OS=Artemisia annua OX=35608 GN=QHS1 PE=1 SV=1	Terpene synthase family, metal binding domain containing protein, expressed [Oryza sativa Japonica Group]
LOC_Os04g54002	7212.61	2227.85	-1.5493	2.01029e-06	6.78099e-05	down	[RTKL]	--	Molecular Function: protein serine/threonine kinase activity (GO:0004674);; Molecular Function: protein tyrosine kinase activity (GO:0004713);; Molecular Function: ATP binding (GO:0005524);; Cellular Component: membrane (GO:0016020);; Biological Process: peptidyl-tyrosine phosphorylation (GO:0018108);; Biological Process: recognition of pollen (GO:0048544);;	--	--	--	Protein tyrosine kinase;; Protein kinase domain;; D-mannose binding lectin;; S-locus glycoprotein domain;; PAN-like domain	G-type lectin S-receptor-like serine/threonine-protein kinase At1g11330 OS=Arabidopsis thaliana OX=3702 GN=At1g11330 PE=1 SV=3	Os04g0632500 [Oryza sativa Japonica Group]
LOC_Os06g46160	1656.06	604.678	-1.26355	0.00127221	0.0167953	down	--	--	--	--	--	--	--	--	PREDICTED: uncharacterized protein LOC4341818 [Oryza sativa Japonica Group]
LOC_Os07g35660	355.03	135.451	-1.25873	0.000220276	0.00409779	down	[RTKL]	--	Molecular Function: protein serine/threonine kinase activity (GO:0004674);; Molecular Function: ATP binding (GO:0005524);; Cellular Component: mitochondrion (GO:0005739);; Biological Process: protein phosphorylation (GO:0006468);; Cellular Component: plastid (GO:0009536);;	--	--	--	Protein tyrosine kinase;; Protein kinase domain;; Salt stress response/antifungal	Cysteine-rich receptor-like protein kinase 6 OS=Oryza sativa subsp. japonica OX=39947 GN=CRK6 PE=1 SV=1	PREDICTED: cysteine-rich receptor-like protein kinase 15 [Oryza sativa Japonica Group]
MSTRG.16357	226.626	83.1225	-1.22708	0.00328946	0.0346245	down	--	--	--	--	--	--	--	--	Os01g0728000, partial [Oryza sativa Japonica Group]
MSTRG.13042	103.705	39.9156	-1.19269	0.00252863	0.0283988	down	--	--	--	--	--	--	--	--	hypothetical protein OsI_10531 [Oryza sativa Indica Group]
LOC_Os04g55159	1997.93	940.584	-1.03446	3.35649e-05	0.000835123	down	--	--	Cellular Component: membrane (GO:0016020);; Cellular Component: cytoplasmic vesicle (GO:0016023);;	--	--	--	--	36.4 kDa proline-rich protein OS=Solanum lycopersicum OX=4081 GN=TPRP-F1 PE=2 SV=1	hypothetical protein OsI_17654 [Oryza sativa Indica Group]
LOC_Os04g15840	193.044	80.7185	-1.12125	0.00185619	0.0224096	down	--	--	Cellular Component: extracellular region (GO:0005576);; Cellular Component: cell wall (GO:0005618);; Biological Process: plant-type cell wall organization (GO:0009664);; Cellular Component: membrane (GO:0016020);; Cellular Component: cytoplasmic vesicle (GO:0016023);;	--	--	--	Pollen allergen;; Lytic transglycolase	Expansin-A1 OS=Oryza sativa subsp. japonica OX=39947 GN=EXPA1 PE=2 SV=2	PREDICTED: expansin-A1 [Oryza sativa Japonica Group]
LOC_Os10g18730	16.1282	0	-2.32766	6.3344e-05	0.00144109	down	--	--	Molecular Function: nucleic acid binding (GO:0003676);; Molecular Function: zinc ion binding (GO:0008270);;	--	[O]	Posttranslational modification, protein turnover, chaperones	Zinc knuckle	--	Putative retroelement [Oryza sativa Japonica Group]
LOC_Os09g08890	74.8593	20.4366	-1.41921	0.00423112	0.0422665	down	--	--	Molecular Function: structural constituent of ribosome (GO:0003735);; Cellular Component: mitochondrial large ribosomal subunit (GO:0005762);; Biological Process: translation (GO:0006412);; Molecular Function: 5S rRNA binding (GO:0008097);; Cellular Component: chloroplast stroma (GO:0009570);; Cellular Component: chloroplast envelope (GO:0009941);; Cellular Component: membrane (GO:0016020);; Biol…	--	--	--	--	60S ribosomal protein L5, mitochondrial OS=Arabidopsis thaliana OX=3702 GN=RPL5 PE=2 SV=1	ribosomal protein L5 [Oryza sativa Japonica Group]
LOC_Os05g16920	4155.25	1244.78	-1.63817	1.70334e-09	1.01776e-07	down	--	--	Molecular Function: protein serine/threonine kinase activity (GO:0004674);; Molecular Function: ATP binding (GO:0005524);; Cellular Component: mitochondrion (GO:0005739);; Biological Process: protein phosphorylation (GO:0006468);; Cellular Component: cytoplasmic vesicle (GO:0016023);;	--	--	--	--	Probable LRR receptor-like serine/threonine-protein kinase At1g56140 OS=Arabidopsis thaliana OX=3702 GN=At1g56140 PE=2 SV=2	Os05g0258200 [Oryza sativa Japonica Group]
LOC_Os10g21784	556.086	138.962	-1.89376	4.3447e-13	4.59424e-11	down	--	--	--	--	--	--	--	--	Os03g0809400, partial [Oryza sativa Japonica Group]
MSTRG.8561	119.404	34.1877	-1.44992	0.00162378	0.0202633	down	--	--	--	--	--	--	--	--	ribosomal protein S3 (mitochondrion) [Oryza minuta]
LOC_Os08g03410	310.088	64.3024	-1.68551	0.000887365	0.0125662	down	--	--	Cellular Component: cytoplasmic vesicle (GO:0016023);; Molecular Function: nutrient reservoir activity (GO:0045735);;	--	--	--	Cupin;; Cupin domain	13S globulin seed storage protein 3 OS=Fagopyrum esculentum OX=3617 GN=FAGAG1 PE=1 SV=1	PREDICTED: glutelin type-A 1-like [Oryza sativa Japonica Group]
LOC_Os02g41830	117.559	31.6642	-1.65338	1.96566e-05	0.000516665	down	--	--	--	--	--	--	--	--	hypothetical protein OsI_08155 [Oryza sativa Indica Group]
LOC_Os02g49710	572.798	247.875	-1.12349	0.000158477	0.00314469	down	--	--	Molecular Function: zinc ion binding (GO:0008270);; Cellular Component: cytoplasmic vesicle (GO:0016023);;	--	[O]	Posttranslational modification, protein turnover, chaperones	Ring finger domain;; RING-like zinc finger;; RING-H2 zinc finger domain;; Zinc finger, C3HC4 type (RING finger);; Anaphase-promoting complex subunit 11 RING-H2 finger;; Zinc finger, C3HC4 type (RING finger)	E3 ubiquitin-protein ligase ATL41 OS=Arabidopsis thaliana OX=3702 GN=ATL41 PE=1 SV=1	PREDICTED: E3 ubiquitin-protein ligase ATL41-like [Oryza sativa Japonica Group]
LOC_Os11g04274	558.185	187.211	-1.50771	2.09909e-10	1.4733e-08	down	--	--	Biological Process: metabolic process (GO:0008152);; Molecular Function: transferase activity, transferring acyl groups other than amino-acyl groups (GO:0016747);;	--	--	--	Transferase family	Putrescine hydroxycinnamoyltransferase 3 OS=Oryza sativa subsp. japonica OX=39947 GN=PHT3 PE=1 SV=1	hypothetical protein LOC_Os11g04274 [Oryza sativa Japonica Group]
LOC_Os06g37740	73.0246	20.7551	-1.41576	0.00326718	0.0344237	down	--	--	--	--	--	--	Protein of unknown function (DUF3615)	--	hypothetical protein [Oryza sativa Japonica Group]
LOC_Os06g45850	3191.94	1337.45	-1.19963	5.21438e-07	2.02731e-05	down	--	--	Cellular Component: plasma membrane (GO:0005886);; Biological Process: proteolysis (GO:0006508);; Molecular Function: peptidase activity (GO:0008233);; Cellular Component: plastid (GO:0009536);;	--	[TO]	--	OTU-like cysteine protease	--	PREDICTED: OTU domain-containing protein DDB_G0284757 isoform X1 [Oryza sativa Japonica Group]
MSTRG.21232	854.825	402.021	-1.02031	0.000283415	0.00505306	down	--	--	--	--	--	--	--	--	hypothetical protein [Oryza sativa Japonica Group]
LOC_Os07g02060	233.617	50.9516	-2.02084	1.78764e-10	1.26298e-08	down	--	--	Molecular Function: DNA-binding transcription factor activity (GO:0003700);; Biological Process: regulation of transcription, DNA-templated (GO:0006355);; Molecular Function: sequence-specific DNA binding (GO:0043565);;	--	--	--	WRKY DNA -binding domain	Probable WRKY transcription factor 57 OS=Arabidopsis thaliana OX=3702 GN=WRKY57 PE=2 SV=1	PREDICTED: probable WRKY transcription factor 57 [Oryza sativa Japonica Group]
LOC_Os02g46740	164.965	73.0026	-1.04499	0.00447352	0.0441936	down	--	--	Molecular Function: zinc ion binding (GO:0008270);;	K11971|0.0|osa:4330395|--|Os02g0694700; K11971 E3 ubiquitin-protein ligase RNF14 [EC:6.3.2.19]	[O]	Posttranslational modification, protein turnover, chaperones	RWD domain;; IBR domain, a half RING-finger domain	--	Os02g0694700, partial [Oryza sativa Japonica Group]
LOC_Os02g13790	41.7276	9.31886	-1.61829	0.00121415	0.0161615	down	--	--	Molecular Function: metalloendopeptidase activity (GO:0004222);; Cellular Component: mitochondrion (GO:0005739);; Biological Process: proteolysis (GO:0006508);;	--	--	--	--	Pectinesterase inhibitor 10 OS=Arabidopsis thaliana OX=3702 GN=PMEI10 PE=2 SV=1	hypothetical protein [Oryza sativa Japonica Group]
LOC_Os01g10590	60.1805	16.3642	-1.48709	0.00158178	0.0198625	down	--	--	--	--	[R]	General function prediction only	Phosphatidylethanolamine-binding protein	Protein HEADING DATE 3A OS=Oryza sativa subsp. japonica OX=39947 GN=HD3A PE=1 SV=1	PREDICTED: protein FLOWERING LOCUS T isoform X2 [Oryza sativa Japonica Group]
LOC_Os01g44250	2272.07	882.623	-1.27	1.66149e-05	0.000445828	down	--	--	Molecular Function: catalytic activity (GO:0003824);; Biological Process: metabolic process (GO:0008152);; Molecular Function: zinc ion binding (GO:0008270);;	--	[C]	Energy production and conversion	CBS domain	SNF1-related protein kinase regulatory subunit gamma-1 OS=Arabidopsis thaliana OX=3702 GN=KING1 PE=1 SV=2	PREDICTED: SNF1-related protein kinase regulatory subunit gamma-1 [Oryza sativa Japonica Group]
LOC_Os05g50990	723.213	329.056	-1.0334	0.00195846	0.0233692	down	[R]	General function prediction only	Biological Process: cell redox homeostasis (GO:0045454);;	--	[R]	General function prediction only	Tetratricopeptide repeat;; Tetratricopeptide repeat;; TPR repeat;; Tetratricopeptide repeat;; Tetratricopeptide repeat;; Tetratricopeptide repeat;; Tetratricopeptide repeat;; Tetratricopeptide repeat;; Tetratricopeptide repeat	Inactive TPR repeat-containing thioredoxin TTL3 OS=Arabidopsis thaliana OX=3702 GN=TTL3 PE=1 SV=2	unknow protein, contains tetratricopeptide (TPR) domain [Oryza sativa Japonica Group]
LOC_Os12g35440	30.8591	6.64148	-1.6218	0.00150517	0.0191397	down	--	--	--	--	--	--	--	--	hypothetical protein LOC_Os12g35440 [Oryza sativa Japonica Group]
LOC_Os01g27340	36.7792	12.0134	-1.31307	0.00365664	0.037663	down	[O]	Posttranslational modification, protein turnover, chaperones	Molecular Function: glutathione transferase activity (GO:0004364);; Biological Process: metabolic process (GO:0008152);; Cellular Component: cytoplasmic vesicle (GO:0016023);;	K00799|1e-125|osa:4325710|GST, gst;EC:2.5.1.18|Os01g0371200	[O]	Posttranslational modification, protein turnover, chaperones	Glutathione S-transferase, C-terminal domain;; Glutathione S-transferase, N-terminal domain;; Glutathione S-transferase, N-terminal domain;; Glutathione S-transferase, C-terminal domain;; Glutathione S-transferase, C-terminal domain;; Glutathione S-transferase, N-terminal domain	Probable glutathione S-transferase GSTF1 OS=Oryza sativa subsp. japonica OX=39947 GN=GSTF1 PE=1 SV=2	PREDICTED: probable glutathione S-transferase GSTF1 [Oryza sativa Japonica Group]
LOC_Os12g29400	689.497	317.821	-1.01183	0.00297427	0.0322031	down	--	--	Biological Process: heat acclimation (GO:0010286);;	--	--	--	GRAM domain	GEM-like protein 5 OS=Arabidopsis thaliana OX=3702 GN=At5g13200 PE=1 SV=1	PREDICTED: GEM-like protein 5 [Oryza sativa Japonica Group]
LOC_Os04g44600	63.1382	16.4474	-1.52311	0.00143071	0.0184335	down	[M]	Cell wall/membrane/envelope biogenesis	--	--	--	--	--	Leucine-rich repeat extensin-like protein 5 OS=Arabidopsis thaliana OX=3702 GN=LRX5 PE=2 SV=2	PREDICTED: uncharacterized protein LOC4336466 isoform X1 [Oryza sativa Japonica Group]
LOC_Os11g27329	59.3403	0	-4.19102	1.44106e-14	1.87548e-12	down	--	--	Molecular Function: serine-type carboxypeptidase activity (GO:0004185);; Cellular Component: mitochondrion (GO:0005739);; Biological Process: proteolysis (GO:0006508);;	--	[OE]	--	Serine carboxypeptidase	Serine carboxypeptidase-like 7 OS=Arabidopsis thaliana OX=3702 GN=SCPL7 PE=2 SV=1	PREDICTED: serine carboxypeptidase-like 7 isoform X4 [Oryza sativa Japonica Group]
LOC_Os06g02520	31.8659	2.95173	-1.81208	0.00170137	0.0209709	down	--	--	--	--	--	--	--	--	PREDICTED: uncharacterized protein LOC4339924 [Oryza sativa Japonica Group]
MSTRG.22651	152.485	61.0884	-1.22089	7.90975e-05	0.00174634	down	--	--	--	--	--	--	--	--	hypothetical protein [Oryza sativa Japonica Group]
LOC_Os07g31010	35.0162	9.09339	-1.47556	0.00292068	0.031773	down	--	--	Cellular Component: plastid (GO:0009536);;	--	--	--	zinc-binding in reverse transcriptase	--	hypothetical protein OsJ_24307 [Oryza sativa Japonica Group]
LOC_Os07g05365	84.8877	26.667	-1.38324	0.00154744	0.019515	down	--	--	Cellular Component: chloroplast thylakoid membrane (GO:0009535);; Biological Process: response to blue light (GO:0009637);; Biological Process: response to high light intensity (GO:0009644);; Cellular Component: photosystem II oxygen evolving complex (GO:0009654);; Biological Process: response to sucrose (GO:0009744);; Biological Process: response to red light (GO:0010114);; Biological Process: r…	K03541|2e-79|sbi:SORBI_02g002830|psbR;psbR|hypothetical protein; K03541 photosystem II 10kDa protein	--	--	Photosystem II 10 kDa polypeptide PsbR	Photosystem II 10 kDa polypeptide, chloroplastic OS=Hordeum vulgare OX=4513 GN=PSBR PE=3 SV=1	PREDICTED: photosystem II 10 kDa polypeptide, chloroplastic-like [Oryza sativa Japonica Group]
LOC_Os10g29050	16.1699	1.3272	-1.91098	0.000888118	0.0125669	down	--	--	Cellular Component: mitochondrion (GO:0005739);; Cellular Component: plastid (GO:0009536);;	--	[DR]	--	BTB/POZ domain;; MATH domain	BTB/POZ and MATH domain-containing protein 1 OS=Arabidopsis thaliana OX=3702 GN=BPM1 PE=1 SV=1	PREDICTED: BTB/POZ and MATH domain-containing protein 1 [Oryza sativa Japonica Group]
LOC_Os09g04260	42.4698	12.5876	-1.35689	0.00496963	0.0478591	down	--	--	Molecular Function: nucleic acid binding (GO:0003676);; Biological Process: proteolysis (GO:0006508);; Molecular Function: cysteine-type peptidase activity (GO:0008234);; Molecular Function: zinc ion binding (GO:0008270);; Cellular Component: plastid (GO:0009536);; Biological Process: DNA integration (GO:0015074);;	--	[R]	General function prediction only	Reverse transcriptase (RNA-dependent DNA polymerase);; Retrotransposon gag protein	Retrovirus-related Pol polyprotein from transposon RE1 OS=Arabidopsis thaliana OX=3702 GN=RE1 PE=2 SV=1	OSJNBb0026E15.7 [Oryza sativa Japonica Group]
LOC_Os03g62000	97.9813	38.0025	-1.19336	0.00196793	0.0234648	down	--	--	Molecular Function: RNA binding (GO:0003723);; Molecular Function: RNA-directed DNA polymerase activity (GO:0003964);; Cellular Component: mitochondrion (GO:0005739);; Biological Process: RNA-dependent DNA biosynthetic process (GO:0006278);; Biological Process: transport (GO:0006810);; Cellular Component: membrane (GO:0016020);; Cellular Component: cytoplasmic vesicle (GO:0016023);;	--	[R]	General function prediction only	zinc-binding in reverse transcriptase;; Reverse transcriptase-like	--	hypothetical protein LOC_Os03g62000 [Oryza sativa Japonica Group]
LOC_Os03g19370	1742.88	419.894	-1.81305	1.23488e-06	4.37186e-05	down	--	--	Molecular Function: DNA-binding transcription factor activity (GO:0003700);; Biological Process: regulation of transcription, DNA-templated (GO:0006355);; Cellular Component: plastid (GO:0009536);; Molecular Function: sequence-specific DNA binding (GO:0043565);;	--	--	--	bZIP transcription factor;; Basic region leucine zipper	Ocs element-binding factor 1 OS=Zea mays OX=4577 GN=OBF1 PE=2 SV=2	Os03g0306700, partial [Oryza sativa Japonica Group]
LOC_Os07g18960	53.4566	16.6298	-1.38489	0.00177118	0.021657	down	--	--	Cellular Component: intracellular membrane-bounded organelle (GO:0043231);;	--	--	--	--	--	hypothetical protein [Oryza sativa Japonica Group]
LOC_Os11g01550	9891.16	3522.09	-1.33074	0.000211989	0.00397816	down	--	--	--	--	--	--	Lateral organ boundaries (LOB) domain	LOB domain-containing protein 12 OS=Arabidopsis thaliana OX=3702 GN=LBD12 PE=1 SV=2	PREDICTED: LOB domain-containing protein 12 [Oryza sativa Japonica Group]
LOC_Os11g27170	73.8512	1.66174	-3.40077	3.31903e-10	2.25567e-08	down	[E]	Amino acid transport and metabolism	Molecular Function: serine-type carboxypeptidase activity (GO:0004185);; Cellular Component: mitochondrion (GO:0005739);; Biological Process: proteolysis (GO:0006508);; Cellular Component: cytoplasmic vesicle (GO:0016023);;	--	[OE]	--	Serine carboxypeptidase	Serine carboxypeptidase-like 18 OS=Arabidopsis thaliana OX=3702 GN=SCPL18 PE=2 SV=2	PREDICTED: serine carboxypeptidase-like 13 [Oryza sativa Japonica Group]
LOC_Os03g05550	165.938	76.8404	-1.03801	0.000313706	0.0054896	down	--	--	--	--	--	--	--	--	hypothetical protein LOC_Os03g05550 [Oryza sativa Japonica Group]
LOC_Os04g01874	740.866	334.256	-1.06644	0.000358992	0.00609301	down	--	--	Molecular Function: protein serine/threonine kinase activity (GO:0004674);; Molecular Function: ATP binding (GO:0005524);; Biological Process: protein phosphorylation (GO:0006468);; Cellular Component: cytoplasmic vesicle (GO:0016023);; Molecular Function: carbohydrate binding (GO:0030246);;	--	--	--	Protein tyrosine kinase;; Protein kinase domain;; Legume lectin domain	Probable L-type lectin-domain containing receptor kinase S.5 OS=Arabidopsis thaliana OX=3702 GN=LECRKS5 PE=2 SV=1	PREDICTED: probable L-type lectin-domain containing receptor kinase S.5 [Oryza sativa Japonica Group]
LOC_Os03g62770	188.555	71.11	-1.20646	0.00300795	0.032404	down	--	--	Cellular Component: plastid (GO:0009536);;	--	[AR]	--	Domain of unknown function (DUF4228)	Formin-like protein 5 OS=Oryza sativa subsp. japonica OX=39947 GN=FH5 PE=2 SV=2	hypothetical protein [Oryza sativa Japonica Group]
LOC_Os02g04430	366.446	148.624	-1.13795	0.00323974	0.0342065	down	[RTKL]	--	Molecular Function: protein kinase activity (GO:0004672);; Molecular Function: ATP binding (GO:0005524);; Biological Process: protein phosphorylation (GO:0006468);; Cellular Component: integral component of membrane (GO:0016021);; Cellular Component: cytoplasmic vesicle (GO:0016023);;	--	--	--	Protein tyrosine kinase;; Protein kinase domain;; Leucine rich repeat;; Leucine rich repeat N-terminal domain;; Leucine Rich Repeat	Protein STRUBBELIG-RECEPTOR FAMILY 1 OS=Arabidopsis thaliana OX=3702 GN=SRF1 PE=2 SV=2	PREDICTED: protein STRUBBELIG-RECEPTOR FAMILY 1 isoform X2 [Oryza sativa Japonica Group]
LOC_Os11g04270	555.1	188.479	-1.48727	9.36563e-10	5.98544e-08	down	--	--	Biological Process: metabolic process (GO:0008152);; Molecular Function: transferase activity, transferring acyl groups other than amino-acyl groups (GO:0016747);;	--	--	--	Transferase family	Putrescine hydroxycinnamoyltransferase 3 OS=Oryza sativa subsp. japonica OX=39947 GN=PHT3 PE=1 SV=1	hypothetical protein LOC_Os11g04270 [Oryza sativa Japonica Group]
LOC_Os05g12320	44.1969	13.28	-1.38173	0.00290598	0.0316664	down	--	--	Cellular Component: integral component of plasma membrane (GO:0005887);; Cellular Component: plastid (GO:0009536);; Biological Process: carbohydrate transmembrane transport (GO:0034219);; Molecular Function: sugar transmembrane transporter activity (GO:0051119);;	--	[R]	General function prediction only	Sugar efflux transporter for intercellular exchange	Bidirectional sugar transporter SWEET3a OS=Oryza sativa subsp. japonica OX=39947 GN=SWEET3A PE=3 SV=2	PREDICTED: bidirectional sugar transporter SWEET3a [Oryza sativa Japonica Group]
LOC_Os11g04894	5709.17	2695.53	-1.02123	0.000149382	0.00299566	down	--	--	Molecular Function: kinase activity (GO:0016301);; Biological Process: phosphorylation (GO:0016310);;	--	--	--	--	--	Os11g0146000 [Oryza sativa Japonica Group]
MSTRG.16395	138.158	54.6151	-1.24216	4.22503e-05	0.00102272	down	--	--	--	--	--	--	--	--	OSJNBb0018A10.13 [Oryza sativa Japonica Group]
LOC_Os10g25030	49156.6	9988.68	-1.78665	0.000216319	0.00404054	down	--	--	Biological Process: maltose metabolic process (GO:0000023);; Cellular Component: mitochondrion (GO:0005739);; Cellular Component: cytosol (GO:0005829);; Biological Process: pentose-phosphate shunt (GO:0006098);; Biological Process: rRNA processing (GO:0006364);; Cellular Component: chloroplast stroma (GO:0009570);; Biological Process: defense response, incompatible interaction (GO:0009814);; Cell…	K13545|0.0|osa:4348519|RCCR, ACD2;EC:1.3.7.12|Os10g0389200; K13545 red chlorophyll catabolite reductase [EC:1.3.1.80]	--	--	Red chlorophyll catabolite reductase (RCC reductase)	Red chlorophyll catabolite reductase (Fragment) OS=Hordeum vulgare OX=4513 GN=rccR PE=1 SV=1	PREDICTED: red chlorophyll catabolite reductase [Oryza sativa Japonica Group]
LOC_Os02g51740	325.851	122.158	-1.28114	0.000175776	0.00341832	down	--	--	--	--	--	--	VQ motif	Cold-regulated protein 1 (Fragment) OS=Hordeum vulgare OX=4513 PE=2 SV=2	PREDICTED: uncharacterized protein LOC4330758 [Oryza sativa Japonica Group]
LOC_Os03g35650	1683.51	463.245	-1.76665	4.84865e-12	4.45328e-10	down	--	--	Molecular Function: nucleic acid binding (GO:0003676);; Molecular Function: RNA-DNA hybrid ribonuclease activity (GO:0004523);; Cellular Component: mitochondrion (GO:0005739);; Biological Process: DNA integration (GO:0015074);; Biological Process: RNA phosphodiester bond hydrolysis, endonucleolytic (GO:0090502);;	--	--	--	--	--	hypothetical protein [Oryza sativa Japonica Group]
LOC_Os06g21760	142.19	17.8953	-2.1873	1.89074e-05	0.000500104	down	--	--	Cellular Component: mitochondrion (GO:0005739);; Molecular Function: methyltransferase activity (GO:0008168);; Biological Process: methylation (GO:0032259);;	--	--	--	SAM dependent carboxyl methyltransferase	Indole-3-acetate O-methyltransferase 1 OS=Oryza sativa subsp. japonica OX=39947 GN=IAMT1 PE=1 SV=1	Os06g0322500 [Oryza sativa Japonica Group]
LOC_Os10g41550	695.853	180.182	-1.81276	1.02059e-09	6.47096e-08	down	--	--	Biological Process: maltose biosynthetic process (GO:0000024);; Biological Process: starch catabolic process (GO:0005983);; Cellular Component: chloroplast stroma (GO:0009570);; Molecular Function: beta-amylase activity (GO:0016161);;	K01177|0.0|osa:4349417|E3.2.1.2;EC:3.2.1.2|Os10g0565200; K01177 beta-amylase [EC:3.2.1.2]	--	--	Glycosyl hydrolase family 14	Beta-amylase 3, chloroplastic OS=Arabidopsis thaliana OX=3702 GN=BAM3 PE=1 SV=3	PREDICTED: beta-amylase 3, chloroplastic [Oryza sativa Japonica Group]
LOC_Os09g32944	203.679	60.3734	-1.51418	0.000145084	0.00292223	down	[M]	Cell wall/membrane/envelope biogenesis	Molecular Function: DNA binding (GO:0003677);; Cellular Component: nucleus (GO:0005634);; Biological Process: regulation of transcription, DNA-templated (GO:0006355);; Molecular Function: metal ion binding (GO:0046872);;	--	--	--	SBP domain	Squamosa promoter-binding-like protein 18 OS=Oryza sativa subsp. japonica OX=39947 GN=SPL18 PE=2 SV=1	PREDICTED: squamosa promoter-binding-like protein 18 isoform X2 [Oryza sativa Japonica Group]
LOC_Os08g10290	3043.02	1427.79	-1.02924	0.000138652	0.00281383	down	[S]	Function unknown	Molecular Function: protein serine/threonine kinase activity (GO:0004674);; Molecular Function: ATP binding (GO:0005524);; Cellular Component: mitochondrion (GO:0005739);; Biological Process: protein phosphorylation (GO:0006468);;	--	--	--	Protein kinase domain;; Protein tyrosine kinase;; Di-glucose binding within endoplasmic reticulum;; Leucine rich repeat;; Leucine Rich repeats (2 copies)	Probable LRR receptor-like serine/threonine-protein kinase At1g56140 OS=Arabidopsis thaliana OX=3702 GN=At1g56140 PE=2 SV=2	PREDICTED: probable LRR receptor-like serine/threonine-protein kinase At1g56140 [Oryza sativa Japonica Group]
LOC_Os04g55200	789.531	352.358	-1.10588	1.29033e-05	0.000359125	down	--	--	Molecular Function: structural molecule activity (GO:0005198);; Biological Process: retrograde vesicle-mediated transport, Golgi to ER (GO:0006890);; Biological Process: protein transport (GO:0015031);; Cellular Component: COPI-coated vesicle membrane (GO:0030663);;	--	[U]	Intracellular trafficking, secretion, and vesicular transport	Coatomer epsilon subunit;; Tetratricopeptide repeat	Coatomer subunit epsilon-2 OS=Oryza sativa subsp. japonica OX=39947 GN=Os04g0644700 PE=3 SV=1	PREDICTED: coatomer subunit epsilon-2 isoform X2 [Oryza sativa Japonica Group]
LOC_Os11g46810	31.1099	4.39931	-2.04563	6.59509e-05	0.00149405	down	[RTKL]	--	Molecular Function: protein serine/threonine kinase activity (GO:0004674);; Molecular Function: ATP binding (GO:0005524);; Biological Process: protein phosphorylation (GO:0006468);; Cellular Component: cytoplasmic vesicle (GO:0016023);; Molecular Function: polysaccharide binding (GO:0030247);;	--	--	--	Protein kinase domain;; Protein tyrosine kinase	Probable leucine-rich repeat receptor-like protein kinase At5g49770 OS=Arabidopsis thaliana OX=3702 GN=At5g49770 PE=2 SV=1	Protein kinase domain, putative [Oryza sativa Japonica Group]
LOC_Os02g52910	814.071	358.043	-1.13783	5.71161e-07	2.2015e-05	down	--	--	--	--	--	--	--	--	PREDICTED: uncharacterized protein LOC4330848 [Oryza sativa Japonica Group]
LOC_Os08g02110	181.203	53.4426	-1.57529	1.11229e-05	0.000314749	down	--	--	Molecular Function: peroxidase activity (GO:0004601);; Cellular Component: extracellular region (GO:0005576);; Biological Process: polyamine catabolic process (GO:0006598);; Biological Process: response to oxidative stress (GO:0006979);; Biological Process: phenylpropanoid metabolic process (GO:0009698);; Biological Process: response to nitrate (GO:0010167);; Biological Process: nitrate transport…	K00430|0.0|osa:4344496|E1.11.1.7;EC:1.11.1.7|Os08g0113000; K00430 peroxidase [EC:1.11.1.7]	--	--	Peroxidase	Peroxidase 47 OS=Arabidopsis thaliana OX=3702 GN=PER47 PE=2 SV=2	PREDICTED: peroxidase 47 [Oryza sativa Japonica Group]
LOC_Os07g46080	631.434	295.029	-1.05378	3.66003e-06	0.000116145	down	--	--	Biological Process: signal transduction (GO:0007165);; Cellular Component: membrane (GO:0016020);;	--	--	--	--	--	hypothetical protein OsJ_33983 [Oryza sativa Japonica Group]
LOC_Os04g30030	9306.94	2820.77	-1.55971	4.51328e-06	0.000140042	down	[RTKL]	--	Molecular Function: protein serine/threonine kinase activity (GO:0004674);; Molecular Function: calcium ion binding (GO:0005509);; Molecular Function: ATP binding (GO:0005524);; Biological Process: protein phosphorylation (GO:0006468);; Molecular Function: polysaccharide binding (GO:0030247);;	--	[T]	Signal transduction mechanisms	Protein kinase domain;; Protein tyrosine kinase;; MSP (Major sperm protein) domain	Putative cysteine-rich receptor-like protein kinase 12 OS=Arabidopsis thaliana OX=3702 GN=CRK12 PE=3 SV=3	PREDICTED: putative receptor-like protein kinase At4g00960 [Oryza sativa Japonica Group]
LOC_Os08g33150	9617.28	3944.38	-1.15156	0.00121108	0.0161407	down	[KAD]	--	Molecular Function: DNA binding (GO:0003677);; Molecular Function: chromatin binding (GO:0003682);;	K09422|0.0|osa:4345623|--|Os08g0428200; K09422 myb proto-oncogene protein, plant	[K]	Transcription	Myb-like DNA-binding domain;; Myb-like DNA-binding domain	Transcription factor MYB20 OS=Arabidopsis thaliana OX=3702 GN=MYB20 PE=2 SV=1	PREDICTED: protein ODORANT1 [Oryza sativa Japonica Group]
LOC_Os12g29220	918.265	173.821	-2.26695	1.92963e-17	3.54456e-15	down	--	--	Cellular Component: integral component of plasma membrane (GO:0005887);; Biological Process: carbohydrate transmembrane transport (GO:0034219);; Molecular Function: sugar transmembrane transporter activity (GO:0051119);;	--	[R]	General function prediction only	Sugar efflux transporter for intercellular exchange;; PQ loop repeat	Bidirectional sugar transporter SWEET13 OS=Oryza sativa subsp. japonica OX=39947 GN=SWEET13 PE=2 SV=1	PREDICTED: bidirectional sugar transporter SWEET13 [Oryza sativa Japonica Group]
LOC_Os06g05260	18.8814	0.980993	-2.04626	0.000411726	0.00681883	down	--	--	Cellular Component: cytoplasmic vesicle (GO:0016023);; Molecular Function: pectate lyase activity (GO:0030570);; Biological Process: pectin catabolic process (GO:0045490);; Molecular Function: metal ion binding (GO:0046872);;	K01728|0.0|osa:4340103|pel;EC:4.2.2.2|Os06g0144900	--	--	Pectate lyase;; Pectate lyase, N terminus;; Right handed beta helix region	Pectate lyase OS=Lilium longiflorum OX=4690 PE=2 SV=1	PREDICTED: pectate lyase [Oryza sativa Japonica Group]
LOC_Os01g58150	1146.89	450.002	-1.25209	3.37352e-05	0.00083871	down	--	--	--	--	--	--	--	CASP-like protein 4A2 OS=Oryza sativa subsp. japonica OX=39947 GN=Os02g0134500 PE=2 SV=2	hypothetical protein OsJ_03739 [Oryza sativa Japonica Group]
LOC_Os07g44110	106.346	18.0332	-1.87776	0.000243153	0.00445124	down	[Q]	Secondary metabolites biosynthesis, transport and catabolism	Molecular Function: monooxygenase activity (GO:0004497);; Molecular Function: iron ion binding (GO:0005506);; Cellular Component: mitochondrion (GO:0005739);; Cellular Component: plastid (GO:0009536);; Cellular Component: cytoplasmic vesicle (GO:0016023);; Molecular Function: oxidoreductase activity, acting on paired donors, with incorporation or reduction of molecular oxygen (GO:0016705);; Molec…	--	[QI]	--	Cytochrome P450	Cytochrome P450 709B1 OS=Arabidopsis thaliana OX=3702 GN=CYP709B1 PE=2 SV=1	PREDICTED: cytochrome P450 709B1 [Oryza sativa Japonica Group]
LOC_Os04g35030	1131.22	216.185	-2.024	1.24533e-06	4.39918e-05	down	--	--	Cellular Component: Golgi membrane (GO:0000139);; Cellular Component: plastid (GO:0009536);; Cellular Component: integral component of membrane (GO:0016021);; Molecular Function: cellulose synthase (UDP-forming) activity (GO:0016760);; Biological Process: cellulose biosynthetic process (GO:0030244);; Biological Process: cell wall organization (GO:0071555);;	--	--	--	Cellulose synthase;; Cellulose synthase	Putative cellulose synthase-like protein H3 OS=Oryza sativa subsp. japonica OX=39947 GN=CSLH3 PE=3 SV=3	RecName: Full=Putative cellulose synthase-like protein H3; AltName: Full=OsCslH3
LOC_Os09g36260	11931.7	5528.3	-1.00844	0.00263969	0.0293617	down	--	--	--	--	--	--	--	--	hypothetical protein OsJ_30117 [Oryza sativa Japonica Group]
LOC_Os12g34148	146.559	17.3232	-2.40486	4.74845e-07	1.85698e-05	down	--	--	Cellular Component: mitochondrion (GO:0005739);; Cellular Component: plastid (GO:0009536);; Biological Process: proton transmembrane transport (GO:0015992);; Cellular Component: membrane (GO:0016020);; Cellular Component: cytoplasmic vesicle (GO:0016023);; Molecular Function: ATPase activity, coupled to transmembrane movement of substances (GO:0016820);; Biological Process: cellular process (GO:0…	--	--	--	Plant ATP synthase F0	--	hypothetical protein OrsaiPp22 (mitochondrion) [Oryza sativa Indica Group]
MSTRG.7157	300.938	139.026	-1.01402	0.00224009	0.0258656	down	--	--	--	--	--	--	--	--	hypothetical protein OsI_37006 [Oryza sativa Indica Group]
LOC_Os12g42730	15849.3	6783.21	-1.14792	4.57097e-05	0.00109086	down	--	--	Cellular Component: plastid (GO:0009536);;	--	[OT]	--	JAB1/Mov34/MPN/PAD-1 ubiquitin protease	COP9 signalosome complex subunit 6b OS=Arabidopsis thaliana OX=3702 GN=CSN6B PE=1 SV=2	PREDICTED: uncharacterized protein LOC4352824 isoform X1 [Oryza sativa Japonica Group]
LOC_Os06g38670	235.763	70.0107	-1.54231	4.23825e-05	0.00102515	down	[S]	Function unknown	Molecular Function: protein serine/threonine kinase activity (GO:0004674);; Molecular Function: ATP binding (GO:0005524);; Biological Process: protein phosphorylation (GO:0006468);; Cellular Component: integral component of membrane (GO:0016021);; Cellular Component: cytoplasmic vesicle (GO:0016023);;	--	--	--	Leucine rich repeat;; Protein tyrosine kinase;; Protein kinase domain;; Leucine Rich repeats (2 copies);; Leucine rich repeat N-terminal domain;; Leucine Rich Repeat	Receptor kinase-like protein Xa21 OS=Oryza sativa subsp. indica OX=39946 GN=XA21 PE=1 SV=1	PREDICTED: LRR receptor-like serine/threonine-protein kinase EFR isoform X1 [Oryza sativa Japonica Group]
LOC_Os02g09820	299.854	131.558	-1.12702	1.4665e-05	0.000399171	down	--	--	Molecular Function: zinc ion binding (GO:0008270);;	--	[O]	Posttranslational modification, protein turnover, chaperones	Ring finger domain;; Zinc finger, C3HC4 type (RING finger);; RING-H2 zinc finger domain;; RING-like zinc finger;; Zinc finger, C3HC4 type (RING finger);; RING-type zinc-finger;; Anaphase-promoting complex subunit 11 RING-H2 finger	E3 ubiquitin-protein ligase CIP8 OS=Arabidopsis thaliana OX=3702 GN=CIP8 PE=1 SV=1	unknown protein [Oryza sativa Japonica Group]
LOC_Os10g39720	818.671	290.714	-1.31738	0.000448554	0.00727649	down	--	--	Molecular Function: DNA-binding transcription factor activity (GO:0003700);; Cellular Component: nucleus (GO:0005634);; Biological Process: regulation of transcription, DNA-templated (GO:0006355);; Molecular Function: sequence-specific DNA binding (GO:0043565);;	--	[K]	Transcription	Homeobox domain	Homeobox-leucine zipper protein HOX1 OS=Oryza sativa subsp. japonica OX=39947 GN=HOX1 PE=1 SV=1	Homeobox domain containing protein [Oryza sativa Japonica Group]
LOC_Os10g16440	5467.97	0	-9.96247	2.83891e-127	2.28149e-123	down	--	--	--	--	--	--	CUE domain	WEB family protein At3g02930, chloroplastic OS=Arabidopsis thaliana OX=3702 GN=At3g02930 PE=3 SV=1	PREDICTED: uncharacterized protein LOC4348292 [Oryza sativa Japonica Group]
LOC_Os03g52370	46.4674	10.3057	-1.64917	0.000824848	0.0118109	down	--	--	Cellular Component: cytoplasmic vesicle (GO:0016023);;	--	--	--	--	--	PREDICTED: uncharacterized protein LOC4334013 [Oryza sativa Japonica Group]
LOC_Os04g11524	174.012	73.775	-1.13581	0.000354969	0.00604708	down	--	--	Cellular Component: plastid (GO:0009536);;	--	--	--	--	--	PREDICTED: uncharacterized protein LOC9272220 [Oryza sativa Japonica Group]
LOC_Os07g29290	526.936	238.576	-1.06503	0.000302001	0.00533121	down	--	--	Cellular Component: extracellular region (GO:0005576);; Cellular Component: cytoplasmic vesicle (GO:0016023);;	--	--	--	Pollen allergen	Expansin-like A3 OS=Oryza sativa subsp. japonica OX=39947 GN=EXLA3 PE=2 SV=1	PREDICTED: expansin-like A3 [Oryza sativa Japonica Group]
LOC_Os01g06920	306.502	78.8055	-1.58071	0.000570829	0.00886467	down	[S]	Function unknown	Cellular Component: cytoplasmic vesicle (GO:0016023);;	--	[R]	General function prediction only	Leucine rich repeat;; Leucine Rich repeats (2 copies);; Leucine Rich Repeat;; Leucine rich repeat N-terminal domain;; Leucine Rich repeat	Receptor-like protein 7 OS=Arabidopsis thaliana OX=3702 GN=RLP7 PE=3 SV=2	PREDICTED: receptor-like protein 12 [Oryza sativa Japonica Group]
MSTRG.6418	5075.88	1836.98	-1.42498	1.39261e-13	1.57077e-11	down	--	--	--	--	--	--	--	--	Pollen Ole e 1 allergen/extensin [Cynara cardunculus var. scolymus]
LOC_Os08g34280	36970.4	12371.2	-1.28884	0.00422314	0.0422301	down	[MG]	--	Molecular Function: cinnamoyl-CoA reductase activity (GO:0016621);; Molecular Function: coenzyme binding (GO:0050662);; Biological Process: oxidation-reduction process (GO:0055114);;	K09753|0.0|osa:4345689|CCR;EC:1.2.1.44|Os08g0441500; K09753 cinnamoyl-CoA reductase [EC:1.2.1.44]	[V]	Defense mechanisms	NAD dependent epimerase/dehydratase family;; 3-beta hydroxysteroid dehydrogenase/isomerase family;; NAD(P)H-binding;; NmrA-like family;; GDP-mannose 4,6 dehydratase;; Male sterility protein;; KR domain	Cinnamoyl-CoA reductase 1 OS=Arabidopsis thaliana OX=3702 GN=CCR1 PE=1 SV=1	PREDICTED: cinnamoyl-CoA reductase 1 [Oryza sativa Japonica Group]
LOC_Os09g32100	341.257	155.52	-1.02959	0.00216479	0.0251679	down	--	--	Cellular Component: membrane (GO:0016020);;	--	--	--	Protein of unknown function, DUF599	HAM34 protein OS=Bremia lactucae OX=4779 GN=HAM34 PE=2 SV=1	PREDICTED: uncharacterized protein LOC4347453 [Oryza sativa Japonica Group]
LOC_Os08g33670	6354.53	1794.66	-1.70018	6.29286e-09	3.44031e-07	down	--	--	Molecular Function: DNA binding (GO:0003677);; Cellular Component: nucleus (GO:0005634);; Biological Process: regulation of transcription, DNA-templated (GO:0006355);;	--	--	--	No apical meristem (NAM) protein	NAC domain-containing protein 100 OS=Arabidopsis thaliana OX=3702 GN=NAC100 PE=2 SV=1	hypothetical protein OsJ_27429 [Oryza sativa Japonica Group]
LOC_Os12g15510	319.174	142.617	-1.03216	0.00501754	0.0481618	down	--	--	--	--	--	--	--	--	hypothetical protein LOC_Os12g15510 [Oryza sativa Japonica Group]
MSTRG.25663	20978.8	8600.73	-1.21085	9.617e-06	0.000276519	down	--	--	--	--	--	--	--	--	PREDICTED: uncharacterized protein LOC9268385 [Oryza sativa Japonica Group]
LOC_Os12g28100	1538.81	717.457	-1.04326	5.68989e-05	0.00131709	down	--	--	Molecular Function: ADP binding (GO:0043531);;	--	[T]	Signal transduction mechanisms	NB-ARC domain;; AAA domain	Putative disease resistance RPP13-like protein 3 OS=Arabidopsis thaliana OX=3702 GN=RPP13L3 PE=3 SV=1	PREDICTED: putative disease resistance RPP13-like protein 3 isoform X1 [Oryza sativa Japonica Group]
LOC_Os11g01540	9891.16	3522.09	-1.33074	0.000211989	0.00397816	down	--	--	Cellular Component: plastid (GO:0009536);; Biological Process: meiotic DNA double-strand break formation (GO:0042138);;	--	--	--	--	Lysine-rich arabinogalactan protein 19 OS=Arabidopsis thaliana OX=3702 GN=AGP19 PE=2 SV=2	expressed protein [Oryza sativa Japonica Group]
LOC_Os07g44100	706.181	236.666	-1.50015	2.56851e-09	1.49039e-07	down	--	--	--	--	[TZ]	--	--	Leucine-rich repeat extensin-like protein 1 OS=Arabidopsis thaliana OX=3702 GN=LRX1 PE=1 SV=1	hypothetical protein [Oryza sativa Japonica Group]
LOC_Os10g34230	460.46	123.322	-1.65207	2.54313e-05	0.000651407	down	[C]	Energy production and conversion	Cellular Component: extracellular space (GO:0005615);; Molecular Function: UDP-N-acetylmuramate dehydrogenase activity (GO:0008762);; Biological Process: cytokinin metabolic process (GO:0009690);; Molecular Function: cytokinin dehydrogenase activity (GO:0019139);; Biological Process: electron transport chain (GO:0022900);; Molecular Function: flavin adenine dinucleotide binding (GO:0050660);;	K00279|0.0|osa:4348932|CKX;EC:1.5.99.12|Os10g0483500	[C]	Energy production and conversion	Cytokinin dehydrogenase 1, FAD and cytokinin binding;; FAD binding domain	Cytokinin dehydrogenase 3 OS=Oryza sativa subsp. japonica OX=39947 GN=CKX3 PE=2 SV=1	PREDICTED: cytokinin dehydrogenase 3 [Oryza sativa Japonica Group]
LOC_Os01g40660	1255.84	403.344	-1.42347	0.000290793	0.00516564	down	[QR]	--	Cellular Component: mitochondrion (GO:0005739);; Molecular Function: methyltransferase activity (GO:0008168);; Biological Process: methylation (GO:0032259);;	--	[R]	General function prediction only	Methyltransferase domain;; Methyltransferase domain	Serine/arginine-rich splicing factor SR45 OS=Arabidopsis thaliana OX=3702 GN=SR45 PE=1 SV=1	PREDICTED: putative methyltransferase DDB_G0268948 [Oryza sativa Japonica Group]
LOC_Os04g09880	13.2142	0.983911	-1.70688	0.00334668	0.0351118	down	--	--	Cellular Component: cytoplasmic vesicle (GO:0016023);;	--	--	--	--	--	OSJNBa0096F01.11 [Oryza sativa Japonica Group]
MSTRG.5005	779.012	329.499	-1.08472	0.0049938	0.0480056	down	--	--	--	--	--	--	--	--	hypothetical protein PAHAL_I02926 [Panicum hallii]
LOC_Os05g47900	41.5044	8.87782	-1.56668	0.00298503	0.0322543	down	[A]	RNA processing and modification	Molecular Function: zinc ion binding (GO:0008270);;	--	[A]	RNA processing and modification	Protein of unknown function (DUF3675);; RING-variant domain	Probable E3 ubiquitin ligase SUD1 OS=Arabidopsis thaliana OX=3702 GN=SUD1 PE=1 SV=1	PREDICTED: uncharacterized protein LOC4339540 [Oryza sativa Japonica Group]
LOC_Os01g70870	24.9374	0.640621	-2.20028	0.000155129	0.00308778	down	--	--	Molecular Function: nucleic acid binding (GO:0003676);; Cellular Component: nucleus (GO:0005634);; Molecular Function: metal ion binding (GO:0046872);;	--	[R]	General function prediction only	Zinc finger, C2H2 type	Protein indeterminate-domain 2 OS=Arabidopsis thaliana OX=3702 GN=IDD2 PE=1 SV=1	PREDICTED: protein indeterminate-domain 12 [Oryza sativa Japonica Group]
LOC_Os11g25240	5075.88	1836.98	-1.42498	1.39261e-13	1.57077e-11	down	--	--	Molecular Function: nucleic acid binding (GO:0003676);; Cellular Component: mitochondrion (GO:0005739);; Molecular Function: zinc ion binding (GO:0008270);; Biological Process: DNA integration (GO:0015074);;	--	--	--	--	--	hypothetical protein LOC_Os11g25240 [Oryza sativa Japonica Group]
LOC_Os05g27090	78.9228	24.5474	-1.40577	0.0011224	0.0152047	down	--	--	Cellular Component: nucleus (GO:0005634);; Biological Process: metabolic process (GO:0008152);; Molecular Function: amino acid binding (GO:0016597);; Molecular Function: protein dimerization activity (GO:0046983);;	--	--	--	--	Transcription factor ICE1 OS=Arabidopsis thaliana OX=3702 GN=SCRM PE=1 SV=1	PREDICTED: transcription factor SCREAM2 [Oryza sativa Japonica Group]
LOC_Os06g08630	19.7676	3.97577	-1.56181	0.00375051	0.0384451	down	--	--	Molecular Function: DNA binding (GO:0003677);; Cellular Component: mitochondrion (GO:0005739);; Biological Process: DNA recombination (GO:0006310);; Molecular Function: zinc ion binding (GO:0008270);; Biological Process: DNA integration (GO:0015074);;	--	[R]	General function prediction only	Reverse transcriptase (RNA-dependent DNA polymerase);; Integrase core domain;; gag-polypeptide of LTR copia-type;; GAG-pre-integrase domain;; Zinc knuckle	Retrovirus-related Pol polyprotein from transposon TNT 1-94 OS=Nicotiana tabacum OX=4097 PE=2 SV=1	retrotransposon protein, putative, Ty1-copia subclass [Oryza sativa Japonica Group]
MSTRG.5847	92.4897	6.78192	-2.81439	1.4665e-08	7.51867e-07	down	--	--	--	--	--	--	--	BURP domain-containing protein 17 OS=Oryza sativa subsp. japonica OX=39947 GN=BURP17 PE=2 SV=1	RecName: Full=BURP domain-containing protein 17; Short=OsBURP17; Flags: Precursor
LOC_Os09g28354	7925.19	2267.88	-1.61106	7.77145e-06	0.000227524	down	--	--	Molecular Function: DNA-binding transcription factor activity (GO:0003700);; Cellular Component: nucleus (GO:0005634);; Cellular Component: cytoplasm (GO:0005737);; Biological Process: ER-nucleus signaling pathway (GO:0006984);; Biological Process: toxin catabolic process (GO:0009407);; Biological Process: response to heat (GO:0009408);; Biological Process: response to water deprivation (GO:00094…	--	[K]	Transcription	HSF-type DNA-binding	Heat stress transcription factor B-1 OS=Oryza sativa subsp. japonica OX=39947 GN=HSFB1 PE=2 SV=1	PREDICTED: heat stress transcription factor B-1 [Oryza sativa Japonica Group]
LOC_Os01g70240	164.746	63.6841	-1.20617	0.00141564	0.0182613	down	--	--	Biological Process: toxin catabolic process (GO:0009407);; Biological Process: response to cyclopentenone (GO:0010583);; Biological Process: metal ion transport (GO:0030001);; Molecular Function: metal ion binding (GO:0046872);;	--	--	--	Heavy-metal-associated domain	--	PREDICTED: uncharacterized protein LOC4326954 isoform X1 [Oryza sativa Japonica Group]
MSTRG.8391	82.499	2.70036	-2.92554	1.58114e-07	6.85931e-06	down	--	--	Cellular Component: integral component of membrane (GO:0016021);;	K20547|1e-08|osa:4342115|CHIB;EC:3.2.1.14|Os06g0726200	[AR]	--	--	Formin-like protein 18 OS=Oryza sativa subsp. japonica OX=39947 GN=FH18 PE=2 SV=1	hypothetical protein BU14_0218s0024 [Porphyra umbilicalis]
LOC_Os05g51570	320.274	95.6354	-1.44521	0.000973049	0.0135645	down	--	--	Molecular Function: cysteine-type endopeptidase activity (GO:0004197);; Cellular Component: mitochondrion (GO:0005739);; Biological Process: proteolysis (GO:0006508);; Cellular Component: cytoplasmic vesicle (GO:0016023);;	K01369|0.0|osa:4339804|LGMN;EC:3.4.22.34|Os05g0593900; K01369 legumain [EC:3.4.22.34]	[O]	Posttranslational modification, protein turnover, chaperones	Peptidase C13 family	Vacuolar-processing enzyme OS=Vicia sativa OX=3908 PE=1 SV=1	PREDICTED: vacuolar-processing enzyme [Oryza sativa Japonica Group]
LOC_Os03g31750	154.429	66.7335	-1.08151	0.00257583	0.0288026	down	[G]	Carbohydrate transport and metabolism	Molecular Function: ATP binding (GO:0005524);; Cellular Component: nucleus (GO:0005634);; Cellular Component: cytosol (GO:0005829);; Biological Process: pyruvate metabolic process (GO:0006090);; Biological Process: lipid biosynthetic process (GO:0008610);; Biological Process: response to light stimulus (GO:0009416);; Cellular Component: chloroplast stroma (GO:0009570);; Biological Process: photos…	K01006|0.0|osa:4333181|ppdK;EC:2.7.9.1|Os03g0432100; K01006 pyruvate,orthophosphate dikinase [EC:2.7.9.1]	--	--	PEP-utilising enzyme, TIM barrel domain;; Pyruvate phosphate dikinase, PEP/pyruvate binding domain;; PEP-utilising enzyme, mobile domain	Pyruvate, phosphate dikinase 2 OS=Oryza sativa subsp. japonica OX=39947 GN=PPDK2 PE=3 SV=1	PREDICTED: pyruvate, phosphate dikinase 2 [Oryza sativa Japonica Group]
LOC_Os07g29960	19303.5	2378.86	-2.69375	8.43222e-14	9.92902e-12	down	[Q]	Secondary metabolites biosynthesis, transport and catabolism	Molecular Function: monooxygenase activity (GO:0004497);; Molecular Function: iron ion binding (GO:0005506);; Cellular Component: cytoplasmic vesicle (GO:0016023);; Molecular Function: oxidoreductase activity, acting on paired donors, with incorporation or reduction of molecular oxygen (GO:0016705);; Molecular Function: heme binding (GO:0020037);; Biological Process: oxidation-reduction process (…	--	[QI]	--	Cytochrome P450	Cytochrome P450 87A3 OS=Oryza sativa subsp. japonica OX=39947 GN=CYP87A3 PE=2 SV=3	hypothetical protein OsJ_24256 [Oryza sativa Japonica Group]
LOC_Os12g01550	3975.92	1557.03	-1.23917	0.000122039	0.0025243	down	--	--	--	--	--	--	Lateral organ boundaries (LOB) domain	LOB domain-containing protein 12 OS=Arabidopsis thaliana OX=3702 GN=LBD12 PE=1 SV=2	PREDICTED: LOB domain-containing protein 12 [Oryza sativa Japonica Group]
MSTRG.5913	358.983	54.67	-2.19877	1.31001e-06	4.60738e-05	down	[P]	Inorganic ion transport and metabolism	Cellular Component: Golgi membrane (GO:0000139);; Molecular Function: calcium ion binding (GO:0005509);; Cellular Component: endosome (GO:0005768);; Cellular Component: vacuole (GO:0005773);; Cellular Component: Golgi apparatus (GO:0005794);; Cellular Component: trans-Golgi network (GO:0005802);; Biological Process: protein targeting to vacuole (GO:0006623);; Cellular Component: integral componen…	--	--	--	--	Vacuolar-sorting receptor 4 OS=Arabidopsis thaliana OX=3702 GN=VSR4 PE=2 SV=2	Os11g0190700 [Oryza sativa Japonica Group]
MSTRG.17676	701.215	172.957	-1.77911	2.3556e-06	7.76648e-05	down	--	--	--	--	--	--	--	--	hypothetical protein OsI_17083 [Oryza sativa Indica Group]
LOC_Os07g46810	61.8336	15.9012	-1.54745	0.00107856	0.0146789	down	--	--	--	--	[R]	General function prediction only	zinc-binding in reverse transcriptase	Putative ribonuclease H protein At1g65750 OS=Arabidopsis thaliana OX=3702 GN=At1g65750 PE=3 SV=1	Os07g0663200 [Oryza sativa Japonica Group]
LOC_Os02g53100	258.574	57.952	-1.94727	1.81226e-08	9.14552e-07	down	--	--	Molecular Function: DNA-binding transcription factor activity (GO:0003700);; Cellular Component: nucleus (GO:0005634);; Biological Process: regulation of transcription, DNA-templated (GO:0006355);; Biological Process: iron ion transport (GO:0006826);; Biological Process: response to zinc ion (GO:0010043);; Biological Process: cellular response to iron ion starvation (GO:0010106);; Biological Proc…	--	--	--	WRKY DNA -binding domain	Probable WRKY transcription factor 9 OS=Arabidopsis thaliana OX=3702 GN=WRKY9 PE=2 SV=1	TPA_inf: WRKY transcription factor 32 [Oryza sativa (japonica cultivar-group)]
LOC_Os11g42850	103.217	30.8303	-1.4914	0.000244679	0.00446901	down	--	--	--	--	--	--	Protein of unknown function (DUF3615)	--	PREDICTED: uncharacterized protein LOC4351029 isoform X2 [Oryza sativa Japonica Group]
LOC_Os10g14920	1915.21	457.573	-1.96434	5.22871e-15	7.33983e-13	down	[GER]	--	Cellular Component: integral component of membrane (GO:0016021);; Molecular Function: transmembrane transporter activity (GO:0022857);; Biological Process: transmembrane transport (GO:0055085);;	--	--	--	EamA-like transporter family	WAT1-related protein At4g08290 OS=Arabidopsis thaliana OX=3702 GN=At4g08290 PE=2 SV=1	PREDICTED: WAT1-related protein At4g08290 isoform X1 [Oryza sativa Japonica Group]
LOC_Os04g54200	7412.69	3604.35	-1.00061	6.99696e-06	0.000207878	down	--	--	Molecular Function: NAD+ kinase activity (GO:0003951);; Molecular Function: diacylglycerol kinase activity (GO:0004143);; Molecular Function: ATP binding (GO:0005524);; Biological Process: protein kinase C-activating G-protein coupled receptor signaling pathway (GO:0007205);; Biological Process: phosphorylation (GO:0016310);;	K00901|0.0|osa:4337126|dgkA, DGK;EC:2.7.1.107|Os04g0634700	[IT]	--	Diacylglycerol kinase accessory domain;; Diacylglycerol kinase catalytic domain	Diacylglycerol kinase 5 OS=Arabidopsis thaliana OX=3702 GN=DGK5 PE=2 SV=1	PREDICTED: diacylglycerol kinase 5 isoform X1 [Oryza sativa Japonica Group]
LOC_Os02g09490	21353.4	8907.49	-1.12329	0.00198949	0.0236692	down	[R]	General function prediction only	Molecular Function: zinc ion binding (GO:0008270);; Biological Process: lignin biosynthetic process (GO:0009809);; Molecular Function: cinnamyl-alcohol dehydrogenase activity (GO:0045551);; Molecular Function: sinapyl alcohol dehydrogenase activity (GO:0052747);; Biological Process: oxidation-reduction process (GO:0055114);;	K00083|0.0|osa:4328552|E1.1.1.195;EC:1.1.1.195|Os02g0187800; K00083 cinnamyl-alcohol dehydrogenase [EC:1.1.1.195]	[Q]	Secondary metabolites biosynthesis, transport and catabolism	Alcohol dehydrogenase GroES-like domain;; Zinc-binding dehydrogenase	Cinnamyl alcohol dehydrogenase 2 OS=Oryza sativa subsp. japonica OX=39947 GN=CAD2 PE=1 SV=1	PREDICTED: cinnamyl alcohol dehydrogenase 2 [Oryza sativa Japonica Group]
LOC_Os04g45000	20115.8	8094.81	-1.24428	1.64906e-06	5.66353e-05	down	[IQR]	--	Molecular Function: zinc ion binding (GO:0008270);; Molecular Function: oxidoreductase activity (GO:0016491);; Biological Process: oxidation-reduction process (GO:0055114);;	K15095|1e-172|osa:4336494|E1.1.1.208;EC:1.1.1.208|Os04g0531900	[Q]	Secondary metabolites biosynthesis, transport and catabolism	short chain dehydrogenase;; Enoyl-(Acyl carrier protein) reductase;; KR domain	Salutaridine reductase OS=Papaver bracteatum OX=215227 GN=SALR PE=1 SV=1	OSIGBa0125M19.13 [Oryza sativa]
LOC_Os04g40510	934.422	414.159	-1.08916	0.000305897	0.00538224	down	--	--	Molecular Function: hydrolase activity, hydrolyzing O-glycosyl compounds (GO:0004553);; Biological Process: carbohydrate metabolic process (GO:0005975);;	--	--	--	Cellulase (glycosyl hydrolase family 5)	Acyl transferase 8 OS=Oryza sativa subsp. japonica OX=39947 GN=AT8 PE=3 SV=1	PREDICTED: endoglucanase [Oryza sativa Japonica Group]
LOC_Os09g04240	161.134	58.3658	-1.27693	0.000982031	0.013666	down	--	--	Molecular Function: nucleic acid binding (GO:0003676);; Cellular Component: mitochondrion (GO:0005739);; Molecular Function: zinc ion binding (GO:0008270);; Cellular Component: plastid (GO:0009536);; Biological Process: DNA integration (GO:0015074);; Biological Process: protein ubiquitination (GO:0016567);;	--	--	--	Transposase family tnp2;; Domain of unknown function (DUF4218);; Transposase-associated domain;; GAG-pre-integrase domain;; gag-polypeptide of LTR copia-type;; Integrase core domain;; Domain of unknown function (DUF4219);; Domain of unknown function (DUF4216);; Zinc knuckle	Retrovirus-related Pol polyprotein from transposon TNT 1-94 OS=Nicotiana tabacum OX=4097 PE=2 SV=1	retrotransposon protein, putative, unclassified [Oryza sativa Japonica Group]
LOC_Os12g01540	3975.92	1557.03	-1.23917	0.000122039	0.0025243	down	--	--	Cellular Component: plastid (GO:0009536);; Biological Process: meiotic DNA double-strand break formation (GO:0042138);;	--	--	--	--	Pollen-specific leucine-rich repeat extensin-like protein 4 OS=Arabidopsis thaliana OX=3702 GN=PEX4 PE=2 SV=1	hypothetical protein LOC_Os12g01540 [Oryza sativa Japonica Group]
LOC_Os04g52410	275.591	122.686	-1.08012	0.000389198	0.00651284	down	--	--	Molecular Function: DNA binding (GO:0003677);; Molecular Function: DNA-binding transcription factor activity (GO:0003700);; Cellular Component: nucleus (GO:0005634);; Biological Process: regulation of transcription, DNA-templated (GO:0006355);; Molecular Function: protein dimerization activity (GO:0046983);;	--	[K]	Transcription	SRF-type transcription factor (DNA-binding and dimerisation domain);; K-box region	MADS-box transcription factor 31 OS=Oryza sativa subsp. japonica OX=39947 GN=MADS31 PE=2 SV=1	PREDICTED: MADS-box transcription factor 31-like isoform X3 [Oryza sativa Japonica Group]
LOC_Os05g41820	470.944	214.193	-1.079	2.09037e-05	0.000547207	down	--	--	Cellular Component: cytoplasmic vesicle (GO:0016023);;	--	--	--	--	Vegetative cell wall protein gp1 OS=Chlamydomonas reinhardtii OX=3055 GN=GP1 PE=1 SV=1	unknown protein [Oryza sativa Japonica Group]
LOC_Os05g02070	1054.04	354.743	-1.51117	1.11419e-11	9.6342e-10	down	--	--	Cellular Component: cytosol (GO:0005829);; Molecular Function: metal ion binding (GO:0046872);;	--	[P]	Inorganic ion transport and metabolism	Metallothionein	Metallothionein-like protein 2C OS=Oryza sativa subsp. japonica OX=39947 GN=MT2C PE=2 SV=1	metallothionein 2b-like protein [Oryza sativa Indica Group]
LOC_Os12g34062	72.2635	10.8628	-2.04229	4.38721e-05	0.00105405	down	[J]	Translation, ribosomal structure and biogenesis	Molecular Function: structural constituent of ribosome (GO:0003735);; Cellular Component: mitochondrial small ribosomal subunit (GO:0005763);; Biological Process: translation (GO:0006412);; Cellular Component: chloroplast (GO:0009507);; Molecular Function: rRNA binding (GO:0019843);;	K02950|4e-89|osa:6450201|RP-S12, MRPS12, rpsL;RP-S12, MRPS12, rpsL|rps12, OrsajM_p21; ribosomal protein S12	[J]	Translation, ribosomal structure and biogenesis	Ribosomal protein S12/S23	Ribosomal protein S12, mitochondrial OS=Oryza sativa subsp. japonica OX=39947 GN=RPS12 PE=3 SV=1	ribosomal protein S12 (mitochondrion) [Oryza sativa Indica Group]
LOC_Os03g20260	23.5649	1.37316	-1.71216	0.00323012	0.0341451	down	--	--	Molecular Function: aspartic-type endopeptidase activity (GO:0004190);; Cellular Component: mitochondrion (GO:0005739);; Biological Process: proteolysis (GO:0006508);; Cellular Component: cytoplasmic vesicle (GO:0016023);;	--	[O]	Posttranslational modification, protein turnover, chaperones	Xylanase inhibitor N-terminal;; Xylanase inhibitor C-terminal;; Eukaryotic aspartyl protease	Aspartic proteinase nepenthesin-1 OS=Nepenthes gracilis OX=150966 GN=nep1 PE=1 SV=1	Eukaryotic aspartyl protease family protein [Oryza sativa Japonica Group]
LOC_Os11g38790	1489.1	627.73	-1.15168	0.000182379	0.00351152	down	--	--	Cellular Component: cytoplasmic vesicle (GO:0016023);;	--	--	--	--	--	PREDICTED: uncharacterized protein LOC9271498 [Oryza sativa Japonica Group]
LOC_Os08g39650	88.3053	39.5296	-1.05443	0.00171282	0.0210797	down	[L]	Replication, recombination and repair	Molecular Function: binding (GO:0005488);; Biological Process: macromolecule metabolic process (GO:0043170);; Biological Process: primary metabolic process (GO:0044238);;	--	[R]	General function prediction only	Retrotransposon gag protein;; Reverse transcriptase (RNA-dependent DNA polymerase)	RNA-directed DNA polymerase homolog OS=Oenothera berteroana OX=3950 PE=4 SV=1	retrotransposon protein, putative, unclassified [Oryza sativa Japonica Group]
LOC_Os07g04000	35.985	1.34435	-2.89176	1.28102e-07	5.67213e-06	down	[RTKL]	--	Molecular Function: protein serine/threonine kinase activity (GO:0004674);; Molecular Function: ATP binding (GO:0005524);; Biological Process: protein phosphorylation (GO:0006468);; Cellular Component: membrane (GO:0016020);; Cellular Component: cytoplasmic vesicle (GO:0016023);; Molecular Function: carbohydrate binding (GO:0030246);;	--	--	--	Legume lectin domain;; Protein kinase domain;; Protein tyrosine kinase	L-type lectin-domain containing receptor kinase IV.1 OS=Arabidopsis thaliana OX=3702 GN=LECRK41 PE=2 SV=1	hypothetical protein OsJ_22985 [Oryza sativa Japonica Group]
LOC_Os04g18380	418.202	124.916	-1.47408	0.000452106	0.007329	down	[Q]	Secondary metabolites biosynthesis, transport and catabolism	Molecular Function: monooxygenase activity (GO:0004497);; Molecular Function: iron ion binding (GO:0005506);; Molecular Function: oxidoreductase activity, acting on paired donors, with incorporation or reduction of molecular oxygen (GO:0016705);; Molecular Function: heme binding (GO:0020037);; Biological Process: oxidation-reduction process (GO:0055114);;	--	[Q]	Secondary metabolites biosynthesis, transport and catabolism	Cytochrome P450	Isoflavone 3&apos;-hydroxylase (Fragment) OS=Medicago truncatula OX=3880 GN=CYP81E9 PE=1 SV=1	Os04g0255600, partial [Oryza sativa Japonica Group]
LOC_Os03g06460	329.562	131.996	-1.22464	4.49475e-05	0.00107586	down	--	--	Biological Process: phosphatidylinositol dephosphorylation (GO:0046856);;	--	[U]	Intracellular trafficking, secretion, and vesicular transport	Endonuclease/Exonuclease/phosphatase family	Type I inositol polyphosphate 5-phosphatase 4 OS=Arabidopsis thaliana OX=3702 GN=IP5P4 PE=2 SV=1	hypothetical protein OsI_10112 [Oryza sativa Indica Group]
LOC_Os07g48120	126.296	53.2124	-1.10429	0.00283668	0.0310797	down	--	--	--	--	--	--	--	--	hypothetical protein [Oryza sativa Japonica Group]
LOC_Os09g32120	190.176	46.1214	-1.8245	4.01335e-07	1.58688e-05	down	--	--	Molecular Function: monovalent cation:proton antiporter activity (GO:0005451);; Biological Process: potassium ion transport (GO:0006813);; Biological Process: sodium ion transport (GO:0006814);; Cellular Component: plastid (GO:0009536);; Cellular Component: integral component of membrane (GO:0016021);; Biological Process: proton transmembrane transport (GO:1902600);;	--	[P]	Inorganic ion transport and metabolism	--	Cation/H(+) antiporter 15 OS=Arabidopsis thaliana OX=3702 GN=CHX15 PE=2 SV=1	PREDICTED: uncharacterized protein LOC107277350 isoform X2 [Oryza sativa Japonica Group]

## Sheet: up regulated genes
Data S2 Genes differentially expressed between the single mutant line crispr8-6 and Kitaake
#id	baseMeanA	baseMeanB	log2(crispr8-6/Kitaake)	pvalue	padj	regulated	COG_class	COG_class_annotation	GO_annotation	KEGG_annotation	KOG_class	KOG_class_annotation	Pfam_annotation	Swissprot_annotation	nr_annotation
LOC_Os02g15280	51.6615	330.982	2.38911	3.83785e-11	3.06894e-09	up	--	--	--	--	--	--	VQ motif	VQ motif-containing protein 1 OS=Arabidopsis thaliana OX=3702 GN=VQ1 PE=1 SV=1	PREDICTED: uncharacterized protein LOC9269034 [Oryza sativa Japonica Group]
LOC_Os08g10310	33.5764	206.652	2.13327	2.09349e-06	7.01744e-05	up	[S]	Function unknown	Molecular Function: protein serine/threonine kinase activity (GO:0004674);; Molecular Function: ATP binding (GO:0005524);; Biological Process: protein phosphorylation (GO:0006468);; Cellular Component: cytoplasmic vesicle (GO:0016023);;	--	--	--	Protein tyrosine kinase;; Protein kinase domain;; Di-glucose binding within endoplasmic reticulum;; Leucine Rich repeats (2 copies);; Leucine rich repeat	Probable LRR receptor-like serine/threonine-protein kinase At1g56140 OS=Arabidopsis thaliana OX=3702 GN=At1g56140 PE=2 SV=2	PREDICTED: probable LRR receptor-like serine/threonine-protein kinase At1g56140 isoform X1 [Oryza sativa Japonica Group]
LOC_Os10g38080	13.1345	54.5236	1.46216	0.00512729	0.0488796	up	[O]	Posttranslational modification, protein turnover, chaperones	Molecular Function: serine-type endopeptidase activity (GO:0004252);; Cellular Component: cell wall (GO:0005618);; Biological Process: proteolysis (GO:0006508);; Cellular Component: cytoplasmic vesicle (GO:0016023);;	--	--	--	Subtilase family;; Peptidase inhibitor I9;; PA domain	Subtilisin-like protease SBT1.2 OS=Arabidopsis thaliana OX=3702 GN=SBT1.2 PE=2 SV=1	PREDICTED: subtilisin-like protease SBT1.2 [Oryza sativa Japonica Group]
LOC_Os03g01530	435.892	1169.59	1.27461	0.000341237	0.00586421	up	[Z]	Cytoskeleton	Molecular Function: GTPase activity (GO:0003924);; Molecular Function: structural constituent of cytoskeleton (GO:0005200);; Molecular Function: GTP binding (GO:0005525);; Cellular Component: mitochondrion (GO:0005739);; Cellular Component: microtubule (GO:0005874);; Biological Process: microtubule-based process (GO:0007017);; Biological Process: metabolic process (GO:0008152);; Biological Proces…	K07375|0.0|sbi:SORBI_01g050310|TUBB;TUBB|hypothetical protein; K07375 tubulin beta	[Z]	Cytoskeleton	Tubulin/FtsZ family, GTPase domain;; Tubulin C-terminal domain	Tubulin beta-2 chain OS=Oryza sativa subsp. japonica OX=39947 GN=TUBB2 PE=2 SV=1	PREDICTED: tubulin beta-2 chain [Oryza sativa Japonica Group]
LOC_Os08g39100	993.172	2260.37	1.11233	7.81402e-05	0.00172996	up	[T]	Signal transduction mechanisms	Molecular Function: phosphoprotein phosphatase activity (GO:0004721);; Biological Process: dephosphorylation (GO:0016311);; Molecular Function: metal ion binding (GO:0046872);;	--	[T]	Signal transduction mechanisms	Protein phosphatase 2C	Probable protein phosphatase 2C 66 OS=Oryza sativa subsp. japonica OX=39947 GN=Os08g0500300 PE=2 SV=1	PREDICTED: probable protein phosphatase 2C 66 [Oryza sativa Japonica Group]
LOC_Os01g13520	125.896	301.834	1.11279	0.00289997	0.0316223	up	--	--	Molecular Function: DNA binding (GO:0003677);; Cellular Component: nucleus (GO:0005634);; Biological Process: regulation of transcription, DNA-templated (GO:0006355);; Biological Process: auxin-activated signaling pathway (GO:0009734);; Molecular Function: protein dimerization activity (GO:0046983);;	--	--	--	Auxin response factor;; B3 DNA binding domain;; AUX/IAA family	Auxin response factor 1 OS=Oryza sativa subsp. japonica OX=39947 GN=ARF1 PE=2 SV=1	PREDICTED: auxin response factor 1 isoform X1 [Oryza sativa Japonica Group]
LOC_Os04g02490	0	165.47	5.76133	1.46738e-31	6.83627e-29	up	--	--	Cellular Component: mitochondrion (GO:0005739);; Cellular Component: membrane (GO:0016020);;	--	--	--	Protein of unknown function (DUF3778)	--	hypothetical protein OsJ_13564 [Oryza sativa Japonica Group]
LOC_Os03g18220	1682.2	3679.91	1.06523	7.54783e-05	0.00167912	up	[GHR]	--	Molecular Function: magnesium ion binding (GO:0000287);; Molecular Function: pyruvate decarboxylase activity (GO:0004737);; Biological Process: metabolic process (GO:0008152);; Molecular Function: thiamine pyrophosphate binding (GO:0030976);;	K01568|0.0|osa:4332519|PDC, pdc;EC:4.1.1.1|Os03g0293500; K01568 pyruvate decarboxylase [EC:4.1.1.1]	[EH]	--	Thiamine pyrophosphate enzyme, N-terminal TPP binding domain;; Thiamine pyrophosphate enzyme, central domain;; Thiamine pyrophosphate enzyme, C-terminal TPP binding domain	Pyruvate decarboxylase 2 OS=Oryza sativa subsp. japonica OX=39947 GN=PDC2 PE=2 SV=1	PREDICTED: pyruvate decarboxylase 2 [Oryza sativa Japonica Group]
LOC_Os01g02760	139.54	363.185	1.31611	8.2736e-08	3.80491e-06	up	[RTKL]	--	Molecular Function: protein serine/threonine kinase activity (GO:0004674);; Molecular Function: ATP binding (GO:0005524);; Cellular Component: mitochondrion (GO:0005739);; Biological Process: protein phosphorylation (GO:0006468);; Cellular Component: cytoplasmic vesicle (GO:0016023);;	--	[T]	Signal transduction mechanisms	Protein kinase domain;; Protein tyrosine kinase;; Wall-associated receptor kinase galacturonan-binding	Rust resistance kinase Lr10 OS=Triticum aestivum OX=4565 GN=LRK10 PE=2 SV=1	Os01g0117000 [Oryza sativa Japonica Group]
LOC_Os10g13830	34.2074	123.504	1.5327	0.000514872	0.00812545	up	[V]	Defense mechanisms	Molecular Function: ATP binding (GO:0005524);; Biological Process: drug transmembrane transport (GO:0006855);; Biological Process: metabolic process (GO:0008152);; Cellular Component: plasmodesma (GO:0009506);; Molecular Function: ATPase activity, coupled to transmembrane movement of substances (GO:0042626);; Cellular Component: ATP-binding cassette (ABC) transporter complex (GO:0043190);;	--	[Q]	Secondary metabolites biosynthesis, transport and catabolism	ABC-2 type transporter	ABC transporter G family member 51 OS=Oryza sativa subsp. japonica OX=39947 GN=ABCG51 PE=3 SV=1	ABC transporter family protein, putative, expressed [Oryza sativa Japonica Group]
LOC_Os04g55710	2640.34	9404.27	1.59581	4.28663e-05	0.00103297	up	[E]	Amino acid transport and metabolism	Molecular Function: asparaginase activity (GO:0004067);; Biological Process: proteolysis (GO:0006508);; Molecular Function: beta-aspartyl-peptidase activity (GO:0008798);;	K13051|0.0|sbi:SORBI_06g030910|--|hypothetical protein; K13051 beta-aspartyl-peptidase (threonine type) [EC:3.4.19.5]	[E]	Amino acid transport and metabolism	Asparaginase	Probable isoaspartyl peptidase/L-asparaginase 2 OS=Arabidopsis thaliana OX=3702 GN=At3g16150 PE=2 SV=2	PREDICTED: probable isoaspartyl peptidase/L-asparaginase 2 [Oryza sativa Japonica Group]
LOC_Os02g03570	53.26	148.564	1.34996	3.77033e-05	0.000925199	up	[O]	Posttranslational modification, protein turnover, chaperones	Cellular Component: cytoplasm (GO:0005737);;	K13993|1e-125|osa:4328171|HSP20;HSP20|Os02g0128000	[O]	Posttranslational modification, protein turnover, chaperones	Hsp20/alpha crystallin family	18.9 kDa heat shock protein OS=Oryza sativa subsp. japonica OX=39947 GN=HSP18.9 PE=3 SV=1	PREDICTED: 18.9 kDa heat shock protein [Oryza sativa Japonica Group]
LOC_Os11g43520	0.718078	13.2209	1.62834	0.00498416	0.047956	up	--	--	Cellular Component: nucleus (GO:0005634);; Molecular Function: electron transfer activity (GO:0009055);; Molecular Function: protein disulfide oxidoreductase activity (GO:0015035);; Cellular Component: cytoplasmic vesicle (GO:0016023);; Biological Process: cell redox homeostasis (GO:0045454);; Biological Process: oxidation-reduction process (GO:0055114);;	--	[O]	Posttranslational modification, protein turnover, chaperones	Glutaredoxin	Glutaredoxin-C10 OS=Oryza sativa subsp. japonica OX=39947 GN=GRXC10 PE=3 SV=1	PREDICTED: glutaredoxin-C10 [Oryza sativa Japonica Group]
LOC_Os02g50470	2402.92	7308.09	1.4128	0.000182034	0.00350819	up	--	--	Cellular Component: mitochondrion (GO:0005739);; Cellular Component: plastid (GO:0009536);;	--	--	--	--	--	unknown protein [Oryza sativa Japonica Group]
LOC_Os07g33915	436.377	1148.5	1.30924	3.45498e-06	0.000110292	up	[J]	Translation, ribosomal structure and biogenesis	Molecular Function: structural constituent of ribosome (GO:0003735);; Cellular Component: mitochondrion (GO:0005739);; Cellular Component: ribosome (GO:0005840);; Biological Process: translation (GO:0006412);;	--	[J]	Translation, ribosomal structure and biogenesis	Ribosomal protein L44	60S ribosomal protein L44 OS=Gossypium hirsutum OX=3635 GN=RPL44 PE=3 SV=3	hypothetical protein OsJ_24502 [Oryza sativa Japonica Group]
MSTRG.23215	807.72	4662.46	2.05895	5.10145e-06	0.000156034	up	--	--	Molecular Function: mRNA binding (GO:0003729);; Molecular Function: ATP-dependent RNA helicase activity (GO:0004004);; Molecular Function: ATP binding (GO:0005524);; Cellular Component: nucleus (GO:0005634);; Molecular Function: zinc ion binding (GO:0008270);; Cellular Component: chloroplast (GO:0009507);; Cellular Component: chloroplast stroma (GO:0009570);; Cellular Component: chloroplast envel…	--	--	--	--	DEAD-box ATP-dependent RNA helicase 3, chloroplastic OS=Arabidopsis thaliana OX=3702 GN=RH3 PE=1 SV=2	Hkr1p [Sugiyamaella lignohabitans]
LOC_Os03g01900	698.247	1772.71	1.23976	6.67154e-05	0.00150818	up	[J]	Translation, ribosomal structure and biogenesis	Biological Process: ribosomal small subunit assembly (GO:0000028);; Molecular Function: structural constituent of ribosome (GO:0003735);; Biological Process: translational elongation (GO:0006414);; Cellular Component: cytosolic small ribosomal subunit (GO:0022627);;	K02962|1e-98|osa:4331346|RP-S17e, RPS17;RP-S17e, RPS17|Os03g0109500; K02962 small subunit ribosomal protein S17e	[J]	Translation, ribosomal structure and biogenesis	Ribosomal S17	40S ribosomal protein S17-3 OS=Arabidopsis thaliana OX=3702 GN=RPS17C PE=2 SV=3	PREDICTED: 40S ribosomal protein S17-3 [Oryza sativa Japonica Group]
LOC_Os10g11354	371.662	887.044	1.20563	1.28461e-07	5.68018e-06	up	[V]	Defense mechanisms	Biological Process: drug transmembrane transport (GO:0006855);; Molecular Function: drug transmembrane transporter activity (GO:0015238);; Molecular Function: antiporter activity (GO:0015297);; Cellular Component: integral component of membrane (GO:0016021);;	--	[R]	General function prediction only	MatE	Protein DETOXIFICATION 16 OS=Arabidopsis thaliana OX=3702 GN=DTX16 PE=2 SV=1	PREDICTED: protein DETOXIFICATION 16 [Oryza sativa Japonica Group]
MSTRG.1691	4.49643	352.025	4.59455	1.67367e-20	4.1386e-18	up	--	--	Cellular Component: extracellular region (GO:0005576);; Cellular Component: cell wall (GO:0005618);; Biological Process: defense response (GO:0006952);; Biological Process: cell wall organization (GO:0071555);;	--	[AR]	--	--	Anther-specific protein SF18 (Fragment) OS=Helianthus annuus OX=4232 PE=2 SV=1	hypothetical protein [Oryza sativa Japonica Group]
LOC_Os12g42010	0	10.58	1.71578	0.00263281	0.0293157	up	--	--	Biological Process: lipid metabolic process (GO:0006629);; Molecular Function: hydrolase activity (GO:0016787);;	--	[I]	Lipid transport and metabolism	Lipase (class 3)	Phospholipase A1-II 7 OS=Oryza sativa subsp. japonica OX=39947 GN=Os05g0574100 PE=3 SV=1	Lipase family protein [Oryza sativa Japonica Group]
LOC_Os02g13900	17.8189	115.659	1.81116	0.000864583	0.0122652	up	--	--	Molecular Function: DNA binding (GO:0003677);; Biological Process: regulation of transcription, DNA-templated (GO:0006355);; Biological Process: brassinosteroid mediated signaling pathway (GO:0009742);; Biological Process: regulation of growth (GO:0040008);;	--	--	--	BES1/BZR1 plant transcription factor, N-terminal	Protein BZR1 homolog 4 OS=Oryza sativa subsp. japonica OX=39947 GN=BZR4 PE=3 SV=2	putative mature anther-specific protein LAT61 [Oryza sativa Japonica Group]
MSTRG.6487	11.7445	704.64	5.28383	7.5918e-52	5.95234e-49	up	--	--	Cellular Component: extracellular region (GO:0005576);; Cellular Component: primary cell wall (GO:0009530);; Biological Process: cell wall organization (GO:0071555);;	--	[T]	Signal transduction mechanisms	--	Extensin OS=Zea mays OX=4577 GN=HRGP PE=2 SV=1	hypothetical protein PAHAL_I04300 [Panicum hallii]
LOC_Os09g38930	4.6302	28.0452	1.83335	0.000433505	0.00710993	up	--	--	Cellular Component: membrane (GO:0016020);;	--	--	--	Domain of unknown function (DUF4220);; Protein of unknown function, DUF594	Putative F-box protein At1g47300 OS=Arabidopsis thaliana OX=3702 GN=At1g47300 PE=4 SV=2	hypothetical protein [Oryza sativa Japonica Group]
LOC_Os05g07780	31.7783	81.5969	1.18614	0.00247565	0.027904	up	--	--	Molecular Function: DNA binding (GO:0003677);; Molecular Function: protein dimerization activity (GO:0046983);;	--	[L]	Replication, recombination and repair	hAT family C-terminal dimerisation region;; BED zinc finger	Putative AC transposase OS=Zea mays OX=4577 PE=2 SV=2	Putative transposase [Oryza sativa Japonica Group]
LOC_Os09g37100	302.354	657.833	1.07177	7.11399e-06	0.000210965	up	[I]	Lipid transport and metabolism	Molecular Function: phospholipase D activity (GO:0004630);; Molecular Function: calcium ion binding (GO:0005509);; Cellular Component: vacuole (GO:0005773);; Cellular Component: plasma membrane (GO:0005886);; Biological Process: response to stress (GO:0006950);; Cellular Component: plasmodesma (GO:0009506);; Biological Process: positive regulation of abscisic acid-activated signaling pathway (GO:…	K01115|0.0|osa:4347745|PLD1_2;EC:3.1.4.4|Os09g0543100	[I]	Lipid transport and metabolism	Phospholipase D C terminal;; C2 domain;; Phospholipase D Active site motif;; PLD-like domain	Phospholipase D delta OS=Arabidopsis thaliana OX=3702 GN=PLDDELTA PE=1 SV=2	Os09g0543100 [Oryza sativa Japonica Group]
LOC_Os04g39300	508.025	8823.8	3.34062	1.48134e-13	1.64204e-11	up	--	--	Cellular Component: mitochondrion (GO:0005739);; Biological Process: metal ion transport (GO:0030001);; Molecular Function: metal ion binding (GO:0046872);;	--	--	--	--	Serine/arginine-rich splicing factor SR45 OS=Arabidopsis thaliana OX=3702 GN=SR45 PE=1 SV=1	PREDICTED: uncharacterized protein LOC107280571 [Oryza sativa Japonica Group]
LOC_Os01g41550	89.068	327.839	1.4144	0.00471161	0.0459525	up	--	--	Molecular Function: DNA binding (GO:0003677);; Molecular Function: aspartic-type endopeptidase activity (GO:0004190);; Biological Process: proteolysis (GO:0006508);; Cellular Component: cytoplasmic vesicle (GO:0016023);;	--	[O]	Posttranslational modification, protein turnover, chaperones	Xylanase inhibitor N-terminal;; Xylanase inhibitor C-terminal;; Eukaryotic aspartyl protease	Aspartyl protease family protein 2 OS=Arabidopsis thaliana OX=3702 GN=APF2 PE=2 SV=1	PREDICTED: protein ASPARTIC PROTEASE IN GUARD CELL 2 isoform X1 [Oryza sativa Japonica Group]
LOC_Os11g47290	40.9057	114.396	1.3245	0.000276259	0.00495294	up	[S]	Function unknown	Molecular Function: protein serine/threonine kinase activity (GO:0004674);; Molecular Function: protein tyrosine kinase activity (GO:0004713);; Molecular Function: ATP binding (GO:0005524);; Biological Process: protein phosphorylation (GO:0006468);; Cellular Component: integral component of membrane (GO:0016021);; Cellular Component: cytoplasmic vesicle (GO:0016023);;	--	--	--	Leucine rich repeat;; Protein kinase domain;; Protein tyrosine kinase;; Leucine Rich repeats (2 copies);; Leucine Rich Repeat;; Leucine rich repeat N-terminal domain	Probable LRR receptor-like serine/threonine-protein kinase At3g47570 OS=Arabidopsis thaliana OX=3702 GN=At3g47570 PE=2 SV=1	Leucine Rich Repeat, putative [Oryza sativa Japonica Group]
LOC_Os05g46020	353.688	1319.38	1.58857	0.000220226	0.00409779	up	[M]	Cell wall/membrane/envelope biogenesis	Molecular Function: DNA-binding transcription factor activity (GO:0003700);; Biological Process: regulation of transcription, DNA-templated (GO:0006355);; Cellular Component: plastid (GO:0009536);; Molecular Function: sequence-specific DNA binding (GO:0043565);;	--	--	--	WRKY DNA -binding domain	Probable WRKY transcription factor 50 OS=Arabidopsis thaliana OX=3702 GN=WRKY50 PE=2 SV=1	PREDICTED: probable WRKY transcription factor 50 [Oryza sativa Japonica Group]
MSTRG.5599	8.7259	43.6218	1.88419	3.00568e-05	0.000754259	up	--	--	--	--	--	--	--	--	Os12g0117666 [Oryza sativa Japonica Group]
LOC_Os08g10020	512232	1.1451e+06	1.08476	0.000162146	0.00319971	up	--	--	Cellular Component: chloroplast thylakoid membrane (GO:0009535);; Biological Process: response to blue light (GO:0009637);; Biological Process: response to high light intensity (GO:0009644);; Cellular Component: photosystem II oxygen evolving complex (GO:0009654);; Biological Process: response to sucrose (GO:0009744);; Biological Process: response to red light (GO:0010114);; Biological Process: r…	K03541|2e-68|osa:4344899|psbR;psbR|Os08g0200300; K03541 photosystem II 10kDa protein	--	--	Photosystem II 10 kDa polypeptide PsbR	Photosystem II 10 kDa polypeptide, chloroplastic OS=Spinacia oleracea OX=3562 GN=PSBR PE=2 SV=1	PREDICTED: photosystem II 10 kDa polypeptide, chloroplastic isoform X1 [Oryza sativa Japonica Group]
MSTRG.17662	3.55089	45.7509	2.00436	0.000489556	0.00781394	up	--	--	--	--	--	--	--	--	Os07g0620700, partial [Oryza sativa Japonica Group]
LOC_Os08g07890	433.246	1476.26	1.57003	1.97055e-05	0.000517526	up	[RTKL]	--	Molecular Function: protein serine/threonine kinase activity (GO:0004674);; Molecular Function: ATP binding (GO:0005524);; Biological Process: protein phosphorylation (GO:0006468);; Molecular Function: ADP binding (GO:0043531);;	--	--	--	Protein tyrosine kinase;; Protein kinase domain;; NB-ARC domain;; Leucine rich repeat	LRR receptor kinase BAK1 OS=Oryza sativa subsp. japonica OX=39947 GN=BAK1 PE=1 SV=1	hypothetical protein OsJ_26230 [Oryza sativa Japonica Group]
LOC_Os04g39350	1915.27	19104.6	2.87147	4.22093e-13	4.47809e-11	up	--	--	Biological Process: metal ion transport (GO:0030001);; Molecular Function: metal ion binding (GO:0046872);;	--	--	--	--	Heavy metal-associated isoprenylated plant protein 16 OS=Arabidopsis thaliana OX=3702 GN=HIPP16 PE=2 SV=1	PREDICTED: uncharacterized protein LOC4336109 [Oryza sativa Japonica Group]
LOC_Os04g33830	51151.2	116515	1.09938	0.000317088	0.00553071	up	--	--	Biological Process: pentose-phosphate shunt (GO:0006098);; Biological Process: rRNA processing (GO:0006364);; Cellular Component: chloroplast (GO:0009507);; Cellular Component: photosystem I (GO:0009522);; Biological Process: plastid organization (GO:0009657);; Biological Process: photosynthesis, light harvesting in photosystem I (GO:0009768);; Biological Process: photosystem II assembly (GO:0010…	K14332|1e-104|osa:4335799|psaO;psaO|Os04g0414700; K14332 photosystem I subunit PsaO	--	--	--	Photosystem I subunit O OS=Arabidopsis thaliana OX=3702 GN=PSAO PE=1 SV=1	PREDICTED: photosystem I subunit O [Oryza sativa Japonica Group]
LOC_Os09g11320	6.06784	49.5405	2.33246	1.59566e-06	5.486e-05	up	--	--	Molecular Function: RNA-directed DNA polymerase activity (GO:0003964);; Cellular Component: mitochondrion (GO:0005739);; Biological Process: RNA-dependent DNA biosynthetic process (GO:0006278);;	--	--	--	--	--	hypothetical protein OsJ_28690 [Oryza sativa Japonica Group]
MSTRG.17036	63.1946	197.817	1.51082	2.1558e-06	7.19758e-05	up	--	--	--	--	--	--	--	--	Os04g0457400 [Oryza sativa Japonica Group]
LOC_Os03g17580	5344.02	15959.7	1.38741	0.00025527	0.00463611	up	[J]	Translation, ribosomal structure and biogenesis	Molecular Function: nucleic acid binding (GO:0003676);; Molecular Function: structural constituent of ribosome (GO:0003735);; Cellular Component: ribosome (GO:0005840);; Biological Process: translation (GO:0006412);; Cellular Component: plastid (GO:0009536);; Biological Process: ribosome biogenesis (GO:0042254);;	K02864|1e-157|osa:4332466|RP-L10, MRPL10, rplJ;RP-L10, MRPL10, rplJ|Os03g0284400; K02864 large subunit ribosomal protein L10	--	--	Ribosomal protein L10	50S ribosomal protein L10, chloroplastic OS=Nicotiana tabacum OX=4097 GN=RPL10 PE=2 SV=1	PREDICTED: 50S ribosomal protein L10, chloroplastic [Oryza sativa Japonica Group]
MSTRG.10721	0	11.4129	1.92859	0.000836733	0.0119439	up	--	--	Biological Process: protein polyubiquitination (GO:0000209);; Cellular Component: cell wall (GO:0005618);; Molecular Function: zinc ion binding (GO:0008270);; Biological Process: ubiquitin-dependent protein catabolic process (GO:0042787);; Biological Process: proteasome-mediated ubiquitin-dependent protein catabolic process (GO:0043161);; Molecular Function: ubiquitin protein ligase activity (GO:…	--	[O]	Posttranslational modification, protein turnover, chaperones	--	Probable E3 ubiquitin-protein ligase RHC1A OS=Arabidopsis thaliana OX=3702 GN=RHC1A PE=2 SV=1	translational activator protein-like [Oryza sativa Japonica Group]
LOC_Os10g42170	22.4206	68.1342	1.38069	0.000514886	0.00812545	up	[R]	General function prediction only	Molecular Function: GTPase activity (GO:0003924);; Molecular Function: GTP binding (GO:0005525);; Cellular Component: mitochondrion (GO:0005739);; Biological Process: metabolic process (GO:0008152);; Biological Process: ribosome biogenesis (GO:0042254);;	--	[R]	General function prediction only	50S ribosome-binding GTPase;; RsgA GTPase;; Ferrous iron transport protein B	DAR GTPase 2, mitochondrial OS=Arabidopsis thaliana OX=3702 GN=DGP2 PE=3 SV=1	PREDICTED: DAR GTPase 2, mitochondrial [Oryza sativa Japonica Group]
LOC_Os06g02830	5.9918	54.1372	2.53889	3.68725e-08	1.77974e-06	up	--	--	Cellular Component: membrane (GO:0016020);;	--	--	--	Domain of unknown function (DUF4220);; Protein of unknown function, DUF594	Leucine-rich repeat extensin-like protein 5 OS=Arabidopsis thaliana OX=3702 GN=LRX5 PE=2 SV=2	PREDICTED: uncharacterized protein LOC4339942 [Oryza sativa Japonica Group]
LOC_Os01g62430	1130.74	6640.49	2.36185	1.40833e-14	1.84033e-12	up	--	--	Molecular Function: calcium-dependent phospholipid binding (GO:0005544);; Cellular Component: cytoplasm (GO:0005737);; Cellular Component: plasma membrane (GO:0005886);; Biological Process: protein targeting to membrane (GO:0006612);; Biological Process: positive regulation of flavonoid biosynthetic process (GO:0009963);; Biological Process: regulation of plant-type hypersensitive response (GO:00…	--	[R]	General function prediction only	C2 domain	Elicitor-responsive protein 1 OS=Oryza sativa subsp. japonica OX=39947 GN=ERG1 PE=1 SV=1	RecName: Full=Elicitor-responsive protein 1; Short=OsERG1; AltName: Full=17 kDa phloem protein; AltName: Full=Fungal elicitor immediate early-responsive gene 1 protein; Short=FIERG1; AltName: Full=RPP17
LOC_Os09g36550	47.3595	116.438	1.17942	0.00040249	0.00668999	up	--	--	--	--	--	--	Armadillo/beta-catenin-like repeat	Leucine-rich repeat extensin-like protein 5 OS=Arabidopsis thaliana OX=3702 GN=LRX5 PE=2 SV=2	Os09g0536200 [Oryza sativa Japonica Group]
LOC_Os10g40720	0	28.7854	2.79754	1.43042e-06	4.98723e-05	up	--	--	Cellular Component: extracellular region (GO:0005576);; Cellular Component: cell wall (GO:0005618);; Cellular Component: membrane (GO:0016020);; Cellular Component: cytoplasmic vesicle (GO:0016023);; Biological Process: sexual reproduction (GO:0019953);; Biological Process: cell wall organization (GO:0071555);;	--	--	--	Pollen allergen;; Lytic transglycolase	Expansin-B3 OS=Oryza sativa subsp. japonica OX=39947 GN=EXPB3 PE=2 SV=2	PREDICTED: expansin-B3 [Oryza sativa Japonica Group]
LOC_Os08g09010	5.2357	29.109	1.67814	0.00185643	0.0224096	up	--	--	Cellular Component: cytoplasmic vesicle (GO:0016023);; Molecular Function: manganese ion binding (GO:0030145);; Molecular Function: nutrient reservoir activity (GO:0045735);; Cellular Component: apoplast (GO:0048046);;	--	--	--	Cupin;; Cupin domain	Germin-like protein 8-7 OS=Oryza sativa subsp. japonica OX=39947 GN=GER6 PE=2 SV=1	PREDICTED: germin-like protein 8-7 isoform X1 [Oryza sativa Japonica Group]
LOC_Os02g55060	3422.16	13073.6	1.85967	8.0069e-17	1.39886e-14	up	--	--	Molecular Function: steroid binding (GO:0005496);; Cellular Component: nucleus (GO:0005634);; Cellular Component: cytosol (GO:0005829);; Molecular Function: heme binding (GO:0020037);;	--	[R]	General function prediction only	Cytochrome b5-like Heme/Steroid binding domain	Probable steroid-binding protein 3 OS=Arabidopsis thaliana OX=3702 GN=MP3 PE=1 SV=1	PREDICTED: probable steroid-binding protein 3 [Oryza sativa Japonica Group]
LOC_Os04g43800	260.323	1089.05	1.74886	2.8204e-05	0.000713334	up	[E]	Amino acid transport and metabolism	Cellular Component: cytoplasm (GO:0005737);; Biological Process: L-phenylalanine catabolic process (GO:0006559);; Biological Process: cinnamic acid biosynthetic process (GO:0009800);; Molecular Function: phenylalanine ammonia-lyase activity (GO:0045548);;	K10775|0.0|osa:4336415|PAL;EC:4.3.1.24|Os04g0518400; K10775 phenylalanine ammonia-lyase [EC:4.3.1.24]	[Q]	Secondary metabolites biosynthesis, transport and catabolism	Aromatic amino acid lyase	Phenylalanine ammonia-lyase OS=Triticum aestivum OX=4565 GN=PAL PE=3 SV=1	PREDICTED: phenylalanine ammonia-lyase [Oryza sativa Japonica Group]
LOC_Os05g06920	1134.49	3520.71	1.46243	4.09668e-05	0.000993152	up	[TK]	--	Molecular Function: calcium ion binding (GO:0005509);; Molecular Function: ATP binding (GO:0005524);; Molecular Function: GTP binding (GO:0005525);; Molecular Function: GTP diphosphokinase activity (GO:0008728);; Cellular Component: chloroplast (GO:0009507);; Biological Process: guanosine tetraphosphate metabolic process (GO:0015969);; Molecular Function: kinase activity (GO:0016301);; Biological…	--	[T]	Signal transduction mechanisms	Region found in RelA / SpoT proteins;; HD domain;; EF hand;; EF hand;; EF-hand domain pair;; EF-hand domain;; EF-hand domain pair	Probable GTP diphosphokinase CRSH2, chloroplastic OS=Oryza sativa subsp. japonica OX=39947 GN=CRSH2 PE=2 SV=1	PREDICTED: probable GTP diphosphokinase CRSH2, chloroplastic [Oryza sativa Japonica Group]
MSTRG.6873	67.177	152.275	1.09212	0.000437337	0.00714361	up	--	--	Molecular Function: ATP binding (GO:0005524);; Cellular Component: plasma membrane (GO:0005886);; Biological Process: defense response (GO:0006952);; Biological Process: signal transduction (GO:0007165);; Molecular Function: ADP binding (GO:0043531);;	--	--	--	NB-ARC domain	Putative disease resistance protein At1g59780 OS=Arabidopsis thaliana OX=3702 GN=At1g59780 PE=3 SV=1	Leucine Rich Repeat family protein, expressed [Oryza sativa Japonica Group]
LOC_Os02g37654	161.727	904.094	2.07492	1.34668e-06	4.71574e-05	up	[J]	Translation, ribosomal structure and biogenesis	Biological Process: lipid metabolic process (GO:0006629);; Molecular Function: O-acyltransferase activity (GO:0008374);;	--	[I]	Lipid transport and metabolism	Lecithin:cholesterol acyltransferase	Lecithin-cholesterol acyltransferase-like 1 OS=Oryza sativa subsp. japonica OX=39947 GN=Os03g0232800 PE=2 SV=1	PREDICTED: lecithin-cholesterol acyltransferase-like 1 [Oryza sativa Japonica Group]
LOC_Os08g04580	0.68006	365.651	6.26167	3.61691e-41	2.23594e-38	up	--	--	Cellular Component: cytoplasmic vesicle (GO:0016023);;	--	[T]	Signal transduction mechanisms	--	Proline-rich receptor-like protein kinase PERK9 OS=Arabidopsis thaliana OX=3702 GN=PERK9 PE=1 SV=1	Os08g0140700 [Oryza sativa Japonica Group]
LOC_Os04g06100	0	13.6489	1.95658	0.000699825	0.0104199	up	--	--	Molecular Function: nucleic acid binding (GO:0003676);; Cellular Component: mitochondrion (GO:0005739);; Biological Process: proteolysis (GO:0006508);; Molecular Function: cysteine-type peptidase activity (GO:0008234);; Molecular Function: zinc ion binding (GO:0008270);;	--	--	--	--	--	transposon protein, putative, CACTA, En/Spm sub-class [Oryza sativa Japonica Group]
LOC_Os11g42970	1445.17	5434.79	1.74725	8.20366e-08	3.78357e-06	up	--	--	Cellular Component: plasma membrane (GO:0005886);; Cellular Component: integral component of membrane (GO:0016021);;	--	[A]	RNA processing and modification	Domain of unknown function (DUF588)	CASP-like protein 1U2 OS=Oryza sativa subsp. japonica OX=39947 GN=Os11g0649700 PE=2 SV=1	PREDICTED: CASP-like protein 1U2 [Oryza sativa Japonica Group]
LOC_Os04g57650	0	12.3133	1.97024	0.000653074	0.00988405	up	--	--	--	--	--	--	--	--	PREDICTED: uncharacterized protein LOC4337366 isoform X2 [Oryza sativa Japonica Group]
LOC_Os11g40930	38.7376	563.234	3.33315	6.50258e-17	1.15487e-14	up	--	--	--	--	--	--	--	--	expressed protein [Oryza sativa Japonica Group]
MSTRG.11154	0	19.4684	1.87674	0.00106387	0.0145281	up	--	--	Cellular Component: nucleus (GO:0005634);; Biological Process: transcription, DNA-templated (GO:0006351);; Biological Process: regulation of transcription, DNA-templated (GO:0006355);; Biological Process: response to auxin (GO:0009733);; Biological Process: auxin-activated signaling pathway (GO:0009734);;	--	--	--	--	Auxin-responsive protein IAA1 OS=Oryza sativa subsp. japonica OX=39947 GN=IAA1 PE=2 SV=1	Os02g0620000 [Oryza sativa Japonica Group]
LOC_Os04g39290	1214.65	3007.68	1.13602	0.0038596	0.0392753	up	--	--	--	--	--	--	--	Heavy metal-associated isoprenylated plant protein 47 OS=Arabidopsis thaliana OX=3702 GN=HIPP47 PE=3 SV=1	OSJNBa0016O02.11 [Oryza sativa Japonica Group]
LOC_Os08g30340	136.919	326.645	1.10045	0.00412834	0.0414604	up	--	--	Cellular Component: mitochondrion (GO:0005739);; Cellular Component: membrane (GO:0016020);; Cellular Component: cytoplasmic vesicle (GO:0016023);;	--	[R]	General function prediction only	--	Very-long-chain (3R)-3-hydroxyacyl-CoA dehydratase PASTICCINO 2A OS=Oryza sativa subsp. japonica OX=39947 GN=PAS2A PE=2 SV=2	unnamed protein product [Oryza sativa Japonica Group]
LOC_Os08g41340	31.9289	72.2617	1.04528	0.00422667	0.0422483	up	[R]	General function prediction only	Molecular Function: GTP binding (GO:0005525);; Cellular Component: plasma membrane (GO:0005886);; Biological Process: small GTPase mediated signal transduction (GO:0007264);; Biological Process: determination of bilateral symmetry (GO:0009855);; Biological Process: polarity specification of adaxial/abaxial axis (GO:0009944);; Biological Process: meristem initiation (GO:0010014);; Biological Proce…	K07976|1e-154|osa:4346088|--|Os08g0525000; K07976 Rab family, other	[U]	Intracellular trafficking, secretion, and vesicular transport	Ras family;; Ras of Complex, Roc, domain of DAPkinase;; ADP-ribosylation factor family;; 50S ribosome-binding GTPase	Ras-related protein RABA5d OS=Arabidopsis thaliana OX=3702 GN=RABA5D PE=1 SV=1	PREDICTED: ras-related protein RABA5c [Oryza sativa Japonica Group]
MSTRG.11629	5.55453	89.895	2.78751	1.23652e-07	5.49021e-06	up	--	--	--	--	--	--	--	--	hypothetical protein [Oryza sativa Japonica Group]
LOC_Os01g47370	2.53447	125.069	4.34437	2.08782e-21	5.50124e-19	up	--	--	Molecular Function: DNA binding (GO:0003677);; Molecular Function: chromatin binding (GO:0003682);; Cellular Component: nucleus (GO:0005634);;	--	[O]	Posttranslational modification, protein turnover, chaperones	Myb-like DNA-binding domain	Protein RADIALIS-like 3 OS=Arabidopsis thaliana OX=3702 GN=RL3 PE=2 SV=1	hypothetical protein OsI_03155 [Oryza sativa Indica Group]
LOC_Os02g28340	27.7331	161.461	1.98413	3.41863e-05	0.00084891	up	--	--	Cellular Component: mitochondrion (GO:0005739);; Biological Process: metabolic process (GO:0008152);; Cellular Component: plastid (GO:0009536);; Molecular Function: transferase activity, transferring acyl groups other than amino-acyl groups (GO:0016747);;	--	--	--	Transferase family	Phenolic glucoside malonyltransferase 1 OS=Arabidopsis thaliana OX=3702 GN=PMAT1 PE=1 SV=1	PREDICTED: phenolic glucoside malonyltransferase 1 [Oryza sativa Japonica Group]
MSTRG.14247	39.4819	778.01	3.79333	1.15335e-24	3.82223e-22	up	--	--	--	--	--	--	--	--	hypothetical protein [Oryza sativa Japonica Group]
LOC_Os10g36972	10.0253	45.6388	1.66749	0.000694222	0.0103509	up	--	--	Biological Process: biosynthetic process (GO:0009058);; Cellular Component: plastid (GO:0009536);; Molecular Function: kinase activity (GO:0016301);; Biological Process: phosphorylation (GO:0016310);; Molecular Function: transferase activity, transferring acyl groups other than amino-acyl groups (GO:0016747);;	--	--	--	Chalcone and stilbene synthases, N-terminal domain	Chalcone synthase (Fragment) OS=Malus domestica OX=3750 GN=CHS PE=2 SV=1	hypothetical protein LOC_Os10g36972 [Oryza sativa Japonica Group]
LOC_Os11g07225	45.1147	615.024	3.27277	7.73545e-17	1.35882e-14	up	[S]	Function unknown	Molecular Function: protein serine/threonine kinase activity (GO:0004674);; Molecular Function: ATP binding (GO:0005524);; Biological Process: protein phosphorylation (GO:0006468);; Cellular Component: integral component of membrane (GO:0016021);; Cellular Component: cytoplasmic vesicle (GO:0016023);;	--	--	--	Protein kinase domain;; Protein tyrosine kinase;; Leucine rich repeat;; Leucine Rich repeats (2 copies);; Leucine Rich Repeat;; Leucine rich repeat N-terminal domain;; Phosphotransferase enzyme family	Putative receptor-like protein kinase At3g47110 OS=Arabidopsis thaliana OX=3702 GN=At3g47110 PE=3 SV=1	Os11g0173432 [Oryza sativa Japonica Group]
MSTRG.10405	19.8934	76.5946	1.43234	0.00497598	0.0479059	up	--	--	--	--	--	--	--	Flowering-promoting factor 1-like protein 3 OS=Oryza sativa subsp. japonica OX=39947 GN=Os02g0460200 PE=2 SV=1	PREDICTED: flowering-promoting factor 1-like protein 3 [Oryza sativa Japonica Group]
LOC_Os11g02770	20.0038	211.056	3.06893	1.20814e-19	2.71587e-17	up	--	--	Cellular Component: mitochondrion (GO:0005739);;	--	--	--	LURP-one-related	Protein LURP-one-related 8 OS=Arabidopsis thaliana OX=3702 GN=At2g38640 PE=2 SV=1	hypothetical protein LOC_Os11g02770 [Oryza sativa Japonica Group]
LOC_Os09g36580	306.515	829.089	1.2934	0.000187713	0.00359609	up	--	--	Cellular Component: cytoplasmic vesicle (GO:0016023);;	--	--	--	Thaumatin family	Thaumatin-like protein 1 OS=Arabidopsis thaliana OX=3702 GN=TLP1 PE=2 SV=1	PREDICTED: thaumatin-like protein 1b [Oryza sativa Japonica Group]
LOC_Os03g57950	159.386	541.58	1.63419	7.31369e-08	3.39258e-06	up	--	--	Biological Process: phosphatidylinositol dephosphorylation (GO:0046856);;	--	[U]	Intracellular trafficking, secretion, and vesicular transport	Endonuclease/Exonuclease/phosphatase family	Type IV inositol polyphosphate 5-phosphatase 7 OS=Arabidopsis thaliana OX=3702 GN=IP5P7 PE=1 SV=1	PREDICTED: type IV inositol polyphosphate 5-phosphatase 7 isoform X1 [Oryza sativa Japonica Group]
LOC_Os01g71210	1.0391	25.7261	2.52804	8.37195e-06	0.000242892	up	--	--	Cellular Component: mitochondrion (GO:0005739);;	--	--	--	--	Sulfated surface glycoprotein 185 OS=Volvox carteri OX=3067 PE=1 SV=1	unknown protein [Oryza sativa Japonica Group]
LOC_Os08g36860	1279.53	3970.67	1.44542	9.91823e-05	0.00211007	up	[Q]	Secondary metabolites biosynthesis, transport and catabolism	Molecular Function: iron ion binding (GO:0005506);; Biological Process: response to stress (GO:0006950);; Molecular Function: electron transfer activity (GO:0009055);; Molecular Function: (+)-abscisic acid 8'-hydroxylase activity (GO:0010295);; Cellular Component: integral component of membrane (GO:0016021);; Cellular Component: cytoplasmic vesicle (GO:0016023);; Molecular Function: heme binding …	K09843|0.0|osa:4345810|E1.14.13.93;EC:1.14.13.93|Os08g0472800; K09843 (+)-abscisic acid 8'-hydroxylase [EC:1.14.13.93]	[QI]	--	Cytochrome P450	Abscisic acid 8&apos;-hydroxylase 2 OS=Oryza sativa subsp. japonica OX=39947 GN=CYP707A6 PE=2 SV=1	PREDICTED: abscisic acid 8&apos;-hydroxylase 2 [Oryza sativa Japonica Group]
LOC_Os02g39330	432.221	4409.72	2.8113	4.15394e-11	3.28898e-09	up	--	--	Biological Process: polysaccharide catabolic process (GO:0000272);; Molecular Function: chitinase activity (GO:0004568);; Biological Process: chitin catabolic process (GO:0006032);; Biological Process: defense response (GO:0006952);; Molecular Function: chitin binding (GO:0008061);; Cellular Component: cytoplasmic vesicle (GO:0016023);; Biological Process: cell wall macromolecule catabolic proces…	K01183|0.0|osa:4329920|E3.2.1.14;EC:3.2.1.14|Os02g0605900; K01183 chitinase [EC:3.2.1.14]	[R]	General function prediction only	Chitinase class I;; Chitin recognition protein	Chitinase 6 OS=Oryza sativa subsp. japonica OX=39947 GN=Cht6 PE=2 SV=1	PREDICTED: chitinase 6 [Oryza sativa Japonica Group]
LOC_Os08g04500	4128.97	15867.2	1.75261	3.85886e-07	1.53144e-05	up	--	--	Molecular Function: magnesium ion binding (GO:0000287);; Biological Process: metabolic process (GO:0008152);; Molecular Function: terpene synthase activity (GO:0010333);;	--	--	--	Terpene synthase family, metal binding domain;; Terpene synthase, N-terminal domain	Beta-sesquiphellandrene synthase OS=Sorghum bicolor OX=4558 GN=TPS2 PE=1 SV=2	PREDICTED: beta-sesquiphellandrene synthase [Oryza sativa Japonica Group]
LOC_Os02g44230	10.5766	115.406	2.78328	7.38847e-10	4.79818e-08	up	[G]	Carbohydrate transport and metabolism	Molecular Function: trehalose-phosphatase activity (GO:0004805);; Biological Process: trehalose biosynthetic process (GO:0005992);; Biological Process: response to cold (GO:0009409);; Biological Process: response to salt stress (GO:0009651);; Biological Process: dephosphorylation (GO:0016311);;	K01087|0.0|osa:4330221|otsB;EC:3.1.3.12|Os02g0661100	[G]	Carbohydrate transport and metabolism	Trehalose-phosphatase;; haloacid dehalogenase-like hydrolase	Probable trehalose-phosphate phosphatase 1 OS=Oryza sativa subsp. japonica OX=39947 GN=TPP1 PE=1 SV=1	PREDICTED: probable trehalose-phosphate phosphatase 1 [Oryza sativa Japonica Group]
LOC_Os02g46860	1359.53	2819	1.00379	3.88753e-05	0.000949609	up	--	--	Cellular Component: membrane (GO:0016020);; Biological Process: transmembrane transport (GO:0055085);;	--	[T]	Signal transduction mechanisms	OPT oligopeptide transporter protein	Oligopeptide transporter 4 OS=Arabidopsis thaliana OX=3702 GN=OPT4 PE=1 SV=1	sexual differentiation process protein isp4-like [Oryza sativa Japonica Group]
LOC_Os07g34520	2.39407	23.0469	1.69474	0.00339216	0.0354846	up	[C]	Energy production and conversion	Molecular Function: isocitrate lyase activity (GO:0004451);; Biological Process: glyoxylate cycle (GO:0006097);; Biological Process: tricarboxylic acid cycle (GO:0006099);; Cellular Component: glyoxysome (GO:0009514);; Biological Process: seed dormancy process (GO:0010162);;	K01637|0.0|osa:4343441|E4.1.3.1, aceA;EC:4.1.3.1|Os07g0529000; K01637 isocitrate lyase [EC:4.1.3.1]	[C]	Energy production and conversion	Isocitrate lyase family;; Phosphoenolpyruvate phosphomutase	Isocitrate lyase OS=Oryza sativa subsp. japonica OX=39947 GN=ICL PE=1 SV=1	PREDICTED: isocitrate lyase [Oryza sativa Japonica Group]
LOC_Os03g54050	128.163	462.713	1.68644	3.45866e-07	1.39938e-05	up	--	--	Biological Process: metal ion transport (GO:0030001);; Molecular Function: metal ion binding (GO:0046872);;	--	--	--	--	Protein PYRICULARIA ORYZAE RESISTANCE 21 OS=Oryza sativa subsp. indica OX=39946 GN=PI21 PE=4 SV=1	PREDICTED: protein TsetseEP isoform X1 [Oryza sativa Japonica Group]
LOC_Os03g28260	1.36012	74.9043	3.84237	1.27895e-13	1.4631e-11	up	--	--	Biological Process: response to stress (GO:0006950);;	--	--	--	Late embryogenesis abundant protein	Late embryogenesis abundant protein Lea5-A OS=Gossypium hirsutum OX=3635 GN=LEA5-A PE=2 SV=1	Late embryogenesis abundant protein [Oryza sativa Japonica Group]
LOC_Os08g37670	5794.16	25449.9	1.76342	6.24831e-05	0.00142782	up	--	--	Molecular Function: electron transfer activity (GO:0009055);; Cellular Component: cytoplasmic vesicle (GO:0016023);;	--	--	--	Plastocyanin-like domain	Blue copper protein OS=Pisum sativum OX=3888 PE=2 SV=1	PREDICTED: blue copper protein [Oryza sativa Japonica Group]
LOC_Os04g27096	823.896	2011.78	1.21117	1.13541e-05	0.000320167	up	--	--	Molecular Function: protein serine/threonine kinase activity (GO:0004674);; Molecular Function: ATP binding (GO:0005524);; Biological Process: protein phosphorylation (GO:0006468);;	K13414|2e-17|zma:100272734|MEKK1;EC:2.7.11.25|cl17799_1; LOC100272734; K13414 mitogen-activated protein kinase kinase kinase 1, plant [EC:2.7.11.25]	--	--	--	Formin-like protein 2 OS=Oryza sativa subsp. japonica OX=39947 GN=FH2 PE=2 SV=2	hypothetical protein OsI_15395 [Oryza sativa Indica Group]
LOC_Os05g02240	54.0936	382.319	2.17722	7.23899e-06	0.000214474	up	[P]	Inorganic ion transport and metabolism	Cellular Component: endoplasmic reticulum (GO:0005783);; Biological Process: protein targeting to vacuole (GO:0006623);; Biological Process: potassium ion transport (GO:0006813);; Biological Process: regulation of pH (GO:0006885);; Molecular Function: solute:proton antiporter activity (GO:0015299);; Cellular Component: integral component of membrane (GO:0016021);; Biological Process: cellular pot…	--	[P]	Inorganic ion transport and metabolism	Sodium/hydrogen exchanger family	Cation/H(+) antiporter 20 OS=Arabidopsis thaliana OX=3702 GN=CHX20 PE=2 SV=1	PREDICTED: cation/H(+) antiporter 20 [Oryza sativa Japonica Group]
LOC_Os03g38350	4447.03	15927.3	1.52462	0.000504641	0.00800701	up	--	--	Cellular Component: extracellular region (GO:0005576);; Cellular Component: mitochondrion (GO:0005739);; Biological Process: proline transport (GO:0015824);; Cellular Component: cytoplasmic vesicle (GO:0016023);; Biological Process: lipid catabolic process (GO:0016042);; Molecular Function: lipase activity (GO:0016298);;	--	--	--	--	GDSL esterase/lipase At5g33370 OS=Arabidopsis thaliana OX=3702 GN=At5g33370 PE=2 SV=1	Os03g0580200, partial [Oryza sativa Japonica Group]
LOC_Os02g04460	6959.93	16356.9	1.08577	0.00398106	0.0402437	up	[J]	Translation, ribosomal structure and biogenesis	Molecular Function: structural constituent of ribosome (GO:0003735);; Cellular Component: ribosome (GO:0005840);; Biological Process: rRNA processing (GO:0006364);; Biological Process: translation (GO:0006412);; Cellular Component: chloroplast stroma (GO:0009570);; Cellular Component: chloroplast envelope (GO:0009941);; Biological Process: photosystem II assembly (GO:0010207);; Biological Process…	K02906|1e-172|osa:4328236|RP-L3, MRPL3, rplC;RP-L3, MRPL3, rplC|Os02g0137200; K02906 large subunit ribosomal protein L3	[J]	Translation, ribosomal structure and biogenesis	Ribosomal protein L3	50S ribosomal protein L3, chloroplastic (Fragment) OS=Nicotiana tabacum OX=4097 GN=RPL3 PE=2 SV=1	PREDICTED: 50S ribosomal protein L3, chloroplastic [Oryza sativa Japonica Group]
LOC_Os04g17940	3.59258	22.7485	1.78461	0.000970607	0.0135363	up	[L]	Replication, recombination and repair	Molecular Function: DNA binding (GO:0003677);; Molecular Function: RNA binding (GO:0003723);; Molecular Function: RNA-directed DNA polymerase activity (GO:0003964);; Cellular Component: mitochondrion (GO:0005739);; Biological Process: RNA-dependent DNA biosynthetic process (GO:0006278);; Biological Process: DNA recombination (GO:0006310);; Molecular Function: zinc ion binding (GO:0008270);; Cellu…	--	[R]	General function prediction only	Reverse transcriptase (RNA-dependent DNA polymerase)	RNA-directed DNA polymerase homolog OS=Oenothera berteroana OX=3950 PE=4 SV=1	OSJNBa0032B23.3 [Oryza sativa Japonica Group]
LOC_Os02g02930	2.29683	18.0949	1.79175	0.00146157	0.0187484	up	--	--	Molecular Function: magnesium ion binding (GO:0000287);; Biological Process: isoprenoid biosynthetic process (GO:0008299);; Cellular Component: plastid (GO:0009536);; Molecular Function: terpene synthase activity (GO:0010333);;	K15086|0.0|osa:4328124|TPS14;EC:4.2.3.25|Os02g0121700	--	--	Terpene synthase family, metal binding domain;; Terpene synthase, N-terminal domain	S-(+)-linalool synthase, chloroplastic OS=Oryza sativa subsp. japonica OX=39947 GN=LIS PE=2 SV=1	PREDICTED: S-(+)-linalool synthase, chloroplastic [Oryza sativa Japonica Group]
MSTRG.4387	0	18.2339	2.51512	1.53237e-05	0.000414992	up	--	--	--	--	--	--	--	--	Os10g0344600 [Oryza sativa Japonica Group]
LOC_Os12g02310	1613.22	3783.27	1.09085	0.00302793	0.0325597	up	[U]	Intracellular trafficking, secretion, and vesicular transport	Biological Process: proteolysis (GO:0006508);; Biological Process: lipid transport (GO:0006869);; Molecular Function: peptidase activity (GO:0008233);; Molecular Function: lipid binding (GO:0008289);; Cellular Component: cytoplasmic vesicle (GO:0016023);;	--	--	--	Protease inhibitor/seed storage/LTP family;; Probable lipid transfer	Non-specific lipid-transfer protein 2B OS=Oryza sativa subsp. japonica OX=39947 GN=LTP2-B PE=2 SV=1	PREDICTED: non-specific lipid-transfer protein 2B [Oryza sativa Japonica Group]
LOC_Os03g21419	505.141	2053.45	1.90649	2.26141e-12	2.18962e-10	up	--	--	Molecular Function: DNA binding (GO:0003677);; Molecular Function: monooxygenase activity (GO:0004497);; Molecular Function: iron ion binding (GO:0005506);; Biological Process: DNA recombination (GO:0006310);; Molecular Function: zinc ion binding (GO:0008270);; Biological Process: DNA integration (GO:0015074);; Cellular Component: integral component of membrane (GO:0016021);; Cellular Component: …	--	[R]	General function prediction only	Reverse transcriptase (RNA-dependent DNA polymerase);; Integrase core domain;; gag-polypeptide of LTR copia-type	Retrovirus-related Pol polyprotein from transposon TNT 1-94 OS=Nicotiana tabacum OX=4097 PE=2 SV=1	retrotransposon protein, putative, Ty1-copia subclass [Oryza sativa Japonica Group]
LOC_Os10g01080	7431.86	16516	1.0602	0.000768463	0.0112133	up	[H]	Coenzyme transport and metabolism	Cellular Component: cytosol (GO:0005829);; Biological Process: protein folding (GO:0006457);; Biological Process: pyridoxine biosynthetic process (GO:0008615);; Biological Process: response to heat (GO:0009408);; Biological Process: response to high light intensity (GO:0009644);; Biological Process: response to endoplasmic reticulum stress (GO:0034976);; Molecular Function: pyridoxal 5'-phosphate…	K06215|0.0|osa:4347937|pdxS, pdx1;EC:4.3.3.6|Os10g0100700; K06215 pyridoxine biosynthesis protein [EC:4.-.-.-]	[H]	Coenzyme transport and metabolism	SOR/SNZ family;; Thiazole biosynthesis protein ThiG;; Dihydrouridine synthase (Dus)	Probable pyridoxal 5&apos;-phosphate synthase subunit PDX1.2 OS=Oryza sativa subsp. japonica OX=39947 GN=PDX12 PE=2 SV=1	PREDICTED: probable pyridoxal 5&apos;-phosphate synthase subunit PDX1.2 [Oryza sativa Japonica Group]
LOC_Os02g50810	289.753	732.368	1.2188	0.000225292	0.00416939	up	--	--	--	--	--	--	Domain of unknown function (DUF4228)	Hapless 2 OS=Chlamydomonas reinhardtii OX=3055 GN=HAP2 PE=1 SV=2	PREDICTED: uncharacterized protein LOC4330688 [Oryza sativa Japonica Group]
LOC_Os06g49360	134.271	427.479	1.58439	6.8849e-10	4.50758e-08	up	--	--	Molecular Function: hydrolase activity, hydrolyzing O-glycosyl compounds (GO:0004553);; Biological Process: carbohydrate metabolic process (GO:0005975);; Molecular Function: ADP binding (GO:0043531);;	--	[T]	Signal transduction mechanisms	NB-ARC domain	Putative disease resistance protein RGA3 OS=Solanum bulbocastanum OX=147425 GN=RGA3 PE=2 SV=2	hypothetical protein OsI_05170 [Oryza sativa Indica Group]
LOC_Os01g04070	4.77576	58.2698	2.57844	6.27615e-07	2.37916e-05	up	[S]	Function unknown	Cellular Component: cytoplasmic vesicle (GO:0016023);;	--	[R]	General function prediction only	Leucine rich repeat;; Leucine Rich repeats (2 copies);; Leucine Rich Repeat;; Leucine rich repeat N-terminal domain;; Leucine Rich repeat;; Leucine Rich Repeat	Receptor-like protein 33 OS=Arabidopsis thaliana OX=3702 GN=RLP33 PE=3 SV=1	PREDICTED: receptor-like protein 12 [Oryza sativa Japonica Group]
LOC_Os02g32420	167.363	616.182	1.40597	0.00527125	0.0498821	up	--	--	Molecular Function: zinc ion binding (GO:0008270);; Cellular Component: plastid (GO:0009536);;	--	[O]	Posttranslational modification, protein turnover, chaperones	Zinc finger, C3HC4 type (RING finger)	Probable BOI-related E3 ubiquitin-protein ligase 2 OS=Arabidopsis thaliana OX=3702 GN=BRG2 PE=1 SV=1	PREDICTED: uncharacterized protein LOC4329511 isoform X1 [Oryza sativa Japonica Group]
LOC_Os03g12020	2441.97	6410.61	1.29958	7.63153e-06	0.000224039	up	[J]	Translation, ribosomal structure and biogenesis	Cellular Component: plastid large ribosomal subunit (GO:0000311);; Molecular Function: structural constituent of ribosome (GO:0003735);; Biological Process: DNA-templated transcription, elongation (GO:0006354);; Biological Process: translation (GO:0006412);; Cellular Component: chloroplast stroma (GO:0009570);; Cellular Component: chloroplast envelope (GO:0009941);;	K02876|0.0|osa:4332089|RP-L15, MRPL15, rplO;RP-L15, MRPL15, rplO|Os03g0219900; K02876 large subunit ribosomal protein L15	[J]	Translation, ribosomal structure and biogenesis	Ribosomal proteins 50S-L15, 50S-L18e, 60S-L27A	50S ribosomal protein L15, chloroplastic (Fragment) OS=Pisum sativum OX=3888 GN=RPL15 PE=2 SV=1	PREDICTED: 50S ribosomal protein L15, chloroplastic [Oryza sativa Japonica Group]
LOC_Os06g01790	2977.17	6976.93	1.14871	6.24943e-05	0.00142782	up	[S]	Function unknown	Cellular Component: plastid (GO:0009536);; Cellular Component: membrane (GO:0016020);;	--	--	--	Protein of unknown function (DUF819)	Vegetative cell wall protein gp1 OS=Chlamydomonas reinhardtii OX=3055 GN=GP1 PE=1 SV=1	PREDICTED: uncharacterized membrane protein YjcL isoform X2 [Oryza sativa Japonica Group]
MSTRG.26451	0	57.9094	4.21405	9.42317e-15	1.25692e-12	up	--	--	--	--	--	--	--	--	Os08g0415400 [Oryza sativa Japonica Group]
LOC_Os07g37330	2.31951	53.4464	2.54078	7.6272e-06	0.000224039	up	--	--	Cellular Component: mitochondrion (GO:0005739);; Biological Process: response to heat (GO:0009408);;	--	--	--	--	26.2 kDa heat shock protein, mitochondrial OS=Oryza sativa subsp. japonica OX=39947 GN=HSP26.2 PE=2 SV=1	Os07g0559901, partial [Oryza sativa Japonica Group]
LOC_Os03g39610	351590	940183	1.21935	0.00257522	0.0288026	up	--	--	Cellular Component: photosystem I (GO:0009522);; Cellular Component: photosystem II (GO:0009523);; Cellular Component: chloroplast thylakoid membrane (GO:0009535);; Biological Process: photosynthesis, light harvesting (GO:0009765);; Cellular Component: integral component of membrane (GO:0016021);; Molecular Function: chlorophyll binding (GO:0016168);; Biological Process: protein-chromophore linka…	K08913|0.0|osa:4333359|LHCB2;LHCB2|Os03g0592500; K08913 light-harvesting complex II chlorophyll a/b binding protein 2	--	--	Chlorophyll A-B binding protein	Chlorophyll a-b binding protein, chloroplastic OS=Oryza sativa subsp. japonica OX=39947 GN=RCABP89 PE=2 SV=1	PREDICTED: chlorophyll a-b binding protein, chloroplastic [Oryza sativa Japonica Group]
LOC_Os09g23430	21.2682	251.379	3.04023	1.05453e-13	1.21938e-11	up	--	--	Cellular Component: mitochondrion (GO:0005739);; Cellular Component: cytoplasmic vesicle (GO:0016023);;	--	--	--	--	--	hypothetical protein OsI_31286 [Oryza sativa Indica Group]
LOC_Os10g41410	611.1	1631.92	1.34025	3.48573e-07	1.40769e-05	up	[F]	Nucleotide transport and metabolism	Molecular Function: nucleoside diphosphate kinase activity (GO:0004550);; Molecular Function: ATP binding (GO:0005524);; Biological Process: nucleoside diphosphate phosphorylation (GO:0006165);; Biological Process: GTP biosynthetic process (GO:0006183);; Biological Process: UTP biosynthetic process (GO:0006228);; Biological Process: CTP biosynthetic process (GO:0006241);; Molecular Function: meta…	K00940|3e-75|osa:4349403|ndk, NME;EC:2.7.4.6|Os10g0563700; K00940 nucleoside-diphosphate kinase [EC:2.7.4.6]	[F]	Nucleotide transport and metabolism	Nucleoside diphosphate kinase	Nucleoside diphosphate kinase 1 OS=Saccharum officinarum OX=4547 GN=NDPK1 PE=1 SV=1	nucleoside diphosphate kinase 1 [Oryza sativa Indica Group]
LOC_Os02g36220	0	26.9307	3.0877	7.58626e-08	3.50385e-06	up	--	--	Molecular Function: magnesium ion binding (GO:0000287);; Cellular Component: mitochondrion (GO:0005739);; Biological Process: defense response (GO:0006952);; Cellular Component: plastid (GO:0009536);; Biological Process: gibberellin metabolic process (GO:0009685);; Molecular Function: ent-kaurene synthase activity (GO:0009899);; Molecular Function: stemar-13-ene synthase activity (GO:0034278);; M…	K14038|0.0|osa:4329728|KSL5;EC:4.2.3.30|Os02g0571300; K14038 ent-pimara-8(14),15-diene synthase [EC:4.2.3.30]	--	--	Terpene synthase family, metal binding domain;; Terpene synthase, N-terminal domain	Ent-pimara-8(14),15-diene synthase OS=Oryza sativa subsp. japonica OX=39947 GN=KSL5 PE=1 SV=1	PREDICTED: ent-pimara-8(14),15-diene synthase isoform X1 [Oryza sativa Japonica Group]
LOC_Os07g47970	53.0575	383.191	2.45195	1.14569e-09	7.09624e-08	up	--	--	Cellular Component: plastid (GO:0009536);;	--	--	--	--	Vegetative cell wall protein gp1 OS=Chlamydomonas reinhardtii OX=3055 GN=GP1 PE=1 SV=1	PREDICTED: uncharacterized protein LOC9272401 [Oryza sativa Japonica Group]
LOC_Os08g42960	62.2264	171.48	1.30889	0.000268365	0.0048411	up	[R]	General function prediction only	Cellular Component: membrane (GO:0016020);;	--	[R]	General function prediction only	Ankyrin repeats (3 copies);; Ankyrin repeats (many copies);; Ankyrin repeats (many copies);; Ankyrin repeat;; Ankyrin repeat;; Domain of unknown function	Ankyrin repeat-containing protein At5g02620 OS=Arabidopsis thaliana OX=3702 GN=At5g02620 PE=1 SV=1	PREDICTED: ankyrin repeat-containing protein At5g02620 [Oryza sativa Japonica Group]
LOC_Os05g50800	13.5901	58.203	1.51976	0.00325623	0.0343421	up	--	--	Cellular Component: cytoplasm (GO:0005737);; Cellular Component: cytoskeleton (GO:0005856);;	--	[TZ]	--	--	Probable protein ABIL4 OS=Oryza sativa subsp. japonica OX=39947 GN=Os05g0585400 PE=2 SV=1	PREDICTED: probable protein ABIL4 [Oryza sativa Japonica Group]
LOC_Os08g37250	8.0093	46.8683	2.00527	2.47218e-05	0.000634751	up	[R]	General function prediction only	Biological Process: defense response (GO:0006952);; Biological Process: lipid catabolic process (GO:0016042);; Molecular Function: hydrolase activity (GO:0016787);;	--	[I]	Lipid transport and metabolism	Patatin-like phospholipase	Patatin-like protein 2 OS=Oryza sativa subsp. japonica OX=39947 GN=PLP2 PE=3 SV=1	PREDICTED: patatin-like protein 2 [Oryza sativa Japonica Group]
LOC_Os01g08530	0	18.672	2.63218	5.8194e-06	0.000176481	up	--	--	Cellular Component: cytoplasmic vesicle (GO:0016023);;	--	--	--	--	Glycine-rich cell wall structural protein 1 OS=Petunia hybrida OX=4102 GN=GRP-1 PE=1 SV=1	putative glycine-rich protein [Oryza sativa Japonica Group]
LOC_Os05g20020	0	79.4655	3.79535	2.08441e-11	1.74949e-09	up	--	--	Molecular Function: polygalacturonase activity (GO:0004650);; Cellular Component: extracellular region (GO:0005576);; Biological Process: carbohydrate metabolic process (GO:0005975);; Biological Process: cell wall organization (GO:0071555);;	--	--	--	Glycosyl hydrolases family 28;; Pectate lyase superfamily protein	Polygalacturonase At1g48100 OS=Arabidopsis thaliana OX=3702 GN=At1g48100 PE=2 SV=1	PREDICTED: polygalacturonase At1g48100 [Oryza sativa Japonica Group]
LOC_Os01g68470	86.4175	470.221	2.24857	1.25755e-12	1.27123e-10	up	--	--	--	--	--	--	C1 domain	--	hypothetical protein OsJ_04512 [Oryza sativa Japonica Group]
LOC_Os09g16780	1.36012	30.0875	2.46536	1.42577e-05	0.000389734	up	--	--	Cellular Component: mitochondrion (GO:0005739);;	--	--	--	Plant transposase (Ptta/En/Spm family)	--	hypothetical protein OsJ_28949 [Oryza sativa Japonica Group]
LOC_Os03g55800	63.708	268.377	1.55945	0.00185091	0.0223662	up	--	--	Biological Process: sulfur amino acid metabolic process (GO:0000096);; Biological Process: MAPK cascade (GO:0000165);; Molecular Function: monooxygenase activity (GO:0004497);; Molecular Function: iron ion binding (GO:0005506);; Cellular Component: mitochondrion (GO:0005739);; Biological Process: glycine catabolic process (GO:0006546);; Biological Process: tryptophan catabolic process (GO:0006569…	K01723|0.0|osa:4334233|AOS;EC:4.2.1.92|Os03g0767000; K01723 hydroperoxide dehydratase [EC:4.2.1.92]	--	--	Cytochrome P450	Allene oxide synthase 1, chloroplastic OS=Oryza sativa subsp. japonica OX=39947 GN=CYP74A1 PE=2 SV=1	PREDICTED: allene oxide synthase 1, chloroplastic [Oryza sativa Japonica Group]
LOC_Os02g46210	37.1303	215.221	2.1123	1.18104e-06	4.20904e-05	up	--	--	--	--	--	--	zinc-finger of the FCS-type, C2-C2	Protein MARD1 OS=Arabidopsis thaliana OX=3702 GN=MARD1 PE=2 SV=2	PREDICTED: uncharacterized protein LOC4330359 [Oryza sativa Japonica Group]
LOC_Os09g26420	13607.8	30351.4	1.12688	1.45031e-09	8.77996e-08	up	[D]	Cell cycle control, cell division, chromosome partitioning	Molecular Function: DNA binding (GO:0003677);; Molecular Function: DNA-binding transcription factor activity (GO:0003700);; Cellular Component: nucleus (GO:0005634);; Biological Process: regulation of transcription, DNA-templated (GO:0006355);; Biological Process: response to fungus (GO:0009620);;	--	--	--	AP2 domain	Ethylene-responsive transcription factor 1 OS=Oryza sativa subsp. japonica OX=39947 GN=EREBP1 PE=1 SV=1	PREDICTED: ethylene-responsive transcription factor 1-like [Oryza sativa Japonica Group]
MSTRG.17201	0	34.7432	3.22811	1.78277e-08	9.02502e-07	up	--	--	--	--	--	--	--	--	Os02g0216200 [Oryza sativa Japonica Group]
LOC_Os04g29680	0.718078	92.266	4.28212	4.03724e-16	6.52166e-14	up	[RTKL]	--	Molecular Function: protein serine/threonine kinase activity (GO:0004674);; Molecular Function: calcium ion binding (GO:0005509);; Molecular Function: ATP binding (GO:0005524);; Biological Process: protein phosphorylation (GO:0006468);; Molecular Function: polysaccharide binding (GO:0030247);;	--	--	--	Protein kinase domain;; Protein tyrosine kinase	Wall-associated receptor kinase 2 OS=Arabidopsis thaliana OX=3702 GN=WAK2 PE=1 SV=1	PREDICTED: putative wall-associated receptor kinase-like 16 [Oryza sativa Japonica Group]
LOC_Os03g08320	4.39037	48.9886	2.52194	8.35106e-07	3.06453e-05	up	--	--	--	K13464|1e-146|osa:4331833|JAZ;JAZ|Os03g0180900; K13464 jasmonate ZIM domain-containing protein	--	--	tify domain;; Divergent CCT motif	Protein TIFY 11c OS=Oryza sativa subsp. japonica OX=39947 GN=TIFY11C PE=1 SV=1	PREDICTED: protein TIFY 11c [Oryza sativa Japonica Group]
LOC_Os08g45030	153.963	738.552	1.7343	0.000406435	0.00673815	up	[V]	Defense mechanisms	Molecular Function: ATP binding (GO:0005524);; Cellular Component: plasma membrane (GO:0005886);; Biological Process: cell adhesion (GO:0007155);; Biological Process: metabolic process (GO:0008152);; Biological Process: regulation of cell size (GO:0008361);; Cellular Component: plasmodesma (GO:0009506);; Cellular Component: plastid (GO:0009536);; Biological Process: response to blue light (GO:000…	K05658|0.0|sbi:SORBI_07g023730|ABCB1, CD243;EC:3.6.3.44|hypothetical protein; K05658 ATP-binding cassette, subfamily B (MDR/TAP), member 1	[Q]	Secondary metabolites biosynthesis, transport and catabolism	ABC transporter transmembrane region;; ABC transporter;; RecF/RecN/SMC N terminal domain;; AAA ATPase domain;; Zeta toxin;; Domain of unknown function DUF87;; P-loop containing region of AAA domain;; AAA domain;; Predicted ATPase of the ABC class;; Adenylylsulphate kinase	ABC transporter B family member 1 OS=Arabidopsis thaliana OX=3702 GN=ABCB1 PE=1 SV=1	PREDICTED: ABC transporter B family member 1 [Oryza sativa Japonica Group]
LOC_Os07g07320	55.0244	135.569	1.18537	0.000264152	0.00477852	up	--	--	Molecular Function: glutathione transferase activity (GO:0004364);; Cellular Component: cytoplasm (GO:0005737);; Biological Process: metabolic process (GO:0008152);;	--	[O]	Posttranslational modification, protein turnover, chaperones	Glutathione S-transferase, N-terminal domain;; Glutathione S-transferase, N-terminal domain;; Glutathione S-transferase, N-terminal domain;; Glutathione S-transferase, C-terminal domain;; Glutathione S-transferase, C-terminal domain	Probable glutathione S-transferase GSTU6 OS=Oryza sativa subsp. japonica OX=39947 GN=GSTU6 PE=2 SV=2	PREDICTED: probable glutathione S-transferase GSTU6 [Oryza sativa Japonica Group]
LOC_Os02g02780	23.0831	78.5916	1.56488	2.16845e-05	0.000564887	up	[RTKL]	--	Molecular Function: protein serine/threonine kinase activity (GO:0004674);; Molecular Function: ATP binding (GO:0005524);; Biological Process: protein phosphorylation (GO:0006468);; Cellular Component: plastid (GO:0009536);; Molecular Function: amino acid binding (GO:0016597);;	--	[T]	Signal transduction mechanisms	Protein tyrosine kinase;; Protein kinase domain	Serine/threonine-protein kinase STY46 OS=Arabidopsis thaliana OX=3702 GN=STY46 PE=1 SV=1	PREDICTED: serine/threonine-protein kinase STY46 [Oryza sativa Japonica Group]
LOC_Os02g43280	257.587	555.355	1.03956	0.000219778	0.00409326	up	[C]	Energy production and conversion	Molecular Function: aldehyde dehydrogenase [NAD(P)+] activity (GO:0004030);; Biological Process: cellular aldehyde metabolic process (GO:0006081);; Biological Process: oxidation-reduction process (GO:0055114);;	K00128|0.0|osa:4330149|ALDH;EC:1.2.1.3|Os02g0647900; K00128 aldehyde dehydrogenase (NAD+) [EC:1.2.1.3]	[C]	Energy production and conversion	Aldehyde dehydrogenase family	Aldehyde dehydrogenase family 3 member F1 OS=Arabidopsis thaliana OX=3702 GN=ALDH3F1 PE=2 SV=2	PREDICTED: aldehyde dehydrogenase family 3 member F1 [Oryza sativa Japonica Group]
LOC_Os01g08500	216.092	576.319	1.29261	7.36349e-05	0.00164494	up	--	--	Cellular Component: mitochondrion (GO:0005739);; Cellular Component: ribosome (GO:0005840);; Biological Process: metabolic process (GO:0008152);; Molecular Function: hydrolase activity, acting on ester bonds (GO:0016788);;	--	--	--	Plant transposon protein;; DDE superfamily endonuclease	Protein ALP1-like OS=Arabidopsis thaliana OX=3702 GN=At3g55350 PE=2 SV=1	ribosomal protein -like [Oryza sativa Japonica Group]
LOC_Os04g54620	35.1661	137.48	1.65835	8.9428e-05	0.0019424	up	--	--	--	--	--	--	--	--	PREDICTED: uncharacterized protein LOC9267479 [Oryza sativa Japonica Group]
LOC_Os03g22040	6.18923	32.9414	1.69388	0.00141563	0.0182613	up	--	--	--	--	--	--	Weak chloroplast movement under blue light	WEB family protein At2g38370 OS=Arabidopsis thaliana OX=3702 GN=At2g38370 PE=2 SV=1	PREDICTED: WEB family protein At2g38370 [Oryza sativa Japonica Group]
LOC_Os04g34250	90.0647	282.606	1.55966	2.29567e-09	1.33932e-07	up	[RTKL]	--	Molecular Function: protein serine/threonine kinase activity (GO:0004674);; Molecular Function: ATP binding (GO:0005524);; Biological Process: protein phosphorylation (GO:0006468);; Cellular Component: cytoplasmic vesicle (GO:0016023);; Biological Process: recognition of pollen (GO:0048544);;	--	--	--	Protein kinase domain;; Protein tyrosine kinase;; D-mannose binding lectin;; S-locus glycoprotein domain;; PAN-like domain	G-type lectin S-receptor-like serine/threonine-protein kinase At2g19130 OS=Arabidopsis thaliana OX=3702 GN=At2g19130 PE=2 SV=1	PREDICTED: G-type lectin S-receptor-like serine/threonine-protein kinase At2g19130 [Oryza sativa Japonica Group]
LOC_Os12g41110	9.53826	97.8153	2.39479	3.70201e-06	0.000117246	up	[TZDR]	--	Molecular Function: calcium ion binding (GO:0005509);;	--	[T]	Signal transduction mechanisms	EF hand;; EF-hand domain pair;; EF-hand domain;; EF-hand domain pair;; EF hand;; EF-hand domain;; Cytoskeletal-regulatory complex EF hand;; Secreted protein acidic and rich in cysteine Ca binding region;; Caleosin related protein	Calmodulin-like protein 5 OS=Oryza sativa subsp. japonica OX=39947 GN=CML5 PE=2 SV=1	PREDICTED: calmodulin-like protein 5 [Oryza sativa Japonica Group]
LOC_Os10g34730	18.6876	78.7918	1.65995	0.000383886	0.006434	up	--	--	--	--	--	--	GRAM domain	Putative GEM-like protein 8 OS=Arabidopsis thaliana OX=3702 GN=At5g23370 PE=3 SV=1	PREDICTED: putative GEM-like protein 8 [Oryza sativa Japonica Group]
LOC_Os06g01350	135.217	324.584	1.12521	0.00191556	0.0229424	up	--	--	Biological Process: metabolic process (GO:0008152);; Cellular Component: plastid (GO:0009536);; Molecular Function: transferase activity, transferring acyl groups other than amino-acyl groups (GO:0016747);;	--	--	--	Transferase family	Uncharacterized acetyltransferase At3g50280 OS=Arabidopsis thaliana OX=3702 GN=At3g50280 PE=3 SV=1	PREDICTED: uncharacterized acetyltransferase At3g50280 [Oryza sativa Japonica Group]
LOC_Os03g49600	3227.82	6941.04	1.06474	9.10466e-07	3.32324e-05	up	[G]	Carbohydrate transport and metabolism	Molecular Function: beta-galactosidase activity (GO:0004565);; Molecular Function: beta-mannosidase activity (GO:0004567);; Cellular Component: extracellular region (GO:0005576);; Biological Process: carbohydrate metabolic process (GO:0005975);; Molecular Function: zinc ion binding (GO:0008270);; Cellular Component: cytoplasmic vesicle (GO:0016023);; Molecular Function: beta-D-fucosidase activity…	K05350|0.0|osa:4333841|bglB;EC:3.2.1.21|Os03g0703000; K05350 beta-glucosidase [EC:3.2.1.21]	[G]	Carbohydrate transport and metabolism	Glycosyl hydrolase family 1	Beta-glucosidase 7 OS=Oryza sativa subsp. japonica OX=39947 GN=BGLU7 PE=1 SV=1	PREDICTED: beta-glucosidase 7 [Oryza sativa Japonica Group]
LOC_Os01g47900	335.155	791.79	1.12697	0.000786884	0.0113942	up	--	--	Molecular Function: protein serine/threonine kinase activity (GO:0004674);; Molecular Function: protein tyrosine kinase activity (GO:0004713);; Molecular Function: ATP binding (GO:0005524);; Cellular Component: mitochondrion (GO:0005739);; Biological Process: protein phosphorylation (GO:0006468);; Cellular Component: cytoplasmic vesicle (GO:0016023);; Biological Process: recognition of pollen (GO…	--	--	--	Protein kinase domain;; Protein tyrosine kinase;; D-mannose binding lectin;; S-locus glycoprotein domain;; PAN-like domain	Putative receptor protein kinase ZmPK1 OS=Zea mays OX=4577 GN=PK1 PE=2 SV=2	PREDICTED: putative receptor protein kinase ZmPK1 [Oryza sativa Japonica Group]
LOC_Os12g07420	0	33.2515	3.45113	1.03629e-09	6.54474e-08	up	--	--	--	--	--	--	--	Protein Ycf2 OS=Oenothera glazioviana OX=482428 GN=ycf2-A PE=3 SV=1	hypothetical protein LOC_Os12g07420 [Oryza sativa Japonica Group]
LOC_Os01g73940	798.092	2770.02	1.719	2.01393e-13	2.20204e-11	up	--	--	--	--	--	--	--	--	unknown protein [Oryza sativa Japonica Group]
LOC_Os12g43820	23.5028	58.6828	1.15964	0.00218547	0.0253259	up	--	--	Cellular Component: cytoplasmic vesicle (GO:0016023);;	--	--	--	--	Early nodulin-20 OS=Medicago truncatula OX=3880 GN=ENOD20 PE=3 SV=1	PREDICTED: uncharacterized protein LOC107278623 [Oryza sativa Japonica Group]
LOC_Os04g52780	8.11388	302.107	3.87002	5.68558e-15	7.91206e-13	up	--	--	Molecular Function: transmembrane receptor protein serine/threonine kinase activity (GO:0004675);; Molecular Function: ATP binding (GO:0005524);; Cellular Component: plasma membrane (GO:0005886);; Biological Process: protein phosphorylation (GO:0006468);; Biological Process: receptor-mediated endocytosis (GO:0006898);; Biological Process: transmembrane receptor protein serine/threonine kinase sig…	K13420|0.0|osa:4337016|FLS2;EC:2.7.11.1|Os04g0618700; K13420 LRR receptor-like serine/threonine-protein kinase FLS2 [EC:2.7.11.1]	--	--	Leucine rich repeat;; Leucine Rich repeats (2 copies);; Protein kinase domain;; Protein tyrosine kinase;; Leucine Rich Repeat;; Leucine rich repeat N-terminal domain;; Leucine Rich repeat	LRR receptor-like serine/threonine-protein kinase FLS2 OS=Oryza sativa subsp. japonica OX=39947 GN=FLS2 PE=1 SV=1	PREDICTED: LRR receptor-like serine/threonine-protein kinase FLS2 [Oryza sativa Japonica Group]
LOC_Os07g03940	0.558664	34.6082	2.75855	1.58253e-06	5.45251e-05	up	--	--	Molecular Function: DNA binding (GO:0003677);; Cellular Component: mitochondrion (GO:0005739);; Biological Process: DNA recombination (GO:0006310);; Molecular Function: zinc ion binding (GO:0008270);; Biological Process: DNA integration (GO:0015074);;	--	[R]	General function prediction only	Reverse transcriptase (RNA-dependent DNA polymerase);; Integrase core domain;; gag-polypeptide of LTR copia-type;; GAG-pre-integrase domain;; Zinc knuckle	Retrovirus-related Pol polyprotein from transposon TNT 1-94 OS=Nicotiana tabacum OX=4097 PE=2 SV=1	retrotransposon protein, putative, Ty1-copia subclass [Oryza sativa Japonica Group]
LOC_Os01g62830	19.5695	160.459	2.6887	4.63549e-13	4.86969e-11	up	--	--	--	--	--	--	--	--	PREDICTED: uncharacterized protein LOC4327471 [Oryza sativa Japonica Group]
LOC_Os02g32009	19.4598	148.761	2.38587	1.1035e-07	4.95261e-06	up	--	--	Cellular Component: plastid (GO:0009536);;	--	--	--	--	--	Os02g0519800, partial [Oryza sativa Japonica Group]
LOC_Os01g09810	0	11.3294	1.84447	0.00133561	0.0174672	up	--	--	Cellular Component: membrane (GO:0016020);; Cellular Component: cytoplasmic vesicle (GO:0016023);;	--	--	--	Uncharacterized protein family, UPF0114	--	hypothetical protein [Oryza sativa Japonica Group]
LOC_Os12g25280	95.3509	237.679	1.16283	0.00187618	0.0225887	up	--	--	Cellular Component: mitochondrion (GO:0005739);;	--	--	--	--	--	hypothetical protein LOC_Os12g25280 [Oryza sativa Japonica Group]
LOC_Os01g51570	235.804	9992.61	4.25134	1.4021e-19	3.12999e-17	up	--	--	Biological Process: carbohydrate metabolic process (GO:0005975);; Biological Process: defense response (GO:0006952);; Cellular Component: membrane (GO:0016020);; Cellular Component: cytoplasmic vesicle (GO:0016023);; Molecular Function: glucan endo-1,3-beta-D-glucosidase activity (GO:0042973);;	--	--	--	Glycosyl hydrolases family 17	Glucan endo-1,3-beta-glucosidase GII OS=Hordeum vulgare OX=4513 PE=1 SV=1	beta-1,3-glucanase [Oryza sativa]
LOC_Os04g52164	359.772	920.565	1.2275	0.000296177	0.00525436	up	--	--	Molecular Function: protein serine/threonine kinase activity (GO:0004674);; Molecular Function: ATP binding (GO:0005524);; Biological Process: protein phosphorylation (GO:0006468);; Molecular Function: transferase activity, transferring acyl groups other than amino-acyl groups (GO:0016747);;	--	--	--	Transferase family	Protein ECERIFERUM 26-like OS=Arabidopsis thaliana OX=3702 GN=CER26L PE=2 SV=1	PREDICTED: protein ECERIFERUM 26-like [Oryza sativa Japonica Group]
LOC_Os03g04060	2165.52	5579.64	1.30857	1.83795e-08	9.2606e-07	up	[R]	General function prediction only	Biological Process: polysaccharide catabolic process (GO:0000272);; Molecular Function: chitinase activity (GO:0004568);; Biological Process: chitin catabolic process (GO:0006032);; Biological Process: cell wall macromolecule catabolic process (GO:0016998);;	--	[R]	General function prediction only	Chitinase class I	Chitinase 11 OS=Oryza sativa subsp. japonica OX=39947 GN=Cht11 PE=2 SV=1	PREDICTED: chitinase 11 [Oryza sativa Japonica Group]
LOC_Os06g43160	976.924	3113.37	1.58585	7.83755e-10	5.05916e-08	up	--	--	Cellular Component: endosome (GO:0005768);; Cellular Component: trans-Golgi network (GO:0005802);; Biological Process: metabolic process (GO:0008152);; Molecular Function: transferase activity (GO:0016740);;	--	[GMW]	--	Exostosin family	Probable glycosyltransferase At5g03795 OS=Arabidopsis thaliana OX=3702 GN=At5g03795 PE=3 SV=2	pectin-glucuronyltransferase-like [Oryza sativa Japonica Group]
LOC_Os08g38890	57.4309	141.842	1.12802	0.00457249	0.0450191	up	--	--	Cellular Component: plastid (GO:0009536);;	--	--	--	--	WPP domain-interacting protein 1 OS=Arabidopsis thaliana OX=3702 GN=WIP1 PE=1 SV=1	PREDICTED: WPP domain-interacting protein 3 isoform X1 [Oryza sativa Japonica Group]
LOC_Os04g11390	4452.59	10577.5	1.16021	9.94039e-05	0.00211339	up	--	--	Cellular Component: cytoplasmic vesicle (GO:0016023);;	--	--	--	--	--	OSJNBa0059D20.11 [Oryza sativa Japonica Group]
MSTRG.2079	9.47252	67.3337	1.7727	0.00150131	0.019128	up	--	--	Cellular Component: extracellular region (GO:0005576);; Cellular Component: cell wall (GO:0005618);; Biological Process: lipid catabolic process (GO:0016042);; Molecular Function: hydrolase activity, acting on ester bonds (GO:0016788);;	K21026|1e-123|zma:100285541|AAE;EC:3.1.1.80|alpha-L-fucosidase 2	--	--	GDSL-like Lipase/Acylhydrolase	GDSL esterase/lipase At1g28600 OS=Arabidopsis thaliana OX=3702 GN=At1g28600 PE=2 SV=1	PREDICTED: GDSL esterase/lipase At1g28600 [Oryza sativa Japonica Group]
LOC_Os10g13914	961.271	2253.2	1.1431	0.000117258	0.00244448	up	--	--	Cellular Component: cytoplasmic vesicle (GO:0016023);;	--	--	--	Pollen proteins Ole e I like	--	PREDICTED: uncharacterized protein LOC4348273 [Oryza sativa Japonica Group]
LOC_Os12g07180	0.558664	55.0915	3.64354	2.6371e-11	2.18485e-09	up	--	--	Cellular Component: mitochondrion (GO:0005739);;	--	--	--	No apical meristem-associated C-terminal domain	Glutathione S-transferase T3 OS=Arabidopsis thaliana OX=3702 GN=GSTT3 PE=2 SV=1	PREDICTED: disheveled-associated activator of morphogenesis 1 [Oryza sativa Japonica Group]
LOC_Os11g19840	16.4851	65.4601	1.62834	0.000271845	0.00488309	up	[QR]	--	Molecular Function: O-methyltransferase activity (GO:0008171);; Biological Process: methylation (GO:0032259);; Molecular Function: protein dimerization activity (GO:0046983);;	--	[R]	General function prediction only	O-methyltransferase;; Dimerisation domain	Flavonoid O-methyltransferase-like protein Os11g0303600 OS=Oryza sativa subsp. japonica OX=39947 GN=Os11g0303600 PE=2 SV=1	RecName: Full=Flavonoid O-methyltransferase-like protein Os11g0303600
LOC_Os02g13210	227.643	2289.04	2.90983	4.02967e-14	4.86984e-12	up	--	--	Cellular Component: cytoplasmic vesicle (GO:0016023);;	--	--	--	Plant transposase (Ptta/En/Spm family)	--	hypothetical protein OsJ_01859 [Oryza sativa Japonica Group]
LOC_Os12g38600	16.5099	55.6282	1.48818	0.000296517	0.0052575	up	--	--	Molecular Function: DNA binding (GO:0003677);; Molecular Function: protein dimerization activity (GO:0046983);;	--	[L]	Replication, recombination and repair	hAT family C-terminal dimerisation region;; BED zinc finger	Putative AC transposase OS=Zea mays OX=4577 PE=2 SV=2	hAT family dimerisation domain containing protein [Oryza sativa Japonica Group]
LOC_Os03g45920	8.42827	86.5824	1.99199	0.000435173	0.00712274	up	[Z]	Cytoskeleton	Molecular Function: GTPase activity (GO:0003924);; Molecular Function: structural constituent of cytoskeleton (GO:0005200);; Molecular Function: GTP binding (GO:0005525);; Cellular Component: cytoplasm (GO:0005737);; Cellular Component: microtubule (GO:0005874);; Biological Process: microtubule-based process (GO:0007017);; Biological Process: metabolic process (GO:0008152);; Biological Process: p…	K07375|0.0|osa:4333632|TUBB;TUBB|Os03g0661300; K07375 tubulin beta	[Z]	Cytoskeleton	Tubulin/FtsZ family, GTPase domain;; Tubulin C-terminal domain	Tubulin beta-8 chain OS=Oryza sativa subsp. japonica OX=39947 GN=TUBB8 PE=2 SV=1	PREDICTED: tubulin beta-8 chain [Oryza sativa Japonica Group]
LOC_Os02g45460	401.81	873.04	1.05244	0.000150795	0.00301271	up	--	--	Cellular Component: chloroplast (GO:0009507);;	--	--	--	--	--	PREDICTED: uncharacterized protein LOC4330307 [Oryza sativa Japonica Group]
LOC_Os11g05370	2664.76	5804.97	1.06372	4.43867e-05	0.00106402	up	[J]	Translation, ribosomal structure and biogenesis	Molecular Function: structural constituent of ribosome (GO:0003735);; Cellular Component: mitochondrion (GO:0005739);; Biological Process: translation (GO:0006412);; Cellular Component: large ribosomal subunit (GO:0015934);;	K02898|2e-87|osa:4351513|RP-L26e, RPL26;RP-L26e, RPL26|Os12g0150100; K02898 large subunit ribosomal protein L26e	[J]	Translation, ribosomal structure and biogenesis	Ribosomal proteins L26 eukaryotic, L24P archaeal;; KOW motif	60S ribosomal protein L26-1 OS=Arabidopsis thaliana OX=3702 GN=RPL26A PE=2 SV=2	ribosomal protein L24, putative [Oryza sativa Japonica Group]
LOC_Os06g48030	26.3568	92.089	1.50735	0.000440907	0.00719828	up	--	--	Molecular Function: peroxidase activity (GO:0004601);; Cellular Component: extracellular region (GO:0005576);; Cellular Component: mitochondrion (GO:0005739);; Biological Process: response to oxidative stress (GO:0006979);; Molecular Function: heme binding (GO:0020037);; Molecular Function: metal ion binding (GO:0046872);; Biological Process: oxidation-reduction process (GO:0055114);;	K00430|0.0|osa:4341935|E1.11.1.7;EC:1.11.1.7|Os06g0695500	--	--	Peroxidase	Peroxidase 16 OS=Arabidopsis thaliana OX=3702 GN=PER16 PE=1 SV=2	PREDICTED: peroxidase 16 [Oryza sativa Japonica Group]
LOC_Os09g16280	64.7154	222.27	1.48157	0.000608799	0.00931927	up	[S]	Function unknown	Cellular Component: cytoplasmic vesicle (GO:0016023);;	--	--	--	--	Formin-like protein 3 OS=Oryza sativa subsp. japonica OX=39947 GN=FH3 PE=2 SV=2	PREDICTED: cytokinesis protein sepA [Oryza sativa Japonica Group]
LOC_Os01g70930	425.825	1312.4	1.45676	3.65416e-05	0.000902895	up	[R]	General function prediction only	Molecular Function: oxidoreductase activity, acting on paired donors, with incorporation or reduction of molecular oxygen, 2-oxoglutarate as one donor, and incorporation of one atom each of oxygen into both donors (GO:0016706);; Molecular Function: metal ion binding (GO:0046872);; Biological Process: oxidation-reduction process (GO:0055114);;	--	[QR]	--	non-haem dioxygenase in morphine synthesis N-terminal;; 2OG-Fe(II) oxygenase superfamily	Protein SRG1 OS=Arabidopsis thaliana OX=3702 GN=SRG1 PE=2 SV=1	PREDICTED: protein SRG1 [Oryza sativa Japonica Group]
LOC_Os04g52810	4.96875	38.8446	1.66759	0.00362054	0.037339	up	[D]	Cell cycle control, cell division, chromosome partitioning	Molecular Function: DNA binding (GO:0003677);; Cellular Component: nucleus (GO:0005634);; Biological Process: regulation of transcription, DNA-templated (GO:0006355);;	--	--	--	No apical meristem (NAM) protein	NAC domain-containing protein 21/22 OS=Arabidopsis thaliana OX=3702 GN=NAC021 PE=1 SV=2	OSJNBa0058K23.9 [Oryza sativa Japonica Group]
LOC_Os04g49180	28.1719	221.409	1.91834	0.000521546	0.00821039	up	--	--	--	--	--	--	--	Glycine-rich cell wall structural protein (Fragment) OS=Solanum lycopersicum OX=4081 PE=2 SV=1	Os11g0167400 [Oryza sativa Japonica Group]
LOC_Os05g28520	313.026	1064.78	1.39132	0.00339092	0.0354832	up	--	--	Molecular Function: protein kinase activity (GO:0004672);; Molecular Function: ATP binding (GO:0005524);; Biological Process: protein phosphorylation (GO:0006468);; Cellular Component: membrane (GO:0016020);; Cellular Component: cytoplasmic vesicle (GO:0016023);;	--	[T]	Signal transduction mechanisms	Protein tyrosine kinase;; Protein kinase domain	Probable inactive receptor-like protein kinase At3g56050 OS=Arabidopsis thaliana OX=3702 GN=At3g56050 PE=2 SV=1	PREDICTED: probable inactive receptor-like protein kinase At3g56050 [Oryza sativa Japonica Group]
LOC_Os04g52250	0.898694	12.9831	1.69731	0.00353865	0.0367302	up	--	--	Cellular Component: cytoplasmic vesicle (GO:0016023);;	--	--	--	Hydrophobic seed protein;; Protease inhibitor/seed storage/LTP family	36.4 kDa proline-rich protein OS=Solanum lycopersicum OX=4081 GN=TPRP-F1 PE=2 SV=1	PREDICTED: pEARLI1-like lipid transfer protein 3 [Oryza sativa Japonica Group]
MSTRG.16890	0	142.115	5.36205	1.00191e-25	3.50079e-23	up	--	--	Molecular Function: phosphoprotein phosphatase activity (GO:0004721);;	--	--	--	--	Formin-like protein 7 OS=Oryza sativa subsp. japonica OX=39947 GN=FH7 PE=3 SV=2	hypothetical protein [Oryza sativa Japonica Group]
LOC_Os05g42060	138.911	435.881	1.48671	1.75827e-05	0.00046828	up	--	--	Biological Process: metabolic process (GO:0008152);; Molecular Function: transferase activity, transferring hexosyl groups (GO:0016758);;	--	[GC]	--	UDP-glucoronosyl and UDP-glucosyl transferase	UDP-glucosyl transferase 73B2 OS=Arabidopsis thaliana OX=3702 GN=UGT73B2 PE=1 SV=1	PREDICTED: scopoletin glucosyltransferase [Oryza sativa Japonica Group]
LOC_Os01g62140	10.1072	351.378	4.31935	6.01858e-26	2.12608e-23	up	--	--	Cellular Component: mitochondrion (GO:0005739);; Cellular Component: plastid (GO:0009536);;	--	--	--	--	--	hypothetical protein LOC_Os03g04700 [Oryza sativa Japonica Group]
LOC_Os03g21140	139.965	637.738	1.97885	5.98297e-09	3.28767e-07	up	--	--	Molecular Function: nucleotide binding (GO:0000166);; Molecular Function: DNA binding (GO:0003677);; Molecular Function: RNA binding (GO:0003723);; Molecular Function: metal ion binding (GO:0046872);;	--	--	--	Zinc finger C-x8-C-x5-C-x3-H type (and similar);; RNA recognition motif. (a.k.a. RRM, RBD, or RNP domain)	Zinc finger CCCH domain-containing protein 22 OS=Oryza sativa subsp. japonica OX=39947 GN=Os03g0328900 PE=2 SV=2	PREDICTED: zinc finger CCCH domain-containing protein 22 isoform X1 [Oryza sativa Japonica Group]
LOC_Os04g54550	6.04954	28.5176	1.55539	0.0031854	0.0337724	up	--	--	Biological Process: metabolic process (GO:0008152);; Molecular Function: transferase activity, transferring acyl groups other than amino-acyl groups (GO:0016747);;	--	--	--	Transferase family	Phenolic glucoside malonyltransferase 1 OS=Arabidopsis thaliana OX=3702 GN=PMAT1 PE=1 SV=1	hypothetical protein OsI_17599 [Oryza sativa Indica Group]
MSTRG.27581	1.43616	457.266	6.18952	1.02837e-41	6.48197e-39	up	--	--	--	--	--	--	--	--	Os09g0317500 [Oryza sativa Japonica Group]
LOC_Os11g35540	3.13631	55.7175	2.15517	0.000189564	0.0036186	up	--	--	Cellular Component: mitochondrion (GO:0005739);;	--	--	--	--	--	expressed protein [Oryza sativa Japonica Group]
LOC_Os05g24520	16.2979	456.214	4.23312	9.74889e-30	4.06997e-27	up	[L]	Replication, recombination and repair	Molecular Function: nucleic acid binding (GO:0003676);; Molecular Function: RNA-directed DNA polymerase activity (GO:0003964);; Molecular Function: RNA-DNA hybrid ribonuclease activity (GO:0004523);; Biological Process: RNA-dependent DNA biosynthetic process (GO:0006278);; Cellular Component: plastid (GO:0009536);; Biological Process: DNA integration (GO:0015074);; Biological Process: RNA phospho…	--	[R]	General function prediction only	Terpene synthase family, metal binding domain;; Reverse transcriptase (RNA-dependent DNA polymerase)	(+)-delta-cadinene synthase isozyme A OS=Gossypium arboreum OX=29729 GN=CAD1-A PE=2 SV=1	retrotransposon protein, putative, unclassified [Oryza sativa Japonica Group]
MSTRG.26266	0	14.033	2.03587	0.000436885	0.0071435	up	--	--	Biological Process: defense response (GO:0006952);;	--	[TZ]	--	--	BTB/POZ domain and ankyrin repeat-containing protein NH5.2 OS=Oryza sativa subsp. japonica OX=39947 GN=NH5.2 PE=1 SV=1	hypothetical protein [Oryza sativa Japonica Group]
LOC_Os01g02130	285.499	2363.03	2.66696	4.12014e-12	3.81997e-10	up	--	--	Cellular Component: cytoplasmic vesicle (GO:0016023);;	--	--	--	--	--	PREDICTED: uncharacterized protein LOC4326146 [Oryza sativa Japonica Group]
LOC_Os06g13720	6.33183	32.9393	1.74404	0.000665555	0.0100351	up	[C]	Energy production and conversion	Molecular Function: pyruvate dehydrogenase (acetyl-transferring) activity (GO:0004739);; Cellular Component: mitochondrial matrix (GO:0005759);; Biological Process: glycolytic process (GO:0006096);; Cellular Component: plastid (GO:0009536);; Biological Process: oxidation-reduction process (GO:0055114);;	K00161|0.0|osa:4340640|PDHA, pdhA;EC:1.2.4.1|Os06g0246500; K00161 pyruvate dehydrogenase E1 component subunit alpha [EC:1.2.4.1]	[C]	Energy production and conversion	Dehydrogenase E1 component;; Thiamine pyrophosphate enzyme, C-terminal TPP binding domain	Pyruvate dehydrogenase E1 component subunit alpha-2, mitochondrial OS=Oryza sativa subsp. japonica OX=39947 GN=Os06g0246500 PE=2 SV=1	PREDICTED: pyruvate dehydrogenase E1 component subunit alpha-2, mitochondrial [Oryza sativa Japonica Group]
LOC_Os01g64310	19.1425	251.317	2.81946	9.65613e-09	5.07199e-07	up	--	--	Molecular Function: DNA binding (GO:0003677);; Cellular Component: nucleus (GO:0005634);; Biological Process: regulation of transcription, DNA-templated (GO:0006355);;	--	--	--	No apical meristem (NAM) protein	NAC domain-containing protein 90 OS=Arabidopsis thaliana OX=3702 GN=NAC090 PE=1 SV=1	PREDICTED: NAC domain-containing protein 90 isoform X2 [Oryza sativa Japonica Group]
LOC_Os03g60340	52.3291	141.211	1.21751	0.00329117	0.0346311	up	--	--	Cellular Component: cytoplasmic vesicle (GO:0016023);;	--	--	--	GDSL/SGNH-like Acyl-Esterase family found in Pmr5 and Cas1p;; PMR5 N terminal Domain	Protein trichome birefringence-like 33 OS=Arabidopsis thaliana OX=3702 GN=TBL33 PE=2 SV=1	PREDICTED: protein trichome birefringence-like 33 [Oryza sativa Japonica Group]
LOC_Os10g27430	22.1223	182.568	2.48028	3.91958e-08	1.88339e-06	up	--	--	Cellular Component: cytoplasmic vesicle (GO:0016023);;	--	[A]	RNA processing and modification	--	Acyl transferase 8 OS=Oryza sativa subsp. japonica OX=39947 GN=AT8 PE=3 SV=1	expressed protein [Oryza sativa Japonica Group]
LOC_Os05g45160	0	606.285	7.32762	1.20359e-57	1.54763e-54	up	[L]	Replication, recombination and repair	Molecular Function: nucleic acid binding (GO:0003676);; Molecular Function: aspartic-type endopeptidase activity (GO:0004190);; Biological Process: proteolysis (GO:0006508);; Biological Process: DNA integration (GO:0015074);; Cellular Component: membrane (GO:0016020);; Molecular Function: transferase activity, transferring phosphorus-containing groups (GO:0016772);;	--	[R]	General function prediction only	Reverse transcriptase (RNA-dependent DNA polymerase);; Retrotransposon gag protein;; Retroviral aspartyl protease;; gag-polyprotein putative aspartyl protease;; Aspartyl protease	RNA-directed DNA polymerase homolog OS=Oenothera berteroana OX=3950 PE=4 SV=1	putative polyprotein [Oryza sativa Japonica Group]
LOC_Os08g40990	6.07518	117.928	2.80438	2.39323e-07	9.99125e-06	up	--	--	Molecular Function: protein kinase activity (GO:0004672);; Molecular Function: ATP binding (GO:0005524);; Biological Process: protein phosphorylation (GO:0006468);; Cellular Component: integral component of membrane (GO:0016021);; Cellular Component: cytoplasmic vesicle (GO:0016023);;	--	--	--	Protein kinase domain;; Protein tyrosine kinase;; Leucine rich repeat N-terminal domain;; Leucine Rich repeats (2 copies);; Leucine rich repeat	Pollen receptor-like kinase 4 OS=Arabidopsis thaliana OX=3702 GN=PRK4 PE=1 SV=1	PREDICTED: pollen receptor-like kinase 5 [Oryza sativa Japonica Group]
LOC_Os07g37320	1794.59	9562.91	2.0628	4.74732e-07	1.85698e-05	up	[GEPR]	--	Molecular Function: carbohydrate:proton symporter activity (GO:0005351);; Biological Process: carbohydrate transport (GO:0008643);; Cellular Component: integral component of membrane (GO:0016021);; Biological Process: transmembrane transport (GO:0055085);;	--	[R]	General function prediction only	Sugar (and other) transporter;; Major Facilitator Superfamily	Sugar transport protein MST6 OS=Oryza sativa subsp. japonica OX=39947 GN=MST6 PE=1 SV=1	PREDICTED: sugar carrier protein C [Oryza sativa Japonica Group]
LOC_Os11g10560	17.8642	69.9761	1.65723	9.58389e-05	0.00205389	up	--	--	--	K01115|7e-12|vcn:VOLCADRAFT_99471|PLD1_2;EC:3.1.4.4|hypothetical protein; K01115 phospholipase D [EC:3.1.4.4]	--	--	--	Sulfated surface glycoprotein 185 OS=Volvox carteri OX=3067 PE=1 SV=1	hypothetical protein LOC_Os11g10560 [Oryza sativa Japonica Group]
LOC_Os02g42880	1.23872	72.5535	3.90014	3.09053e-14	3.79191e-12	up	--	--	--	--	--	--	Remorin, C-terminal region;; Remorin, N-terminal region	Uncharacterized protein At3g61260 OS=Arabidopsis thaliana OX=3702 GN=At3g61260 PE=1 SV=1	PREDICTED: remorin [Oryza sativa Japonica Group]
LOC_Os10g25850	1.85809	16.8808	1.67435	0.0037324	0.0383084	up	[K]	Transcription	Molecular Function: DNA-binding transcription factor activity (GO:0003700);; Biological Process: regulation of transcription, DNA-templated (GO:0006355);;	--	[K]	Transcription	CCAAT-binding transcription factor (CBF-B/NF-YA) subunit B	Nuclear transcription factor Y subunit A-3 OS=Arabidopsis thaliana OX=3702 GN=NFYA3 PE=2 SV=2	PREDICTED: nuclear transcription factor Y subunit A-3 [Oryza sativa Japonica Group]
LOC_Os11g13390	48.2174	573.565	3.09245	5.49638e-15	7.68203e-13	up	--	--	--	--	--	--	--	--	hypothetical protein LOC_Os11g13390 [Oryza sativa Japonica Group]
LOC_Os01g11220	9.44398	33.9286	1.46967	0.00167971	0.0207917	up	--	--	Cellular Component: mitochondrion (GO:0005739);;	--	--	--	Protein of unknown function (DUF616)	--	hypothetical protein [Oryza sativa Japonica Group]
MSTRG.22248	412.81	1226.44	1.47546	1.16672e-07	5.20908e-06	up	--	--	--	K10881|4e-06|osa:4327264|SHFM1, DSS1;SHFM1, DSS1|Os01g0316800; K10881 26 proteasome complex subunit DSS1	--	--	--	--	Os06g0573132 [Oryza sativa Japonica Group]
LOC_Os01g17150	2432.89	5898.3	1.22444	1.43914e-07	6.29422e-06	up	--	--	Cellular Component: ribosome (GO:0005840);; Cellular Component: chloroplast thylakoid membrane (GO:0009535);; Cellular Component: chloroplast envelope (GO:0009941);; Biological Process: plastid translation (GO:0032544);;	--	--	--	--	50S ribosomal protein 5, chloroplastic OS=Arabidopsis thaliana OX=3702 GN=PSRP5 PE=1 SV=1	PREDICTED: 50S ribosomal protein 5, chloroplastic [Oryza sativa Japonica Group]
LOC_Os07g45100	11.4585	53.1067	1.73227	0.000248954	0.00453164	up	--	--	Cellular Component: mitochondrion (GO:0005739);;	--	--	--	--	Formin-like protein 14 OS=Arabidopsis thaliana OX=3702 GN=FH14 PE=3 SV=3	PREDICTED: uncharacterized protein LOC4344096 [Oryza sativa Japonica Group]
LOC_Os06g50000	2750.85	5923.7	1.06294	2.68661e-06	8.76791e-05	up	--	--	Cellular Component: mitochondrial inner membrane (GO:0005743);; Cellular Component: vacuolar membrane (GO:0005774);; Biological Process: carbohydrate metabolic process (GO:0005975);; Biological Process: ubiquitin-dependent protein catabolic process (GO:0006511);; Molecular Function: NADH dehydrogenase (ubiquinone) activity (GO:0008137);; Biological Process: photorespiration (GO:0009853);; Cellula…	K03965|1e-82|osa:4342058|NDUFB9;NDUFB9|Os06g0714100; K03965 NADH dehydrogenase (ubiquinone) 1 beta subcomplex 9 [EC:1.6.5.3 1.6.99.3]	[C]	Energy production and conversion	Complex 1 protein (LYR family)	NADH dehydrogenase [ubiquinone] 1 beta subcomplex subunit 9 OS=Arabidopsis thaliana OX=3702 GN=CIB22 PE=1 SV=1	PREDICTED: NADH dehydrogenase [ubiquinone] 1 beta subcomplex subunit 9 [Oryza sativa Japonica Group]
LOC_Os08g38800	178.595	2828.54	3.84494	1.36332e-72	2.73907e-69	up	--	--	Cellular Component: mitochondrion (GO:0005739);;	--	[L]	Replication, recombination and repair	DDE superfamily endonuclease;; Myb/SANT-like DNA-binding domain	Protein ALP1-like OS=Arabidopsis thaliana OX=3702 GN=At3g55350 PE=2 SV=1	hypothetical protein OsJ_27804 [Oryza sativa Japonica Group]
LOC_Os02g12050	8.62718	41.5379	1.82891	5.59641e-05	0.00129929	up	--	--	Cellular Component: cytoplasmic vesicle (GO:0016023);;	--	--	--	--	--	hypothetical protein [Oryza sativa Japonica Group]
LOC_Os03g15460	188.889	776.519	1.87278	3.73915e-09	2.13118e-07	up	--	--	Molecular Function: phospholipase A2 activity (GO:0004623);; Molecular Function: calcium ion binding (GO:0005509);; Cellular Component: extracellular region (GO:0005576);; Cellular Component: mitochondrion (GO:0005739);; Biological Process: phospholipid metabolic process (GO:0006644);; Molecular Function: lipid binding (GO:0008289);; Cellular Component: cytoplasmic vesicle (GO:0016023);; Biologic…	--	--	--	--	Probable phospholipase A2 homolog 2 OS=Oryza sativa subsp. japonica OX=39947 GN=PLA2-II PE=1 SV=1	expressed protein [Oryza sativa Japonica Group]
LOC_Os12g16870	5.78922	212.13	4.12635	5.25899e-20	1.21623e-17	up	--	--	Molecular Function: DNA binding (GO:0003677);; Molecular Function: serine-type endopeptidase activity (GO:0004252);; Biological Process: DNA recombination (GO:0006310);; Biological Process: proteolysis (GO:0006508);; Cellular Component: plastid (GO:0009536);;	--	--	--	--	--	hypothetical protein LOC_Os12g16870 [Oryza sativa Japonica Group]
LOC_Os10g34040	7.26854	42.6183	1.72226	0.00147094	0.0188536	up	--	--	Cellular Component: caveola (GO:0005901);;	--	[UZ]	--	SPFH domain / Band 7 family	Flotillin-like protein 1 OS=Oryza sativa subsp. japonica OX=39947 GN=FLOT1 PE=3 SV=1	PREDICTED: flotillin-like protein 1 [Oryza sativa Japonica Group]
LOC_Os04g50890	92.7148	378.128	1.91746	4.79558e-13	5.02145e-11	up	--	--	Cellular Component: plasma membrane (GO:0005886);; Biological Process: protein transport (GO:0015031);; Cellular Component: integral component of membrane (GO:0016021);; Cellular Component: transport vesicle membrane (GO:0030658);;	--	[U]	Intracellular trafficking, secretion, and vesicular transport	SCAMP family	Secretory carrier-associated membrane protein 6 OS=Oryza sativa subsp. japonica OX=39947 GN=SCAMP6 PE=2 SV=1	PREDICTED: secretory carrier-associated membrane protein 6 [Oryza sativa Japonica Group]
LOC_Os05g05020	23.4436	62.1008	1.22746	0.00157282	0.0197887	up	--	--	Cellular Component: mitochondrion (GO:0005739);;	--	--	--	--	--	PREDICTED: uncharacterized protein LOC4337766 [Oryza sativa Japonica Group]
LOC_Os09g34920	3.37614	36.394	1.94053	0.000675175	0.0101548	up	[G]	Carbohydrate transport and metabolism	Molecular Function: alpha-L-fucosidase activity (GO:0004560);; Biological Process: carbohydrate metabolic process (GO:0005975);; Cellular Component: cytoplasmic vesicle (GO:0016023);;	K01206|0.0|osa:4347611|FUCA;EC:3.2.1.51|Os09g0520800	[G]	Carbohydrate transport and metabolism	Alpha-L-fucosidase	Putative alpha-L-fucosidase 1 OS=Oryza sativa subsp. japonica OX=39947 GN=Os04g0560400 PE=3 SV=2	PREDICTED: putative alpha-L-fucosidase 1 [Oryza sativa Japonica Group]
LOC_Os10g06690	5.56839	69.5887	2.79416	7.16674e-09	3.86547e-07	up	[M]	Cell wall/membrane/envelope biogenesis	--	--	[AR]	--	--	Formin-like protein 5 OS=Oryza sativa subsp. japonica OX=39947 GN=FH5 PE=2 SV=2	PREDICTED: uncharacterized protein LOC107277891 [Oryza sativa Japonica Group]
MSTRG.2250	194.728	563.425	1.29986	0.00180776	0.0219316	up	--	--	Molecular Function: transmembrane receptor protein serine/threonine kinase activity (GO:0004675);; Molecular Function: ATP binding (GO:0005524);; Cellular Component: plasma membrane (GO:0005886);; Biological Process: protein phosphorylation (GO:0006468);; Biological Process: cell surface receptor signaling pathway (GO:0007166);; Cellular Component: integral component of membrane (GO:0016021);; Mo…	--	--	--	--	Proline-rich receptor-like protein kinase PERK9 OS=Arabidopsis thaliana OX=3702 GN=PERK9 PE=1 SV=1	hypothetical protein EXIGLDRAFT_654689 [Exidia glandulosa HHB12029]
LOC_Os10g40220	41.6779	103.726	1.19347	0.000448414	0.00727649	up	--	--	Molecular Function: DNA binding (GO:0003677);; Cellular Component: nucleus (GO:0005634);; Cellular Component: mitochondrion (GO:0005739);; Biological Process: regulation of transcription, DNA-templated (GO:0006355);;	--	--	--	Protein of unknown function (DUF3615)	Vegetative cell wall protein gp1 OS=Chlamydomonas reinhardtii OX=3055 GN=GP1 PE=1 SV=1	expressed protein [Oryza sativa Japonica Group]
LOC_Os01g42790	2033.17	14578.8	2.38926	1.85612e-08	9.32296e-07	up	--	--	Molecular Function: cysteine-type endopeptidase activity (GO:0004197);; Biological Process: proteolysis (GO:0006508);; Cellular Component: cytoplasmic vesicle (GO:0016023);;	--	[O]	Posttranslational modification, protein turnover, chaperones	Papain family cysteine protease;; Cathepsin propeptide inhibitor domain (I29)	Senescence-specific cysteine protease SAG39 OS=Oryza sativa subsp. japonica OX=39947 GN=SAG39 PE=2 SV=2	cysteine proteinase-like [Oryza sativa Japonica Group]
LOC_Os02g16690	0	29.8044	3.29851	6.8077e-09	3.69663e-07	up	--	--	Cellular Component: intracellular membrane-bounded organelle (GO:0043231);; Cellular Component: cytoplasmic part (GO:0044444);;	--	--	--	--	--	PREDICTED: uncharacterized protein LOC107278773 [Oryza sativa Japonica Group]
LOC_Os03g02460	7.73583	187.708	3.1366	3.32553e-09	1.90557e-07	up	[IQR]	--	Molecular Function: oxidoreductase activity (GO:0016491);; Biological Process: oxidation-reduction process (GO:0055114);;	--	[Q]	Secondary metabolites biosynthesis, transport and catabolism	short chain dehydrogenase;; Enoyl-(Acyl carrier protein) reductase;; KR domain	Short-chain dehydrogenase TIC 32, chloroplastic OS=Arabidopsis thaliana OX=3702 GN=TIC32 PE=2 SV=1	PREDICTED: short-chain dehydrogenase TIC 32, chloroplastic [Oryza sativa Japonica Group]
LOC_Os02g31910	79.7276	739.045	2.58181	1.84656e-08	9.28942e-07	up	[P]	Inorganic ion transport and metabolism	Molecular Function: potassium ion transmembrane transporter activity (GO:0015079);; Cellular Component: integral component of membrane (GO:0016021);; Biological Process: potassium ion transmembrane transport (GO:0071805);;	--	--	--	K+ potassium transporter	Potassium transporter 19 OS=Oryza sativa subsp. japonica OX=39947 GN=HAK19 PE=2 SV=1	PREDICTED: potassium transporter 19 [Oryza sativa Japonica Group]
LOC_Os11g29210	54.3983	184.418	1.46984	0.000601327	0.00923567	up	--	--	--	--	[K]	Transcription	Cleavage site for pathogenic type III effector avirulence factor Avr	RPM1-interacting protein 4 OS=Arabidopsis thaliana OX=3702 GN=RIN4 PE=1 SV=1	PREDICTED: uncharacterized protein LOC4350518 [Oryza sativa Japonica Group]
LOC_Os03g29930	579.072	2698.7	1.96631	1.08515e-07	4.87877e-06	up	--	--	--	--	[A]	RNA processing and modification	--	Serine/arginine-rich splicing factor SR45 OS=Arabidopsis thaliana OX=3702 GN=SR45 PE=1 SV=1	PREDICTED: uncharacterized protein LOC4333102 [Oryza sativa Japonica Group]
LOC_Os08g06060	100.677	244.374	1.18697	0.000101057	0.00214429	up	[RTKL]	--	Biological Process: MAPK cascade (GO:0000165);; Molecular Function: MAP kinase activity (GO:0004707);; Molecular Function: ATP binding (GO:0005524);; Biological Process: protein phosphorylation (GO:0006468);;	K20600|0.0|osa:4344698|MPK4;EC:2.7.11.24|Os08g0157000; K04371 extracellular signal-regulated kinase 1/2 [EC:2.7.11.24]	[T]	Signal transduction mechanisms	Protein kinase domain;; Protein tyrosine kinase	Mitogen-activated protein kinase 2 OS=Oryza sativa subsp. japonica OX=39947 GN=MPK2 PE=2 SV=1	PREDICTED: mitogen-activated protein kinase 2 [Oryza sativa Japonica Group]
LOC_Os01g45470	7901.88	20078.3	1.26465	4.7299e-06	0.000145919	up	--	--	--	--	--	--	--	--	unknown protein [Oryza sativa Japonica Group]
LOC_Os02g16909	8.46777	71.2993	2.41888	2.31132e-07	9.72508e-06	up	--	--	Cellular Component: microtubule associated complex (GO:0005875);; Biological Process: microtubule-based process (GO:0007017);; Cellular Component: motile cilium (GO:0031514);;	--	[Z]	Cytoskeleton	Dynein light chain type 1	Dynein 8 kDa light chain, flagellar outer arm OS=Chlamydomonas reinhardtii OX=3055 PE=1 SV=1	PREDICTED: dynein light chain LC6, flagellar outer arm [Oryza sativa Japonica Group]
LOC_Os12g17600	100075	355788	1.6988	1.50996e-08	7.72919e-07	up	[C]	Energy production and conversion	Molecular Function: monooxygenase activity (GO:0004497);; Cellular Component: chloroplast ribulose bisphosphate carboxylase complex (GO:0009573);; Biological Process: photorespiration (GO:0009853);; Molecular Function: ribulose-bisphosphate carboxylase activity (GO:0016984);; Biological Process: reductive pentose-phosphate cycle (GO:0019253);; Biological Process: oxidation-reduction process (GO:0…	K01602|1e-130|osa:4351966|rbcS;EC:4.1.1.39|Os12g0274700; K01602 ribulose-bisphosphate carboxylase small chain [EC:4.1.1.39]	--	--	Ribulose bisphosphate carboxylase, small chain;; Ribulose-1,5-bisphosphate carboxylase small subunit	Ribulose bisphosphate carboxylase small chain, chloroplastic OS=Oryza sativa subsp. japonica OX=39947 GN=RBCS PE=1 SV=1	PREDICTED: ribulose bisphosphate carboxylase small chain, chloroplastic [Oryza sativa Japonica Group]
MSTRG.2116	143.602	332.659	1.09024	0.00176186	0.0215759	up	--	--	--	--	--	--	--	--	Os01g0660000, partial [Oryza sativa Japonica Group]
LOC_Os12g27440	161.161	384.769	1.15268	0.0003037	0.00534849	up	--	--	--	--	--	--	Domain of unknown function (DUF4408);; Cotton fibre expressed protein	--	PREDICTED: uncharacterized protein LOC9269225 [Oryza sativa Japonica Group]
LOC_Os10g40640	910.858	2802.79	1.44728	5.94775e-05	0.0013696	up	[M]	Cell wall/membrane/envelope biogenesis	Biological Process: metabolic process (GO:0008152);; Molecular Function: glycogenin glucosyltransferase activity (GO:0008466);; Cellular Component: membrane (GO:0016020);;	--	[G]	Carbohydrate transport and metabolism	--	Putative glucuronosyltransferase PGSIP7 OS=Arabidopsis thaliana OX=3702 GN=PGSIP7 PE=3 SV=1	PREDICTED: putative glucuronosyltransferase PGSIP8 [Oryza sativa Japonica Group]
LOC_Os08g39430	1579.09	4848.24	1.32163	0.00330515	0.0347668	up	--	--	Molecular Function: calcium ion binding (GO:0005509);; Cellular Component: chloroplast thylakoid lumen (GO:0009543);; Cellular Component: photosystem II oxygen evolving complex (GO:0009654);; Biological Process: photosynthesis (GO:0015979);; Cellular Component: extrinsic component of membrane (GO:0019898);;	--	[A]	RNA processing and modification	PsbP	Thylakoid lumenal 19 kDa protein, chloroplastic OS=Arabidopsis thaliana OX=3702 GN=At3g63540 PE=1 SV=2	PREDICTED: thylakoid lumenal 19 kDa protein, chloroplastic [Oryza sativa Japonica Group]
LOC_Os07g33450	44.9415	759.072	3.53471	3.03612e-19	6.421e-17	up	[L]	Replication, recombination and repair	Molecular Function: DNA binding (GO:0003677);; Molecular Function: RNA binding (GO:0003723);; Molecular Function: RNA-directed DNA polymerase activity (GO:0003964);; Molecular Function: aspartic-type endopeptidase activity (GO:0004190);; Biological Process: RNA-dependent DNA biosynthetic process (GO:0006278);; Biological Process: DNA recombination (GO:0006310);; Biological Process: proteolysis (G…	--	[R]	General function prediction only	Reverse transcriptase (RNA-dependent DNA polymerase);; Integrase core domain	RNA-directed DNA polymerase homolog OS=Oenothera berteroana OX=3950 PE=4 SV=1	putative gag-pol polyprotein [Oryza sativa Japonica Group]
LOC_Os01g49910	69.2067	492.193	2.60409	9.93406e-17	1.72616e-14	up	[RTKL]	--	Molecular Function: protein serine/threonine kinase activity (GO:0004674);; Molecular Function: ATP binding (GO:0005524);; Biological Process: protein phosphorylation (GO:0006468);; Cellular Component: integral component of membrane (GO:0016021);; Cellular Component: cytoplasmic vesicle (GO:0016023);;	--	--	--	Protein tyrosine kinase;; Protein kinase domain;; Leucine rich repeat;; Leucine Rich Repeat	Receptor kinase-like protein Xa21 OS=Oryza sativa subsp. indica OX=39946 GN=XA21 PE=1 SV=1	PREDICTED: probable LRR receptor-like serine/threonine-protein kinase At3g47570 [Oryza sativa Japonica Group]
LOC_Os01g65110	13.4336	123.783	1.93776	0.000589601	0.00910342	up	[E]	Amino acid transport and metabolism	Molecular Function: transporter activity (GO:0005215);; Biological Process: transport (GO:0006810);; Cellular Component: membrane (GO:0016020);;	--	[E]	Amino acid transport and metabolism	POT family;; Major Facilitator Superfamily	Protein NRT1/ PTR FAMILY 5.10 OS=Arabidopsis thaliana OX=3702 GN=NPF5.10 PE=2 SV=1	OSJNBb0008G24.12 [Oryza sativa Japonica Group]
LOC_Os02g48360	110.255	445.34	1.70326	4.95695e-05	0.00117015	up	[G]	Carbohydrate transport and metabolism	Molecular Function: 6-phosphofructokinase activity (GO:0003872);; Molecular Function: ATP binding (GO:0005524);; Biological Process: fructose 6-phosphate metabolic process (GO:0006002);; Biological Process: glycolytic process (GO:0006096);; Biological Process: carbohydrate phosphorylation (GO:0046835);; Molecular Function: diphosphate-fructose-6-phosphate 1-phosphotransferase activity (GO:0047334…	K00895|0.0|osa:4330512|pfp, PFP;EC:2.7.1.90|Os02g0714200; K00895 pyrophosphate--fructose-6-phosphate 1-phosphotransferase [EC:2.7.1.90]	[G]	Carbohydrate transport and metabolism	Phosphofructokinase	Pyrophosphate--fructose 6-phosphate 1-phosphotransferase subunit alpha OS=Ricinus communis OX=3988 GN=PFP-ALPHA PE=3 SV=1	PREDICTED: pyrophosphate--fructose 6-phosphate 1-phosphotransferase subunit alpha [Oryza sativa Japonica Group]
LOC_Os01g54490	42.7148	142.046	1.4818	0.00031423	0.00549279	up	--	--	--	--	[R]	General function prediction only	--	Protein RICE FLOWERING LOCUS T 1 OS=Oryza sativa subsp. japonica OX=39947 GN=RFT1 PE=2 SV=1	hypothetical protein OsI_03731 [Oryza sativa Indica Group]
LOC_Os01g16980	1145.67	3066.83	1.34659	1.86496e-07	7.9722e-06	up	--	--	Cellular Component: cytoplasmic vesicle (GO:0016023);;	--	--	--	--	Formin-like protein 5 OS=Oryza sativa subsp. japonica OX=39947 GN=FH5 PE=2 SV=2	PREDICTED: uncharacterized protein LOC9271754 isoform X1 [Oryza sativa Japonica Group]
LOC_Os02g45310	19.0547	140.777	2.43124	8.52202e-09	4.51316e-07	up	--	--	Molecular Function: methyltransferase activity (GO:0008168);; Biological Process: methylation (GO:0032259);;	--	--	--	Putative S-adenosyl-L-methionine-dependent methyltransferase;; Methyltransferase domain	Probable methyltransferase PMT15 OS=Arabidopsis thaliana OX=3702 GN=At4g00750 PE=2 SV=1	PREDICTED: probable methyltransferase PMT15 [Oryza sativa Japonica Group]
LOC_Os10g06630	203.855	529.039	1.25763	0.000102612	0.00216727	up	[O]	Posttranslational modification, protein turnover, chaperones	Biological Process: protein peptidyl-prolyl isomerization (GO:0000413);; Molecular Function: peptidyl-prolyl cis-trans isomerase activity (GO:0003755);; Biological Process: protein folding (GO:0006457);;	--	[O]	Posttranslational modification, protein turnover, chaperones	Cyclophilin type peptidyl-prolyl cis-trans isomerase/CLD	Peptidyl-prolyl cis-trans isomerase OS=Catharanthus roseus OX=4058 GN=PCKR1 PE=1 SV=1	PREDICTED: peptidyl-prolyl cis-trans isomerase [Oryza sativa Japonica Group]
LOC_Os03g24160	261.89	597.893	1.12807	1.62166e-05	0.000436598	up	--	--	Molecular Function: ATP binding (GO:0005524);; Molecular Function: 1-phosphatidylinositol-4-phosphate 5-kinase activity (GO:0016308);; Biological Process: phosphatidylinositol phosphorylation (GO:0046854);;	K00889|0.0|osa:9267438|PIP5K;EC:2.7.1.68|Os03g0356582; K00889 1-phosphatidylinositol-4-phosphate 5-kinase [EC:2.7.1.68]	[T]	Signal transduction mechanisms	Phosphatidylinositol-4-phosphate 5-Kinase;; MORN repeat	Phosphatidylinositol 4-phosphate 5-kinase 4 OS=Arabidopsis thaliana OX=3702 GN=PIP5K4 PE=4 SV=1	Phosphatidylinositol-4-phosphate 5-kinase 4, putative, expressed [Oryza sativa Japonica Group]
LOC_Os07g35260	1419.18	6042.7	1.99765	7.67246e-17	1.35516e-14	up	[RTKL]	--	Molecular Function: protein serine/threonine kinase activity (GO:0004674);; Molecular Function: ATP binding (GO:0005524);; Biological Process: protein phosphorylation (GO:0006468);;	--	--	--	Protein tyrosine kinase;; Protein kinase domain	Cysteine-rich receptor-like protein kinase 6 OS=Oryza sativa subsp. japonica OX=39947 GN=CRK6 PE=1 SV=1	PREDICTED: cysteine-rich receptor-like protein kinase 10 isoform X1 [Oryza sativa Japonica Group]
LOC_Os12g03090	2988	6236.45	1.00649	9.49332e-05	0.00204129	up	[J]	Translation, ribosomal structure and biogenesis	Molecular Function: structural constituent of ribosome (GO:0003735);; Cellular Component: ribosome (GO:0005840);; Biological Process: translation (GO:0006412);;	K02960|1e-105|osa:4349653|RP-S16e, RPS16;RP-S16e, RPS16|Os11g0127900; K02960 small subunit ribosomal protein S16e	[J]	Translation, ribosomal structure and biogenesis	Ribosomal protein S9/S16	40S ribosomal protein S16 OS=Oryza sativa subsp. japonica OX=39947 GN=RPS16A PE=2 SV=1	PREDICTED: 40S ribosomal protein S16 [Oryza sativa Japonica Group]
LOC_Os10g17100	210.79	506.68	1.12593	0.001894	0.0227351	up	--	--	Biological Process: response to molecule of fungal origin (GO:0002238);; Cellular Component: mitochondrion (GO:0005739);; Biological Process: iron ion transport (GO:0006826);; Biological Process: metabolic process (GO:0008152);; Cellular Component: plastid (GO:0009536);; Biological Process: cellular response to iron ion starvation (GO:0010106);; Biological Process: response to nitrate (GO:0010167…	--	[AR]	--	--	Probable glycosyltransferase 5 OS=Oryza sativa subsp. indica OX=39946 GN=GT5 PE=3 SV=2	hypothetical protein LOC_Os10g17100 [Oryza sativa Japonica Group]
LOC_Os01g21250	5068.62	18389.7	1.73036	4.79323e-09	2.68438e-07	up	--	--	Cellular Component: mitochondrion (GO:0005739);; Biological Process: response to stress (GO:0006950);;	--	--	--	Late embryogenesis abundant protein	Protein SENESCENCE-ASSOCIATED GENE 21, mitochondrial OS=Arabidopsis thaliana OX=3702 GN=SAG21 PE=2 SV=1	PREDICTED: late embryogenesis abundant protein Lea5-D [Oryza sativa Japonica Group]
LOC_Os04g10000	293.091	1169.57	1.55512	0.00124931	0.0165541	up	[IQR]	--	Molecular Function: oxidoreductase activity (GO:0016491);; Biological Process: diterpene phytoalexin precursor biosynthetic process pathway (GO:0051504);; Biological Process: oxidation-reduction process (GO:0055114);;	--	[R]	General function prediction only	Enoyl-(Acyl carrier protein) reductase;; short chain dehydrogenase;; KR domain	Momilactone A synthase OS=Oryza sativa subsp. japonica OX=39947 GN=Os04g0179200 PE=2 SV=1	PREDICTED: momilactone A synthase-like isoform X2 [Oryza sativa Japonica Group]
MSTRG.7379	0	158.123	5.59677	6.4416e-29	2.52527e-26	up	--	--	--	--	--	--	--	--	Os11g0113800 [Oryza sativa Japonica Group]
LOC_Os01g12680	1637.73	5470.18	1.43182	0.00125144	0.0165755	up	--	--	Cellular Component: mitochondrion (GO:0005739);; Biological Process: cellular ion homeostasis (GO:0006873);; Molecular Function: voltage-gated anion channel activity (GO:0008308);; Cellular Component: integral component of membrane (GO:0016021);; Biological Process: regulation of anion transmembrane transport (GO:1903959);;	--	--	--	Voltage-dependent anion channel	S-type anion channel SLAH3 OS=Arabidopsis thaliana OX=3702 GN=SLAH3 PE=1 SV=1	PREDICTED: S-type anion channel SLAH3 isoform X2 [Oryza sativa Japonica Group]
LOC_Os09g31230	46.2949	133.212	1.39098	2.78071e-05	0.000704959	up	--	--	--	--	--	--	--	Nucleolin 1 OS=Arabidopsis thaliana OX=3702 GN=NUCL1 PE=1 SV=1	PREDICTED: uncharacterized protein LOC4347426 [Oryza sativa Japonica Group]
LOC_Os12g41780	139.129	900.214	2.55494	1.47696e-23	4.65473e-21	up	--	--	Molecular Function: beta-1,4-mannosylglycoprotein 4-beta-N-acetylglucosaminyltransferase activity (GO:0003830);; Biological Process: protein N-linked glycosylation (GO:0006487);; Cellular Component: membrane (GO:0016020);;	K00737|0.0|osa:4352772|MGAT3;EC:2.4.1.144|Os12g0611900; K00737 beta-1,4-mannosyl-glycoprotein beta-1,4-N-acetylglucosaminyltransferase [EC:2.4.1.144]	--	--	Glycosyltransferase family 17	--	PREDICTED: beta-1,4-mannosyl-glycoprotein 4-beta-N-acetylglucosaminyltransferase [Oryza sativa Japonica Group]
LOC_Os04g25540	1.0391	14.7024	1.66437	0.00423112	0.0422665	up	[J]	Translation, ribosomal structure and biogenesis	Molecular Function: structural constituent of ribosome (GO:0003735);; Cellular Component: ribosome (GO:0005840);; Biological Process: translation (GO:0006412);;	K02899|1e-103|osa:9271228|RP-L27, MRPL27, rpmA;RP-L27, MRPL27, rpmA|Os08g0404250	[J]	Translation, ribosomal structure and biogenesis	Ribosomal L27 protein	50S ribosomal protein L27, chloroplastic OS=Phaeodactylum tricornutum (strain CCAP 1055/1) OX=556484 GN=rpl27 PE=3 SV=1	OSJNBb0062H02.1 [Oryza sativa Japonica Group]
MSTRG.23999	0	19.7993	2.70912	2.98827e-06	9.66407e-05	up	--	--	--	K16241|1e-09|osa:4328662|HY5;HY5|Os02g0203000	--	--	--	--	Os07g0493825 [Oryza sativa Japonica Group]
LOC_Os01g67540	268.406	889.238	1.54332	1.6918e-05	0.000453583	up	[IQ]	--	Molecular Function: ATP binding (GO:0005524);; Biological Process: metabolic process (GO:0008152);; Molecular Function: ligase activity (GO:0016874);;	--	[I]	Lipid transport and metabolism	AMP-binding enzyme;; AMP-binding enzyme C-terminal domain	4-coumarate--CoA ligase-like 6 OS=Oryza sativa subsp. japonica OX=39947 GN=4CLL6 PE=2 SV=2	PREDICTED: uncharacterized protein LOC9270232 [Oryza sativa Japonica Group]
LOC_Os10g15300	1190.7	2524.05	1.04575	1.0574e-06	3.7979e-05	up	--	--	Cellular Component: plastid (GO:0009536);; Biological Process: carotenoid biosynthetic process (GO:0016117);; Biological Process: glucosinolate biosynthetic process (GO:0019761);; Biological Process: protein autophosphorylation (GO:0046777);;	--	[S]	Function unknown	--	--	PREDICTED: uncharacterized protein LOC4348287 [Oryza sativa Japonica Group]
LOC_Os10g37180	7128.59	29204.3	1.96074	2.03097e-19	4.41132e-17	up	[E]	Amino acid transport and metabolism	Cellular Component: mitochondrion (GO:0005739);; Cellular Component: glycine cleavage complex (GO:0005960);; Biological Process: glycine decarboxylation via glycine cleavage system (GO:0019464);;	K02437|1e-117|osa:4349114|gcvH, GCSH;gcvH, GCSH|Os10g0516100; K02437 glycine cleavage system H protein	[E]	Amino acid transport and metabolism	Glycine cleavage H-protein	Glycine cleavage system H protein, mitochondrial OS=Oryza sativa subsp. japonica OX=39947 GN=GDCSH PE=1 SV=1	PREDICTED: glycine cleavage system H protein, mitochondrial [Oryza sativa Japonica Group]
LOC_Os10g42020	1547.96	3819.78	1.26078	9.45903e-10	6.03313e-08	up	--	--	Cellular Component: cytoplasmic vesicle (GO:0016023);;	--	--	--	--	--	expressed protein [Oryza sativa Japonica Group]
LOC_Os09g31180	9773.23	20435	1.00058	0.000284993	0.00507556	up	[J]	Translation, ribosomal structure and biogenesis	Molecular Function: structural constituent of ribosome (GO:0003735);; Cellular Component: ribosome (GO:0005840);; Biological Process: translation (GO:0006412);; Cellular Component: integral component of membrane (GO:0016021);; Molecular Function: rRNA binding (GO:0019843);; Molecular Function: transmembrane transporter activity (GO:0022857);; Biological Process: transmembrane transport (GO:005508…	K02940|1e-133|osa:4347422|RP-L9e, RPL9;RP-L9e, RPL9|Os09g0485900; K02940 large subunit ribosomal protein L9e	[J]	Translation, ribosomal structure and biogenesis	Ribosomal protein L6	60S ribosomal protein L9 OS=Oryza sativa subsp. japonica OX=39947 GN=RPL9 PE=2 SV=3	PREDICTED: 60S ribosomal protein L9 [Oryza sativa Japonica Group]
LOC_Os06g39840	0.558664	43.5002	3.33914	1.80363e-09	1.07569e-07	up	[L]	Replication, recombination and repair	Molecular Function: DNA binding (GO:0003677);; Molecular Function: RNA binding (GO:0003723);; Molecular Function: RNA-directed DNA polymerase activity (GO:0003964);; Molecular Function: aspartic-type endopeptidase activity (GO:0004190);; Biological Process: RNA-dependent DNA biosynthetic process (GO:0006278);; Biological Process: DNA recombination (GO:0006310);; Biological Process: proteolysis (G…	--	[R]	General function prediction only	Reverse transcriptase (RNA-dependent DNA polymerase);; Retroviral aspartyl protease;; Retrotransposon gag protein;; gag-polyprotein putative aspartyl protease	Uncharacterized mitochondrial protein AtMg00860 OS=Arabidopsis thaliana OX=3702 GN=AtMg00860 PE=4 SV=1	H0124B04.16 [Oryza sativa]
LOC_Os11g10310	428.693	1997.35	2.04069	1.2916e-10	9.28856e-09	up	[S]	Function unknown	Molecular Function: protein serine/threonine kinase activity (GO:0004674);; Molecular Function: ATP binding (GO:0005524);; Biological Process: protein phosphorylation (GO:0006468);; Cellular Component: integral component of membrane (GO:0016021);; Cellular Component: cytoplasmic vesicle (GO:0016023);;	--	--	--	Leucine rich repeat;; Protein kinase domain;; Protein tyrosine kinase;; Leucine Rich repeats (2 copies);; Leucine Rich Repeat;; Leucine rich repeat N-terminal domain	Receptor kinase-like protein Xa21 OS=Oryza sativa subsp. indica OX=39946 GN=XA21 PE=1 SV=1	PREDICTED: LRR receptor-like serine/threonine-protein kinase GSO1 [Oryza sativa Japonica Group]
LOC_Os01g53330	736.528	2276.9	1.51743	2.18549e-07	9.24404e-06	up	--	--	Biological Process: metabolic process (GO:0008152);; Molecular Function: transferase activity, transferring hexosyl groups (GO:0016758);;	--	[GC]	--	UDP-glucoronosyl and UDP-glucosyl transferase	Anthocyanidin 5,3-O-glucosyltransferase OS=Rosa hybrid cultivar OX=128735 GN=RhGT1 PE=2 SV=1	putative arbutin synthase [Oryza sativa Japonica Group]
LOC_Os04g32850	20.8543	357.092	3.42654	7.50834e-16	1.15485e-13	up	--	--	--	--	--	--	--	Protein PYRICULARIA ORYZAE RESISTANCE 21 OS=Oryza sativa subsp. japonica OX=39947 GN=PI21 PE=2 SV=1	PREDICTED: leucine-rich repeat extensin-like protein 3 [Oryza sativa Japonica Group]
MSTRG.2414	26.9367	82.0695	1.29158	0.00493274	0.0476323	up	--	--	--	--	--	--	--	--	hypothetical protein [Oryza sativa Japonica Group]
MSTRG.12887	6.34569	62.0555	2.56236	6.04288e-08	2.82346e-06	up	--	--	--	--	--	--	--	--	Os02g0630650 [Oryza sativa Japonica Group]
LOC_Os08g03610	25.3931	74.5282	1.32645	0.0012679	0.0167521	up	--	--	Cellular Component: nucleus (GO:0005634);; Biological Process: response to stress (GO:0006950);; Biological Process: response to hormone (GO:0009725);; Biological Process: cellular metabolic process (GO:0044237);; Biological Process: cellular process (GO:0044763);; Biological Process: regulation of cellular process (GO:0050794);; Biological Process: cellular response to stimulus (GO:0051716);; Bi…	--	--	--	LSD1 zinc finger	Protein LOL4 OS=Oryza sativa subsp. japonica OX=39947 GN=LOL4 PE=2 SV=1	PREDICTED: protein LOL4 [Oryza sativa Japonica Group]
LOC_Os05g44610	13.8117	53.5093	1.57215	0.000653696	0.00988881	up	--	--	Cellular Component: mitochondrion (GO:0005739);;	--	--	--	--	--	unknown protein [Oryza sativa Japonica Group]
LOC_Os04g34490	0	3472.96	9.49175	2.65196e-113	1.21786e-109	up	[GER]	--	Cellular Component: integral component of membrane (GO:0016021);; Cellular Component: cytoplasmic vesicle (GO:0016023);; Molecular Function: transmembrane transporter activity (GO:0022857);; Biological Process: transmembrane transport (GO:0055085);;	--	--	--	EamA-like transporter family	WAT1-related protein At4g01440 OS=Arabidopsis thaliana OX=3702 GN=At4g01440 PE=2 SV=1	PREDICTED: WAT1-related protein At3g30340 [Oryza sativa Japonica Group]
LOC_Os04g24140	1382.46	3518.81	1.26287	7.88841e-06	0.000230319	up	[G]	Carbohydrate transport and metabolism	Molecular Function: ribose-5-phosphate isomerase activity (GO:0004751);; Biological Process: pentose-phosphate shunt, non-oxidative branch (GO:0009052);; Cellular Component: plastid (GO:0009536);;	K01807|0.0|osa:4335430|rpiA;EC:5.3.1.6|Os04g0306400; K01807 ribose 5-phosphate isomerase A [EC:5.3.1.6]	[G]	Carbohydrate transport and metabolism	Ribose 5-phosphate isomerase A (phosphoriboisomerase A)	Probable ribose-5-phosphate isomerase 1 OS=Arabidopsis thaliana OX=3702 GN=RPI1 PE=1 SV=1	PREDICTED: probable ribose-5-phosphate isomerase 1 [Oryza sativa Japonica Group]
LOC_Os06g02010	37.3912	161.143	1.90197	2.84472e-08	1.40255e-06	up	[L]	Replication, recombination and repair	Cellular Component: mitochondrion (GO:0005739);; Cellular Component: plastid (GO:0009536);;	--	[AR]	--	--	--	Os06g0109801 [Oryza sativa Japonica Group]
LOC_Os03g14170	156.28	413.754	1.27953	0.000108019	0.00227102	up	--	--	Biological Process: fatty acid biosynthetic process (GO:0006633);; Cellular Component: membrane (GO:0016020);; Molecular Function: transferase activity, transferring acyl groups other than amino-acyl groups (GO:0016747);;	K15397|0.0|osa:4332236|KCS;EC:2.3.1.199|Os03g0245700	--	--	FAE1/Type III polyketide synthase-like protein;; 3-Oxoacyl-[acyl-carrier-protein (ACP)] synthase III C terminal;; Chalcone and stilbene synthases, C-terminal domain	3-ketoacyl-CoA synthase 1 OS=Arabidopsis thaliana OX=3702 GN=KCS1 PE=1 SV=1	PREDICTED: 3-ketoacyl-CoA synthase 1 [Oryza sativa Japonica Group]
LOC_Os03g10010	6.9914	28.1025	1.48247	0.00340274	0.0355375	up	--	--	--	--	--	--	--	--	hypothetical protein LOC_Os03g10010 [Oryza sativa Japonica Group]
LOC_Os06g10170	9.94929	203.752	3.68321	3.19621e-19	6.71538e-17	up	[P]	Inorganic ion transport and metabolism	Molecular Function: N,N-dimethylaniline monooxygenase activity (GO:0004499);; Molecular Function: flavin adenine dinucleotide binding (GO:0050660);; Molecular Function: NADP binding (GO:0050661);; Biological Process: oxidation-reduction process (GO:0055114);;	--	[Q]	Secondary metabolites biosynthesis, transport and catabolism	Flavin-binding monooxygenase-like;; L-lysine 6-monooxygenase (NADPH-requiring);; Pyridine nucleotide-disulphide oxidoreductase;; FAD-NAD(P)-binding;; NAD(P)-binding Rossmann-like domain	Probable flavin-containing monooxygenase 1 OS=Arabidopsis thaliana OX=3702 GN=FMO1 PE=2 SV=1	PREDICTED: probable flavin-containing monooxygenase 1 [Oryza sativa Japonica Group]
MSTRG.10871	0	118.558	5.10985	7.20925e-23	2.14582e-20	up	--	--	Molecular Function: phosphoprotein phosphatase activity (GO:0004721);;	--	[AR]	--	--	Formin-like protein 20 OS=Arabidopsis thaliana OX=3702 GN=FH20 PE=2 SV=3	hypothetical protein BU14_0131s0003 [Porphyra umbilicalis]
LOC_Os01g03310	459.971	2333.06	2.04499	1.28849e-07	5.68952e-06	up	--	--	Molecular Function: serine-type endopeptidase inhibitor activity (GO:0004867);; Cellular Component: extracellular region (GO:0005576);; Cellular Component: plastid (GO:0009536);; Biological Process: negative regulation of endopeptidase activity (GO:0010951);; Cellular Component: cytoplasmic vesicle (GO:0016023);;	--	[A]	RNA processing and modification	Bowman-Birk serine protease inhibitor family	Bowman-Birk type bran trypsin inhibitor OS=Oryza sativa subsp. japonica OX=39947 GN=RBBI3.3 PE=1 SV=2	PREDICTED: Bowman-Birk type bran trypsin inhibitor [Oryza sativa Japonica Group]
LOC_Os01g61170	134.116	389.6	1.4093	1.21636e-05	0.000340009	up	--	--	Cellular Component: plastid (GO:0009536);; Cellular Component: membrane (GO:0016020);;	--	[U]	Intracellular trafficking, secretion, and vesicular transport	PRA1 family protein	PRA1 family protein B2 OS=Arabidopsis thaliana OX=3702 GN=PRA1B2 PE=1 SV=1	hypothetical protein OsJ_03933 [Oryza sativa Japonica Group]
LOC_Os05g04170	217.339	457.962	1.0214	6.52527e-05	0.00148032	up	[I]	Lipid transport and metabolism	Biological Process: long-chain fatty acid metabolic process (GO:0001676);; Molecular Function: long-chain fatty acid-CoA ligase activity (GO:0004467);; Molecular Function: ATP binding (GO:0005524);; Cellular Component: endoplasmic reticulum (GO:0005783);; Biological Process: systemic acquired resistance (GO:0009627);; Biological Process: wax biosynthetic process (GO:0010025);; Biological Process:…	K01897|0.0|osa:4337714|ACSL, fadD;EC:6.2.1.3|Os05g0132100; K01897 long-chain acyl-CoA synthetase [EC:6.2.1.3]	[I]	Lipid transport and metabolism	AMP-binding enzyme	Long chain acyl-CoA synthetase 1 OS=Arabidopsis thaliana OX=3702 GN=LACS1 PE=2 SV=1	PREDICTED: long chain acyl-CoA synthetase 1 [Oryza sativa Japonica Group]
LOC_Os07g40480	29.4062	78.3391	1.19703	0.00453336	0.0446886	up	--	--	Biological Process: metabolic process (GO:0008152);; Molecular Function: zinc ion binding (GO:0008270);; Cellular Component: integral component of membrane (GO:0016021);; Cellular Component: cytoplasmic vesicle (GO:0016023);; Molecular Function: protein-cysteine S-palmitoyltransferase activity (GO:0019706);;	--	[R]	General function prediction only	--	Probable protein S-acyltransferase 22 OS=Arabidopsis thaliana OX=3702 GN=PAT22 PE=2 SV=2	unnamed protein product [Oryza sativa Japonica Group]
LOC_Os04g11400	3285.23	7324.62	1.08485	0.000113383	0.00237292	up	--	--	Cellular Component: cytoplasmic vesicle (GO:0016023);;	--	--	--	--	--	OSJNBa0059D20.12 [Oryza sativa Japonica Group]
LOC_Os01g61070	227.351	539.28	1.17423	1.31561e-05	0.00036458	up	[P]	Inorganic ion transport and metabolism	Biological Process: metal ion transport (GO:0030001);; Molecular Function: metal ion binding (GO:0046872);;	--	[P]	Inorganic ion transport and metabolism	Heavy-metal-associated domain	Heavy metal-associated isoprenylated plant protein 33 OS=Arabidopsis thaliana OX=3702 GN=HIPP33 PE=2 SV=1	PREDICTED: copper transport protein ATX1 [Oryza sativa Japonica Group]
LOC_Os01g46570	204.789	799.886	1.81359	6.47636e-09	3.53462e-07	up	[F]	Nucleotide transport and metabolism	Molecular Function: CTP synthase activity (GO:0003883);; Molecular Function: ATP binding (GO:0005524);; Biological Process: glutamine metabolic process (GO:0006541);; Cellular Component: cytoplasmic vesicle (GO:0016023);; Biological Process: 'de novo' CTP biosynthetic process (GO:0044210);;	K01937|0.0|osa:4324172|pyrG, CTPS;EC:6.3.4.2|Os01g0654100; K01937 CTP synthase [EC:6.3.4.2]	[F]	Nucleotide transport and metabolism	CTP synthase N-terminus;; Glutamine amidotransferase class-I;; Peptidase C26	--	PREDICTED: CTP synthase [Oryza sativa Japonica Group]
MSTRG.7409	215.991	2860.17	3.4589	1.03856e-30	4.57336e-28	up	--	--	--	--	--	--	--	--	hypothetical protein LSAT_3X23420 [Lactuca sativa]
LOC_Os11g22960	0.359039	107.572	4.56905	6.58416e-18	1.27503e-15	up	[D]	Cell cycle control, cell division, chromosome partitioning	--	--	--	--	--	Formin-like protein 3 OS=Oryza sativa subsp. japonica OX=39947 GN=FH3 PE=2 SV=2	PREDICTED: uncharacterized protein LOC4350369 isoform X2 [Oryza sativa Japonica Group]
LOC_Os03g28170	202.277	1486.5	2.32544	3.4149e-07	1.38431e-05	up	--	--	Cellular Component: mitochondrion (GO:0005739);;	--	--	--	--	Protein GOS9 OS=Oryza sativa subsp. japonica OX=39947 GN=GOS9 PE=2 SV=1	Os03g0399900, partial [Oryza sativa Japonica Group]
LOC_Os07g35710	1.61677	14.284	1.76158	0.00205113	0.0241434	up	--	--	Molecular Function: zinc ion binding (GO:0008270);;	--	--	--	MULE transposase domain;; SWIM zinc finger	Protein FAR1-RELATED SEQUENCE 5 OS=Arabidopsis thaliana OX=3702 GN=FRS5 PE=1 SV=1	hypothetical protein OsJ_24609 [Oryza sativa Japonica Group]
LOC_Os07g30550	16.4771	49.7945	1.30508	0.00360651	0.0372662	up	--	--	Biological Process: proteolysis (GO:0006508);; Molecular Function: cysteine-type peptidase activity (GO:0008234);; Cellular Component: plastid (GO:0009536);;	--	--	--	Ulp1 protease family, C-terminal catalytic domain;; Plant transposase (Ptta/En/Spm family)	--	OSJNBb0089K24.1 [Oryza sativa Japonica Group]
LOC_Os09g32570	747.136	2614.83	1.51028	0.000454429	0.00736295	up	[CR]	--	Molecular Function: zinc ion binding (GO:0008270);; Molecular Function: oxidoreductase activity (GO:0016491);; Biological Process: oxidation-reduction process (GO:0055114);;	--	[CR]	--	Zinc-binding dehydrogenase;; Alcohol dehydrogenase GroES-like domain;; Zinc-binding dehydrogenase	Chloroplast envelope quinone oxidoreductase homolog OS=Arabidopsis thaliana OX=3702 GN=CEQORH PE=1 SV=1	PREDICTED: putative quinone-oxidoreductase homolog, chloroplastic [Oryza sativa Japonica Group]
LOC_Os02g57700	14.9363	76.5557	1.7728	0.00039279	0.00655928	up	--	--	Molecular Function: protein kinase activity (GO:0004672);; Molecular Function: ubiquitin-protein transferase activity (GO:0004842);; Molecular Function: ATP binding (GO:0005524);; Biological Process: protein phosphorylation (GO:0006468);; Biological Process: protein ubiquitination (GO:0016567);; Molecular Function: ligase activity (GO:0016874);;	--	--	--	Protein kinase domain;; Protein tyrosine kinase;; U-box domain	U-box domain-containing protein 33 OS=Arabidopsis thaliana OX=3702 GN=PUB33 PE=2 SV=2	PREDICTED: U-box domain-containing protein 33 isoform X1 [Oryza sativa Japonica Group]
LOC_Os02g02120	729.912	2706.33	1.72003	2.5289e-07	1.05303e-05	up	[RTKL]	--	Molecular Function: protein serine/threonine kinase activity (GO:0004674);; Molecular Function: calcium ion binding (GO:0005509);; Molecular Function: ATP binding (GO:0005524);; Biological Process: protein phosphorylation (GO:0006468);; Molecular Function: polysaccharide binding (GO:0030247);;	--	--	--	Protein kinase domain;; Protein tyrosine kinase;; Wall-associated receptor kinase galacturonan-binding;; Calcium-binding EGF domain	Wall-associated receptor kinase 5 OS=Arabidopsis thaliana OX=3702 GN=WAK5 PE=2 SV=1	PREDICTED: wall-associated receptor kinase 5 [Oryza sativa Japonica Group]
LOC_Os04g30260	18.9633	72.988	1.56173	0.000785901	0.0113851	up	[RTKL]	--	Molecular Function: protein serine/threonine kinase activity (GO:0004674);; Molecular Function: calcium ion binding (GO:0005509);; Molecular Function: ATP binding (GO:0005524);; Biological Process: protein phosphorylation (GO:0006468);; Cellular Component: cytoplasmic vesicle (GO:0016023);; Molecular Function: polysaccharide binding (GO:0030247);;	--	--	--	Protein kinase domain;; Protein tyrosine kinase;; Wall-associated receptor kinase galacturonan-binding	Wall-associated receptor kinase 2 OS=Arabidopsis thaliana OX=3702 GN=WAK2 PE=1 SV=1	OSJNBb0076A22.6 [Oryza sativa Japonica Group]
LOC_Os12g02170	1.39814	23.782	2.03624	0.000436516	0.0071411	up	--	--	Cellular Component: mitochondrion (GO:0005739);;	--	--	--	Protein of unknown function (DUF1668)	--	PREDICTED: uncharacterized protein LOC107278207 [Oryza sativa Japonica Group]
LOC_Os07g26520	1325.67	2960.36	1.04344	0.002765	0.0304501	up	--	--	--	--	--	--	Small subunit of serine palmitoyltransferase-like	--	hypothetical protein OsI_25837 [Oryza sativa Indica Group]
LOC_Os08g33440	96.3908	230.357	1.12632	0.00150297	0.019128	up	[C]	Energy production and conversion	Biological Process: metabolic process (GO:0008152);; Cellular Component: plastid (GO:0009536);; Molecular Function: transferase activity, transferring acyl groups (GO:0016746);;	K00627|0.0|osa:4345640|DLAT, aceF, pdhC;EC:2.3.1.12|Os08g0431300	[C]	Energy production and conversion	2-oxoacid dehydrogenases acyltransferase (catalytic domain);; Biotin-requiring enzyme;; e3 binding domain	Dihydrolipoyllysine-residue acetyltransferase component 4 of pyruvate dehydrogenase complex, chloroplastic OS=Arabidopsis thaliana OX=3702 GN=LTA2 PE=2 SV=1	PREDICTED: dihydrolipoyllysine-residue acetyltransferase component 4 of pyruvate dehydrogenase complex, chloroplastic [Oryza sativa Japonica Group]
LOC_Os02g38120	315.443	1514.04	1.96279	6.19419e-07	2.35365e-05	up	--	--	--	--	--	--	NPH3 family	BTB/POZ domain-containing protein At1g67900 OS=Arabidopsis thaliana OX=3702 GN=At1g67900 PE=1 SV=1	PREDICTED: BTB/POZ domain-containing protein At1g67900 [Oryza sativa Japonica Group]
MSTRG.18947	0	42.8488	3.41862	2.02984e-09	1.19727e-07	up	--	--	--	--	--	--	--	--	Os12g0171500 [Oryza sativa Japonica Group]
LOC_Os06g07790	17.8065	154.972	2.38442	1.12184e-06	4.00695e-05	up	--	--	Molecular Function: RNA binding (GO:0003723);; Molecular Function: RNA-directed DNA polymerase activity (GO:0003964);; Biological Process: RNA-dependent DNA biosynthetic process (GO:0006278);; Cellular Component: plastid (GO:0009536);;	--	[R]	General function prediction only	Reverse transcriptase (RNA-dependent DNA polymerase)	CASP-like protein 4U1 OS=Sorghum bicolor OX=4558 GN=Sb03g029220 PE=2 SV=1	Os06g0174800 [Oryza sativa Japonica Group]
LOC_Os06g17900	151.779	404.066	1.33079	7.67583e-07	2.84927e-05	up	--	--	Molecular Function: ADP binding (GO:0043531);;	--	[T]	Signal transduction mechanisms	NB-ARC domain	Disease resistance protein RPM1 OS=Arabidopsis thaliana OX=3702 GN=RPM1 PE=1 SV=1	putative NBS-LRR disease resistance protein [Oryza sativa Japonica Group]
LOC_Os05g28340	27.2599	258.442	2.5646	4.46076e-08	2.13069e-06	up	--	--	Molecular Function: DNA binding (GO:0003677);; Molecular Function: peroxidase activity (GO:0004601);; Cellular Component: mitochondrion (GO:0005739);; Biological Process: DNA recombination (GO:0006310);; Molecular Function: electron transfer activity (GO:0009055);; Cellular Component: plastid (GO:0009536);; Biological Process: DNA integration (GO:0015074);; Biological Process: electron transport …	--	[R]	General function prediction only	Reverse transcriptase (RNA-dependent DNA polymerase);; Retrotransposon gag protein;; gag-polypeptide of LTR copia-type	Retrovirus-related Pol polyprotein from transposon RE1 OS=Arabidopsis thaliana OX=3702 GN=RE1 PE=2 SV=1	putative gag/pol polyprotein [Oryza sativa Japonica Group]
LOC_Os12g33289	941.034	2099.2	1.07596	0.000311435	0.00545579	up	--	--	--	--	--	--	--	--	Os12g0518000 [Oryza sativa Japonica Group]
LOC_Os01g47070	3986.45	23395.3	2.42644	7.57984e-22	2.08258e-19	up	--	--	Biological Process: polysaccharide catabolic process (GO:0000272);; Molecular Function: chitinase activity (GO:0004568);; Cellular Component: extracellular space (GO:0005615);; Biological Process: chitin catabolic process (GO:0006032);; Biological Process: vegetative to reproductive phase transition of meristem (GO:0010228);; Cellular Component: cytoplasmic vesicle (GO:0016023);; Biological Proce…	K01183|0.0|osa:4327172|E3.2.1.14;EC:3.2.1.14|Os01g0660200	[M]	Cell wall/membrane/envelope biogenesis	Glycosyl hydrolases family 18	Acidic endochitinase OS=Vitis vinifera OX=29760 GN=CHIT3 PE=2 SV=1	PREDICTED: acidic endochitinase [Oryza sativa Japonica Group]
LOC_Os01g38190	52.6428	181.02	1.5797	1.69593e-05	0.000454313	up	--	--	Cellular Component: mitochondrion (GO:0005739);;	--	--	--	Plant protein of unknown function	UPF0481 protein At3g47200 OS=Arabidopsis thaliana OX=3702 GN=At3g47200 PE=2 SV=1	PREDICTED: UPF0481 protein At3g47200 [Oryza sativa Japonica Group]
LOC_Os04g49650	0	33.7093	2.59784	8.03863e-06	0.000234279	up	--	--	--	--	--	--	zinc-finger of the FCS-type, C2-C2	--	PREDICTED: uncharacterized protein LOC4336794 isoform X2 [Oryza sativa Japonica Group]
LOC_Os01g16714	257.846	1976.77	2.38686	1.32833e-07	5.84939e-06	up	[P]	Inorganic ion transport and metabolism	Molecular Function: N,N-dimethylaniline monooxygenase activity (GO:0004499);; Molecular Function: flavin adenine dinucleotide binding (GO:0050660);; Molecular Function: NADP binding (GO:0050661);; Biological Process: oxidation-reduction process (GO:0055114);;	--	[Q]	Secondary metabolites biosynthesis, transport and catabolism	Pyridine nucleotide-disulphide oxidoreductase;; L-lysine 6-monooxygenase (NADPH-requiring);; Flavin-binding monooxygenase-like;; Pyridine nucleotide-disulphide oxidoreductase;; FAD binding domain;; FAD dependent oxidoreductase;; NAD(P)-binding Rossmann-like domain;; Pyridine nucleotide-disulphide oxidoreductase;; Glucose inhibited division protein A;; FAD-NAD(P)-binding	Probable indole-3-pyruvate monooxygenase YUCCA10 OS=Arabidopsis thaliana OX=3702 GN=YUC10 PE=2 SV=1	PREDICTED: probable indole-3-pyruvate monooxygenase YUCCA10 [Oryza sativa Japonica Group]
LOC_Os01g48940	76.9054	380.446	2.1414	1.64353e-12	1.64077e-10	up	--	--	--	--	[AR]	--	--	Vegetative cell wall protein gp1 OS=Chlamydomonas reinhardtii OX=3055 GN=GP1 PE=1 SV=1	hypothetical protein [Oryza sativa Japonica Group]
LOC_Os02g30600	17.0131	82.7505	1.9721	6.3023e-07	2.38626e-05	up	--	--	Cellular Component: cytoplasmic vesicle (GO:0016023);;	--	--	--	Protein of unknown function (DUF3339)	Protein TIC 214 OS=Cucumis sativus OX=3659 GN=TIC214 PE=3 SV=2	PREDICTED: uncharacterized protein LOC4329446 [Oryza sativa Japonica Group]
LOC_Os03g08900	58.1014	158.057	1.23398	0.0024122	0.0274099	up	[V]	Defense mechanisms	Biological Process: drug transmembrane transport (GO:0006855);; Molecular Function: drug transmembrane transporter activity (GO:0015238);; Molecular Function: antiporter activity (GO:0015297);; Cellular Component: integral component of membrane (GO:0016021);; Cellular Component: cytoplasmic vesicle (GO:0016023);;	--	[R]	General function prediction only	MatE	Protein DETOXIFICATION 27 OS=Arabidopsis thaliana OX=3702 GN=DTX27 PE=2 SV=1	hypothetical protein OsJ_09708 [Oryza sativa Japonica Group]
LOC_Os07g09190	210.323	789.299	1.52566	0.00102325	0.0140871	up	[HI]	--	Molecular Function: 1-deoxy-D-xylulose-5-phosphate synthase activity (GO:0008661);; Biological Process: thiamine biosynthetic process (GO:0009228);; Cellular Component: chloroplast (GO:0009507);; Biological Process: terpenoid biosynthetic process (GO:0016114);; Molecular Function: metal ion binding (GO:0046872);; Biological Process: 1-deoxy-D-xylulose 5-phosphate biosynthetic process (GO:0052865)…	K01662|0.0|osa:4342614|dxs;EC:2.2.1.7|Os07g0190000; K01662 1-deoxy-D-xylulose-5-phosphate synthase [EC:2.2.1.7]	[G]	Carbohydrate transport and metabolism	1-deoxy-D-xylulose-5-phosphate synthase;; Transketolase, pyrimidine binding domain;; Transketolase, C-terminal domain;; Dehydrogenase E1 component;; Thiamine pyrophosphate enzyme, C-terminal TPP binding domain	Probable 1-deoxy-D-xylulose-5-phosphate synthase 2, chloroplastic OS=Oryza sativa subsp. japonica OX=39947 GN=Os07g0190000 PE=2 SV=1	PREDICTED: probable 1-deoxy-D-xylulose-5-phosphate synthase 2, chloroplastic [Oryza sativa Japonica Group]
MSTRG.1698	51.929	150.446	1.41465	4.35707e-06	0.000135851	up	--	--	Molecular Function: structural constituent of cell wall (GO:0005199);;	--	--	--	--	Vegetative cell wall protein gp1 OS=Chlamydomonas reinhardtii OX=3055 GN=GP1 PE=1 SV=1	PREDICTED: filaggrin-like [Ipomoea nil]
LOC_Os04g39610	83.5888	214.935	1.27287	7.40488e-06	0.000218985	up	[C]	Energy production and conversion	Biological Process: glycerol metabolic process (GO:0006071);; Biological Process: lipid metabolic process (GO:0006629);; Molecular Function: glycerophosphodiester phosphodiesterase activity (GO:0008889);; Cellular Component: cytoplasmic vesicle (GO:0016023);;	--	[C]	Energy production and conversion	Glycerophosphoryl diester phosphodiesterase family	Glycerophosphodiester phosphodiesterase GDPDL3 OS=Arabidopsis thaliana OX=3702 GN=GDPDL3 PE=1 SV=3	PREDICTED: glycerophosphodiester phosphodiesterase GDPDL3 [Oryza sativa Japonica Group]
LOC_Os12g38100	27.2051	275.789	2.93409	8.91555e-15	1.19916e-12	up	--	--	Cellular Component: plasma membrane (GO:0005886);; Cellular Component: plastid (GO:0009536);; Cellular Component: integral component of membrane (GO:0016021);;	--	--	--	Domain of unknown function (DUF588)	CASP-like protein 4C1 OS=Oryza sativa subsp. japonica OX=39947 GN=Os12g0568700 PE=3 SV=1	PREDICTED: CASP-like protein 4C1 [Oryza sativa Japonica Group]
LOC_Os05g37730	163.821	371.654	1.06732	0.00179363	0.0218319	up	--	--	Molecular Function: DNA binding (GO:0003677);; Molecular Function: chromatin binding (GO:0003682);; Cellular Component: nucleus (GO:0005634);;	--	[O]	Posttranslational modification, protein turnover, chaperones	Myb-like DNA-binding domain;; Myb-like DNA-binding domain	Transcription factor DIVARICATA OS=Antirrhinum majus OX=4151 GN=DIVARICATA PE=2 SV=1	PREDICTED: transcription factor DIVARICATA [Oryza sativa Japonica Group]
LOC_Os10g34940	1447.08	4172.64	1.28574	0.00246806	0.027838	up	--	--	Molecular Function: protein serine/threonine kinase activity (GO:0004674);; Molecular Function: ATP binding (GO:0005524);; Cellular Component: mitochondrion (GO:0005739);; Biological Process: protein phosphorylation (GO:0006468);; Cellular Component: cytoplasmic vesicle (GO:0016023);;	--	--	--	--	--	expressed protein [Oryza sativa Japonica Group]
LOC_Os07g02120	131.258	352.974	1.19627	0.00522672	0.0495191	up	[P]	Inorganic ion transport and metabolism	Molecular Function: acid phosphatase activity (GO:0003993);; Molecular Function: N,N-dimethylaniline monooxygenase activity (GO:0004499);; Cellular Component: cytoplasmic vesicle (GO:0016023);; Biological Process: dephosphorylation (GO:0016311);; Biological Process: electron transport chain (GO:0022900);; Molecular Function: metal ion binding (GO:0046872);; Molecular Function: flavin adenine dinu…	--	[Q]	Secondary metabolites biosynthesis, transport and catabolism	Flavin-binding monooxygenase-like;; Pyridine nucleotide-disulphide oxidoreductase;; Pyridine nucleotide-disulphide oxidoreductase;; FAD dependent oxidoreductase;; NAD(P)-binding Rossmann-like domain;; Pyridine nucleotide-disulphide oxidoreductase;; L-lysine 6-monooxygenase (NADPH-requiring);; FAD binding domain;; Flavin containing amine oxidoreductase;; FAD binding domain;; Acetohydroxy acid isom…	Flavin-containing monooxygenase FMO GS-OX-like 8 OS=Arabidopsis thaliana OX=3702 GN=At5g61290 PE=1 SV=1	PREDICTED: flavin-containing monooxygenase FMO GS-OX-like 8 [Oryza sativa Japonica Group]
LOC_Os10g39680	5708.63	12864.9	1.10754	3.08025e-05	0.000770832	up	[R]	General function prediction only	Biological Process: polysaccharide catabolic process (GO:0000272);; Molecular Function: chitinase activity (GO:0004568);; Biological Process: chitin catabolic process (GO:0006032);; Biological Process: flavonoid biosynthetic process (GO:0009813);; Cellular Component: cytoplasmic vesicle (GO:0016023);; Biological Process: cell wall macromolecule catabolic process (GO:0016998);; Molecular Function:…	--	[R]	General function prediction only	Chitinase class I	Chitinase 8 OS=Oryza sativa subsp. japonica OX=39947 GN=Cht8 PE=2 SV=1	PREDICTED: chitinase 8 [Oryza sativa Japonica Group]
LOC_Os04g38450	1514.46	4023.97	1.36744	6.19629e-12	5.57944e-10	up	[E]	Amino acid transport and metabolism	Molecular Function: obsolete gamma-glutamyltransferase activity (GO:0003840);; Cellular Component: mitochondrion (GO:0005739);; Biological Process: glutathione metabolic process (GO:0006749);;	K18592|0.0|zma:100281180|GGT1_5, CD224;EC:2.3.2.2 3.4.19.13 3.4.19.14|gamma-glutamyltranspeptidase 1 (EC:2.3.2.2); K00681 gamma-glutamyltranspeptidase [EC:2.3.2.2]	[E]	Amino acid transport and metabolism	Gamma-glutamyltranspeptidase	Glutathione hydrolase 1 OS=Arabidopsis thaliana OX=3702 GN=GGT1 PE=2 SV=1	PREDICTED: gamma-glutamyltranspeptidase 1 [Oryza sativa Japonica Group]
LOC_Os03g09940	688.387	2540.39	1.77623	4.35837e-11	3.43393e-09	up	[P]	Inorganic ion transport and metabolism	Molecular Function: secondary active sulfate transmembrane transporter activity (GO:0008271);; Cellular Component: integral component of membrane (GO:0016021);; Biological Process: sulfate transmembrane transport (GO:1902358);;	--	[P]	Inorganic ion transport and metabolism	Sulfate permease family;; STAS domain	Low affinity sulfate transporter 3 OS=Stylosanthes hamata OX=37660 GN=ST3 PE=2 SV=1	PREDICTED: low affinity sulfate transporter 3 [Oryza sativa Japonica Group]
LOC_Os12g35330	2.29683	47.521	3.01369	6.86648e-09	3.72226e-07	up	[O]	Posttranslational modification, protein turnover, chaperones	Cellular Component: nucleus (GO:0005634);; Molecular Function: electron transfer activity (GO:0009055);; Molecular Function: protein disulfide oxidoreductase activity (GO:0015035);; Cellular Component: cytoplasmic vesicle (GO:0016023);; Biological Process: cell redox homeostasis (GO:0045454);; Biological Process: oxidation-reduction process (GO:0055114);;	--	[O]	Posttranslational modification, protein turnover, chaperones	Glutaredoxin	Putative glutaredoxin-C14 OS=Oryza sativa subsp. japonica OX=39947 GN=GRXC14 PE=3 SV=2	PREDICTED: putative glutaredoxin-C14 [Oryza sativa Japonica Group]
LOC_Os04g31870	13.5733	63.2273	1.5885	0.00246005	0.0277899	up	--	--	Cellular Component: cytoplasmic vesicle (GO:0016023);;	--	--	--	Protein of unknown function (DUF3339)	Protein TIC 214 OS=Cucumis sativus OX=3659 GN=TIC214 PE=3 SV=2	OSJNBa0053B21.4 [Oryza sativa Japonica Group]
LOC_Os10g42690	668.848	1640.28	1.17157	0.000598113	0.00919509	up	--	--	Cellular Component: heterochromatin (GO:0000792);; Cellular Component: nucleus (GO:0005634);; Biological Process: regulation of transcription, DNA-templated (GO:0006355);; Molecular Function: histone demethylase activity (H3-K9 specific) (GO:0032454);; Biological Process: histone H3-K9 demethylation (GO:0033169);; Biological Process: positive regulation of gene expression, epigenetic (GO:0045815)…	--	[R]	General function prediction only	JmjC domain, hydroxylase;; jmjN domain;; C5HC2 zinc finger	Lysine-specific demethylase JMJ706 OS=Oryza sativa subsp. japonica OX=39947 GN=JMJ706 PE=2 SV=1	PREDICTED: lysine-specific demethylase JMJ706 [Oryza sativa Japonica Group]
LOC_Os01g11240	1751.83	4680.25	1.34063	3.66304e-07	1.4664e-05	up	--	--	--	--	--	--	Protein of unknown function, DUF538	Formin-like protein 5 OS=Oryza sativa subsp. japonica OX=39947 GN=FH5 PE=2 SV=2	PREDICTED: uncharacterized protein LOC4325559 [Oryza sativa Japonica Group]
LOC_Os01g14440	5416.25	17774.2	1.37516	0.00298057	0.0322496	up	--	--	Molecular Function: DNA-binding transcription factor activity (GO:0003700);; Biological Process: regulation of transcription, DNA-templated (GO:0006355);; Molecular Function: sequence-specific DNA binding (GO:0043565);;	--	--	--	WRKY DNA -binding domain	WRKY transcription factor 6 OS=Arabidopsis thaliana OX=3702 GN=WRKY6 PE=1 SV=1	PREDICTED: probable WRKY transcription factor 31 isoform X1 [Oryza sativa Japonica Group]
MSTRG.28304	11.457	81.4507	2.00905	0.000116905	0.00244027	up	--	--	Molecular Function: transmembrane receptor protein serine/threonine kinase activity (GO:0004675);; Molecular Function: ATP binding (GO:0005524);; Cellular Component: plasma membrane (GO:0005886);; Biological Process: protein phosphorylation (GO:0006468);; Biological Process: cell surface receptor signaling pathway (GO:0007166);; Cellular Component: integral component of membrane (GO:0016021);; Mo…	--	[T]	Signal transduction mechanisms	--	Proline-rich receptor-like protein kinase PERK9 OS=Arabidopsis thaliana OX=3702 GN=PERK9 PE=1 SV=1	hypothetical protein A1O5_00042 [Cladophialophora psammophila CBS 110553]
LOC_Os02g17930	0	52.3748	4.16633	1.77153e-14	2.25983e-12	up	--	--	Molecular Function: catalytic activity (GO:0003824);; Cellular Component: mitochondrion (GO:0005739);; Biological Process: response to stress (GO:0006950);; Biological Process: metabolic process (GO:0008152);; Cellular Component: plastid (GO:0009536);; Cellular Component: cytoplasmic vesicle (GO:0016023);; Molecular Function: coenzyme binding (GO:0050662);;	--	--	--	--	--	hypothetical protein [Oryza sativa Japonica Group]
LOC_Os09g15820	2246.19	6015.48	1.34011	6.76143e-07	2.52736e-05	up	[G]	Carbohydrate transport and metabolism	Biological Process: carbohydrate metabolic process (GO:0005975);; Cellular Component: chloroplast stroma (GO:0009570);; Molecular Function: isomerase activity (GO:0016853);; Molecular Function: carbohydrate binding (GO:0030246);; Cellular Component: apoplast (GO:0048046);;	K01792|0.0|osa:4346747|E5.1.3.15;EC:5.1.3.15|Os09g0327400	[G]	Carbohydrate transport and metabolism	Aldose 1-epimerase	Putative glucose-6-phosphate 1-epimerase OS=Cenchrus ciliaris OX=35872 PE=2 SV=1	PREDICTED: putative glucose-6-phosphate 1-epimerase [Oryza sativa Japonica Group]
LOC_Os11g09180	0	31.7605	2.65755	4.91059e-06	0.000150626	up	--	--	Cellular Component: mitochondrion (GO:0005739);;	--	[A]	RNA processing and modification	--	Vegetative cell wall protein gp1 OS=Chlamydomonas reinhardtii OX=3055 GN=GP1 PE=1 SV=1	PREDICTED: uncharacterized protein LOC4349999 isoform X3 [Oryza sativa Japonica Group]
MSTRG.28095	0	69.7019	4.04739	3.3516e-13	3.59136e-11	up	--	--	--	--	--	--	--	--	hypothetical protein [Oryza sativa Japonica Group]
LOC_Os01g07170	1317.27	3746.2	1.45719	3.67171e-12	3.43113e-10	up	--	--	--	--	[B]	Chromatin structure and dynamics	HORMA domain	Meiosis-specific protein PAIR2 OS=Oryza sativa subsp. japonica OX=39947 GN=PAIR2 PE=2 SV=1	hypothetical protein OsI_00538 [Oryza sativa Indica Group]
MSTRG.7672	0	815.106	7.71015	5.68977e-66	1.01613e-62	up	--	--	--	--	--	--	--	Sulfated surface glycoprotein 185 OS=Volvox carteri OX=3067 PE=1 SV=1	pollen-specific leucine-rich repeat extensin-like protein 1 [Sesamum indicum]
LOC_Os05g49210	35.3153	184.843	1.9157	3.34846e-05	0.000833769	up	--	--	Molecular Function: DNA-binding transcription factor activity (GO:0003700);; Biological Process: regulation of transcription, DNA-templated (GO:0006355);; Molecular Function: sequence-specific DNA binding (GO:0043565);;	--	--	--	WRKY DNA -binding domain	Probable WRKY transcription factor 31 OS=Arabidopsis thaliana OX=3702 GN=WRKY31 PE=2 SV=1	putative WRKY transcription factor [Oryza sativa Japonica Group]
LOC_Os04g17660	586.124	3147.3	2.20017	7.14716e-11	5.4573e-09	up	[P]	Inorganic ion transport and metabolism	Biological Process: sucrose metabolic process (GO:0005985);; Biological Process: biosynthetic process (GO:0009058);; Cellular Component: membrane (GO:0016020);; Cellular Component: cytoplasmic vesicle (GO:0016023);; Molecular Function: sucrose synthase activity (GO:0016157);;	--	[P]	Inorganic ion transport and metabolism	Rhodanese-like domain	Thiosulfate sulfurtransferase 18 OS=Arabidopsis thaliana OX=3702 GN=STR18 PE=1 SV=1	PREDICTED: thiosulfate sulfurtransferase 16, chloroplastic [Oryza sativa Japonica Group]
LOC_Os01g42090	18.5743	244.176	3.28155	9.44137e-19	1.94553e-16	up	--	--	Cellular Component: integral component of plasma membrane (GO:0005887);; Biological Process: carbohydrate transmembrane transport (GO:0034219);; Molecular Function: sugar transmembrane transporter activity (GO:0051119);;	--	[R]	General function prediction only	Sugar efflux transporter for intercellular exchange	Bidirectional sugar transporter SWEET6b OS=Oryza sativa subsp. japonica OX=39947 GN=SWEET6B PE=2 SV=1	PREDICTED: bidirectional sugar transporter SWEET6b [Oryza sativa Japonica Group]
LOC_Os02g52930	1.36012	18.9208	1.69449	0.00359461	0.037179	up	--	--	Cellular Component: integral component of membrane (GO:0016021);; Molecular Function: transmembrane transporter activity (GO:0022857);; Biological Process: transmembrane transport (GO:0055085);;	--	--	--	EamA-like transporter family	WAT1-related protein At1g21890 OS=Arabidopsis thaliana OX=3702 GN=At1g21890 PE=2 SV=1	PREDICTED: WAT1-related protein At1g21890 [Oryza sativa Japonica Group]
LOC_Os03g61260	2352.75	5401.12	1.11504	0.000174563	0.0033968	up	[J]	Translation, ribosomal structure and biogenesis	Molecular Function: structural constituent of ribosome (GO:0003735);; Cellular Component: ribosome (GO:0005840);; Biological Process: translation (GO:0006412);; Biological Process: pattern specification process (GO:0007389);; Biological Process: regulation of cell size (GO:0008361);; Cellular Component: chloroplast stroma (GO:0009570);; Biological Process: plant-type cell wall organization (GO:00…	K02881|1e-115|osa:4334651|RP-L18, MRPL18, rplR;RP-L18, MRPL18, rplR|Os03g0828100; K02881 large subunit ribosomal protein L18	[O]	Posttranslational modification, protein turnover, chaperones	Ribosomal L18 of archaea, bacteria, mitoch. and chloroplast	50S ribosomal protein L18, chloroplastic OS=Oryza sativa subsp. japonica OX=39947 GN=RPL18 PE=2 SV=1	PREDICTED: 50S ribosomal protein L18, chloroplastic [Oryza sativa Japonica Group]
LOC_Os12g44020	1779.85	7851.32	1.81135	1.57409e-05	0.000425574	up	--	--	Molecular Function: acid phosphatase activity (GO:0003993);; Cellular Component: cytoplasmic vesicle (GO:0016023);; Biological Process: dephosphorylation (GO:0016311);; Molecular Function: metal ion binding (GO:0046872);;	--	[G]	Carbohydrate transport and metabolism	Calcineurin-like phosphoesterase;; Purple acid Phosphatase, N-terminal domain;; Iron/zinc purple acid phosphatase-like protein C	Purple acid phosphatase 2 OS=Ipomoea batatas OX=4120 GN=PAP2 PE=1 SV=1	PREDICTED: purple acid phosphatase 2 [Oryza sativa Japonica Group]
LOC_Os05g31890	1.43616	137.564	4.56162	8.35652e-20	1.89175e-17	up	--	--	Molecular Function: aspartic-type endopeptidase activity (GO:0004190);; Biological Process: proteolysis (GO:0006508);; Cellular Component: cytoplasmic vesicle (GO:0016023);;	--	[O]	Posttranslational modification, protein turnover, chaperones	Xylanase inhibitor C-terminal	Aspartyl protease 37 OS=Oryza sativa subsp. japonica OX=39947 GN=AP37 PE=3 SV=2	unnamed protein product [Oryza sativa Japonica Group]
LOC_Os05g49370	47.3925	202.753	1.70187	0.000169935	0.00332284	up	--	--	--	--	--	--	--	Formin-like protein 3 OS=Oryza sativa subsp. japonica OX=39947 GN=FH3 PE=2 SV=2	PREDICTED: bradykinin-potentiating and C-type natriuretic peptides [Oryza sativa Japonica Group]
LOC_Os05g48680	337.699	1624.05	2.04648	2.77167e-09	1.60248e-07	up	--	--	--	--	--	--	--	--	PREDICTED: uncharacterized protein LOC4339598 [Oryza sativa Japonica Group]
LOC_Os03g58850	30.7071	127.488	1.60544	0.000790216	0.011427	up	--	--	Cellular Component: cytoplasmic vesicle (GO:0016023);;	--	--	--	--	Vegetative cell wall protein gp1 OS=Chlamydomonas reinhardtii OX=3055 GN=GP1 PE=1 SV=1	PREDICTED: glycine-rich protein DOT1 [Oryza sativa Japonica Group]
LOC_Os07g48500	4603.43	14608.7	1.54989	1.68489e-07	7.27015e-06	up	--	--	--	--	--	--	Ricin-type beta-trefoil lectin domain-like	Ricin B-like lectin R40G3 OS=Oryza sativa subsp. japonica OX=39947 GN=R40G3 PE=2 SV=1	RecName: Full=Ricin B-like lectin R40G3; AltName: Full=Osr40g3
LOC_Os04g21320	462.531	1520.28	1.54998	6.54588e-06	0.000195743	up	[S]	Function unknown	Cellular Component: plasma membrane (GO:0005886);; Cellular Component: integral component of membrane (GO:0016021);;	--	--	--	Domain of unknown function (DUF588)	CASP-like protein 2A1 OS=Oryza sativa subsp. japonica OX=39947 GN=Os04g0281900 PE=2 SV=1	PREDICTED: CASP-like protein 2A1 [Oryza sativa Japonica Group]
LOC_Os01g13690	25750.6	55993.6	1.0281	0.00133012	0.0174096	up	[EH]	--	Biological Process: metabolic process (GO:0008152);; Molecular Function: transaminase activity (GO:0008483);;	K18482|0.0|osa:4326358|ADCL;EC:4.1.3.38|Os01g0238500	[E]	Amino acid transport and metabolism	Amino-transferase class IV	D-amino-acid transaminase, chloroplastic OS=Arabidopsis thaliana OX=3702 GN=DAAT PE=1 SV=1	unnamed protein product [Oryza sativa Japonica Group]
LOC_Os02g12560	21.1307	65.0602	1.35938	0.00171707	0.0211159	up	--	--	--	--	[AR]	--	--	Vegetative cell wall protein gp1 OS=Chlamydomonas reinhardtii OX=3055 GN=GP1 PE=1 SV=1	hypothetical protein [Oryza sativa Japonica Group]
LOC_Os02g49870	25629.3	65391.7	1.31329	8.88592e-12	7.82594e-10	up	--	--	Cellular Component: chloroplast thylakoid (GO:0009534);; Cellular Component: membrane (GO:0016020);;	--	--	--	CAAD domains of cyanobacterial aminoacyl-tRNA synthetase	Protein CURVATURE THYLAKOID 1A, chloroplastic OS=Arabidopsis thaliana OX=3702 GN=CURT1A PE=1 SV=1	PREDICTED: protein CURVATURE THYLAKOID 1A, chloroplastic [Oryza sativa Japonica Group]
LOC_Os06g14350	271.356	1420.98	2.10499	2.08125e-08	1.03888e-06	up	--	--	Molecular Function: calcium ion binding (GO:0005509);;	--	--	--	Caleosin related protein	Probable peroxygenase 4 OS=Arabidopsis thaliana OX=3702 GN=PXG4 PE=1 SV=1	PREDICTED: probable peroxygenase 5 [Oryza sativa Japonica Group]
LOC_Os04g47890	10.619	46.5958	1.55075	0.00247369	0.0278917	up	--	--	Molecular Function: DNA binding (GO:0003677);; Molecular Function: chromatin binding (GO:0003682);;	--	--	--	Myb-like DNA-binding domain	Putative Myb family transcription factor At1g14600 OS=Arabidopsis thaliana OX=3702 GN=At1g14600 PE=2 SV=2	PREDICTED: putative Myb family transcription factor At1g14600 [Oryza sativa Japonica Group]
LOC_Os07g25700	89.0518	383.345	1.77427	2.70094e-05	0.000687991	up	--	--	Biological Process: protein targeting to vacuole (GO:0006623);; Biological Process: vesicle-mediated transport (GO:0016192);;	--	--	--	--	Probable transcription factor FL OS=Oryza sativa subsp. japonica OX=39947 GN=FL PE=2 SV=2	PREDICTED: TLD domain-containing protein 2 [Oryza sativa Japonica Group]
LOC_Os04g32620	285.319	620.311	1.0215	0.00198869	0.0236684	up	--	--	Molecular Function: DNA binding (GO:0003677);; Molecular Function: chromatin binding (GO:0003682);; Molecular Function: DNA-binding transcription factor activity (GO:0003700);; Cellular Component: nucleus (GO:0005634);; Biological Process: regulation of transcription, DNA-templated (GO:0006355);; Cellular Component: plastid (GO:0009536);;	--	--	--	AP2 domain	Ethylene-responsive transcription factor ERF113 OS=Arabidopsis thaliana OX=3702 GN=ERF113 PE=2 SV=1	PREDICTED: ethylene-responsive transcription factor ERF113 [Oryza sativa Japonica Group]
LOC_Os06g45960	997.7	2645.73	1.27582	0.000163815	0.00322474	up	[Q]	Secondary metabolites biosynthesis, transport and catabolism	Molecular Function: monooxygenase activity (GO:0004497);; Molecular Function: iron ion binding (GO:0005506);; Cellular Component: mitochondrion (GO:0005739);; Molecular Function: oxidoreductase activity, acting on paired donors, with incorporation or reduction of molecular oxygen (GO:0016705);; Molecular Function: heme binding (GO:0020037);; Biological Process: oxidation-reduction process (GO:005…	--	[Q]	Secondary metabolites biosynthesis, transport and catabolism	Cytochrome P450	Ent-isokaurene C2-hydroxylase OS=Oryza sativa subsp. japonica OX=39947 GN=CYP71Z6 PE=1 SV=1	PREDICTED: ent-isokaurene C2-hydroxylase-like [Oryza sativa Japonica Group]
LOC_Os09g33850	332.815	1526.33	2.04249	7.25591e-12	6.46117e-10	up	[R]	General function prediction only	--	--	[R]	General function prediction only	Phosphatidylethanolamine-binding protein	Protein FLOWERING LOCUS T OS=Arabidopsis thaliana OX=3702 GN=FT PE=1 SV=2	PREDICTED: protein FLOWERING LOCUS T [Oryza sativa Japonica Group]
MSTRG.11556	0	16.5382	1.81691	0.00149243	0.0190606	up	--	--	Molecular Function: nucleic acid binding (GO:0003676);; Biological Process: gene silencing by RNA (GO:0031047);;	--	--	--	--	Protein argonaute 2 OS=Oryza sativa subsp. japonica OX=39947 GN=AGO2 PE=2 SV=2	hypothetical protein [Oryza sativa Japonica Group]
LOC_Os04g41050	193.544	645.202	1.53549	3.73166e-05	0.000918564	up	--	--	Cellular Component: mitochondrion (GO:0005739);; Molecular Function: zinc ion binding (GO:0008270);; Cellular Component: cytoplasmic vesicle (GO:0016023);;	--	[O]	Posttranslational modification, protein turnover, chaperones	Ring finger domain;; RING-H2 zinc finger domain;; RING-like zinc finger;; Anaphase-promoting complex subunit 11 RING-H2 finger	E3 ubiquitin-protein ligase RHA2A OS=Arabidopsis thaliana OX=3702 GN=RHA2A PE=1 SV=1	OJ991113_30.9 [Oryza sativa Japonica Group]
LOC_Os05g45440	414.025	1183.25	1.43836	1.58619e-08	8.08076e-07	up	--	--	--	--	[TZ]	--	Senescence regulator	Diacylglycerol O-acyltransferase 1-1 OS=Oryza sativa subsp. japonica OX=39947 GN=DGAT1-1 PE=2 SV=1	PREDICTED: uncharacterized protein LOC4339412 [Oryza sativa Japonica Group]
MSTRG.9019	20.8975	155.727	2.39739	4.16175e-08	1.99677e-06	up	--	--	--	--	[TV]	--	--	Holliday junction resolvase MOC1, chloroplastic OS=Chlamydomonas reinhardtii OX=3055 GN=MOC1 PE=3 SV=2	ovarian tumor-like cysteine protease [Moesziomyces antarcticus T-34]
LOC_Os01g48620	920.426	2961.11	1.49722	4.48385e-05	0.00107405	up	--	--	Cellular Component: membrane (GO:0016020);; Cellular Component: cytoplasmic vesicle (GO:0016023);;	--	--	--	Protein of unknown function (DUF2921)	--	PREDICTED: uncharacterized protein LOC4325269 [Oryza sativa Japonica Group]
LOC_Os06g06360	822.943	6906.08	2.5976	5.32757e-10	3.55311e-08	up	--	--	Molecular Function: DNA-binding transcription factor activity (GO:0003700);; Biological Process: regulation of transcription, DNA-templated (GO:0006355);; Molecular Function: sequence-specific DNA binding (GO:0043565);;	--	--	--	WRKY DNA -binding domain	Probable WRKY transcription factor 53 OS=Arabidopsis thaliana OX=3702 GN=WRKY53 PE=1 SV=1	PREDICTED: probable WRKY transcription factor 30 [Oryza sativa Japonica Group]
LOC_Os09g23420	11.1895	294.148	3.85958	1.8022e-18	3.66668e-16	up	--	--	Cellular Component: mitochondrion (GO:0005739);; Cellular Component: cytoplasmic vesicle (GO:0016023);;	--	--	--	--	--	hypothetical protein OsJ_29273 [Oryza sativa Japonica Group]
LOC_Os03g34040	8063.42	19327.6	1.14284	0.00075764	0.0110806	up	[J]	Translation, ribosomal structure and biogenesis	Molecular Function: structural constituent of ribosome (GO:0003735);; Cellular Component: nucleus (GO:0005634);; Biological Process: translation (GO:0006412);; Cellular Component: chloroplast thylakoid membrane (GO:0009535);; Cellular Component: chloroplast stroma (GO:0009570);; Cellular Component: small ribosomal subunit (GO:0015935);; Molecular Function: rRNA binding (GO:0019843);; Biological P…	K02988|0.0|osa:4333233|RP-S5, MRPS5, rpsE;RP-S5, MRPS5, rpsE|Os03g0452300; K02988 small subunit ribosomal protein S5	[J]	Translation, ribosomal structure and biogenesis	Ribosomal protein S5, N-terminal domain;; Ribosomal protein S5, C-terminal domain	30S ribosomal protein S5, chloroplastic OS=Spinacia oleracea OX=3562 GN=rps5 PE=1 SV=1	PREDICTED: 30S ribosomal protein S5, chloroplastic [Oryza sativa Japonica Group]
LOC_Os01g64860	2.45477	24.4121	1.92025	0.000707557	0.0105114	up	[O]	Posttranslational modification, protein turnover, chaperones	Molecular Function: serine-type endopeptidase activity (GO:0004252);; Cellular Component: cell wall (GO:0005618);; Biological Process: proteolysis (GO:0006508);; Cellular Component: cytoplasmic vesicle (GO:0016023);;	--	--	--	Subtilase family;; Peptidase inhibitor I9	Subtilisin-like protease SBT1.7 OS=Arabidopsis thaliana OX=3702 GN=SBT1.7 PE=1 SV=1	PREDICTED: uncharacterized protein LOC4324925 [Oryza sativa Japonica Group]
LOC_Os06g38510	5.42799	47.6976	1.99622	0.00030927	0.00543267	up	--	--	Cellular Component: cytoplasmic vesicle (GO:0016023);; Molecular Function: pectate lyase activity (GO:0030570);; Biological Process: pectin catabolic process (GO:0045490);; Molecular Function: metal ion binding (GO:0046872);;	K01728|0.0|osa:4341389|pel;EC:4.2.2.2|Os06g0583900; K01728 pectate lyase [EC:4.2.2.2]	--	--	Pectate lyase;; Pectate lyase, N terminus	Pectate lyase OS=Lilium longiflorum OX=4690 PE=2 SV=1	PREDICTED: pectate lyase [Oryza sativa Japonica Group]
LOC_Os03g37520	17.062	374.182	3.62432	3.16603e-16	5.24614e-14	up	--	--	--	--	--	--	--	Vegetative cell wall protein gp1 OS=Chlamydomonas reinhardtii OX=3055 GN=GP1 PE=1 SV=1	hypothetical protein [Oryza sativa Japonica Group]
LOC_Os02g44235	10.5766	115.406	2.78328	7.38847e-10	4.79818e-08	up	[G]	Carbohydrate transport and metabolism	Molecular Function: trehalose-phosphatase activity (GO:0004805);; Biological Process: trehalose biosynthetic process (GO:0005992);; Biological Process: response to cold (GO:0009409);; Biological Process: response to salt stress (GO:0009651);; Biological Process: dephosphorylation (GO:0016311);;	K01087|0.0|osa:4330221|otsB;EC:3.1.3.12|Os02g0661100	[G]	Carbohydrate transport and metabolism	Trehalose-phosphatase;; haloacid dehalogenase-like hydrolase	Probable trehalose-phosphate phosphatase 1 OS=Oryza sativa subsp. japonica OX=39947 GN=TPP1 PE=1 SV=1	Os02g0661100 [Oryza sativa Japonica Group]
LOC_Os05g42070	96.371	278.375	1.303	0.00157878	0.0198403	up	--	--	Biological Process: metabolic process (GO:0008152);; Molecular Function: transferase activity, transferring hexosyl groups (GO:0016758);;	--	[GC]	--	UDP-glucoronosyl and UDP-glucosyl transferase	Scopoletin glucosyltransferase OS=Nicotiana tabacum OX=4097 GN=TOGT1 PE=1 SV=1	hypothetical protein [Oryza sativa Japonica Group]
LOC_Os03g12660	1719.39	3857.89	1.09034	0.000143084	0.00288675	up	[Q]	Secondary metabolites biosynthesis, transport and catabolism	Molecular Function: iron ion binding (GO:0005506);; Cellular Component: endoplasmic reticulum (GO:0005783);; Molecular Function: electron transfer activity (GO:0009055);; Biological Process: unidimensional cell growth (GO:0009826);; Biological Process: jasmonic acid mediated signaling pathway (GO:0009867);; Molecular Function: steroid 22-alpha hydroxylase activity (GO:0010012);; Biological Proces…	K09587|0.0|osa:4332134|CYP90B1, DWF4;EC:1.14.13.-|Os03g0227700; K09587 cytochrome P450, family 90, subfamily B, polypeptide 1 (steroid 22-alpha-hydroxylase) [EC:1.14.13.-]	[QI]	--	Cytochrome P450	Cytochrome P450 90B2 OS=Oryza sativa subsp. japonica OX=39947 GN=CYP90B2 PE=1 SV=1	PREDICTED: cytochrome P450 90B1 [Oryza sativa Japonica Group]
LOC_Os02g49630	29.3703	130.078	1.87525	1.5256e-06	5.27899e-05	up	--	--	Cellular Component: integral component of membrane (GO:0016021);; Cellular Component: cytoplasmic vesicle (GO:0016023);;	--	--	--	Tetraspanin family	Tetraspanin-8 OS=Arabidopsis thaliana OX=3702 GN=TET8 PE=2 SV=1	putative senescence-associated protein 5 [Oryza sativa Japonica Group]
LOC_Os12g37840	13.1389	134.269	2.9764	4.7628e-16	7.54212e-14	up	--	--	Molecular Function: inorganic anion exchanger activity (GO:0005452);; Cellular Component: plasma membrane (GO:0005886);; Biological Process: response to boron-containing substance (GO:0010036);; Cellular Component: integral component of membrane (GO:0016021);; Biological Process: borate transport (GO:0046713);; Molecular Function: active borate transmembrane transporter activity (GO:0046715);; Bi…	--	[P]	Inorganic ion transport and metabolism	HCO3- transporter family	Boron transporter 1 OS=Arabidopsis thaliana OX=3702 GN=BOR1 PE=1 SV=1	PREDICTED: boron transporter 1 [Oryza sativa Japonica Group]
LOC_Os12g17410	0	9.79384	1.6099	0.00444787	0.0439942	up	--	--	Molecular Function: magnesium ion binding (GO:0000287);; Biological Process: metabolic process (GO:0008152);; Molecular Function: terpene synthase activity (GO:0010333);; Molecular Function: ADP binding (GO:0043531);;	--	[T]	Signal transduction mechanisms	NB-ARC domain	Putative disease resistance RPP13-like protein 3 OS=Arabidopsis thaliana OX=3702 GN=RPP13L3 PE=3 SV=1	NB-ARC domain containing protein [Oryza sativa Japonica Group]
LOC_Os09g10010	38.7858	110.319	1.29152	0.00159867	0.0200354	up	--	--	Cellular Component: cytoplasmic vesicle (GO:0016023);;	--	--	--	--	--	unknown protein [Oryza sativa Japonica Group]
LOC_Os08g08990	2.63686	25.8658	2.14812	8.01649e-05	0.00176627	up	--	--	Cellular Component: cytoplasmic vesicle (GO:0016023);; Molecular Function: manganese ion binding (GO:0030145);; Molecular Function: nutrient reservoir activity (GO:0045735);; Cellular Component: apoplast (GO:0048046);;	--	--	--	Cupin;; Cupin domain	Germin-like protein 8-5 OS=Oryza sativa subsp. japonica OX=39947 GN=Os08g0189400 PE=2 SV=1	PREDICTED: germin-like protein 8-5 [Oryza sativa Japonica Group]
MSTRG.20139	0	14.5325	2.06344	0.000368142	0.00621875	up	--	--	--	--	--	--	--	--	Os05g0510500 [Oryza sativa Japonica Group]
LOC_Os06g18000	5351.42	13795.5	1.20407	0.00137436	0.0178578	up	--	--	Molecular Function: protein serine/threonine kinase activity (GO:0004674);; Molecular Function: transmembrane receptor protein tyrosine kinase activity (GO:0004714);; Molecular Function: ATP binding (GO:0005524);; Cellular Component: plasma membrane (GO:0005886);; Biological Process: positive regulation of cell death (GO:0010942);; Cellular Component: integral component of membrane (GO:0016021);;…	--	--	--	Protein kinase domain;; Protein tyrosine kinase;; Phosphotransferase enzyme family	Leucine-rich repeat receptor-like serine/threonine/tyrosine-protein kinase SOBIR1 OS=Arabidopsis thaliana OX=3702 GN=SOBIR1 PE=1 SV=1	PREDICTED: leucine-rich repeat receptor-like serine/threonine/tyrosine-protein kinase SOBIR1 [Oryza sativa Japonica Group]
LOC_Os04g49980	0.34003	9.05582	1.61759	0.00510661	0.0487586	up	[M]	Cell wall/membrane/envelope biogenesis	Biological Process: embryo development (GO:0009790);; Biological Process: metal ion transport (GO:0030001);; Molecular Function: metal ion binding (GO:0046872);;	--	--	--	Late embryogenesis abundant (LEA) group 1	Late embryogenesis abundant protein 18 OS=Arabidopsis thaliana OX=3702 GN=LEA18 PE=2 SV=1	PREDICTED: uncharacterized protein LOC4336815 [Oryza sativa Japonica Group]
[truncated: 1,447 more rows]
