# Supplementary material for: Heterodimer formed by ROC8 and ROC5 modulates leaf rolling in rice
Source: Plant Biotechnol J. 2021 Sep 8;19(12):2662–72. doi: 10.1111/pbi.13690 (PMC8633501; doi:10.1111/pbi.13690)
Supplement: Supplementary file 4 — Data S3 Genes differentially expressed between the oul1 mutant and Nipponbare. [file PBI-19-2662-s005.xlsx]

## Sheet: down regulated genes
#id	baseMeanA	baseMeanB	log2(oul1/Nip)	pvalue	padj	regulated	COG_class	COG_class_annotation	GO_annotation	KEGG_annotation	KOG_class	KOG_class_annotation	Pfam_annotation	Swissprot_annotation	nr_annotation
MSTRG.6454	225.195	26.2333	-2.70931	8.71386e-19	1.80732e-16	down	--	--	--	K11293|9e-06|vcn:VOLCADRAFT_117135|--|hypothetical protein; K11293 protein HIRA/HIR1	--	--	--	--	hypothetical protein LOC_Os11g09840 [Oryza sativa Japonica Group]
LOC_Os02g04560	1471.97	701.482	-1.02755	1.33742e-08	9.0674e-07	down	--	--	Molecular Function: nucleotide binding (GO:0000166);; Molecular Function: RNA binding (GO:0003723);; Cellular Component: nucleus (GO:0005634);; Biological Process: gene silencing (GO:0016458);; Biological Process: protein maturation (GO:0051604);; Biological Process: DNA demethylation (GO:0080111);;	--	--	--	RNA recognition motif. (a.k.a. RRM, RBD, or RNP domain)	--	PREDICTED: uncharacterized RNA-binding protein P16F5.06 [Oryza sativa Japonica Group]
LOC_Os04g55710	62709.5	15845.6	-1.62282	6.53799e-06	0.000219975	down	[E]	Amino acid transport and metabolism	Molecular Function: asparaginase activity (GO:0004067);; Biological Process: proteolysis (GO:0006508);; Molecular Function: beta-aspartyl-peptidase activity (GO:0008798);;	K13051|0.0|sbi:SORBI_06g030910|--|hypothetical protein; K13051 beta-aspartyl-peptidase (threonine type) [EC:3.4.19.5]	[E]	Amino acid transport and metabolism	Asparaginase	Probable isoaspartyl peptidase/L-asparaginase 2 OS=Arabidopsis thaliana OX=3702 GN=At3g16150 PE=2 SV=2	PREDICTED: probable isoaspartyl peptidase/L-asparaginase 2 [Oryza sativa Japonica Group]
LOC_Os01g61700	2678.29	917.776	-1.34793	1.50044e-05	0.000448369	down	[S]	Function unknown	Cellular Component: plastid (GO:0009536);; Biological Process: protein catabolic process (GO:0030163);;	--	--	--	ATP-dependent Clp protease adaptor protein ClpS	ATP-dependent Clp protease adapter protein CLPS1, chloroplastic OS=Arabidopsis thaliana OX=3702 GN=CPLS1 PE=1 SV=1	hypothetical protein [Oryza sativa Japonica Group]
LOC_Os07g01020	15464.9	7009.69	-1.05516	1.93718e-05	0.00056287	down	[H]	Coenzyme transport and metabolism	Cellular Component: cytosol (GO:0005829);; Biological Process: protein folding (GO:0006457);; Biological Process: pyridoxine biosynthetic process (GO:0008615);; Biological Process: response to heat (GO:0009408);; Biological Process: response to high light intensity (GO:0009644);; Biological Process: response to endoplasmic reticulum stress (GO:0034976);; Molecular Function: pyridoxal 5'-phosphate…	K06215|0.0|osa:4342162|pdxS, pdx1;EC:4.3.3.6|Os07g0100200; K06215 pyridoxine biosynthesis protein [EC:4.-.-.-]	[H]	Coenzyme transport and metabolism	SOR/SNZ family;; Thiazole biosynthesis protein ThiG;; Dihydrouridine synthase (Dus)	Probable pyridoxal 5&apos;-phosphate synthase subunit PDX1.1 OS=Oryza sativa subsp. japonica OX=39947 GN=PDX11 PE=2 SV=1	PREDICTED: probable pyridoxal 5&apos;-phosphate synthase subunit PDX1.1 [Oryza sativa Japonica Group]
LOC_Os08g44000	14196.7	4702	-1.5145	9.97846e-14	1.39814e-11	down	[MG]	--	Molecular Function: translation initiation factor activity (GO:0003743);; Biological Process: rRNA processing (GO:0006364);; Biological Process: translational initiation (GO:0006413);; Cellular Component: chloroplast thylakoid (GO:0009534);; Biological Process: response to blue light (GO:0009637);; Biological Process: response to red light (GO:0010114);; Biological Process: photosystem II assembl…	--	[G]	Carbohydrate transport and metabolism	NmrA-like family;; NAD(P)H-binding;; NAD dependent epimerase/dehydratase family	Uncharacterized protein ycf39 OS=Cyanophora paradoxa OX=2762 GN=ycf39 PE=3 SV=1	PREDICTED: uncharacterized protein ycf39 [Oryza sativa Japonica Group]
MSTRG.23523	300.048	120.937	-1.12138	0.000631722	0.0103566	down	--	--	Cellular Component: plasma membrane (GO:0005886);; Biological Process: megasporogenesis (GO:0009554);; Cellular Component: integral component of membrane (GO:0016021);;	--	--	--	Cysteine-rich TM module stress tolerance	Cysteine-rich and transmembrane domain-containing protein WIH2 OS=Arabidopsis thaliana OX=3702 GN=WIH2 PE=1 SV=1	Os07g0191650, partial [Oryza sativa Japonica Group]
LOC_Os01g68480	30330.8	13704.4	-1.09242	3.1327e-08	1.99116e-06	down	[OC]	--	Biological Process: glycerol ether metabolic process (GO:0006662);; Molecular Function: electron transfer activity (GO:0009055);; Cellular Component: chloroplast (GO:0009507);; Molecular Function: protein disulfide oxidoreductase activity (GO:0015035);; Biological Process: electron transport chain (GO:0022900);; Biological Process: cell redox homeostasis (GO:0045454);;	--	[O]	Posttranslational modification, protein turnover, chaperones	Thioredoxin	Thioredoxin F, chloroplastic OS=Oryza sativa subsp. japonica OX=39947 GN=Os01g0913000 PE=2 SV=1	PREDICTED: thioredoxin F, chloroplastic [Oryza sativa Japonica Group]
LOC_Os04g39300	10273.8	956.692	-2.77525	2.51411e-14	3.73867e-12	down	--	--	Cellular Component: mitochondrion (GO:0005739);; Biological Process: metal ion transport (GO:0030001);; Molecular Function: metal ion binding (GO:0046872);;	--	--	--	--	Serine/arginine-rich splicing factor SR45 OS=Arabidopsis thaliana OX=3702 GN=SR45 PE=1 SV=1	PREDICTED: uncharacterized protein LOC107280571 [Oryza sativa Japonica Group]
LOC_Os02g57010	1997.73	768.453	-1.27045	4.03013e-07	1.94569e-05	down	[R]	General function prediction only	Molecular Function: nucleotide binding (GO:0000166);; Molecular Function: nucleic acid binding (GO:0003676);; Biological Process: cysteine biosynthetic process (GO:0019344);;	--	[R]	General function prediction only	RNA recognition motif. (a.k.a. RRM, RBD, or RNP domain)	33 kDa ribonucleoprotein, chloroplastic OS=Nicotiana sylvestris OX=4096 PE=1 SV=1	PREDICTED: 28 kDa ribonucleoprotein, chloroplastic [Oryza sativa Japonica Group]
LOC_Os09g16920	1167.06	293.402	-1.7164	9.53773e-08	5.35029e-06	down	--	--	Molecular Function: iron ion binding (GO:0005506);; Biological Process: fatty acid biosynthetic process (GO:0006633);; Molecular Function: oxidoreductase activity, acting on paired donors, with oxidation of a pair of donors resulting in the reduction of molecular oxygen to two molecules of water (GO:0016717);; Molecular Function: heme binding (GO:0020037);; Biological Process: oxidation-reduction…	--	[I]	Lipid transport and metabolism	Fatty acid desaturase;; Cytochrome b5-like Heme/Steroid binding domain	Delta(8)-fatty-acid desaturase 2 OS=Arabidopsis thaliana OX=3702 GN=SLD2 PE=1 SV=1	PREDICTED: delta(8)-fatty-acid desaturase 2 [Oryza sativa Japonica Group]
LOC_Os12g05609	78.1312	20.9117	-1.37561	0.000931655	0.0140667	down	--	--	--	--	[WV]	--	Protein of unknown function (DUF295);; F-box domain;; F-box-like	Pectinesterase inhibitor 10 OS=Arabidopsis thaliana OX=3702 GN=PMEI10 PE=2 SV=1	F-box domain containing protein [Oryza sativa Japonica Group]
LOC_Os03g61090	10499.1	3907.95	-1.32106	5.83285e-08	3.46955e-06	down	[L]	Replication, recombination and repair	Cellular Component: plastid (GO:0009536);; Biological Process: primary metabolic process (GO:0044238);; Biological Process: cellular biosynthetic process (GO:0044249);; Biological Process: cellular macromolecule metabolic process (GO:0044260);; Biological Process: biosynthetic process (GO:0044711);; Biological Process: cellular process (GO:0044763);; Biological Process: organic substance biosynth…	--	--	--	Thylakoid soluble phosphoprotein TSP9	Chitin-binding lectin 1 OS=Solanum tuberosum OX=4113 PE=1 SV=2	PREDICTED: uncharacterized protein LOC4334638 [Oryza sativa Japonica Group]
LOC_Os08g29170	39535.1	16897.3	-1.06322	0.000796965	0.0124752	down	[CR]	--	Biological Process: sulfur amino acid metabolic process (GO:0000096);; Biological Process: glycine catabolic process (GO:0006546);; Biological Process: unsaturated fatty acid biosynthetic process (GO:0006636);; Biological Process: oxidoreduction coenzyme metabolic process (GO:0006733);; Biological Process: vitamin metabolic process (GO:0006766);; Molecular Function: zinc ion binding (GO:0008270);…	--	[CR]	--	Zinc-binding dehydrogenase;; Zinc-binding dehydrogenase;; Alcohol dehydrogenase GroES-like domain	2-methylene-furan-3-one reductase OS=Solanum lycopersicum OX=4081 GN=EO PE=1 SV=1	PREDICTED: 2-methylene-furan-3-one reductase [Oryza sativa Japonica Group]
LOC_Os09g30490	207.734	56.2671	-1.59519	2.15555e-06	8.46274e-05	down	--	--	Molecular Function: calcium ion binding (GO:0005509);;	--	--	--	EF hand;; EF-hand domain pair;; EF hand;; EF-hand domain	Serine/arginine-rich splicing factor SR45 OS=Arabidopsis thaliana OX=3702 GN=SR45 PE=1 SV=1	PREDICTED: uncharacterized protein LOC9271885 [Oryza sativa Japonica Group]
LOC_Os01g47370	172.939	49.1244	-1.27979	0.0026099	0.0316825	down	--	--	Molecular Function: DNA binding (GO:0003677);; Molecular Function: chromatin binding (GO:0003682);; Cellular Component: nucleus (GO:0005634);;	--	[O]	Posttranslational modification, protein turnover, chaperones	Myb-like DNA-binding domain	Protein RADIALIS-like 3 OS=Arabidopsis thaliana OX=3702 GN=RL3 PE=2 SV=1	hypothetical protein OsI_03155 [Oryza sativa Indica Group]
LOC_Os03g38950	43193	18580.5	-1.1626	1.70506e-09	1.42216e-07	down	--	--	Cellular Component: chloroplast stroma (GO:0009570);; Cellular Component: thylakoid (GO:0009579);; Biological Process: chlororespiration (GO:0010478);;	--	--	--	--	--	PREDICTED: uncharacterized protein LOC4333342 [Oryza sativa Japonica Group]
LOC_Os01g22039	23.843	0.609443	-1.29534	0.00355	0.0400849	down	--	--	--	--	--	--	--	Nuclear pore complex protein NUP62 OS=Arabidopsis thaliana OX=3702 GN=NUP62 PE=1 SV=1	Os01g0324125 [Oryza sativa Japonica Group]
LOC_Os01g68490	5697.45	2337.14	-1.15188	5.32506e-05	0.00134088	down	--	--	--	--	[R]	General function prediction only	PPR repeat;; PPR repeat family;; PPR repeat;; Pentatricopeptide repeat domain;; Tetratricopeptide repeat;; Pentacotripeptide-repeat region of PRORP;; Tetratricopeptide repeat	Pentatricopeptide repeat-containing protein At3g29230 OS=Arabidopsis thaliana OX=3702 GN=PCMP-E27 PE=2 SV=1	PREDICTED: pentatricopeptide repeat-containing protein At3g29230 [Oryza sativa Japonica Group]
LOC_Os01g14410	144718	28547.8	-2.03961	6.87253e-11	6.90011e-09	down	--	--	Cellular Component: plastid (GO:0009536);;	--	--	--	Chlorophyll A-B binding protein	High molecular mass early light-inducible protein HV58, chloroplastic OS=Hordeum vulgare OX=4513 PE=2 SV=1	PREDICTED: high molecular mass early light-inducible protein HV58, chloroplastic [Oryza sativa Japonica Group]
LOC_Os03g47610	5009.96	2369.08	-1.02343	9.67134e-07	4.19393e-05	down	[H]	Coenzyme transport and metabolism	Biological Process: maltose metabolic process (GO:0000023);; Biological Process: pentose-phosphate shunt (GO:0006098);; Biological Process: thiamine biosynthetic process (GO:0009228);; Biological Process: thiamine diphosphate biosynthetic process (GO:0009229);; Cellular Component: chloroplast stroma (GO:0009570);; Molecular Function: lyase activity (GO:0016829);; Biological Process: starch biosyn…	K03147|0.0|osa:4333719|thiC;EC:4.1.99.17|Os03g0679700; K03147 thiamine biosynthesis protein ThiC	--	--	Radical SAM ThiC family;; ThiC-associated domain	Phosphomethylpyrimidine synthase, chloroplastic OS=Arabidopsis thaliana OX=3702 GN=THIC PE=1 SV=1	PREDICTED: phosphomethylpyrimidine synthase, chloroplastic [Oryza sativa Japonica Group]
LOC_Os05g50140	80.8464	4.91381	-1.96161	2.56325e-05	0.000717029	down	--	--	Biological Process: auxin-activated signaling pathway (GO:0009734);; Cellular Component: integral component of membrane (GO:0016021);; Cellular Component: cytoplasmic vesicle (GO:0016023);; Biological Process: transmembrane transport (GO:0055085);;	K13947|0.0|sbi:SORBI_10g004430|--|hypothetical protein; K13947 auxin efflux carrier family	--	--	Membrane transport protein	Probable auxin efflux carrier component 3b OS=Oryza sativa subsp. japonica OX=39947 GN=PIN3B PE=2 SV=3	PREDICTED: putative auxin efflux carrier component 3b [Oryza sativa Japonica Group]
MSTRG.12886	29.9112	3.80539	-1.69194	0.000222564	0.00441015	down	--	--	Molecular Function: N1-acetylspermine:oxygen oxidoreductase (propane-1,3-diamine-forming) activity (GO:0052893);; Molecular Function: spermidine oxidase (propane-1,3-diamine-forming) activity (GO:0052896);; Molecular Function: N8-acetylspermidine:oxygen oxidoreductase (propane-1,3-diamine-forming) activity (GO:0052897);; Molecular Function: N1-acetylspermidine:oxygen oxidoreductase (propane-1,3-d…	K13366|7e-26|zma:541983|MPAO, PAO1;EC:1.5.3.14 1.5.3.16 1.5.3.-|pao1, PAO, mpao1; polyamine oxidase1 (EC:1.5.3.14 1.5.3.15); K13366 polyamine oxidase (propane-1,3-diamine-forming) [EC:1.5.3.14]	--	--	--	Polyamine oxidase OS=Zea mays OX=4577 GN=PAO PE=1 SV=1	hypothetical protein OsJ_09750 [Oryza sativa Japonica Group]
LOC_Os07g48980	659.406	91.4309	-2.56702	2.5772e-20	6.06334e-18	down	--	--	Biological Process: iron ion transport (GO:0006826);; Molecular Function: nicotianamine synthase activity (GO:0030410);; Biological Process: nicotianamine biosynthetic process (GO:0030418);;	K05953|0.0|osa:4344361|--|Os07g0689600; K05953 nicotianamine synthase [EC:2.5.1.43]	--	--	Nicotianamine synthase protein	Nicotianamine synthase 3 OS=Oryza sativa subsp. japonica OX=39947 GN=NAS3 PE=2 SV=1	PREDICTED: nicotianamine synthase 3 [Oryza sativa Japonica Group]
LOC_Os03g28260	212.444	52.6222	-1.57378	4.29139e-05	0.00111485	down	--	--	Biological Process: response to stress (GO:0006950);;	--	--	--	Late embryogenesis abundant protein	Late embryogenesis abundant protein Lea5-A OS=Gossypium hirsutum OX=3635 GN=LEA5-A PE=2 SV=1	Late embryogenesis abundant protein [Oryza sativa Japonica Group]
LOC_Os03g56370	2684.54	1171.1	-1.14124	6.52253e-09	4.80442e-07	down	--	--	Cellular Component: mitochondrion (GO:0005739);; Molecular Function: methyltransferase activity (GO:0008168);; Biological Process: methylation (GO:0032259);;	--	--	--	Leucine carboxyl methyltransferase	Vegetative cell wall protein gp1 OS=Chlamydomonas reinhardtii OX=3055 GN=GP1 PE=1 SV=1	PREDICTED: putative S-adenosyl-L-methionine-dependent methyltransferase Mvan_0910 [Oryza sativa Japonica Group]
LOC_Os02g04460	15795.9	6694.4	-1.07676	0.000619601	0.0102388	down	[J]	Translation, ribosomal structure and biogenesis	Molecular Function: structural constituent of ribosome (GO:0003735);; Cellular Component: ribosome (GO:0005840);; Biological Process: rRNA processing (GO:0006364);; Biological Process: translation (GO:0006412);; Cellular Component: chloroplast stroma (GO:0009570);; Cellular Component: chloroplast envelope (GO:0009941);; Biological Process: photosystem II assembly (GO:0010207);; Biological Process…	K02906|1e-172|osa:4328236|RP-L3, MRPL3, rplC;RP-L3, MRPL3, rplC|Os02g0137200; K02906 large subunit ribosomal protein L3	[J]	Translation, ribosomal structure and biogenesis	Ribosomal protein L3	50S ribosomal protein L3, chloroplastic (Fragment) OS=Nicotiana tabacum OX=4097 GN=RPL3 PE=2 SV=1	PREDICTED: 50S ribosomal protein L3, chloroplastic [Oryza sativa Japonica Group]
LOC_Os02g09750	3299.65	1513.09	-1.03753	3.26865e-05	0.000881502	down	--	--	Cellular Component: mitochondrion (GO:0005739);; Cellular Component: chloroplast (GO:0009507);; Biological Process: carotenoid biosynthetic process (GO:0016117);; Molecular Function: oxidoreductase activity, acting on paired donors, with incorporation or reduction of molecular oxygen (GO:0016705);; Molecular Function: isomerase activity (GO:0016853);; Biological Process: oxidation-reduction proce…	K06443|0.0|sbi:SORBI_04g006120|lcyB, crtL1, crtY;EC:5.5.1.19|hypothetical protein; K06443 lycopene beta cyclase [EC:1.14.-.-]	--	--	Lycopene cyclase protein;; Pyridine nucleotide-disulphide oxidoreductase;; Pyridine nucleotide-disulphide oxidoreductase	Lycopene beta cyclase, chloroplastic OS=Arabidopsis thaliana OX=3702 GN=LCY1 PE=1 SV=1	PREDICTED: lycopene beta cyclase, chloroplastic [Oryza sativa Japonica Group]
LOC_Os11g40160	906.823	386.494	-1.14603	1.18237e-06	4.95685e-05	down	--	--	Molecular Function: ADP binding (GO:0043531);;	--	[T]	Signal transduction mechanisms	--	Disease resistance protein RGA2 OS=Solanum bulbocastanum OX=147425 GN=RGA2 PE=1 SV=1	expressed protein [Oryza sativa Japonica Group]
MSTRG.22684	97.9515	26.8139	-1.56506	4.53324e-06	0.000160219	down	--	--	--	--	--	--	--	--	hypothetical protein [Oryza sativa Japonica Group]
LOC_Os10g05290	702.026	275.41	-1.22874	4.37525e-06	0.000155506	down	--	--	Biological Process: RNA methylation (GO:0001510);; Molecular Function: RNA binding (GO:0003723);; Cellular Component: mitochondrion (GO:0005739);; Biological Process: RNA processing (GO:0006396);; Molecular Function: RNA methyltransferase activity (GO:0008173);;	--	[A]	RNA processing and modification	--	--	PREDICTED: uncharacterized protein LOC9271423 [Oryza sativa Japonica Group]
LOC_Os10g01080	49993.8	14570.3	-1.64848	1.21682e-11	1.37005e-09	down	[H]	Coenzyme transport and metabolism	Cellular Component: cytosol (GO:0005829);; Biological Process: protein folding (GO:0006457);; Biological Process: pyridoxine biosynthetic process (GO:0008615);; Biological Process: response to heat (GO:0009408);; Biological Process: response to high light intensity (GO:0009644);; Biological Process: response to endoplasmic reticulum stress (GO:0034976);; Molecular Function: pyridoxal 5'-phosphate…	K06215|0.0|osa:4347937|pdxS, pdx1;EC:4.3.3.6|Os10g0100700; K06215 pyridoxine biosynthesis protein [EC:4.-.-.-]	[H]	Coenzyme transport and metabolism	SOR/SNZ family;; Thiazole biosynthesis protein ThiG;; Dihydrouridine synthase (Dus)	Probable pyridoxal 5&apos;-phosphate synthase subunit PDX1.2 OS=Oryza sativa subsp. japonica OX=39947 GN=PDX12 PE=2 SV=1	PREDICTED: probable pyridoxal 5&apos;-phosphate synthase subunit PDX1.2 [Oryza sativa Japonica Group]
LOC_Os02g45660	15888.4	7024.48	-1.09906	2.36456e-06	9.13543e-05	down	[I]	Lipid transport and metabolism	Biological Process: pentose-phosphate shunt (GO:0006098);; Biological Process: rRNA processing (GO:0006364);; Biological Process: unsaturated fatty acid biosynthetic process (GO:0006636);; Biological Process: phosphatidylglycerol biosynthetic process (GO:0006655);; Biological Process: ubiquinone biosynthetic process (GO:0006744);; Molecular Function: 2-C-methyl-D-erythritol 2,4-cyclodiphosphate s…	K01770|0.0|osa:4330320|ispF;EC:4.6.1.12|Os02g0680600; K01770 2-C-methyl-D-erythritol 2,4-cyclodiphosphate synthase [EC:4.6.1.12]	--	--	YgbB family	2-C-methyl-D-erythritol 2,4-cyclodiphosphate synthase, chloroplastic OS=Oryza sativa subsp. japonica OX=39947 GN=ISPF PE=2 SV=1	PREDICTED: 2-C-methyl-D-erythritol 2,4-cyclodiphosphate synthase, chloroplastic [Oryza sativa Japonica Group]
LOC_Os05g51150	1680.78	674.579	-1.21987	5.76245e-07	2.65595e-05	down	[K]	Transcription	Molecular Function: sigma factor activity (GO:0001053);; Molecular Function: DNA binding (GO:0003677);; Molecular Function: DNA-binding transcription factor activity (GO:0003700);; Molecular Function: DNA-directed 5'-3' RNA polymerase activity (GO:0003899);; Biological Process: DNA-templated transcription, initiation (GO:0006352);; Biological Process: regulation of transcription, DNA-templated (G…	--	--	--	Sigma-70, region 4;; Sigma-70 region 3;; Sigma-70 region 2	RNA polymerase sigma factor sigC OS=Arabidopsis thaliana OX=3702 GN=SIGC PE=2 SV=1	PREDICTED: RNA polymerase sigma factor sigC [Oryza sativa Japonica Group]
LOC_Os06g04920	1300.86	299.627	-1.88084	1.63734e-10	1.5642e-08	down	--	--	Biological Process: metabolic process (GO:0008152);; Molecular Function: zinc ion binding (GO:0008270);; Molecular Function: hydrolase activity (GO:0016787);;	--	[R]	General function prediction only	Zn-finger in Ran binding protein and others	Transcription initiation factor TFIID subunit 15 OS=Arabidopsis thaliana OX=3702 GN=TAF15 PE=1 SV=1	PREDICTED: uncharacterized RNA-binding protein C17H9.04c [Oryza sativa Japonica Group]
LOC_Os03g12020	6064.54	2890.09	-1.01384	9.7293e-07	4.21327e-05	down	[J]	Translation, ribosomal structure and biogenesis	Cellular Component: plastid large ribosomal subunit (GO:0000311);; Molecular Function: structural constituent of ribosome (GO:0003735);; Biological Process: DNA-templated transcription, elongation (GO:0006354);; Biological Process: translation (GO:0006412);; Cellular Component: chloroplast stroma (GO:0009570);; Cellular Component: chloroplast envelope (GO:0009941);;	K02876|0.0|osa:4332089|RP-L15, MRPL15, rplO;RP-L15, MRPL15, rplO|Os03g0219900; K02876 large subunit ribosomal protein L15	[J]	Translation, ribosomal structure and biogenesis	Ribosomal proteins 50S-L15, 50S-L18e, 60S-L27A	50S ribosomal protein L15, chloroplastic (Fragment) OS=Pisum sativum OX=3888 GN=RPL15 PE=2 SV=1	PREDICTED: 50S ribosomal protein L15, chloroplastic [Oryza sativa Japonica Group]
LOC_Os06g01790	6784.91	2669.01	-1.23936	8.90748e-07	3.88944e-05	down	[S]	Function unknown	Cellular Component: plastid (GO:0009536);; Cellular Component: membrane (GO:0016020);;	--	--	--	Protein of unknown function (DUF819)	Vegetative cell wall protein gp1 OS=Chlamydomonas reinhardtii OX=3055 GN=GP1 PE=1 SV=1	PREDICTED: uncharacterized membrane protein YjcL isoform X2 [Oryza sativa Japonica Group]
LOC_Os02g32780	122.127	55.0801	-1.01151	0.000892021	0.0136382	down	--	--	Cellular Component: plastid (GO:0009536);;	--	[R]	General function prediction only	PPR repeat family;; PPR repeat;; PPR repeat;; Pentatricopeptide repeat domain;; Pentacotripeptide-repeat region of PRORP	Pentatricopeptide repeat-containing protein At4g13650 OS=Arabidopsis thaliana OX=3702 GN=PCMP-H42 PE=2 SV=2	PREDICTED: pentatricopeptide repeat-containing protein At3g63370, chloroplastic [Oryza sativa Japonica Group]
LOC_Os02g04550	1471.97	701.482	-1.02755	1.33742e-08	9.0674e-07	down	--	--	Biological Process: leaf morphogenesis (GO:0009965);; Cellular Component: cytoplasmic vesicle (GO:0016023);; Biological Process: cell differentiation (GO:0030154);; Biological Process: positive regulation of transcription, DNA-templated (GO:0045893);;	--	--	--	--	Formin-like protein 3 OS=Oryza sativa subsp. japonica OX=39947 GN=FH3 PE=2 SV=2	hypothetical protein OsI_05778 [Oryza sativa Indica Group]
LOC_Os11g02750	91.4574	22.493	-1.48554	0.00029777	0.005628	down	--	--	Molecular Function: translation initiation factor activity (GO:0003743);; Biological Process: translational initiation (GO:0006413);;	--	--	--	LURP-one-related	Protein LURP-one-related 8 OS=Arabidopsis thaliana OX=3702 GN=At2g38640 PE=2 SV=1	PREDICTED: protein LURP-one-related 8 [Oryza sativa Japonica Group]
LOC_Os01g55310	978.275	393.552	-1.23863	1.12355e-08	7.75077e-07	down	[R]	General function prediction only	Molecular Function: riboflavin kinase activity (GO:0008531);; Biological Process: riboflavin biosynthetic process (GO:0009231);; Biological Process: phosphorylation (GO:0016310);; Molecular Function: hydrolase activity (GO:0016787);;	--	[R]	General function prediction only	Haloacid dehalogenase-like hydrolase;; haloacid dehalogenase-like hydrolase;; haloacid dehalogenase-like hydrolase;; HAD-hyrolase-like	Bifunctional riboflavin kinase/FMN phosphatase OS=Arabidopsis thaliana OX=3702 GN=FHY PE=1 SV=1	hypothetical protein OsJ_03512 [Oryza sativa Japonica Group]
LOC_Os02g52650	4200.54	1891.82	-1.07555	3.19353e-06	0.000117646	down	--	--	Biological Process: rRNA processing (GO:0006364);; Cellular Component: photosystem II (GO:0009523);; Cellular Component: chloroplast thylakoid membrane (GO:0009535);; Biological Process: photosynthesis, light harvesting in photosystem I (GO:0009768);; Cellular Component: photosystem I antenna complex (GO:0009782);; Biological Process: thylakoid membrane organization (GO:0010027);; Biological Proc…	K08911|0.0|osa:4330828|LHCA5;LHCA5|Os02g0764500; K08911 light-harvesting complex I chlorophyll a/b binding protein 5	--	--	Chlorophyll A-B binding protein	Photosystem I chlorophyll a/b-binding protein 5, chloroplastic OS=Arabidopsis thaliana OX=3702 GN=LHCA5 PE=1 SV=1	PREDICTED: chlorophyll a-b binding protein 4, chloroplastic [Oryza sativa Japonica Group]
LOC_Os02g52390	26663.7	10526.6	-1.21792	6.17448e-06	0.000209759	down	[R]	General function prediction only	Cellular Component: mitochondrion (GO:0005739);; Biological Process: proteolysis (GO:0006508);; Molecular Function: peptidase activity (GO:0008233);; Molecular Function: metal ion binding (GO:0046872);;	K06972|0.0|sbi:SORBI_04g033980|--|hypothetical protein; K06972	[RO]	--	Peptidase M16C associated;; Peptidase M16 inactive domain;; Insulinase (Peptidase family M16)	Presequence protease 1, chloroplastic/mitochondrial OS=Arabidopsis thaliana OX=3702 GN=PREP1 PE=1 SV=2	PREDICTED: presequence protease 1, chloroplastic/mitochondrial [Oryza sativa Japonica Group]
LOC_Os11g22350	5323.09	2380.13	-1.08202	4.29696e-06	0.000152896	down	[V]	Defense mechanisms	Molecular Function: ATP binding (GO:0005524);; Biological Process: metabolic process (GO:0008152);; Cellular Component: membrane (GO:0016020);; Cellular Component: cytoplasmic vesicle (GO:0016023);; Molecular Function: ATPase activity (GO:0016887);;	--	[Q]	Secondary metabolites biosynthesis, transport and catabolism	ABC transporter	ABC transporter G family member 28 OS=Arabidopsis thaliana OX=3702 GN=ABCG28 PE=3 SV=1	PREDICTED: ABC transporter G family member 28 [Oryza sativa Japonica Group]
LOC_Os01g12770	1316.09	408.141	-1.53814	7.44112e-09	5.38048e-07	down	[Q]	Secondary metabolites biosynthesis, transport and catabolism	Molecular Function: monooxygenase activity (GO:0004497);; Molecular Function: iron ion binding (GO:0005506);; Cellular Component: cytoplasmic vesicle (GO:0016023);; Molecular Function: oxidoreductase activity, acting on paired donors, with incorporation or reduction of molecular oxygen (GO:0016705);; Molecular Function: heme binding (GO:0020037);; Biological Process: oxidation-reduction process (…	--	[Q]	Secondary metabolites biosynthesis, transport and catabolism	Cytochrome P450	Cytochrome P450 71A1 OS=Persea americana OX=3435 GN=CYP71A1 PE=1 SV=2	PREDICTED: cytochrome P450 71A1 [Oryza sativa Japonica Group]
LOC_Os04g54620	654.505	54.7667	-3.12723	2.84252e-24	8.61667e-22	down	--	--	--	--	--	--	--	--	PREDICTED: uncharacterized protein LOC9267479 [Oryza sativa Japonica Group]
LOC_Os01g41720	805.809	260.159	-1.52669	2.01681e-11	2.19248e-09	down	[P]	Inorganic ion transport and metabolism	Cellular Component: membrane (GO:0016020);; Biological Process: metal ion transport (GO:0030001);; Molecular Function: metal ion transmembrane transporter activity (GO:0046873);; Biological Process: transmembrane transport (GO:0055085);;	--	--	--	CorA-like Mg2+ transporter protein	Serine/arginine-rich splicing factor SR45 OS=Arabidopsis thaliana OX=3702 GN=SR45 PE=1 SV=1	hypothetical protein [Oryza sativa Japonica Group]
LOC_Os02g33020	9994.95	4662.23	-1.05233	3.26644e-08	2.05135e-06	down	--	--	Cellular Component: chloroplast thylakoid membrane (GO:0009535);; Cellular Component: plastoglobule (GO:0010287);;	--	--	--	SOUL heme-binding protein	Heme-binding-like protein At3g10130, chloroplastic OS=Arabidopsis thaliana OX=3702 GN=At3g10130 PE=1 SV=1	PREDICTED: heme-binding-like protein At3g10130, chloroplastic [Oryza sativa Japonica Group]
LOC_Os02g47620	141054	40504.4	-1.61262	1.54664e-08	1.03304e-06	down	[R]	General function prediction only	Biological Process: maltose metabolic process (GO:0000023);; Cellular Component: chloroplast envelope (GO:0009941);; Molecular Function: hydrolase activity (GO:0016787);; Biological Process: starch biosynthetic process (GO:0019252);; Biological Process: positive regulation of catalytic activity (GO:0043085);;	--	[R]	General function prediction only	alpha/beta hydrolase fold;; Alpha/beta hydrolase family;; Serine aminopeptidase, S33	Pheophytinase, chloroplastic OS=Arabidopsis thaliana OX=3702 GN=PPH PE=1 SV=1	PREDICTED: pheophytinase, chloroplastic isoform X3 [Oryza sativa Japonica Group]
LOC_Os06g43800	27214.3	8765.91	-1.57302	7.95176e-19	1.67125e-16	down	--	--	Molecular Function: methyltransferase activity (GO:0008168);; Cellular Component: plastoglobule (GO:0010287);; Biological Process: methylation (GO:0032259);;	--	--	--	Methyltransferase domain;; Methyltransferase domain;; Methyltransferase domain;; Methyltransferase domain;; Methyltransferase domain;; ubiE/COQ5 methyltransferase family	Uncharacterized methyltransferase At2g41040, chloroplastic OS=Arabidopsis thaliana OX=3702 GN=At2g41040 PE=1 SV=1	PREDICTED: uncharacterized methyltransferase At2g41040, chloroplastic [Oryza sativa Japonica Group]
LOC_Os11g12350	3190.67	826.137	-1.74792	7.63776e-10	6.61506e-08	down	--	--	Cellular Component: cytoplasmic vesicle (GO:0016023);; Molecular Function: ADP binding (GO:0043531);;	--	[T]	Signal transduction mechanisms	--	Disease resistance protein RPM1 OS=Arabidopsis thaliana OX=3702 GN=RPM1 PE=1 SV=1	expressed protein [Oryza sativa Japonica Group]
LOC_Os07g43810	9842.75	3864.13	-1.27952	5.59473e-10	5.01078e-08	down	[R]	General function prediction only	Molecular Function: nucleotide binding (GO:0000166);; Molecular Function: nucleic acid binding (GO:0003676);; Cellular Component: plastid (GO:0009536);; Cellular Component: viral nucleocapsid (GO:0019013);; Cellular Component: ribonucleoprotein complex (GO:0030529);;	--	[R]	General function prediction only	RNA recognition motif. (a.k.a. RRM, RBD, or RNP domain)	29 kDa ribonucleoprotein A, chloroplastic OS=Nicotiana sylvestris OX=4096 PE=2 SV=1	PREDICTED: 29 kDa ribonucleoprotein A, chloroplastic [Oryza sativa Japonica Group]
LOC_Os08g43980	127.157	38.5785	-1.46095	1.27697e-05	0.000392377	down	--	--	Cellular Component: plastid (GO:0009536);;	--	--	--	Arabidopsis protein of unknown function	--	PREDICTED: uncharacterized protein LOC107276792 [Oryza sativa Japonica Group]
LOC_Os03g19650	3208.31	1529.15	-1.00616	4.70038e-06	0.000165167	down	--	--	Cellular Component: chloroplast (GO:0009507);; Biological Process: embryo sac development (GO:0009553);; Biological Process: pollen development (GO:0009555);; Biological Process: embryo development (GO:0009790);; Molecular Function: rRNA binding (GO:0019843);; Biological Process: pollen tube development (GO:0048868);;	--	[R]	General function prediction only	PPR repeat family;; PPR repeat;; Pentatricopeptide repeat domain;; PPR repeat;; Pentacotripeptide-repeat region of PRORP;; Tetratricopeptide repeat	Pentatricopeptide repeat-containing protein At3g06430, chloroplastic OS=Arabidopsis thaliana OX=3702 GN=EMB2750 PE=2 SV=1	PREDICTED: pentatricopeptide repeat-containing protein At3g06430, chloroplastic [Oryza sativa Japonica Group]
LOC_Os04g27790	515.106	132.596	-1.71076	3.38809e-08	2.12352e-06	down	--	--	Molecular Function: magnesium ion binding (GO:0000287);; Cellular Component: mitochondrion (GO:0005739);; Biological Process: metabolic process (GO:0008152);; Cellular Component: plastid (GO:0009536);; Molecular Function: terpene synthase activity (GO:0010333);;	--	--	--	Terpene synthase family, metal binding domain;; Terpene synthase, N-terminal domain	(S)-beta-bisabolene synthase OS=Zingiber officinale OX=94328 GN=TPS1 PE=1 SV=1	PREDICTED: alpha-humulene synthase isoform X1 [Oryza sativa Japonica Group]
LOC_Os11g09470	1467.32	264.528	-2.23277	5.92955e-16	1.03853e-13	down	--	--	Cellular Component: cytoplasmic vesicle (GO:0016023);;	--	--	--	--	--	hypothetical protein LOC_Os11g09470 [Oryza sativa Japonica Group]
LOC_Os09g38410	8883.42	4089.82	-1.05511	1.13499e-06	4.79007e-05	down	[GEPR]	--	Molecular Function: inorganic phosphate transmembrane transporter activity (GO:0005315);; Biological Process: nitrate transport (GO:0015706);; Cellular Component: integral component of membrane (GO:0016021);; Cellular Component: chloroplast membrane (GO:0031969);; Biological Process: transmembrane transport (GO:0055085);;	--	[G]	Carbohydrate transport and metabolism	Major Facilitator Superfamily	Probable anion transporter 5, chloroplastic OS=Oryza sativa subsp. japonica OX=39947 GN=PHT4;5 PE=2 SV=2	PREDICTED: probable anion transporter 5, chloroplastic isoform X4 [Oryza sativa Japonica Group]
LOC_Os06g44220	119.96	30.8625	-1.60411	7.84921e-06	0.000254582	down	[S]	Function unknown	Cellular Component: integral component of membrane (GO:0016021);; Cellular Component: cytoplasmic vesicle (GO:0016023);;	--	[R]	General function prediction only	Proteolipid membrane potential modulator	Hydrophobic protein OSR8 OS=Oryza sativa subsp. japonica OX=39947 GN=OSR8 PE=3 SV=1	PREDICTED: hydrophobic protein LTI6A-like [Oryza sativa Japonica Group]
LOC_Os06g40940	72303.3	33958	-1.03912	1.44053e-07	7.81654e-06	down	[E]	Amino acid transport and metabolism	Molecular Function: glycine dehydrogenase (decarboxylating) activity (GO:0004375);; Biological Process: glycine catabolic process (GO:0006546);; Molecular Function: pyridoxal phosphate binding (GO:0030170);; Biological Process: oxidation-reduction process (GO:0055114);;	K00281|0.0|osa:4325932|GLDC, gcvP;EC:1.4.4.2|Os01g0711400; K00281 glycine dehydrogenase [EC:1.4.4.2]	[E]	Amino acid transport and metabolism	Glycine cleavage system P-protein	Glycine dehydrogenase (decarboxylating), mitochondrial OS=Solanum tuberosum OX=4113 GN=GDCSP PE=2 SV=1	PREDICTED: glycine dehydrogenase (decarboxylating), mitochondrial [Oryza sativa Japonica Group]
LOC_Os02g53130	281.237	17.9051	-2.76966	5.46093e-11	5.57156e-09	down	[R]	General function prediction only	Molecular Function: iron ion binding (GO:0005506);; Molecular Function: electron transfer activity (GO:0009055);; Molecular Function: heme binding (GO:0020037);; Molecular Function: molybdenum ion binding (GO:0030151);; Biological Process: nitrate assimilation (GO:0042128);; Molecular Function: molybdopterin cofactor binding (GO:0043546);; Molecular Function: nitrate reductase [NAD(P)H] activity …	K10534|0.0|osa:4330867|NR;EC:1.7.1.1 1.7.1.2 1.7.1.3|Os02g0770800	[C]	Energy production and conversion	Oxidoreductase molybdopterin binding domain;; Mo-co oxidoreductase dimerisation domain;; Oxidoreductase NAD-binding domain;; Oxidoreductase FAD-binding domain;; Cytochrome b5-like Heme/Steroid binding domain	Nitrate reductase [NAD(P)H] OS=Hordeum vulgare OX=4513 GN=NAR-7 PE=2 SV=1	PREDICTED: nitrate reductase [NAD(P)H] [Oryza sativa Japonica Group]
LOC_Os07g35570	56.2434	22.2401	-1.07858	0.00345261	0.0392666	down	--	--	Cellular Component: membrane (GO:0016020);;	--	--	--	Membrane bound O-acyl transferase family	Probable long-chain-alcohol O-fatty-acyltransferase 1 OS=Arabidopsis thaliana OX=3702 GN=AT1 PE=2 SV=1	putative wax synthase isoform protein [Oryza sativa Japonica Group]
LOC_Os02g45460	720.315	330.661	-1.03026	6.18925e-05	0.00150907	down	--	--	Cellular Component: chloroplast (GO:0009507);;	--	--	--	--	--	PREDICTED: uncharacterized protein LOC4330307 [Oryza sativa Japonica Group]
LOC_Os02g14280	59.1063	11.8769	-1.3695	0.00271593	0.0327537	down	--	--	Molecular Function: nucleic acid binding (GO:0003676);; Molecular Function: structural constituent of ribosome (GO:0003735);; Cellular Component: ribosome (GO:0005840);; Biological Process: translation (GO:0006412);; Molecular Function: zinc ion binding (GO:0008270);; Cellular Component: membrane (GO:0016020);;	--	--	--	MuDR family transposase;; Domain of unknown function (DUF1979);; MULE transposase domain	--	MuDR family transposase domain containing protein [Oryza sativa Japonica Group]
LOC_Os01g12760	158.982	27.4367	-1.86346	5.50732e-06	0.000190586	down	[Q]	Secondary metabolites biosynthesis, transport and catabolism	Molecular Function: monooxygenase activity (GO:0004497);; Molecular Function: iron ion binding (GO:0005506);; Cellular Component: cytoplasmic vesicle (GO:0016023);; Molecular Function: oxidoreductase activity, acting on paired donors, with incorporation or reduction of molecular oxygen (GO:0016705);; Molecular Function: heme binding (GO:0020037);; Biological Process: oxidation-reduction process (…	--	[Q]	Secondary metabolites biosynthesis, transport and catabolism	Cytochrome P450	Cytochrome P450 71A1 OS=Persea americana OX=3435 GN=CYP71A1 PE=1 SV=2	PREDICTED: cytochrome P450 71A1 [Oryza sativa Japonica Group]
LOC_Os05g42060	238.02	80.6203	-1.38346	3.27799e-06	0.000120305	down	--	--	Biological Process: metabolic process (GO:0008152);; Molecular Function: transferase activity, transferring hexosyl groups (GO:0016758);;	--	[GC]	--	UDP-glucoronosyl and UDP-glucosyl transferase	UDP-glucosyl transferase 73B2 OS=Arabidopsis thaliana OX=3702 GN=UGT73B2 PE=1 SV=1	PREDICTED: scopoletin glucosyltransferase [Oryza sativa Japonica Group]
LOC_Os06g29790	880.392	218.41	-1.86722	8.43534e-15	1.3165e-12	down	--	--	Cellular Component: plasma membrane (GO:0005886);; Biological Process: phosphate ion transport (GO:0006817);; Cellular Component: integral component of membrane (GO:0016021);; Biological Process: galactolipid biosynthetic process (GO:0019375);; Biological Process: negative regulation of transcription, DNA-templated (GO:0045892);;	--	[U]	Intracellular trafficking, secretion, and vesicular transport	EXS family;; SPX domain	Phosphate transporter PHO1-3 OS=Oryza sativa subsp. japonica OX=39947 GN=PHO1-3 PE=2 SV=1	PREDICTED: phosphate transporter PHO1-3 [Oryza sativa Japonica Group]
LOC_Os06g39270	1064.91	476.346	-1.00624	0.00149368	0.0204827	down	--	--	Biological Process: metabolic process (GO:0008152);; Cellular Component: plastid (GO:0009536);; Molecular Function: transferase activity, transferring hexosyl groups (GO:0016758);;	--	[GC]	--	UDP-glucoronosyl and UDP-glucosyl transferase	Cyanidin 3-O-rutinoside 5-O-glucosyltransferase OS=Iris hollandica OX=35876 GN=5GT PE=1 SV=1	PREDICTED: cyanidin 3-O-rutinoside 5-O-glucosyltransferase [Oryza sativa Japonica Group]
MSTRG.4507	235.614	16.6959	-3.27121	4.07633e-24	1.20103e-21	down	--	--	Molecular Function: structural constituent of cell wall (GO:0005199);;	--	--	--	--	Vegetative cell wall protein gp1 OS=Chlamydomonas reinhardtii OX=3055 GN=GP1 PE=1 SV=1	unknown protein [Oryza sativa Japonica Group]
LOC_Os02g50200	216.952	58.0619	-1.39543	0.000691639	0.0111362	down	--	--	--	--	--	--	Salt stress response/antifungal	Cysteine-rich repeat secretory protein 12 OS=Arabidopsis thaliana OX=3702 GN=CRRSP12 PE=1 SV=2	33 kDa secretory protein-like [Oryza sativa Japonica Group]
LOC_Os09g39680	9838.08	4565.01	-1.04029	3.19797e-06	0.000117646	down	[GEPR]	--	Molecular Function: inorganic phosphate transmembrane transporter activity (GO:0005315);; Biological Process: pentose-phosphate shunt (GO:0006098);; Biological Process: ion transport (GO:0006811);; Cellular Component: chloroplast inner membrane (GO:0009706);; Cellular Component: integral component of membrane (GO:0016021);; Biological Process: transmembrane transport (GO:0055085);;	--	[G]	Carbohydrate transport and metabolism	Major Facilitator Superfamily;; Transmembrane secretion effector;; Sugar (and other) transporter	Probable anion transporter 4, chloroplastic OS=Oryza sativa subsp. japonica OX=39947 GN=PHT4;4 PE=2 SV=1	PREDICTED: probable anion transporter 4, chloroplastic [Oryza sativa Japonica Group]
LOC_Os01g58640	7261.94	2065.55	-1.7526	2.72536e-25	8.42349e-23	down	[R]	General function prediction only	Molecular Function: acid phosphatase activity (GO:0003993);; Molecular Function: protein serine/threonine phosphatase activity (GO:0004722);; Cellular Component: mitochondrion (GO:0005739);; Biological Process: protein dephosphorylation (GO:0006470);; Cellular Component: protein serine/threonine phosphatase complex (GO:0008287);; Molecular Function: metal ion binding (GO:0046872);;	--	[G]	Carbohydrate transport and metabolism	Calcineurin-like phosphoesterase;; Purple acid Phosphatase, N-terminal domain;; Iron/zinc purple acid phosphatase-like protein C	Probable inactive purple acid phosphatase 27 OS=Arabidopsis thaliana OX=3702 GN=PAP27 PE=2 SV=1	PREDICTED: nucleotide pyrophosphatase/phosphodiesterase [Oryza sativa Japonica Group]
LOC_Os06g21380	18215.4	5798.53	-1.59043	1.68279e-19	3.70991e-17	down	[M]	Cell wall/membrane/envelope biogenesis	Biological Process: proteolysis (GO:0006508);; Molecular Function: serine-type peptidase activity (GO:0008236);; Cellular Component: plastid (GO:0009536);;	--	--	--	Peptidase family S41;; PDZ domain;; PDZ domain (Also known as DHR or GLGF)	Carboxyl-terminal-processing peptidase 3, chloroplastic OS=Arabidopsis thaliana OX=3702 GN=CTPA3 PE=3 SV=1	PREDICTED: carboxyl-terminal-processing peptidase 3, chloroplastic [Oryza sativa Japonica Group]
LOC_Os06g27760	29393.7	9732.24	-1.51256	2.29878e-13	3.04501e-11	down	[O]	Posttranslational modification, protein turnover, chaperones	Biological Process: response to oxidative stress (GO:0006979);; Cellular Component: chloroplast stroma (GO:0009570);; Biological Process: protein repair (GO:0030091);; Molecular Function: peptide-methionine (R)-S-oxide reductase activity (GO:0033743);; Molecular Function: metal ion binding (GO:0046872);; Biological Process: oxidation-reduction process (GO:0055114);;	--	[O]	Posttranslational modification, protein turnover, chaperones	SelR domain	Peptide methionine sulfoxide reductase B1, chloroplastic OS=Oryza sativa subsp. japonica OX=39947 GN=MSRB1 PE=2 SV=2	PREDICTED: peptide methionine sulfoxide reductase B1, chloroplastic [Oryza sativa Japonica Group]
LOC_Os08g41860	37.4319	10.5749	-1.28481	0.00242838	0.0301288	down	--	--	Molecular Function: acid phosphatase activity (GO:0003993);; Cellular Component: cytoplasmic vesicle (GO:0016023);; Biological Process: dephosphorylation (GO:0016311);; Molecular Function: metal ion binding (GO:0046872);;	--	--	--	--	CASP-like protein 4A1 OS=Zea mays OX=4577 PE=2 SV=2	hypothetical protein OsJ_28051 [Oryza sativa Japonica Group]
MSTRG.23122	33.6508	7.77321	-1.4095	0.00127124	0.0181181	down	--	--	--	K06672|2e-93|vvi:100249183|SCC2, NIPBL;SCC2, NIPBL|hypothetical protein LOC100249183; K06672 cohesin loading factor subunit SCC2	[BDL]	--	--	Sister chromatid cohesion protein SCC2 OS=Arabidopsis thaliana OX=3702 GN=SCC2 PE=1 SV=1	PREDICTED: nipped-B-like protein isoform X2 [Oryza sativa Japonica Group]
MSTRG.26090	161.722	48.1159	-1.52608	8.46726e-07	3.71781e-05	down	--	--	Molecular Function: transmembrane receptor protein serine/threonine kinase activity (GO:0004675);; Molecular Function: ATP binding (GO:0005524);; Cellular Component: plasma membrane (GO:0005886);; Biological Process: protein phosphorylation (GO:0006468);; Biological Process: cell surface receptor signaling pathway (GO:0007166);; Cellular Component: integral component of membrane (GO:0016021);; Mo…	--	[T]	Signal transduction mechanisms	--	Proline-rich receptor-like protein kinase PERK10 OS=Arabidopsis thaliana OX=3702 GN=PERK10 PE=1 SV=2	unknown protein [Oryza sativa Japonica Group]
LOC_Os11g09474	1467.32	264.528	-2.23277	5.92955e-16	1.03853e-13	down	--	--	--	--	--	--	F-box domain;; F-box-like	F-box/FBD/LRR-repeat protein At5g56420 OS=Arabidopsis thaliana OX=3702 GN=At5g56420 PE=2 SV=1	hypothetical protein OsJ_33294 [Oryza sativa Japonica Group]
LOC_Os04g37570	140.191	47.498	-1.22379	0.00139808	0.0195286	down	--	--	Molecular Function: aspartic-type endopeptidase activity (GO:0004190);; Biological Process: proteolysis (GO:0006508);; Cellular Component: membrane (GO:0016020);;	--	[O]	Posttranslational modification, protein turnover, chaperones	Xylanase inhibitor N-terminal;; Xylanase inhibitor C-terminal;; Eukaryotic aspartyl protease	Aspartyl protease 37 OS=Oryza sativa subsp. japonica OX=39947 GN=AP37 PE=3 SV=2	PREDICTED: aspartic proteinase nepenthesin-2 [Oryza sativa Japonica Group]
LOC_Os09g28620	1253.26	481.026	-1.25234	4.01959e-06	0.00014433	down	[I]	Lipid transport and metabolism	Biological Process: metabolic process (GO:0008152);; Cellular Component: plastid (GO:0009536);; Molecular Function: hydrolase activity (GO:0016787);;	--	[V]	Defense mechanisms	alpha/beta hydrolase fold;; Carboxylesterase family	Tuliposide A-converting enzyme 1, chloroplastic OS=Tulipa gesneriana OX=13306 GN=TCEA1 PE=1 SV=1	PREDICTED: 2-hydroxyisoflavanone dehydratase [Oryza sativa Japonica Group]
LOC_Os03g08570	16269.7	7142.11	-1.11993	2.37244e-07	1.21814e-05	down	[S]	Function unknown	Cellular Component: chromoplast (GO:0009509);; Cellular Component: chloroplast thylakoid (GO:0009534);; Cellular Component: chloroplast envelope (GO:0009941);; Biological Process: regulation of proton transport (GO:0010155);; Biological Process: carotenoid biosynthetic process (GO:0016117);; Molecular Function: phytoene dehydrogenase activity (GO:0016166);; Molecular Function: oxidoreductase acti…	K02293|0.0|osa:4331854|PDS, crtP;EC:1.3.5.5|Os03g0184000; K02293 phytoene dehydrogenase, phytoene desaturase [EC:1.14.99.-]	[Q]	Secondary metabolites biosynthesis, transport and catabolism	Flavin containing amine oxidoreductase;; NAD(P)-binding Rossmann-like domain;; FAD dependent oxidoreductase;; Pyridine nucleotide-disulphide oxidoreductase;; Pyridine nucleotide-disulphide oxidoreductase	Phytoene dehydrogenase, chloroplastic/chromoplastic OS=Oryza sativa subsp. japonica OX=39947 GN=PDS PE=3 SV=2	PREDICTED: phytoene dehydrogenase, chloroplastic/chromoplastic isoform X2 [Oryza sativa Japonica Group]
LOC_Os12g01530	15960.2	4693.62	-1.65479	2.80967e-13	3.70617e-11	down	[P]	Inorganic ion transport and metabolism	Biological Process: response to reactive oxygen species (GO:0000302);; Molecular Function: ferroxidase activity (GO:0004322);; Cellular Component: mitochondrion (GO:0005739);; Biological Process: iron ion transport (GO:0006826);; Biological Process: cellular iron ion homeostasis (GO:0006879);; Molecular Function: ferric iron binding (GO:0008199);; Cellular Component: chloroplast thylakoid membran…	K00522|1e-180|osa:4351264|FTH1;EC:1.16.3.2|Os12g0106000; K00522 ferritin heavy chain [EC:1.16.3.1]	[P]	Inorganic ion transport and metabolism	Ferritin-like domain	Ferritin-1, chloroplastic OS=Zea mays OX=4577 GN=FER1 PE=1 SV=2	PREDICTED: ferritin-1, chloroplastic [Oryza sativa Japonica Group]
LOC_Os03g24160	402.978	146.551	-1.2759	3.45764e-05	0.000926131	down	--	--	Molecular Function: ATP binding (GO:0005524);; Molecular Function: 1-phosphatidylinositol-4-phosphate 5-kinase activity (GO:0016308);; Biological Process: phosphatidylinositol phosphorylation (GO:0046854);;	K00889|0.0|osa:9267438|PIP5K;EC:2.7.1.68|Os03g0356582; K00889 1-phosphatidylinositol-4-phosphate 5-kinase [EC:2.7.1.68]	[T]	Signal transduction mechanisms	Phosphatidylinositol-4-phosphate 5-Kinase;; MORN repeat	Phosphatidylinositol 4-phosphate 5-kinase 4 OS=Arabidopsis thaliana OX=3702 GN=PIP5K4 PE=4 SV=1	Phosphatidylinositol-4-phosphate 5-kinase 4, putative, expressed [Oryza sativa Japonica Group]
LOC_Os02g50220	165.577	60.7706	-1.11409	0.00449523	0.0482357	down	--	--	Molecular Function: metalloendopeptidase activity (GO:0004222);; Biological Process: proteolysis (GO:0006508);; Cellular Component: membrane (GO:0016020);;	--	[O]	Posttranslational modification, protein turnover, chaperones	Peptidase family M48	Formin-like protein 5 OS=Oryza sativa subsp. japonica OX=39947 GN=FH5 PE=2 SV=2	hypothetical protein [Oryza sativa Japonica Group]
LOC_Os10g15300	2307.08	989.914	-1.17131	1.92061e-10	1.80744e-08	down	--	--	Cellular Component: plastid (GO:0009536);; Biological Process: carotenoid biosynthetic process (GO:0016117);; Biological Process: glucosinolate biosynthetic process (GO:0019761);; Biological Process: protein autophosphorylation (GO:0046777);;	--	[S]	Function unknown	--	--	PREDICTED: uncharacterized protein LOC4348287 [Oryza sativa Japonica Group]
LOC_Os08g39830	47.6689	4.44518	-1.99954	1.0758e-05	0.000337469	down	--	--	Molecular Function: DNA-binding transcription factor activity (GO:0003700);; Cellular Component: nucleus (GO:0005634);; Biological Process: regulation of transcription, DNA-templated (GO:0006355);;	K14514|0.0|osa:4345992|EIN3;EIN3|Os08g0508700	--	--	Ethylene insensitive 3	ETHYLENE INSENSITIVE 3-like 3 protein OS=Arabidopsis thaliana OX=3702 GN=EIL3 PE=1 SV=1	PREDICTED: ETHYLENE INSENSITIVE 3-like 3 protein [Oryza sativa Japonica Group]
LOC_Os12g28750	90.8527	26.3238	-1.25398	0.00321194	0.0373101	down	[O]	Posttranslational modification, protein turnover, chaperones	Biological Process: cell differentiation (GO:0030154);;	--	[A]	RNA processing and modification	--	TPD1 protein homolog 1A OS=Oryza sativa subsp. japonica OX=39947 GN=TDL1A PE=1 SV=1	PREDICTED: TPD1 protein homolog 1A [Oryza sativa Japonica Group]
MSTRG.7900	69.4205	25.2355	-1.13377	0.00332651	0.0381629	down	--	--	Molecular Function: structural constituent of cell wall (GO:0005199);;	--	[T]	Signal transduction mechanisms	Domain of unknown function (DUF834);; Domain of unknown function (DUF834)	Vegetative cell wall protein gp1 OS=Chlamydomonas reinhardtii OX=3055 GN=GP1 PE=1 SV=1	hypothetical protein [Oryza sativa Japonica Group]
LOC_Os01g53330	1822.79	611.962	-1.47975	2.78869e-11	2.97015e-09	down	--	--	Biological Process: metabolic process (GO:0008152);; Molecular Function: transferase activity, transferring hexosyl groups (GO:0016758);;	--	[GC]	--	UDP-glucoronosyl and UDP-glucosyl transferase	Anthocyanidin 5,3-O-glucosyltransferase OS=Rosa hybrid cultivar OX=128735 GN=RhGT1 PE=2 SV=1	putative arbutin synthase [Oryza sativa Japonica Group]
LOC_Os12g12580	7887.34	2881.67	-1.39292	5.72204e-14	8.16259e-12	down	[R]	General function prediction only	Molecular Function: zinc ion binding (GO:0008270);; Molecular Function: oxidoreductase activity (GO:0016491);; Biological Process: oxidation-reduction process (GO:0055114);;	--	[R]	General function prediction only	Zinc-binding dehydrogenase;; N-terminal domain of oxidoreductase;; Zinc-binding dehydrogenase	2-alkenal reductase (NADP(+)-dependent) OS=Nicotiana tabacum OX=4097 GN=DBR PE=1 SV=1	PREDICTED: 2-alkenal reductase (NADP(+)-dependent) [Oryza sativa Japonica Group]
MSTRG.1767	2195.78	913.336	-1.05742	0.00224296	0.0283458	down	--	--	Biological Process: defense response (GO:0006952);; Molecular Function: chitin binding (GO:0008061);; Molecular Function: carbohydrate binding (GO:0030246);;	--	--	--	Protein of unknown function (DUF1118)	Chitin-binding lectin 1 OS=Solanum tuberosum OX=4113 PE=1 SV=2	PREDICTED: uncharacterized protein LOC4327654 [Oryza sativa Japonica Group]
LOC_Os01g69070	1077.88	211.738	-2.09637	3.61142e-13	4.64708e-11	down	--	--	Biological Process: auxin-activated signaling pathway (GO:0009734);; Cellular Component: integral component of membrane (GO:0016021);; Biological Process: transmembrane transport (GO:0055085);;	K13947|0.0|osa:4324368|--|Os01g0919800; K13947 auxin efflux carrier family	--	--	Membrane transport protein	Probable auxin efflux carrier component 5a OS=Oryza sativa subsp. japonica OX=39947 GN=PIN5A PE=2 SV=1	PREDICTED: probable auxin efflux carrier component 6 isoform X1 [Oryza sativa Japonica Group]
LOC_Os06g38603	46.7219	14.4688	-1.22051	0.00352158	0.0398501	down	--	--	Molecular Function: nucleic acid binding (GO:0003676);; Molecular Function: zinc ion binding (GO:0008270);;	--	[R]	General function prediction only	Retrotransposon gag protein;; Zinc knuckle	--	OSJNBa0085C10.24 [Oryza sativa Japonica Group]
LOC_Os08g33740	232.629	89.0211	-1.1548	0.000858333	0.0132192	down	[M]	Cell wall/membrane/envelope biogenesis	Cellular Component: Golgi membrane (GO:0000139);; Biological Process: metabolic process (GO:0008152);; Cellular Component: integral component of membrane (GO:0016021);; Molecular Function: transferase activity, transferring glycosyl groups (GO:0016757);; Biological Process: cell wall organization (GO:0071555);;	--	--	--	Glycosyltransferase like family 2;; Glycosyl transferase family group 2;; Glycosyl transferase family 2;; Glycosyl transferase family 21	Probable mannan synthase 11 OS=Oryza sativa subsp. japonica OX=39947 GN=CSLA11 PE=2 SV=1	PREDICTED: probable mannan synthase 11 isoform X1 [Oryza sativa Japonica Group]
LOC_Os03g14910	5200.46	1826.78	-1.38579	6.12038e-08	3.60656e-06	down	--	--	Biological Process: amino acid transmembrane transport (GO:0003333);; Cellular Component: mitochondrion (GO:0005739);; Cellular Component: membrane (GO:0016020);;	--	[AR]	--	Tryptophan/tyrosine permease family	--	Os03g0254200, partial [Oryza sativa Japonica Group]
LOC_Os07g48080	63.2909	8.22416	-1.53885	0.00093762	0.0141433	down	--	--	--	--	--	--	Weak chloroplast movement under blue light	WEB family protein At2g38370 OS=Arabidopsis thaliana OX=3702 GN=At2g38370 PE=2 SV=1	PREDICTED: WEB family protein At2g38370 isoform X1 [Oryza sativa Japonica Group]
MSTRG.25249	607.104	263.73	-1.14372	1.5947e-08	1.06064e-06	down	--	--	--	--	--	--	--	--	hypothetical protein OsI_27465 [Oryza sativa Indica Group]
LOC_Os04g49650	30.9718	3.92081	-1.47292	0.00159047	0.0214737	down	--	--	--	--	--	--	zinc-finger of the FCS-type, C2-C2	--	PREDICTED: uncharacterized protein LOC4336794 isoform X2 [Oryza sativa Japonica Group]
LOC_Os03g14040	9071.88	3699.15	-1.23333	4.44e-10	4.02228e-08	down	[O]	Posttranslational modification, protein turnover, chaperones	Molecular Function: protein disulfide isomerase activity (GO:0003756);; Biological Process: pentose-phosphate shunt (GO:0006098);; Biological Process: rRNA processing (GO:0006364);; Biological Process: protein folding (GO:0006457);; Cellular Component: chloroplast thylakoid membrane (GO:0009535);; Cellular Component: chloroplast stroma (GO:0009570);; Biological Process: plastid organization (GO:0…	--	--	--	--	Protein SPA, chloroplastic OS=Solanum lycopersicum OX=4081 GN=SPA PE=2 SV=1	PREDICTED: protein SPA, chloroplastic [Oryza sativa Japonica Group]
LOC_Os02g49570	4050.12	1850.72	-1.07873	2.76499e-08	1.77896e-06	down	[OU]	--	Molecular Function: serine-type endopeptidase activity (GO:0004252);; Cellular Component: mitochondrion (GO:0005739);; Biological Process: signal peptide processing (GO:0006465);; Biological Process: response to stress (GO:0006950);; Cellular Component: chloroplast thylakoid membrane (GO:0009535);; Cellular Component: chloroplast stroma (GO:0009570);; Cellular Component: chloroplast envelope (GO:…	K04773|0.0|osa:4330599|--|Os02g0728100; K04773 protease IV [EC:3.4.21.-]	--	--	Peptidase family S49	Serine protease SPPA, chloroplastic OS=Arabidopsis thaliana OX=3702 GN=SPPA PE=2 SV=1	PREDICTED: serine protease SPPA, chloroplastic [Oryza sativa Japonica Group]
LOC_Os04g12090	309.91	70.4129	-1.83368	1.65938e-08	1.10134e-06	down	--	--	Molecular Function: DNA binding (GO:0003677);; Molecular Function: exonuclease activity (GO:0004527);; Biological Process: DNA recombination (GO:0006310);; Molecular Function: zinc ion binding (GO:0008270);; Biological Process: DNA integration (GO:0015074);; Biological Process: nucleic acid phosphodiester bond hydrolysis (GO:0090305);;	--	[R]	General function prediction only	Reverse transcriptase (RNA-dependent DNA polymerase);; UDP-glucoronosyl and UDP-glucosyl transferase	Retrovirus-related Pol polyprotein from transposon TNT 1-94 OS=Nicotiana tabacum OX=4097 PE=2 SV=1	OSJNBa0061C06.5 [Oryza sativa Japonica Group]
LOC_Os09g15820	12684.8	5118.2	-1.24865	2.04844e-10	1.922e-08	down	[G]	Carbohydrate transport and metabolism	Biological Process: carbohydrate metabolic process (GO:0005975);; Cellular Component: chloroplast stroma (GO:0009570);; Molecular Function: isomerase activity (GO:0016853);; Molecular Function: carbohydrate binding (GO:0030246);; Cellular Component: apoplast (GO:0048046);;	K01792|0.0|osa:4346747|E5.1.3.15;EC:5.1.3.15|Os09g0327400	[G]	Carbohydrate transport and metabolism	Aldose 1-epimerase	Putative glucose-6-phosphate 1-epimerase OS=Cenchrus ciliaris OX=35872 PE=2 SV=1	PREDICTED: putative glucose-6-phosphate 1-epimerase [Oryza sativa Japonica Group]
LOC_Os11g09180	550.919	39.1733	-3.00343	1.82935e-15	3.06766e-13	down	--	--	Cellular Component: mitochondrion (GO:0005739);;	--	[A]	RNA processing and modification	--	Vegetative cell wall protein gp1 OS=Chlamydomonas reinhardtii OX=3055 GN=GP1 PE=1 SV=1	PREDICTED: uncharacterized protein LOC4349999 isoform X3 [Oryza sativa Japonica Group]
LOC_Os01g43120	2744.55	1221.1	-1.08985	3.19622e-06	0.000117646	down	[LKJ]	--	Molecular Function: RNA binding (GO:0003723);; Molecular Function: helicase activity (GO:0004386);; Molecular Function: ATP binding (GO:0005524);; Biological Process: metabolic process (GO:0008152);;	--	[A]	RNA processing and modification	DEAD/DEAH box helicase;; Helicase conserved C-terminal domain;; Type III restriction enzyme, res subunit	DEAD-box ATP-dependent RNA helicase 25 OS=Oryza sativa subsp. japonica OX=39947 GN=Os01g0618400 PE=2 SV=1	PREDICTED: DEAD-box ATP-dependent RNA helicase 25 [Oryza sativa Japonica Group]
LOC_Os07g05800	68.0174	13.1311	-1.87958	5.09506e-07	2.37966e-05	down	[O]	Posttranslational modification, protein turnover, chaperones	Biological Process: metabolic process (GO:0008152);; Molecular Function: transferase activity (GO:0016740);;	--	[O]	Posttranslational modification, protein turnover, chaperones	Glutathione S-transferase, N-terminal domain;; Glutathione S-transferase, N-terminal domain;; Glutathione S-transferase, C-terminal domain;; Glutathione S-transferase, C-terminal domain	Probable glutathione S-transferase parC OS=Nicotiana tabacum OX=4097 GN=PARC PE=2 SV=1	Os07g0152700 [Oryza sativa Japonica Group]
LOC_Os02g17940	370.919	163.276	-1.04238	0.000586392	0.00979682	down	[R]	General function prediction only	Molecular Function: iron ion binding (GO:0005506);; Molecular Function: oxidoreductase activity, acting on paired donors, with incorporation or reduction of molecular oxygen, 2-oxoglutarate as one donor, and incorporation of one atom each of oxygen into both donors (GO:0016706);; Biological Process: oxidation-reduction process (GO:0055114);;	--	[QR]	--	non-haem dioxygenase in morphine synthesis N-terminal;; 2OG-Fe(II) oxygenase superfamily	Protein SRG1 OS=Arabidopsis thaliana OX=3702 GN=SRG1 PE=2 SV=1	PREDICTED: protein SRG1 [Oryza sativa Japonica Group]
LOC_Os07g09370	429.725	180.674	-1.11504	0.000120224	0.00264309	down	--	--	Molecular Function: endonuclease activity (GO:0004519);; Cellular Component: mitochondrion (GO:0005739);; Cellular Component: chloroplast (GO:0009507);; Biological Process: mRNA modification (GO:0016556);; Biological Process: nucleic acid phosphodiester bond hydrolysis (GO:0090305);;	--	[R]	General function prediction only	DYW family of nucleic acid deaminases;; PPR repeat;; PPR repeat family;; PPR repeat;; Pentatricopeptide repeat domain	Pentatricopeptide repeat-containing protein At1g59720, chloroplastic/mitochondrial OS=Arabidopsis thaliana OX=3702 GN=PCMP-H51 PE=1 SV=2	PREDICTED: pentatricopeptide repeat-containing protein At1g59720, chloroplastic/mitochondrial [Oryza sativa Japonica Group]
LOC_Os03g17590	1257.54	590.944	-1.02434	3.74414e-06	0.000135209	down	[G]	Carbohydrate transport and metabolism	Molecular Function: copper ion binding (GO:0005507);; Cellular Component: mitochondrion (GO:0005739);; Biological Process: metabolic process (GO:0008152);; Molecular Function: zinc ion binding (GO:0008270);; Molecular Function: hydrolase activity (GO:0016787);;	--	[R]	General function prediction only	Haloacid dehalogenase-like hydrolase;; HAD-hyrolase-like	--	PREDICTED: uncharacterized protein YKR070W isoform X1 [Oryza sativa Japonica Group]
LOC_Os08g43230	4969.81	2359.01	-1.02388	2.63127e-07	1.33514e-05	down	--	--	--	--	[T]	Signal transduction mechanisms	TraB family	--	PREDICTED: traB domain-containing protein [Oryza sativa Japonica Group]
LOC_Os08g40870	591.353	232.879	-1.06746	0.00466959	0.0497343	down	--	--	Cellular Component: chloroplast (GO:0009507);;	--	[R]	General function prediction only	--	Pentatricopeptide repeat-containing protein At3g42630 OS=Arabidopsis thaliana OX=3702 GN=At3g42630 PE=2 SV=2	pentatricopeptide (PPR) repeat-containing protein-like [Oryza sativa Japonica Group]
LOC_Os02g10880	797.65	261.87	-1.27758	0.000688996	0.011122	down	--	--	Cellular Component: mitochondrion (GO:0005739);; Biological Process: metabolic process (GO:0008152);; Molecular Function: transferase activity, transferring hexosyl groups (GO:0016758);;	--	[GC]	--	UDP-glucoronosyl and UDP-glucosyl transferase	Cyanidin 3-O-rutinoside 5-O-glucosyltransferase OS=Iris hollandica OX=35876 GN=5GT PE=1 SV=1	putative anthocyanin 5-O-glucosyltransferase [Oryza sativa Japonica Group]
LOC_Os06g10070	106.284	22.3488	-1.49239	0.000671763	0.0109053	down	--	--	Cellular Component: membrane (GO:0016020);; Cellular Component: cytoplasmic vesicle (GO:0016023);;	--	[A]	RNA processing and modification	--	Formin-like protein 14 OS=Arabidopsis thaliana OX=3702 GN=FH14 PE=3 SV=3	hypothetical protein [Oryza sativa Japonica Group]
LOC_Os04g38830	235.717	77.4045	-1.44615	2.20253e-07	1.13831e-05	down	--	--	Molecular Function: nucleic acid binding (GO:0003676);; Molecular Function: structural constituent of ribosome (GO:0003735);; Cellular Component: mitochondrion (GO:0005739);; Cellular Component: ribosome (GO:0005840);; Biological Process: translation (GO:0006412);; Molecular Function: zinc ion binding (GO:0008270);; Cellular Component: membrane (GO:0016020);;	--	--	--	MuDR family transposase;; MULE transposase domain;; Domain of unknown function (DUF1979)	--	B1358B12.8 [Oryza sativa Japonica Group]
LOC_Os10g14814	32.3388	4.47254	-1.7057	0.000166577	0.00347092	down	[H]	Coenzyme transport and metabolism	Molecular Function: FMN adenylyltransferase activity (GO:0003919);; Molecular Function: riboflavin kinase activity (GO:0008531);; Biological Process: riboflavin biosynthetic process (GO:0009231);; Biological Process: cellular response to phosphate starvation (GO:0016036);; Biological Process: phosphorylation (GO:0016310);; Molecular Function: hydrolase activity (GO:0016787);; Biological Process: …	K00861|0.0|osa:4348281|RFK, FMN1;EC:2.7.1.26|Os10g0209300; K00861 riboflavin kinase [EC:2.7.1.26]	[H]	Coenzyme transport and metabolism	Riboflavin kinase;; Haloacid dehalogenase-like hydrolase;; haloacid dehalogenase-like hydrolase	Bifunctional riboflavin kinase/FMN phosphatase OS=Arabidopsis thaliana OX=3702 GN=FHY PE=1 SV=1	Putative Riboflavin biosynthesis protein ribF [Oryza sativa Japonica Group]
LOC_Os10g40040	288.988	117.68	-1.10477	0.000835396	0.012961	down	--	--	Cellular Component: membrane (GO:0016020);;	--	--	--	--	Serine/arginine-rich splicing factor SR45 OS=Arabidopsis thaliana OX=3702 GN=SR45 PE=1 SV=1	unknown protein [Oryza sativa Japonica Group]
LOC_Os03g12660	4423.75	1870.34	-1.12711	3.08023e-05	0.000841485	down	[Q]	Secondary metabolites biosynthesis, transport and catabolism	Molecular Function: iron ion binding (GO:0005506);; Cellular Component: endoplasmic reticulum (GO:0005783);; Molecular Function: electron transfer activity (GO:0009055);; Biological Process: unidimensional cell growth (GO:0009826);; Biological Process: jasmonic acid mediated signaling pathway (GO:0009867);; Molecular Function: steroid 22-alpha hydroxylase activity (GO:0010012);; Biological Proces…	K09587|0.0|osa:4332134|CYP90B1, DWF4;EC:1.14.13.-|Os03g0227700; K09587 cytochrome P450, family 90, subfamily B, polypeptide 1 (steroid 22-alpha-hydroxylase) [EC:1.14.13.-]	[QI]	--	Cytochrome P450	Cytochrome P450 90B2 OS=Oryza sativa subsp. japonica OX=39947 GN=CYP90B2 PE=1 SV=1	PREDICTED: cytochrome P450 90B1 [Oryza sativa Japonica Group]
LOC_Os03g14915	5200.46	1826.78	-1.38579	6.12038e-08	3.60656e-06	down	--	--	Biological Process: amino acid transmembrane transport (GO:0003333);; Cellular Component: mitochondrion (GO:0005739);; Cellular Component: membrane (GO:0016020);;	--	--	--	Tryptophan/tyrosine permease family	--	PREDICTED: tyrosine-specific transport protein 2 isoform X2 [Oryza sativa Japonica Group]
LOC_Os01g71180	165.308	72.3173	-1.04007	0.000865444	0.0133093	down	--	--	Cellular Component: mitochondrion (GO:0005739);;	--	[R]	General function prediction only	PPR repeat;; PPR repeat family;; PPR repeat;; Pentatricopeptide repeat domain	Pentatricopeptide repeat-containing protein At4g19220, mitochondrial OS=Arabidopsis thaliana OX=3702 GN=PCMP-E2 PE=3 SV=2	PREDICTED: pentatricopeptide repeat-containing protein At4g19220, mitochondrial-like [Oryza sativa Japonica Group]
LOC_Os05g07710	230.291	82.2632	-1.24032	0.000350669	0.0064088	down	[R]	General function prediction only	Biological Process: autophagosome assembly (GO:0000045);; Biological Process: autophagy of mitochondrion (GO:0000422);; Cellular Component: cytosol (GO:0005829);; Biological Process: protein lipidation (GO:0006497);; Biological Process: cellular response to nitrogen starvation (GO:0006995);; Cellular Component: extrinsic component of membrane (GO:0019898);; Molecular Function: phosphatidylinosito…	--	[S]	Function unknown	--	Autophagy-related protein 18d OS=Arabidopsis thaliana OX=3702 GN=ATG18D PE=2 SV=1	PREDICTED: autophagy-related protein 18d [Oryza sativa Japonica Group]
LOC_Os04g38370	316.495	140.107	-1.01243	0.00168129	0.0224594	down	--	--	Cellular Component: cytoplasmic vesicle (GO:0016023);;	--	--	--	PLAT/LH2 domain	PLAT domain-containing protein 1 OS=Arabidopsis thaliana OX=3702 GN=PLAT1 PE=1 SV=1	PREDICTED: uncharacterized protein LOC107277705 [Oryza sativa Japonica Group]
LOC_Os08g37940	517.745	229.538	-1.06932	5.68158e-05	0.00140926	down	[R]	General function prediction only	Cellular Component: chloroplast stroma (GO:0009570);; Cellular Component: chloroplast envelope (GO:0009941);; Molecular Function: hydrolase activity (GO:0016787);; Biological Process: glucosinolate biosynthetic process (GO:0019761);;	--	[R]	General function prediction only	Haloacid dehalogenase-like hydrolase;; haloacid dehalogenase-like hydrolase;; HAD-hyrolase-like	Haloacid dehalogenase-like hydrolase domain-containing protein At4g39970 OS=Arabidopsis thaliana OX=3702 GN=At4g39970 PE=2 SV=1	PREDICTED: haloacid dehalogenase-like hydrolase domain-containing protein At4g39970 [Oryza sativa Japonica Group]
LOC_Os02g58210	54.8074	5.57602	-1.8793	4.03016e-05	0.00105879	down	--	--	Molecular Function: DNA binding (GO:0003677);; Molecular Function: zinc ion binding (GO:0008270);;	--	[K]	Transcription	JmjC domain, hydroxylase	Lysine-specific demethylase JMJ25 OS=Arabidopsis thaliana OX=3702 GN=JMJ25 PE=1 SV=1	hypothetical protein OsJ_08976 [Oryza sativa Japonica Group]
LOC_Os02g17920	16192.3	7411.96	-1.06802	3.04455e-07	1.52112e-05	down	[E]	Amino acid transport and metabolism	Molecular Function: lactoylglutathione lyase activity (GO:0004462);; Cellular Component: mitochondrion (GO:0005739);; Cellular Component: chloroplast stroma (GO:0009570);; Cellular Component: stromule (GO:0010319);; Biological Process: methylglyoxal catabolic process to D-lactate via S-lactoyl-glutathione (GO:0019243);; Cellular Component: thylakoid lumen (GO:0031977);; Molecular Function: metal …	K01759|0.0|zma:100281139|GLO1, gloA;EC:4.4.1.5|lactoylglutathione lyase (EC:4.4.1.5)	[G]	Carbohydrate transport and metabolism	Glyoxalase/Bleomycin resistance protein/Dioxygenase superfamily;; Glyoxalase/Bleomycin resistance protein/Dioxygenase superfamily	Probable lactoylglutathione lyase, chloroplastic OS=Arabidopsis thaliana OX=3702 GN=At1g67280 PE=1 SV=1	hypothetical protein OsI_06754 [Oryza sativa Indica Group]
LOC_Os07g34830	1741.37	635.311	-1.24007	0.000178532	0.00365718	down	[R]	General function prediction only	Cellular Component: membrane (GO:0016020);;	--	[R]	General function prediction only	Ankyrin repeats (3 copies);; Ankyrin repeat;; Ankyrin repeat;; Ankyrin repeats (many copies);; Ankyrin repeats (many copies)	Protein ACCELERATED CELL DEATH 6 OS=Arabidopsis thaliana OX=3702 GN=ACD6 PE=1 SV=1	ankyrin repeat protein-like [Oryza sativa Japonica Group]
LOC_Os07g32560	13725.6	5436.96	-1.13769	0.000606939	0.0100715	down	[R]	General function prediction only	Molecular Function: ATP-dependent peptidase activity (GO:0004176);; Biological Process: proteolysis (GO:0006508);; Cellular Component: plastid (GO:0009536);;	--	[O]	Posttranslational modification, protein turnover, chaperones	ATP-dependent protease La (LON) substrate-binding domain	Vegetative cell wall protein gp1 OS=Chlamydomonas reinhardtii OX=3055 GN=GP1 PE=1 SV=1	PREDICTED: lon protease [Oryza sativa Japonica Group]
LOC_Os10g36000	7206.85	3296.42	-1.06121	1.59392e-06	6.48385e-05	down	--	--	--	--	--	--	Remorin, C-terminal region;; Remorin, N-terminal region	Remorin OS=Solanum tuberosum OX=4113 PE=1 SV=1	PREDICTED: remorin [Oryza sativa Japonica Group]
LOC_Os04g47020	3190.58	1386.6	-1.09819	2.89495e-05	0.000799178	down	[R]	General function prediction only	Cellular Component: mitochondrion (GO:0005739);; Cellular Component: plastid (GO:0009536);; Biological Process: chlorophyll catabolic process (GO:0015996);; Molecular Function: hydrolase activity (GO:0016787);;	--	[R]	General function prediction only	Haloacid dehalogenase-like hydrolase;; HAD-hyrolase-like	5-amino-6-(5-phospho-D-ribitylamino)uracil phosphatase, chloroplastic OS=Arabidopsis thaliana OX=3702 GN=PYRP2 PE=1 SV=1	PREDICTED: phosphorylated carbohydrates phosphatase TM_1254 [Oryza sativa Japonica Group]
LOC_Os02g52260	31382.8	10955.2	-1.43286	2.81734e-11	2.99056e-09	down	--	--	Cellular Component: plastid (GO:0009536);;	--	--	--	CAAD domains of cyanobacterial aminoacyl-tRNA synthetase	Protein CURVATURE THYLAKOID 1D, chloroplastic OS=Arabidopsis thaliana OX=3702 GN=CURT1D PE=1 SV=1	PREDICTED: protein CURVATURE THYLAKOID 1D, chloroplastic [Oryza sativa Japonica Group]
LOC_Os10g02690	362.091	93.0255	-1.52973	7.20748e-05	0.00171618	down	--	--	Cellular Component: mitochondrion (GO:0005739);; Biological Process: metabolic process (GO:0008152);; Cellular Component: cytoplasmic vesicle (GO:0016023);; Molecular Function: transferase activity, transferring hexosyl groups (GO:0016758);;	--	[A]	RNA processing and modification	--	--	hypothetical protein LOC_Os10g02690 [Oryza sativa Japonica Group]
LOC_Os07g34950	1548.02	576.6	-1.32915	1.25458e-08	8.56099e-07	down	--	--	Biological Process: pentose-phosphate shunt (GO:0006098);; Biological Process: rRNA processing (GO:0006364);; Cellular Component: chloroplast thylakoid lumen (GO:0009543);; Biological Process: embryo development ending in seed dormancy (GO:0009793);; Biological Process: thylakoid membrane organization (GO:0010027);; Biological Process: vegetative to reproductive phase transition of meristem (GO:0…	--	--	--	--	Thylakoid lumenal 15.0 kDa protein 2, chloroplastic OS=Arabidopsis thaliana OX=3702 GN=At5g52970 PE=1 SV=2	thylakoid lumenal 15.0 kDa protein 2, chloroplastic isoform X2 [Ananas comosus]
LOC_Os01g40870	6677.64	2866.44	-1.01851	0.00330071	0.037936	down	[C]	Energy production and conversion	Molecular Function: aldehyde dehydrogenase (NAD) activity (GO:0004029);; Biological Process: oxidation-reduction process (GO:0055114);;	K12355|0.0|osa:4326376|REF1;EC:1.2.1.68|Os01g0591300; K12355 coniferyl-aldehyde dehydrogenase [EC:1.2.1.68]	[C]	Energy production and conversion	Aldehyde dehydrogenase family	Aldehyde dehydrogenase family 2 member C4 OS=Arabidopsis thaliana OX=3702 GN=ALDH2C4 PE=1 SV=2	PREDICTED: aldehyde dehydrogenase family 2 member C4 [Oryza sativa Japonica Group]
LOC_Os08g45200	3556.17	1389.97	-1.21747	1.59108e-05	0.000470532	down	--	--	--	--	[U]	Intracellular trafficking, secretion, and vesicular transport	--	Exocyst complex component EXO84C OS=Arabidopsis thaliana OX=3702 GN=EXO84C PE=2 SV=1	PREDICTED: uncharacterized protein LOC4346359 isoform X4 [Oryza sativa Japonica Group]
LOC_Os09g13600	272.307	117.172	-1.06126	0.000627448	0.0103079	down	[D]	Cell cycle control, cell division, chromosome partitioning	Cellular Component: chloroplast (GO:0009507);; Biological Process: photosynthetic electron transport in photosystem I (GO:0009773);; Cellular Component: NAD(P)H dehydrogenase complex (plastoquinone) (GO:0010598);;	--	--	--	--	Formin-like protein 5 OS=Oryza sativa subsp. japonica OX=39947 GN=FH5 PE=2 SV=2	Os09g0306650 [Oryza sativa Japonica Group]
LOC_Os05g27100	3422.93	1554.05	-1.07668	4.22742e-07	2.03161e-05	down	[J]	Translation, ribosomal structure and biogenesis	Biological Process: pentose-phosphate shunt (GO:0006098);; Cellular Component: chloroplast thylakoid membrane (GO:0009535);; Cellular Component: chloroplast stroma (GO:0009570);; Cellular Component: chloroplast envelope (GO:0009941);; Biological Process: isopentenyl diphosphate biosynthetic process, methylerythritol 4-phosphate pathway (GO:0019288);; Biological Process: metal ion transport (GO:00…	--	--	--	--	Formin-like protein 5 OS=Oryza sativa subsp. japonica OX=39947 GN=FH5 PE=2 SV=2	PREDICTED: uncharacterized protein LOC4338460 [Oryza sativa Japonica Group]
LOC_Os06g39690	20225.8	9714.47	-1.01322	7.07301e-08	4.09145e-06	down	--	--	Cellular Component: plastid (GO:0009536);;	--	--	--	SOUL heme-binding protein;; Uncharacterized conserved protein (DUF2358)	Heme-binding-like protein At3g10130, chloroplastic OS=Arabidopsis thaliana OX=3702 GN=At3g10130 PE=1 SV=1	PREDICTED: uncharacterized protein LOC4341438 [Oryza sativa Japonica Group]
LOC_Os08g27010	15730	5641.2	-1.37994	3.638e-09	2.8042e-07	down	--	--	Cellular Component: proteasome complex (GO:0000502);; Cellular Component: plastid (GO:0009536);;	--	--	--	Protein of unknown function (DUF2854)	--	PREDICTED: thylakoid membrane protein slr0575 [Oryza sativa Japonica Group]
LOC_Os05g45920	2791.63	1224.45	-1.12857	3.75367e-08	2.32035e-06	down	[J]	Translation, ribosomal structure and biogenesis	Molecular Function: nucleic acid binding (GO:0003676);; Cellular Component: ribosome (GO:0005840);; Cellular Component: plastid (GO:0009536);;	K02945|0.0|osa:4339443|RP-S1, rpsA;RP-S1, rpsA|Os05g0535800	--	--	S1 RNA binding domain	30S ribosomal protein S1, chloroplastic OS=Spinacia oleracea OX=3562 GN=RPS1 PE=1 SV=1	putative 30S ribosomal protein S1 [Oryza sativa Japonica Group]
LOC_Os11g32500	15618.3	3911.71	-1.92552	1.62908e-28	5.7065e-26	down	[C]	Energy production and conversion	Molecular Function: iron ion binding (GO:0005506);; Cellular Component: plastid (GO:0009536);;	--	--	--	Rubredoxin	--	PREDICTED: uncharacterized protein LOC4350631 [Oryza sativa Japonica Group]
LOC_Os03g16050	24944.5	10627.2	-1.15813	1.46707e-07	7.94689e-06	down	[G]	Carbohydrate transport and metabolism	Biological Process: maltose metabolic process (GO:0000023);; Molecular Function: fructose-2,6-bisphosphate 2-phosphatase activity (GO:0004331);; Biological Process: sucrose metabolic process (GO:0005985);; Biological Process: pentose-phosphate shunt (GO:0006098);; Biological Process: rRNA processing (GO:0006364);; Cellular Component: chloroplast stroma (GO:0009570);; Biological Process: response …	K03841|0.0|osa:4332364|FBP, fbp;EC:3.1.3.11|Os03g0267300; K03841 fructose-1,6-bisphosphatase I [EC:3.1.3.11]	[G]	Carbohydrate transport and metabolism	Fructose-1-6-bisphosphatase, N-terminal domain	Fructose-1,6-bisphosphatase, chloroplastic OS=Oryza sativa subsp. japonica OX=39947 GN=Os03g0267300 PE=2 SV=1	PREDICTED: fructose-1,6-bisphosphatase, chloroplastic [Oryza sativa Japonica Group]
LOC_Os11g31060	484.907	212.614	-1.11079	1.82022e-06	7.29153e-05	down	--	--	Cellular Component: mitochondrion (GO:0005739);; Molecular Function: chaperone binding (GO:0051087);;	--	--	--	BAG domain	Vegetative cell wall protein gp1 OS=Chlamydomonas reinhardtii OX=3055 GN=GP1 PE=1 SV=1	PREDICTED: uncharacterized protein LOC4350568 [Oryza sativa Japonica Group]
LOC_Os03g51450	52.1647	13.2818	-1.39022	0.00106563	0.0156893	down	--	--	--	--	[WV]	--	--	Extensin OS=Zea mays OX=4577 GN=HRGP PE=2 SV=1	hypothetical protein [Oryza sativa Japonica Group]
LOC_Os05g43880	114.861	19.4319	-1.68482	0.000130032	0.00281939	down	[R]	General function prediction only	Molecular Function: iron ion binding (GO:0005506);; Molecular Function: oxidoreductase activity, acting on paired donors, with incorporation or reduction of molecular oxygen, 2-oxoglutarate as one donor, and incorporation of one atom each of oxygen into both donors (GO:0016706);; Biological Process: oxidation-reduction process (GO:0055114);;	--	[QR]	--	2OG-Fe(II) oxygenase superfamily;; non-haem dioxygenase in morphine synthesis N-terminal	Gibberellin 2-beta-dioxygenase OS=Phaseolus coccineus OX=3886 GN=GA2OX1 PE=2 SV=1	PREDICTED: gibberellin 2-beta-dioxygenase [Oryza sativa Japonica Group]
LOC_Os03g02640	3117.21	1198.84	-1.3253	1.81151e-13	2.46162e-11	down	[G]	Carbohydrate transport and metabolism	Cellular Component: mitochondrion (GO:0005739);; Cellular Component: chloroplast (GO:0009507);; Biological Process: chlorophyll catabolic process (GO:0015996);; Molecular Function: kinase activity (GO:0016301);; Biological Process: phosphorylation (GO:0016310);;	--	[R]	General function prediction only	Fructosamine kinase	Protein-ribulosamine 3-kinase, chloroplastic OS=Oryza sativa subsp. japonica OX=39947 GN=Os03g0117800 PE=2 SV=1	PREDICTED: protein-ribulosamine 3-kinase, chloroplastic [Oryza sativa Japonica Group]
LOC_Os03g49720	14221.2	5931.65	-1.18311	1.54989e-07	8.32398e-06	down	--	--	Cellular Component: plastid (GO:0009536);;	--	--	--	PAP_fibrillin	Probable plastid-lipid-associated protein 4, chloroplastic OS=Arabidopsis thaliana OX=3702 GN=PAP4 PE=1 SV=1	PREDICTED: probable plastid-lipid-associated protein 4, chloroplastic [Oryza sativa Japonica Group]
LOC_Os06g28950	4810.18	1731.04	-1.34486	3.61204e-07	1.76547e-05	down	--	--	Biological Process: metabolic process (GO:0008152);; Cellular Component: chloroplast (GO:0009507);; Molecular Function: isomerase activity (GO:0016853);;	--	[O]	Posttranslational modification, protein turnover, chaperones	--	Serine/arginine-rich splicing factor SR45 OS=Arabidopsis thaliana OX=3702 GN=SR45 PE=1 SV=1	PREDICTED: uncharacterized protein LOC4341062 [Oryza sativa Japonica Group]
LOC_Os03g11210	798.678	383.789	-1.01129	1.09297e-07	6.04508e-06	down	--	--	--	--	--	--	Protein of unknown function, DUF538	Uncharacterized protein At5g01610 OS=Arabidopsis thaliana OX=3702 GN=At5g01610 PE=1 SV=1	PREDICTED: uncharacterized protein At5g01610 [Oryza sativa Japonica Group]
LOC_Os07g35880	3782.84	1124.87	-1.48046	1.09067e-05	0.000341795	down	--	--	Biological Process: polysaccharide catabolic process (GO:0000272);; Cellular Component: plastid (GO:0009536);; Molecular Function: beta-amylase activity (GO:0016161);;	--	--	--	Glycosyl hydrolase family 14	Beta-amylase OS=Trifolium repens OX=3899 GN=BMY1 PE=2 SV=1	putative beta-amylase [Oryza sativa Japonica Group]
LOC_Os02g52010	5783.36	1610.91	-1.58918	7.97551e-07	3.54135e-05	down	--	--	Cellular Component: cytoplasmic vesicle (GO:0016023);;	--	--	--	Phosphate-induced protein 1 conserved region	Protein EXORDIUM OS=Arabidopsis thaliana OX=3702 GN=EXO PE=2 SV=1	PREDICTED: protein EXORDIUM [Oryza sativa Japonica Group]
LOC_Os09g08550	28.3805	7.45182	-1.2944	0.00299711	0.0352695	down	--	--	--	--	--	--	F-box domain	Vegetative cell wall protein gp1 OS=Chlamydomonas reinhardtii OX=3055 GN=GP1 PE=1 SV=1	PREDICTED: uncharacterized protein LOC4346544 [Oryza sativa Japonica Group]
LOC_Os02g49326	4883.56	2224.39	-1.05839	5.90692e-06	0.000201538	down	--	--	Biological Process: maltose metabolic process (GO:0000023);; Cellular Component: mitochondrion (GO:0005739);; Cellular Component: chloroplast (GO:0009507);; Biological Process: chloroplast relocation (GO:0009902);; Biological Process: thylakoid membrane organization (GO:0010027);; Biological Process: starch biosynthetic process (GO:0019252);; Biological Process: isopentenyl diphosphate biosynthet…	--	[R]	General function prediction only	Rubisco LSMT substrate-binding;; SET domain	Ribulose-1,5 bisphosphate carboxylase/oxygenase large subunit N-methyltransferase, chloroplastic OS=Nicotiana tabacum OX=4097 GN=RBCMT PE=2 SV=1	PREDICTED: ribulose-1,5 bisphosphate carboxylase/oxygenase large subunit N-methyltransferase, chloroplastic [Oryza sativa Japonica Group]
LOC_Os01g64660	16374.5	7664.92	-1.04316	1.47836e-07	7.9943e-06	down	[G]	Carbohydrate transport and metabolism	Cellular Component: cytoplasm (GO:0005737);; Biological Process: carbohydrate metabolic process (GO:0005975);; Biological Process: dephosphorylation (GO:0016311);; Molecular Function: fructose 1,6-bisphosphate 1-phosphatase activity (GO:0042132);; Molecular Function: metal ion binding (GO:0046872);;	K03841|0.0|osa:4325071|FBP, fbp;EC:3.1.3.11|Os01g0866400; K03841 fructose-1,6-bisphosphatase I [EC:3.1.3.11]	[G]	Carbohydrate transport and metabolism	Fructose-1-6-bisphosphatase, N-terminal domain	Fructose-1,6-bisphosphatase, cytosolic OS=Oryza sativa subsp. japonica OX=39947 GN=CFBP1 PE=1 SV=2	PREDICTED: fructose-1,6-bisphosphatase, cytosolic [Oryza sativa Japonica Group]
LOC_Os06g01850	42392.4	19300.9	-1.06279	3.17857e-06	0.000117615	down	[P]	Inorganic ion transport and metabolism	Molecular Function: nucleotide binding (GO:0000166);; Molecular Function: ferredoxin-NADP+ reductase activity (GO:0004324);; Cellular Component: chloroplast thylakoid membrane (GO:0009535);; Cellular Component: chloroplast stroma (GO:0009570);; Biological Process: photosynthesis (GO:0015979);; Biological Process: electron transport chain (GO:0022900);;	K02641|0.0|osa:4339874|petH;EC:1.18.1.2|Os06g0107700; K02641 ferredoxin--NADP+ reductase [EC:1.18.1.2]	[C]	Energy production and conversion	Oxidoreductase NAD-binding domain;; Oxidoreductase FAD-binding domain	Ferredoxin--NADP reductase, leaf isozyme 1, chloroplastic OS=Oryza sativa subsp. japonica OX=39947 GN=LFNR1 PE=1 SV=1	PREDICTED: ferredoxin--NADP reductase, leaf isozyme, chloroplastic [Oryza sativa Japonica Group]
LOC_Os10g22560	9127.56	3914.15	-1.09415	0.000125631	0.00274283	down	[E]	Amino acid transport and metabolism	Molecular Function: transporter activity (GO:0005215);; Biological Process: oligopeptide transport (GO:0006857);; Cellular Component: integral component of membrane (GO:0016021);;	--	[E]	Amino acid transport and metabolism	POT family	Protein NRT1/ PTR FAMILY 8.3 OS=Arabidopsis thaliana OX=3702 GN=NPF8.3 PE=1 SV=1	PREDICTED: protein NRT1/ PTR FAMILY 8.3 [Oryza sativa Japonica Group]
LOC_Os01g49310	4073.9	1953.71	-1.00948	3.95596e-07	1.91281e-05	down	--	--	--	--	--	--	--	F-box protein At2g16365 OS=Arabidopsis thaliana OX=3702 GN=At2g16365 PE=2 SV=2	PREDICTED: uncharacterized protein LOC4324116 [Oryza sativa Japonica Group]
LOC_Os01g59080	45821.6	18742.6	-1.25047	6.35529e-15	1.00179e-12	down	--	--	Biological Process: maltose metabolic process (GO:0000023);; Biological Process: pentose-phosphate shunt (GO:0006098);; Cellular Component: chloroplast thylakoid membrane (GO:0009535);; Biological Process: chloroplast relocation (GO:0009902);; Biological Process: thylakoid membrane organization (GO:0010027);; Biological Process: cytochrome b6f complex assembly (GO:0010190);; Biological Process: p…	--	--	--	Protein of unknown function (DUF3007)	--	PREDICTED: uncharacterized protein LOC4327543 [Oryza sativa Japonica Group]
LOC_Os11g11770	306.307	0.319893	-5.40875	1.23205e-39	5.62922e-37	down	[S]	Function unknown	Molecular Function: ADP binding (GO:0043531);;	--	[T]	Signal transduction mechanisms	NB-ARC domain;; Leucine Rich repeats (2 copies)	Disease resistance protein RPM1 OS=Arabidopsis thaliana OX=3702 GN=RPM1 PE=1 SV=1	PREDICTED: disease resistance protein RPM1 [Oryza sativa Japonica Group]
LOC_Os01g64960	247906	65466.5	-1.69422	1.83402e-08	1.21469e-06	down	--	--	Biological Process: maltose metabolic process (GO:0000023);; Biological Process: rRNA processing (GO:0006364);; Cellular Component: PSII associated light-harvesting complex II (GO:0009517);; Cellular Component: photosystem II (GO:0009523);; Biological Process: thylakoid membrane organization (GO:0010027);; Biological Process: stomatal complex morphogenesis (GO:0010103);; Biological Process: nonph…	K03542|0.0|osa:4324933|psbS;psbS|Os01g0869800; K03542 photosystem II 22kDa protein	--	--	Chlorophyll A-B binding protein	Photosystem II 22 kDa protein, chloroplastic OS=Nicotiana tabacum OX=4097 GN=PSBS PE=2 SV=1	PREDICTED: photosystem II 22 kDa protein, chloroplastic [Oryza sativa Japonica Group]
LOC_Os01g08460	16276.2	5853.63	-1.33214	1.43771e-06	5.90172e-05	down	--	--	Cellular Component: membrane (GO:0016020);;	--	[S]	Function unknown	Serine incorporator (Serinc)	Formin-like protein 8 OS=Oryza sativa subsp. japonica OX=39947 GN=FH8 PE=2 SV=1	hypothetical protein OsJ_00615 [Oryza sativa Japonica Group]
LOC_Os12g44370	7791.34	3235.94	-1.11957	0.000188718	0.00383345	down	[R]	General function prediction only	Cellular Component: chloroplast (GO:0009507);; Biological Process: photosystem II assembly (GO:0010207);; Biological Process: myo-inositol hexakisphosphate biosynthetic process (GO:0010264);; Molecular Function: hydrolase activity (GO:0016787);;	--	--	--	Beta-lactamase superfamily domain;; Beta-lactamase superfamily domain	Formin-like protein 16 OS=Oryza sativa subsp. japonica OX=39947 GN=FH16 PE=2 SV=1	PREDICTED: uncharacterized protein LOC4352930 [Oryza sativa Japonica Group]
LOC_Os04g58840	257.762	87.0878	-1.21602	0.00172732	0.022977	down	--	--	Biological Process: polysaccharide biosynthetic process (GO:0000271);; Molecular Function: aspartic-type endopeptidase activity (GO:0004190);; Biological Process: proteolysis (GO:0006508);; Biological Process: glycine catabolic process (GO:0006546);; Cellular Component: plant-type cell wall (GO:0009505);; Cellular Component: membrane (GO:0016020);; Cellular Component: cytoplasmic vesicle (GO:0016…	--	[O]	Posttranslational modification, protein turnover, chaperones	Xylanase inhibitor N-terminal;; Xylanase inhibitor C-terminal;; Eukaryotic aspartyl protease	Probable aspartyl protease At4g16563 OS=Arabidopsis thaliana OX=3702 GN=At4g16563 PE=2 SV=1	PREDICTED: aspartic proteinase nepenthesin-2 [Oryza sativa Japonica Group]
LOC_Os03g23980	17227.8	8190.14	-1.01971	4.74815e-07	2.24087e-05	down	[MG]	--	Cellular Component: plastid (GO:0009536);;	--	[G]	Carbohydrate transport and metabolism	NAD(P)H-binding;; NmrA-like family;; 3-beta hydroxysteroid dehydrogenase/isomerase family;; NAD dependent epimerase/dehydratase family	Uncharacterized protein At2g37660, chloroplastic OS=Arabidopsis thaliana OX=3702 GN=At2g37660 PE=1 SV=2	PREDICTED: sanguinarine reductase [Oryza sativa Japonica Group]
LOC_Os11g42360	61.1637	16.3133	-1.48976	9.88637e-05	0.00224293	down	--	--	--	--	[S]	Function unknown	--	--	hypothetical protein LOC_Os11g42360 [Oryza sativa Japonica Group]
LOC_Os04g38850	3596.29	1016.95	-1.71719	3.27768e-15	5.38188e-13	down	--	--	Cellular Component: plastid (GO:0009536);; Cellular Component: membrane (GO:0016020);;	--	--	--	--	--	B1358B12.10 [Oryza sativa Japonica Group]
LOC_Os12g21710	6524.83	2936.58	-1.09499	6.211e-08	3.64633e-06	down	[S]	Function unknown	Cellular Component: integral component of membrane (GO:0016021);; Biological Process: carotene biosynthetic process (GO:0016120);; Cellular Component: chloroplast membrane (GO:0031969);; Molecular Function: 9,15,9'-tri-cis-zeta-carotene isomerase activity (GO:0090471);;	K15744|0.0|osa:4352042|Z-ISO;EC:5.2.1.12|Os12g0405200	--	--	NnrU protein;; Phospholipid methyltransferase	15-cis-zeta-carotene isomerase, chloroplastic OS=Zea mays OX=4577 PE=1 SV=1	PREDICTED: 15-cis-zeta-carotene isomerase, chloroplastic [Oryza sativa Japonica Group]
MSTRG.7578	78.1312	20.9117	-1.37561	0.000931655	0.0140667	down	--	--	Cellular Component: plasma membrane (GO:0005886);; Cellular Component: anchored component of membrane (GO:0031225);;	--	--	--	--	Lysine-rich arabinogalactan protein 19 OS=Arabidopsis thaliana OX=3702 GN=AGP19 PE=2 SV=2	hypothetical protein GUITHDRAFT_119564 [Guillardia theta CCMP2712]
LOC_Os11g25720	617	212.084	-1.45751	5.6613e-12	6.5617e-10	down	--	--	Cellular Component: mitochondrion (GO:0005739);; Biological Process: metabolic process (GO:0008152);; Molecular Function: transferase activity, transferring hexosyl groups (GO:0016758);;	--	[GC]	--	--	DIMBOA UDP-glucosyltransferase BX8 OS=Zea mays OX=4577 GN=Bx8 PE=1 SV=1	PREDICTED: DIMBOA UDP-glucosyltransferase BX8 [Oryza sativa Japonica Group]
LOC_Os01g12220	4091.79	1774.12	-1.14445	2.35579e-08	1.53765e-06	down	[S]	Function unknown	Cellular Component: integral component of membrane (GO:0016021);; Cellular Component: chloroplast membrane (GO:0031969);; Biological Process: cellular response to water deprivation (GO:0042631);;	--	[S]	Function unknown	Uncharacterized protein family UPF0016	GDT1-like protein 1, chloroplastic OS=Oryza sativa subsp. japonica OX=39947 GN=Os01g0221700 PE=3 SV=2	hypothetical protein [Oryza sativa Japonica Group]
LOC_Os08g29580	125.539	51.1792	-1.12371	0.000405371	0.00724064	down	--	--	--	--	--	--	--	Vegetative cell wall protein gp1 OS=Chlamydomonas reinhardtii OX=3055 GN=GP1 PE=1 SV=1	hypothetical protein [Oryza sativa Japonica Group]
LOC_Os11g42510	7340.14	2557.23	-1.459	3.01234e-15	4.99827e-13	down	[E]	Amino acid transport and metabolism	Biological Process: cellular amino acid metabolic process (GO:0006520);; Molecular Function: transaminase activity (GO:0008483);; Biological Process: biosynthetic process (GO:0009058);; Molecular Function: pyridoxal phosphate binding (GO:0030170);;	K00815|0.0|zma:100191816|TAT;EC:2.6.1.5|hypothetical protein LOC100191816	[E]	Amino acid transport and metabolism	Aminotransferase class I and II;; DegT/DnrJ/EryC1/StrS aminotransferase family	Nicotianamine aminotransferase A OS=Hordeum vulgare OX=4513 GN=naat-A PE=1 SV=2	PREDICTED: probable aminotransferase TAT2 [Oryza sativa Japonica Group]
LOC_Os07g38840	15320.8	6888.04	-1.09845	3.25609e-08	2.05135e-06	down	--	--	--	--	--	--	Vacuolar protein sorting-associated protein 62	Peptidyl-prolyl cis-trans isomerase CYP95 OS=Arabidopsis thaliana OX=3702 GN=CYP95 PE=1 SV=2	PREDICTED: uncharacterized protein LOC4343701 [Oryza sativa Japonica Group]
MSTRG.6034	134.146	0.304721	-4.18047	2.05414e-21	5.05927e-19	down	--	--	--	--	--	--	--	--	expressed protein [Oryza sativa Japonica Group]
LOC_Os05g41610	4542.18	1855.47	-1.11896	0.000427066	0.00753846	down	--	--	Biological Process: carbohydrate metabolic process (GO:0005975);; Cellular Component: cytoplasmic vesicle (GO:0016023);; Molecular Function: glucan endo-1,3-beta-D-glucosidase activity (GO:0042973);;	--	--	--	Glycosyl hydrolases family 17	Putative glucan endo-1,3-beta-glucosidase GVI (Fragment) OS=Hordeum vulgare OX=4513 PE=3 SV=1	PREDICTED: putative glucan endo-1,3-beta-glucosidase GVI [Oryza sativa Japonica Group]
MSTRG.6864	371.846	126.86	-1.3832	1.77055e-06	7.11061e-05	down	--	--	Cellular Component: extracellular region (GO:0005576);; Biological Process: multicellular organism development (GO:0007275);; Biological Process: cell differentiation (GO:0030154);;	--	--	--	--	Protein FLORAL ORGAN NUMBER2 OS=Oryza sativa subsp. japonica OX=39947 GN=FON2 PE=1 SV=1	Os11g0595301 [Oryza sativa Japonica Group]
MSTRG.26249	208.781	95.3317	-1.04289	3.42427e-05	0.000918752	down	--	--	--	--	--	--	--	--	PREDICTED: uncharacterized protein LOC107282000 [Oryza sativa Japonica Group]
LOC_Os01g74340	366.681	126.033	-1.37401	2.34275e-06	9.0734e-05	down	[R]	General function prediction only	Molecular Function: nucleotide binding (GO:0000166);; Molecular Function: nucleic acid binding (GO:0003676);; Cellular Component: mitochondrion (GO:0005739);;	--	[R]	General function prediction only	RNA recognition motif. (a.k.a. RRM, RBD, or RNP domain)	Glycine-rich RNA-binding protein 2, mitochondrial OS=Arabidopsis thaliana OX=3702 GN=RBG2 PE=1 SV=1	PREDICTED: glycine-rich RNA-binding protein 2, mitochondrial [Oryza sativa Japonica Group]
LOC_Os03g50870	25654.3	11289.6	-1.11904	1.48229e-07	8.00181e-06	down	--	--	Cellular Component: plastid (GO:0009536);;	--	--	--	Protein of unknown function (DUF760)	UV-B-induced protein At3g17800, chloroplastic OS=Arabidopsis thaliana OX=3702 GN=At3g17800 PE=2 SV=1	PREDICTED: UV-B-induced protein At3g17800, chloroplastic [Oryza sativa Japonica Group]
LOC_Os05g50940	33.1953	3.77505	-1.83067	5.68138e-05	0.00140926	down	--	--	Cellular Component: mitochondrion (GO:0005739);; Cellular Component: membrane (GO:0016020);;	--	--	--	--	Probable trehalose-phosphate phosphatase 8 OS=Oryza sativa subsp. japonica OX=39947 GN=TPP8 PE=2 SV=3	PREDICTED: uncharacterized protein LOC4339760 [Oryza sativa Japonica Group]
LOC_Os01g40710	6164.66	2057.14	-1.51982	1.10936e-16	2.0216e-14	down	--	--	Cellular Component: chloroplast thylakoid membrane (GO:0009535);; Biological Process: response to blue light (GO:0009637);; Biological Process: response to high light intensity (GO:0009644);; Biological Process: response to sucrose (GO:0009744);; Biological Process: response to red light (GO:0010114);; Biological Process: regulation of proton transport (GO:0010155);; Biological Process: response …	--	--	--	--	Light-harvesting complex-like protein OHP2, chloroplastic OS=Arabidopsis thaliana OX=3702 GN=OHP2 PE=2 SV=1	PREDICTED: verprolin [Oryza sativa Japonica Group]
LOC_Os09g04440	20323.6	9235.3	-1.08874	9.81791e-09	6.87821e-07	down	[L]	Replication, recombination and repair	Molecular Function: ATP binding (GO:0005524);; Cellular Component: plastid (GO:0009536);;	--	[L]	Replication, recombination and repair	AAA domain;; AAA domain;; AAA domain;; AAA domain;; Helicase;; Viral (Superfamily 1) RNA helicase	Regulator of nonsense transcripts 1 homolog OS=Arabidopsis thaliana OX=3702 GN=UPF1 PE=1 SV=2	PREDICTED: DNA-binding protein SMUBP-2 isoform X1 [Oryza sativa Japonica Group]
LOC_Os03g11110	115.079	35.2468	-1.36	0.000275369	0.00527417	down	[R]	General function prediction only	Biological Process: metabolic process (GO:0008152);; Molecular Function: zinc ion binding (GO:0008270);; Cellular Component: integral component of membrane (GO:0016021);; Cellular Component: cytoplasmic vesicle (GO:0016023);; Molecular Function: protein-cysteine S-palmitoyltransferase activity (GO:0019706);;	--	[R]	General function prediction only	DHHC palmitoyltransferase	Probable protein S-acyltransferase 22 OS=Arabidopsis thaliana OX=3702 GN=PAT22 PE=2 SV=2	PREDICTED: probable protein S-acyltransferase 22 [Oryza sativa Japonica Group]
MSTRG.18765	108.183	25.6567	-1.35409	0.00222413	0.0281373	down	--	--	--	--	[TZ]	--	--	--	hypothetical protein [Oryza sativa Japonica Group]
LOC_Os10g42299	75344.8	30681	-1.07167	0.00241028	0.0299159	down	--	--	Molecular Function: transporter activity (GO:0005215);; Cellular Component: mitochondrial inner membrane (GO:0005743);; Biological Process: transport (GO:0006810);; Cellular Component: integral component of membrane (GO:0016021);;	K03454|0.0|osa:4349475|--|Os10g0573700; K03454 mitochondrial carrier protein, MC family	[C]	Energy production and conversion	Mitochondrial carrier protein	Mitochondrial carnitine/acylcarnitine carrier-like protein OS=Arabidopsis thaliana OX=3702 GN=BOU PE=1 SV=1	PREDICTED: mitochondrial carnitine/acylcarnitine carrier-like protein [Oryza sativa Japonica Group]
LOC_Os07g06810	682.051	174.041	-1.66034	9.8675e-07	4.25558e-05	down	--	--	Cellular Component: plastid (GO:0009536);;	--	--	--	Zein-binding	Vegetative cell wall protein gp1 OS=Chlamydomonas reinhardtii OX=3055 GN=GP1 PE=1 SV=1	hypothetical protein [Oryza sativa Japonica Group]
LOC_Os04g22900	230.066	76.1414	-1.19325	0.00322792	0.0373718	down	--	--	Molecular Function: binding (GO:0005488);;	--	--	--	Jacalin-like lectin domain	Horcolin OS=Hordeum vulgare subsp. vulgare OX=112509 PE=1 SV=2	PREDICTED: horcolin [Oryza sativa Japonica Group]
LOC_Os03g47160	12.3536	0.609443	-1.29705	0.00424965	0.0462169	down	--	--	--	--	[Z]	Cytoskeleton	--	Formin-like protein 6 OS=Oryza sativa subsp. japonica OX=39947 GN=FH6 PE=2 SV=2	PREDICTED: uncharacterized protein LOC107277815 [Oryza sativa Japonica Group]
LOC_Os02g48600	41.7288	10.8978	-1.31182	0.00251788	0.0309107	down	--	--	--	--	--	--	--	--	PREDICTED: uncharacterized protein LOC4330527 [Oryza sativa Japonica Group]
LOC_Os04g26330	128.187	1.82833	-3.80617	5.62403e-19	1.19799e-16	down	--	--	Cellular Component: plastid (GO:0009536);;	--	--	--	--	--	hypothetical protein [Oryza sativa Japonica Group]
LOC_Os06g51029	69255.6	23779.9	-1.46948	1.13433e-13	1.55481e-11	down	[O]	Posttranslational modification, protein turnover, chaperones	Molecular Function: metalloendopeptidase activity (GO:0004222);; Molecular Function: ATP binding (GO:0005524);; Biological Process: proteolysis (GO:0006508);; Biological Process: cell cycle (GO:0007049);; Cellular Component: chloroplast thylakoid membrane (GO:0009535);; Cellular Component: integral component of membrane (GO:0016021);; Molecular Function: metal ion binding (GO:0046872);; Biologica…	K03798|0.0|osa:4342113|--|Os06g0725900; K03798 cell division protease FtsH [EC:3.4.24.-]	[O]	Posttranslational modification, protein turnover, chaperones	Peptidase family M41;; ATPase family associated with various cellular activities (AAA);; AAA domain (dynein-related subfamily)	ATP-dependent zinc metalloprotease FTSH 1, chloroplastic OS=Oryza sativa subsp. japonica OX=39947 GN=FTSH1 PE=2 SV=1	PREDICTED: ATP-dependent zinc metalloprotease FTSH 1, chloroplastic [Oryza sativa Japonica Group]
LOC_Os06g19380	54.9763	18.1182	-1.17342	0.00442094	0.0476006	down	--	--	Cellular Component: integral component of membrane (GO:0016021);;	--	[GE]	--	--	Nucleotide-sugar uncharacterized transporter 2 OS=Arabidopsis thaliana OX=3702 GN=At5g55950 PE=2 SV=1	Os06g0297600 [Oryza sativa Japonica Group]
LOC_Os10g25430	10146.1	4030.65	-1.25605	6.40278e-09	4.72726e-07	down	[T]	Signal transduction mechanisms	Cellular Component: peroxisome (GO:0005777);; Cellular Component: plastid (GO:0009536);; Biological Process: myo-inositol hexakisphosphate biosynthetic process (GO:0010264);; Molecular Function: hydrolase activity (GO:0016787);;	--	[TR]	--	Calcineurin-like phosphoesterase	Shewanella-like protein phosphatase 1 OS=Arabidopsis thaliana OX=3702 GN=SLP1 PE=1 SV=1	putative protein-tyrosine-phosphatase [Oryza sativa Japonica Group]
LOC_Os09g36930	21420.9	4971.99	-1.95974	1.8635e-16	3.33799e-14	down	[G]	Carbohydrate transport and metabolism	Molecular Function: transporter activity (GO:0005215);; Cellular Component: plasma membrane (GO:0005886);; Biological Process: transport (GO:0006810);; Cellular Component: integral component of membrane (GO:0016021);;	--	[G]	Carbohydrate transport and metabolism	Major intrinsic protein	Probable aquaporin PIP2-7 OS=Oryza sativa subsp. japonica OX=39947 GN=PIP2-7 PE=2 SV=2	PREDICTED: probable aquaporin PIP2-7 [Oryza sativa Japonica Group]
LOC_Os11g11000	8404.48	3134.65	-1.32907	9.67501e-09	6.79319e-07	down	[R]	General function prediction only	Molecular Function: protein kinase activity (GO:0004672);; Molecular Function: ATP binding (GO:0005524);; Cellular Component: mitochondrion (GO:0005739);; Biological Process: protein phosphorylation (GO:0006468);; Cellular Component: plastoglobule (GO:0010287);; Biological Process: chlorophyll catabolic process (GO:0015996);; Biological Process: response to photooxidative stress (GO:0080183);;	K08869|0.0|osa:4350081|--|Os11g0216300; K08869 aarF domain-containing kinase	[R]	General function prediction only	ABC1 family	Protein ACTIVITY OF BC1 COMPLEX KINASE 1, chloroplastic OS=Arabidopsis thaliana OX=3702 GN=ABC1K1 PE=1 SV=1	PREDICTED: uncharacterized aarF domain-containing protein kinase At4g31390, chloroplastic [Oryza sativa Japonica Group]
LOC_Os04g32320	1323.46	490.198	-1.25602	4.2852e-05	0.00111469	down	[C]	Energy production and conversion	Biological Process: lipid metabolic process (GO:0006629);; Molecular Function: phosphoric diester hydrolase activity (GO:0008081);; Cellular Component: cytoplasmic vesicle (GO:0016023);;	--	[R]	General function prediction only	Glycerophosphoryl diester phosphodiesterase family	Glycerophosphodiester phosphodiesterase GDPD2 OS=Arabidopsis thaliana OX=3702 GN=GDPD2 PE=2 SV=1	OSJNBa0072K14.4 [Oryza sativa Japonica Group]
LOC_Os12g01210	13962.7	5943.23	-1.13731	4.91869e-06	0.000171534	down	--	--	Biological Process: maltose metabolic process (GO:0000023);; Molecular Function: nucleotide binding (GO:0000166);; Molecular Function: mRNA binding (GO:0003729);; Cellular Component: mitochondrion (GO:0005739);; Biological Process: mRNA processing (GO:0006397);; Cellular Component: chloroplast stroma (GO:0009570);; Biological Process: starch biosynthetic process (GO:0019252);;	--	[R]	General function prediction only	PPR repeat family;; PPR repeat;; PPR repeat;; Pentatricopeptide repeat domain;; Pentacotripeptide-repeat region of PRORP;; Tetratricopeptide repeat;; Tetratricopeptide repeat	Pentatricopeptide repeat-containing protein At3g09650, chloroplastic OS=Arabidopsis thaliana OX=3702 GN=HCF152 PE=2 SV=1	PREDICTED: pentatricopeptide repeat-containing protein At3g09650, chloroplastic [Oryza sativa Japonica Group]
LOC_Os07g11110	26491.8	10603.4	-1.08939	0.00214227	0.027334	down	[MG]	--	Molecular Function: catalytic activity (GO:0003824);; Cellular Component: ribosome (GO:0005840);; Biological Process: pentose-phosphate shunt (GO:0006098);; Biological Process: rRNA processing (GO:0006364);; Biological Process: circadian rhythm (GO:0007623);; Molecular Function: poly(U) RNA binding (GO:0008266);; Cellular Component: chloroplast thylakoid (GO:0009534);; Biological Process: respons…	--	--	--	NAD dependent epimerase/dehydratase family;; NAD(P)H-binding	Chloroplast stem-loop binding protein of 41 kDa a, chloroplastic OS=Arabidopsis thaliana OX=3702 GN=CSP41A PE=1 SV=1	PREDICTED: chloroplast stem-loop binding protein of 41 kDa a, chloroplastic [Oryza sativa Japonica Group]
LOC_Os04g53230	28670.9	13070.1	-1.07426	2.26951e-07	1.1691e-05	down	[E]	Amino acid transport and metabolism	Molecular Function: aminomethyltransferase activity (GO:0004047);; Cellular Component: mitochondrion (GO:0005739);; Biological Process: glycine catabolic process (GO:0006546);; Biological Process: pattern specification process (GO:0007389);; Biological Process: regulation of cell size (GO:0008361);; Molecular Function: transaminase activity (GO:0008483);; Cellular Component: chloroplast thylakoid…	K00605|0.0|osa:4337051|gcvT, AMT;EC:2.1.2.10|Os04g0623800; K00605 aminomethyltransferase [EC:2.1.2.10]	[E]	Amino acid transport and metabolism	Aminomethyltransferase folate-binding domain;; Glycine cleavage T-protein C-terminal barrel domain	Aminomethyltransferase, mitochondrial OS=Solanum tuberosum OX=4113 GN=GDCST PE=2 SV=1	PREDICTED: aminomethyltransferase, mitochondrial [Oryza sativa Japonica Group]
LOC_Os11g23080	27.3346	4.81059	-1.41082	0.00218739	0.0277504	down	--	--	Cellular Component: plastid (GO:0009536);;	--	--	--	--	--	Rtac1 [Oryza sativa Japonica Group]
LOC_Os10g20480	6344.67	1.27957	-9.21746	5.53399e-170	8.72323e-166	down	--	--	Biological Process: proteolysis (GO:0006508);; Molecular Function: cysteine-type peptidase activity (GO:0008234);;	--	--	--	--	--	transposon protein, putative, CACTA, En/Spm sub-class, expressed [Oryza sativa Japonica Group]
MSTRG.23461	32325.2	4126.39	-2.17003	1.37018e-07	7.49936e-06	down	--	--	Molecular Function: phosphoprotein phosphatase activity (GO:0004721);;	--	--	--	--	Formin-like protein 6 OS=Oryza sativa subsp. japonica OX=39947 GN=FH6 PE=2 SV=2	hypothetical protein RSOLAG1IB_03420 [Rhizoctonia solani AG-1 IB]
MSTRG.4313	902.624	0	-7.22035	2.49833e-84	3.75059e-81	down	--	--	--	--	--	--	--	--	Os10g0319801 [Oryza sativa Japonica Group]
LOC_Os01g11620	128.619	33.7476	-1.28655	0.0033429	0.0382479	down	--	--	Biological Process: lipid metabolic process (GO:0006629);; Cellular Component: cytoplasmic vesicle (GO:0016023);; Molecular Function: hydrolase activity, acting on ester bonds (GO:0016788);;	--	--	--	GDSL-like Lipase/Acylhydrolase	GDSL esterase/lipase At5g45910 OS=Arabidopsis thaliana OX=3702 GN=At5g45910 PE=2 SV=1	PREDICTED: GDSL esterase/lipase At5g45910 isoform X1 [Oryza sativa Japonica Group]
MSTRG.5957	48.0588	1.04624	-2.724	3.04571e-09	2.41341e-07	down	--	--	--	--	--	--	--	--	unknown protein [Oryza sativa Japonica Group]
LOC_Os02g38820	23232.8	8762.11	-1.34642	1.12622e-12	1.38152e-10	down	--	--	Biological Process: rRNA processing (GO:0006364);; Cellular Component: chloroplast thylakoid (GO:0009534);; Biological Process: chloroplast relocation (GO:0009902);; Cellular Component: chloroplast envelope (GO:0009941);; Biological Process: thylakoid membrane organization (GO:0010027);; Biological Process: photosystem II assembly (GO:0010207);; Biological Process: chlorophyll biosynthetic proces…	--	[O]	Posttranslational modification, protein turnover, chaperones	--	Protein HHL1, chloroplastic OS=Arabidopsis thaliana OX=3702 GN=HHL1 PE=1 SV=1	hypothetical protein OsI_07935 [Oryza sativa Indica Group]
LOC_Os08g02390	1238.38	447.83	-1.40654	4.53899e-14	6.5943e-12	down	[R]	General function prediction only	Molecular Function: nucleotide binding (GO:0000166);; Molecular Function: nucleic acid binding (GO:0003676);; Cellular Component: nucleus (GO:0005634);; Biological Process: phosphatidylglycerol biosynthetic process (GO:0006655);; Cellular Component: chloroplast stroma (GO:0009570);; Cellular Component: chloroplast envelope (GO:0009941);; Biological Process: stomatal complex morphogenesis (GO:0010…	--	[R]	General function prediction only	RNA recognition motif. (a.k.a. RRM, RBD, or RNP domain)	31 kDa ribonucleoprotein, chloroplastic OS=Arabidopsis thaliana OX=3702 GN=CP31A PE=1 SV=1	PREDICTED: 28 kDa ribonucleoprotein, chloroplastic [Oryza sativa Japonica Group]
LOC_Os01g59090	5053.92	1965.31	-1.30814	8.82185e-13	1.09928e-10	down	--	--	Molecular Function: calcium ion binding (GO:0005509);; Cellular Component: chloroplast thylakoid lumen (GO:0009543);; Cellular Component: chloroplast stroma (GO:0009570);; Cellular Component: photosystem II oxygen evolving complex (GO:0009654);; Biological Process: leaf morphogenesis (GO:0009965);; Biological Process: thylakoid membrane organization (GO:0010027);; Biological Process: photosynthes…	--	--	--	PsbP	PsbP domain-containing protein 6, chloroplastic OS=Arabidopsis thaliana OX=3702 GN=PPD6 PE=1 SV=1	PREDICTED: psbP domain-containing protein 6, chloroplastic [Oryza sativa Japonica Group]
LOC_Os12g31460	7563.6	3139.59	-1.18518	3.02284e-07	1.51267e-05	down	--	--	Cellular Component: chloroplast thylakoid membrane (GO:0009535);;	--	[AR]	--	DnaJ domain	NAD(P)H-quinone oxidoreductase subunit U, chloroplastic OS=Arabidopsis thaliana OX=3702 GN=ndhU PE=1 SV=1	PREDICTED: NAD(P)H-quinone oxidoreductase subunit U, chloroplastic [Oryza sativa Japonica Group]
LOC_Os02g10000	223.37	90.0914	-1.07989	0.00235885	0.0294632	down	--	--	--	--	--	--	PLATZ transcription factor	Serine/arginine-rich splicing factor SR45 OS=Arabidopsis thaliana OX=3702 GN=SR45 PE=1 SV=1	putative zinc-binding protein [Oryza sativa Japonica Group]
LOC_Os01g26039	16052.5	4260.25	-1.79157	4.244e-15	6.89672e-13	down	[R]	General function prediction only	Molecular Function: diacylglycerol O-acyltransferase activity (GO:0004144);; Cellular Component: plastoglobule (GO:0010287);; Biological Process: triglyceride biosynthetic process (GO:0019432);; Biological Process: phytol metabolic process (GO:0033306);;	--	--	--	Serine aminopeptidase, S33;; alpha/beta hydrolase fold;; BAAT / Acyl-CoA thioester hydrolase C terminal;; Diacylglycerol acyltransferase	Acyltransferase-like protein At1g54570, chloroplastic OS=Arabidopsis thaliana OX=3702 GN=At1g54570 PE=1 SV=1	PREDICTED: acyltransferase-like protein At1g54570, chloroplastic [Oryza sativa Japonica Group]
LOC_Os06g40630	91791.7	31400.2	-1.42133	2.67762e-08	1.72981e-06	down	--	--	Molecular Function: fructose-bisphosphate aldolase activity (GO:0004332);; Biological Process: glycolytic process (GO:0006096);; Cellular Component: integral component of membrane (GO:0016021);; Biological Process: vesicle-mediated transport (GO:0016192);;	--	[U]	Intracellular trafficking, secretion, and vesicular transport	Got1/Sft2-like family	--	PREDICTED: protein transport protein SFT2 [Oryza sativa Japonica Group]
LOC_Os05g02310	812.6	331.021	-1.21464	8.13178e-08	4.66113e-06	down	[C]	Energy production and conversion	Molecular Function: magnesium ion binding (GO:0000287);; Molecular Function: inorganic diphosphatase activity (GO:0004427);; Cellular Component: cytosol (GO:0005829);; Biological Process: phosphate-containing compound metabolic process (GO:0006796);;	K01507|1e-158|osa:4337608|ppa;EC:3.6.1.1|Os05g0114000; K01507 inorganic pyrophosphatase [EC:3.6.1.1]	[C]	Energy production and conversion	Inorganic pyrophosphatase	Soluble inorganic pyrophosphatase 4 OS=Arabidopsis thaliana OX=3702 GN=PPA4 PE=1 SV=1	PREDICTED: soluble inorganic pyrophosphatase 4 [Oryza sativa Japonica Group]
LOC_Os05g45810	821.089	321.124	-1.23367	3.42538e-06	0.000124987	down	--	--	Molecular Function: calcium ion binding (GO:0005509);; Cellular Component: plasma membrane (GO:0005886);;	--	[T]	Signal transduction mechanisms	EF hand;; EF-hand domain;; EF hand;; EF-hand domain pair;; EF-hand domain pair	Calcineurin B-like protein 4 OS=Oryza sativa subsp. japonica OX=39947 GN=CBL4 PE=1 SV=1	PREDICTED: calcineurin B-like protein 4 isoform X2 [Oryza sativa Japonica Group]
LOC_Os03g42240	21.5872	0	-2.10978	5.85137e-06	0.000200076	down	--	--	Molecular Function: DNA binding (GO:0003677);; Cellular Component: nucleus (GO:0005634);; Biological Process: regulation of transcription, DNA-templated (GO:0006355);;	--	--	--	B3 DNA binding domain	B3 domain-containing protein Os03g0619800 OS=Oryza sativa subsp. japonica OX=39947 GN=Os03g0619800 PE=3 SV=1	PREDICTED: B3 domain-containing protein Os03g0619800 [Oryza sativa Japonica Group]
LOC_Os05g05140	12623.8	5549.51	-1.14763	3.17067e-12	3.75784e-10	down	--	--	--	--	--	--	--	Formin-like protein 14 OS=Arabidopsis thaliana OX=3702 GN=FH14 PE=3 SV=3	PREDICTED: uncharacterized protein LOC4337775 isoform X1 [Oryza sativa Japonica Group]
LOC_Os01g41530	121.302	34.7716	-1.29675	0.00191917	0.0249706	down	--	--	Biological Process: metabolic process (GO:0008152);; Molecular Function: lyase activity (GO:0016829);;	--	--	--	FBD;; F-box domain	Vegetative cell wall protein gp1 OS=Chlamydomonas reinhardtii OX=3055 GN=GP1 PE=1 SV=1	PREDICTED: F-box/LRR-repeat protein At5g02910 [Oryza sativa Japonica Group]
LOC_Os05g50930	27497.2	12508.1	-1.03096	0.000141477	0.00303828	down	[K]	Transcription	Molecular Function: sigma factor activity (GO:0001053);; Molecular Function: DNA binding (GO:0003677);; Molecular Function: DNA-binding transcription factor activity (GO:0003700);; Molecular Function: DNA-directed 5'-3' RNA polymerase activity (GO:0003899);; Cellular Component: mitochondrion (GO:0005739);; Biological Process: DNA-templated transcription, initiation (GO:0006352);; Cellular Compone…	K03093|0.0|osa:4339759|--|Os05g0586600; K03093 RNA polymerase sigma factor	--	--	Sigma-70 region 3;; Sigma-70, region 4;; Sigma-70 region 2	RNA polymerase sigma factor sigE, chloroplastic/mitochondrial OS=Arabidopsis thaliana OX=3702 GN=SIGE PE=1 SV=1	PREDICTED: RNA polymerase sigma factor sigE, chloroplastic/mitochondrial [Oryza sativa Japonica Group]
LOC_Os02g20490	2564.39	1242.67	-1.00638	1.23958e-08	8.47699e-07	down	--	--	Cellular Component: mitochondrion (GO:0005739);; Cellular Component: chloroplast thylakoid membrane (GO:0009535);;	--	--	--	Protein of unknown function (DUF3082)	Vegetative cell wall protein gp1 OS=Chlamydomonas reinhardtii OX=3055 GN=GP1 PE=1 SV=1	PREDICTED: uncharacterized protein LOC4329119 [Oryza sativa Japonica Group]
MSTRG.23051	21089.4	8876.14	-1.19755	9.16037e-11	9.13892e-09	down	--	--	Molecular Function: structural constituent of cell wall (GO:0005199);;	--	--	--	--	Vegetative cell wall protein gp1 OS=Chlamydomonas reinhardtii OX=3055 GN=GP1 PE=1 SV=1	Scw11p [Sugiyamaella lignohabitans]
LOC_Os03g55510	26.8234	3.09273	-1.38174	0.0030624	0.035984	down	--	--	--	--	--	--	--	--	hypothetical protein [Oryza sativa Japonica Group]
LOC_Os03g45250	866.626	276.974	-1.23807	0.00208736	0.0267287	down	[M]	Cell wall/membrane/envelope biogenesis	Molecular Function: cysteamine dioxygenase activity (GO:0047800);; Biological Process: oxidation-reduction process (GO:0055114);;	K10712|1e-101|sbi:SORBI_01g013030|ADO;EC:1.13.11.19|hypothetical protein; K10712 cysteamine dioxygenase [EC:1.13.11.19]	[S]	Function unknown	PCO_ADO	Plant cysteine oxidase 2 OS=Arabidopsis thaliana OX=3702 GN=PCO2 PE=1 SV=1	PREDICTED: plant cysteine oxidase 2 [Oryza sativa Japonica Group]
LOC_Os04g45600	3237.01	1534.83	-1.01467	3.06108e-06	0.000114205	down	--	--	Biological Process: transport (GO:0006810);; Cellular Component: chloroplast thylakoid membrane (GO:0009535);; Biological Process: NADH dehydrogenase complex (plastoquinone) assembly (GO:0010258);; Cellular Component: NAD(P)H dehydrogenase complex (plastoquinone) (GO:0010598);; Molecular Function: oxidoreductase activity, acting on NAD(P)H, quinone or similar compound as acceptor (GO:0016655);; M…	--	--	--	Cyanobacterial and plastid NDH-1 subunit M	NAD(P)H-quinone oxidoreductase subunit M, chloroplastic OS=Oryza sativa subsp. japonica OX=39947 GN=ndhM PE=2 SV=1	PREDICTED: NAD(P)H-quinone oxidoreductase subunit M, chloroplastic [Oryza sativa Japonica Group]
LOC_Os11g23790	14437.2	6962.07	-1.01287	1.07935e-08	7.46219e-07	down	--	--	Cellular Component: plastid (GO:0009536);;	--	--	--	--	Protein PEP-RELATED DEVELOPMENT ARRESTED 1 homolog, chloroplastic OS=Oryza sativa subsp. japonica OX=39947 GN=Os11g0425300 PE=2 SV=1	PREDICTED: uncharacterized protein LOC4350378 isoform X1 [Oryza sativa Japonica Group]
LOC_Os07g01540	836.507	342.775	-1.15552	4.41406e-05	0.00114157	down	--	--	Biological Process: metabolic process (GO:0008152);; Cellular Component: membrane (GO:0016020);; Molecular Function: hydrolase activity (GO:0016787);;	--	--	--	Calcineurin-like phosphoesterase	--	PREDICTED: uncharacterized protein LOC4342196 isoform X1 [Oryza sativa Japonica Group]
LOC_Os02g02520	5433.81	2555.82	-1.02189	4.79984e-06	0.00016776	down	--	--	Biological Process: aromatic amino acid family biosynthetic process (GO:0009073);; Cellular Component: chloroplast stroma (GO:0009570);; Cellular Component: proplastid stroma (GO:0009571);; Biological Process: photosystem II assembly (GO:0010207);; Biological Process: iron-sulfur cluster assembly (GO:0016226);;	--	--	--	Domain of unknown function (DUF1995)	Protein LOW PSII ACCUMULATION 3, chloroplastic OS=Arabidopsis thaliana OX=3702 GN=LPA3 PE=1 SV=1	PREDICTED: protein LOW PSII ACCUMULATION 3, chloroplastic [Oryza sativa Japonica Group]
LOC_Os01g62970	1439.1	660.755	-1.06386	3.18936e-07	1.57846e-05	down	--	--	Cellular Component: plastid (GO:0009536);;	--	--	--	--	--	hypothetical protein OsJ_04080 [Oryza sativa Japonica Group]
LOC_Os01g22209	25.7976	0.304721	-1.5498	0.00062401	0.0102729	down	--	--	--	--	--	--	--	Nuclear pore complex protein NUP62 OS=Arabidopsis thaliana OX=3702 GN=NUP62 PE=1 SV=1	Os01g0324125 [Oryza sativa Japonica Group]
LOC_Os02g18450	19866	6123.66	-1.60499	4.05897e-14	5.92422e-12	down	[T]	Signal transduction mechanisms	Biological Process: response to reactive oxygen species (GO:0000302);; Molecular Function: translation elongation factor activity (GO:0003746);; Molecular Function: GTPase activity (GO:0003924);; Molecular Function: GTP binding (GO:0005525);; Biological Process: translational elongation (GO:0006414);; Cellular Component: chloroplast stroma (GO:0009570);; Biological Process: regulation of gene exp…	K06207|0.0|osa:4329037|--|Os02g0285800; K06207 GTP-binding protein	[J]	Translation, ribosomal structure and biogenesis	Elongation factor Tu GTP binding domain;; Elongation factor G C-terminus;; Elongation factor Tu domain 2;; 50S ribosome-binding GTPase	Putative elongation factor TypA-like SVR3, chloroplastic OS=Arabidopsis thaliana OX=3702 GN=SVR3 PE=1 SV=1	PREDICTED: GTP-binding protein TypA/BipA homolog [Oryza sativa Japonica Group]
LOC_Os04g58070	101.339	40.2991	-1.12501	0.000867433	0.0133204	down	--	--	Molecular Function: DNA binding (GO:0003677);; Molecular Function: aspartic-type endopeptidase activity (GO:0004190);; Biological Process: proteolysis (GO:0006508);;	--	[O]	Posttranslational modification, protein turnover, chaperones	Xylanase inhibitor N-terminal;; Xylanase inhibitor C-terminal;; Eukaryotic aspartyl protease	Protein ASPARTIC PROTEASE IN GUARD CELL 2 OS=Arabidopsis thaliana OX=3702 GN=ASPG2 PE=2 SV=1	Os04g0677100 [Oryza sativa Japonica Group]
LOC_Os01g24090	923.883	322.539	-1.38389	1.89564e-07	9.96032e-06	down	[R]	General function prediction only	Cellular Component: chloroplast stroma (GO:0009570);;	--	--	--	Tetratricopeptide repeat	--	PREDICTED: uncharacterized protein LOC4326490 isoform X1 [Oryza sativa Japonica Group]
LOC_Os11g11920	1008.07	1.39499	-7.0173	2.25775e-88	4.44861e-85	down	--	--	Molecular Function: ADP binding (GO:0043531);;	--	[T]	Signal transduction mechanisms	NB-ARC domain;; Cleavage site for pathogenic type III effector avirulence factor Avr	Putative disease resistance RPP13-like protein 2 OS=Arabidopsis thaliana OX=3702 GN=RPP13L2 PE=3 SV=1	PREDICTED: putative disease resistance RPP13-like protein 2 [Oryza sativa Japonica Group]
LOC_Os02g09940	2326.24	878.993	-1.26029	8.47528e-06	0.000272923	down	[O]	Posttranslational modification, protein turnover, chaperones	Molecular Function: peroxidase activity (GO:0004601);; Cellular Component: chloroplast stroma (GO:0009570);; Molecular Function: peroxiredoxin activity (GO:0051920);; Biological Process: oxidation-reduction process (GO:0055114);;	--	[O]	Posttranslational modification, protein turnover, chaperones	Redoxin;; AhpC/TSA family	Peroxiredoxin-2E-2, chloroplastic OS=Oryza sativa subsp. japonica OX=39947 GN=PRXIIE-2 PE=1 SV=1	PREDICTED: peroxiredoxin-2E-2, chloroplastic [Oryza sativa Japonica Group]
LOC_Os11g05640	43.1893	4.72152	-1.67404	0.00031233	0.00585058	down	--	--	Molecular Function: DNA-binding transcription factor activity (GO:0003700);; Biological Process: regulation of transcription, DNA-templated (GO:0006355);; Cellular Component: plastid (GO:0009536);; Molecular Function: sequence-specific DNA binding (GO:0043565);;	--	--	--	bZIP transcription factor	Vegetative cell wall protein gp1 OS=Chlamydomonas reinhardtii OX=3055 GN=GP1 PE=1 SV=1	PREDICTED: translation initiation factor IF-2 [Oryza sativa Japonica Group]
LOC_Os07g37310	2664.59	741.781	-1.4987	3.82812e-05	0.00101331	down	[S]	Function unknown	--	--	--	--	Protein of unknown function (DUF1223)	Vegetative cell wall protein gp1 OS=Chlamydomonas reinhardtii OX=3055 GN=GP1 PE=1 SV=1	PREDICTED: uncharacterized protein LOC4343589 [Oryza sativa Japonica Group]
LOC_Os05g42360	50.4221	11.4769	-1.35068	0.00254963	0.0311282	down	--	--	Cellular Component: aleurone grain membrane (GO:0032578);;	--	--	--	--	Arabinogalactan peptide 1 OS=Oryza sativa subsp. japonica OX=39947 GN=AGPEP1 PE=1 SV=1	hypothetical protein OsI_20529 [Oryza sativa Indica Group]
LOC_Os02g04510	14675.3	6138.45	-1.16249	2.45551e-06	9.47519e-05	down	[MG]	--	Molecular Function: porphobilinogen synthase activity (GO:0004655);; Biological Process: translational initiation (GO:0006413);; Cellular Component: chloroplast stroma (GO:0009570);; Cellular Component: chloroplast envelope (GO:0009941);; Biological Process: regulation of proton transport (GO:0010155);; Biological Process: tetrapyrrole biosynthetic process (GO:0033014);; Biological Process: prote…	--	[G]	Carbohydrate transport and metabolism	NAD(P)H-binding;; NmrA-like family;; Complex I intermediate-associated protein 30 (CIA30);; NAD dependent epimerase/dehydratase family	Divinyl chlorophyllide a 8-vinyl-reductase, chloroplastic OS=Arabidopsis thaliana OX=3702 GN=DVR PE=1 SV=1	PREDICTED: uncharacterized protein LOC4328240 [Oryza sativa Japonica Group]
LOC_Os01g52170	6253.17	2829.9	-1.06531	6.43927e-06	0.000217349	down	[D]	Cell cycle control, cell division, chromosome partitioning	Biological Process: maltose metabolic process (GO:0000023);; Molecular Function: ATP binding (GO:0005524);; Biological Process: pentose-phosphate shunt (GO:0006098);; Biological Process: rRNA processing (GO:0006364);; Cellular Component: chloroplast stroma (GO:0009570);; Biological Process: chloroplast relocation (GO:0009902);; Biological Process: thylakoid membrane organization (GO:0010027);; Bi…	--	[D]	Cell cycle control, cell division, chromosome partitioning	NUBPL iron-transfer P-loop NTPase;; Iron-sulfur cluster assembly protein;; CobQ/CobB/MinD/ParA nucleotide binding domain;; Protein of unknown function (DUF971);; AAA domain;; ATPase MipZ	Fe-S cluster assembly factor HCF101, chloroplastic OS=Oryza sativa subsp. japonica OX=39947 GN=HCF101 PE=3 SV=3	PREDICTED: fe-S cluster assembly factor HCF101, chloroplastic isoform X2 [Oryza sativa Japonica Group]
LOC_Os04g59440	41746.4	17641.4	-1.11977	5.88587e-05	0.0014508	down	--	--	Biological Process: maltose metabolic process (GO:0000023);; Biological Process: rRNA processing (GO:0006364);; Cellular Component: PSII associated light-harvesting complex II (GO:0009517);; Cellular Component: photosystem II (GO:0009523);; Biological Process: thylakoid membrane organization (GO:0010027);; Biological Process: stomatal complex morphogenesis (GO:0010103);; Biological Process: nonph…	--	--	--	Chlorophyll A-B binding protein	Photosystem II 22 kDa protein, chloroplastic OS=Solanum sogarandinum OX=52705 GN=PSBS PE=2 SV=1	PREDICTED: photosystem II 22 kDa protein, chloroplastic [Oryza sativa Japonica Group]
LOC_Os01g66110	267.395	124.642	-1.01476	5.53639e-05	0.00138195	down	--	--	Molecular Function: methyltransferase activity (GO:0008168);; Biological Process: methylation (GO:0032259);;	--	--	--	Putative S-adenosyl-L-methionine-dependent methyltransferase;; Methyltransferase domain	Probable methyltransferase PMT26 OS=Arabidopsis thaliana OX=3702 GN=At5g64030 PE=2 SV=1	PREDICTED: probable methyltransferase PMT24 [Oryza sativa Japonica Group]
LOC_Os07g13969	4341.91	1677.65	-1.28757	9.33199e-09	6.59642e-07	down	--	--	Cellular Component: plastid (GO:0009536);; Biological Process: starch biosynthetic process (GO:0019252);;	--	[AR]	--	Thylakoid soluble phosphoprotein TSP9	Formin-like protein 5 OS=Oryza sativa subsp. japonica OX=39947 GN=FH5 PE=2 SV=2	PREDICTED: uncharacterized protein LOC9271497 [Oryza sativa Japonica Group]
MSTRG.16501	1175.53	4.21334	-5.931	9.56157e-54	7.93258e-51	down	--	--	Molecular Function: phosphoprotein phosphatase activity (GO:0004721);;	--	--	--	--	Formin-like protein 5 OS=Oryza sativa subsp. japonica OX=39947 GN=FH5 PE=2 SV=2	hypothetical protein BU14_0736s0005 [Porphyra umbilicalis]
LOC_Os02g12890	5324.36	2156.32	-1.05086	0.00441139	0.0475465	down	[Q]	Secondary metabolites biosynthesis, transport and catabolism	Molecular Function: monooxygenase activity (GO:0004497);; Molecular Function: iron ion binding (GO:0005506);; Molecular Function: oxidoreductase activity, acting on paired donors, with incorporation or reduction of molecular oxygen (GO:0016705);; Molecular Function: heme binding (GO:0020037);; Biological Process: oxidation-reduction process (GO:0055114);;	--	[Q]	Secondary metabolites biosynthesis, transport and catabolism	Cytochrome P450	Cytochrome P450 711A1 OS=Arabidopsis thaliana OX=3702 GN=CYP711A1 PE=2 SV=1	PREDICTED: cytochrome P450 711A1 [Oryza sativa Japonica Group]
LOC_Os08g23410	20433.2	8083.73	-1.18058	8.61063e-05	0.00200486	down	[C]	Energy production and conversion	Molecular Function: iron ion binding (GO:0005506);; Cellular Component: chloroplast thylakoid membrane (GO:0009535);; Biological Process: photosynthetic electron transport in photosystem I (GO:0009773);; Biological Process: leaf morphogenesis (GO:0009965);; Biological Process: cell differentiation (GO:0030154);; Biological Process: positive regulation of transcription, DNA-templated (GO:0045893);;	--	--	--	Rubredoxin	Formin-like protein 16 OS=Oryza sativa subsp. japonica OX=39947 GN=FH16 PE=2 SV=1	PREDICTED: uncharacterized protein LOC4345270 [Oryza sativa Japonica Group]
LOC_Os07g38850	15320.8	6888.04	-1.09845	3.25609e-08	2.05135e-06	down	[H]	Coenzyme transport and metabolism	Cellular Component: chloroplast thylakoid membrane (GO:0009535);; Cellular Component: chloroplast envelope (GO:0009941);; Biological Process: vitamin E biosynthetic process (GO:0010189);; Biological Process: plastoquinone biosynthetic process (GO:0010236);; Molecular Function: homogentisate farnesyltransferase activity (GO:0010355);; Molecular Function: homogentisate geranylgeranyltransferase act…	K12501|0.0|osa:4343702|HST;EC:2.5.1.117|Os07g0576000; K12501 homogentisate solanesyltransferase	--	--	UbiA prenyltransferase family	Probable homogentisate phytyltransferase 2, chloroplastic OS=Oryza sativa subsp. japonica OX=39947 GN=HPT2 PE=3 SV=2	PREDICTED: probable homogentisate phytyltransferase 2, chloroplastic [Oryza sativa Japonica Group]
LOC_Os08g06530	31046.1	10907.5	-1.44595	1.05117e-14	1.63247e-12	down	--	--	Molecular Function: iron ion binding (GO:0005506);; Biological Process: pentose-phosphate shunt (GO:0006098);; Biological Process: rRNA processing (GO:0006364);; Cellular Component: chloroplast thylakoid membrane (GO:0009535);; Biological Process: response to blue light (GO:0009637);; Biological Process: plastid organization (GO:0009657);; Cellular Component: chloroplast envelope (GO:0009941);; B…	--	--	--	--	Protein MET1, chloroplastic OS=Arabidopsis thaliana OX=3702 GN=MET1 PE=1 SV=1	PREDICTED: uncharacterized protein LOC4344733 [Oryza sativa Japonica Group]
MSTRG.20096	51.3467	0	-2.53326	5.78964e-08	3.45036e-06	down	--	--	--	--	--	--	--	--	Os05g0501900 [Oryza sativa Japonica Group]
LOC_Os03g17790	228.467	102.519	-1.00506	0.00138006	0.0193197	down	[S]	Function unknown	Cellular Component: integral component of membrane (GO:0016021);; Cellular Component: cytoplasmic vesicle (GO:0016023);;	--	[R]	General function prediction only	Proteolipid membrane potential modulator	Low temperature-induced protein lt101.2 OS=Hordeum vulgare OX=4513 GN=LT101.2 PE=2 SV=1	PREDICTED: low temperature-induced protein lt101.2 [Oryza sativa Japonica Group]
MSTRG.6434	2097.55	929.425	-1.04366	0.000377332	0.00681706	down	--	--	--	--	--	--	--	--	hypothetical protein GQ55_7G187400 [Panicum hallii var. hallii]
LOC_Os06g07590	172.125	71.6226	-1.08746	0.000778076	0.0122403	down	--	--	Molecular Function: protein kinase activity (GO:0004672);; Molecular Function: ATP binding (GO:0005524);; Biological Process: protein phosphorylation (GO:0006468);; Cellular Component: integral component of membrane (GO:0016021);; Cellular Component: cytoplasmic vesicle (GO:0016023);;	--	--	--	Leucine rich repeat;; Leucine Rich repeats (2 copies);; Leucine Rich Repeat;; Leucine Rich repeat	Probable inactive receptor kinase RLK902 OS=Arabidopsis thaliana OX=3702 GN=RLK902 PE=1 SV=1	receptor kinase-like [Oryza sativa Japonica Group]
LOC_Os12g03350	7585.25	3543.49	-1.0275	7.17731e-06	0.000235949	down	[S]	Function unknown	Cellular Component: mitochondrion (GO:0005739);; Cellular Component: plastid (GO:0009536);;	--	--	--	Domain of unknown function (DUF309)	Proline-rich receptor-like protein kinase PERK8 OS=Arabidopsis thaliana OX=3702 GN=PERK8 PE=1 SV=1	PREDICTED: uncharacterized protein LOC107278415 [Oryza sativa Japonica Group]
LOC_Os12g10640	677.909	222.106	-1.46557	4.0846e-08	2.51016e-06	down	[S]	Function unknown	Molecular Function: ATP binding (GO:0005524);; Biological Process: metabolic process (GO:0008152);; Cellular Component: plastid (GO:0009536);; Molecular Function: nucleoside-triphosphatase activity (GO:0017111);;	--	--	--	AAA domain;; ATPase family associated with various cellular activities (AAA);; NTPase	Uncharacterized protein ycf45 OS=Porphyra purpurea OX=2787 GN=ycf45 PE=3 SV=1	PREDICTED: uncharacterized protein ycf45 [Oryza sativa Japonica Group]
LOC_Os03g17460	2798.91	1035.85	-1.1463	0.00215289	0.0274352	down	[O]	Posttranslational modification, protein turnover, chaperones	Biological Process: metabolic process (GO:0008152);; Cellular Component: cytoplasmic vesicle (GO:0016023);; Molecular Function: transferase activity (GO:0016740);;	--	[O]	Posttranslational modification, protein turnover, chaperones	Glutathione S-transferase, N-terminal domain;; Glutathione S-transferase, N-terminal domain;; Glutathione S-transferase, C-terminal domain;; Glutathione S-transferase, N-terminal domain	Protein IN2-1 homolog B OS=Oryza sativa subsp. japonica OX=39947 GN=GSTZ5 PE=2 SV=1	putative dehydroascorbate reductase [Oryza sativa Japonica Group]
LOC_Os01g73250	40783.9	17353	-1.04801	0.00166027	0.0222541	down	--	--	Biological Process: response to stress (GO:0006950);;	--	--	--	ABA/WDS induced protein	Abscisic stress-ripening protein 3 OS=Solanum lycopersicum OX=4081 GN=ASR3 PE=4 SV=2	PREDICTED: homeotic protein female sterile [Oryza sativa Japonica Group]
LOC_Os01g48500	3082.4	1291.31	-1.17298	3.78384e-07	1.83522e-05	down	[J]	Translation, ribosomal structure and biogenesis	Cellular Component: chloroplast stroma (GO:0009570);;	--	--	--	--	Classical arabinogalactan protein 9 OS=Arabidopsis thaliana OX=3702 GN=AGP9 PE=1 SV=2	PREDICTED: proline-rich receptor-like protein kinase PERK8 [Oryza sativa Japonica Group]
LOC_Os01g52710	102.671	35.6993	-1.17564	0.00258446	0.0314707	down	--	--	Cellular Component: Golgi membrane (GO:0000139);; Cellular Component: integral component of membrane (GO:0016021);; Biological Process: pectin biosynthetic process (GO:0045489);; Molecular Function: polygalacturonate 4-alpha-galacturonosyltransferase activity (GO:0047262);;	--	--	--	Glycosyl transferase family 8	Probable galacturonosyltransferase 15 OS=Arabidopsis thaliana OX=3702 GN=GAUT15 PE=2 SV=1	PREDICTED: probable galacturonosyltransferase 15 isoform X1 [Oryza sativa Japonica Group]
MSTRG.27723	309.896	139.502	-1.00112	0.00146266	0.0201714	down	--	--	--	--	--	--	--	--	hypothetical protein [Oryza sativa Japonica Group]
LOC_Os02g04690	647.293	172.584	-1.75309	4.59519e-12	5.40552e-10	down	[I]	Lipid transport and metabolism	Cellular Component: mitochondrion (GO:0005739);; Biological Process: metabolic process (GO:0008152);; Molecular Function: intramolecular transferase activity (GO:0016866);;	K01853|0.0|osa:4328256|CAS1;EC:5.4.99.8|Os02g0139700; K01853 cycloartenol synthase [EC:5.4.99.8]	[I]	Lipid transport and metabolism	Squalene-hopene cyclase C-terminal domain;; Squalene-hopene cyclase N-terminal domain;; Prenyltransferase and squalene oxidase repeat	Cycloartenol synthase OS=Oryza sativa subsp. japonica OX=39947 GN=Os02g0139700 PE=1 SV=1	hypothetical protein OsJ_05320 [Oryza sativa Japonica Group]
LOC_Os01g47350	785.953	294.194	-1.34769	2.64093e-11	2.83191e-09	down	[H]	Coenzyme transport and metabolism	Cellular Component: mitochondrion (GO:0005739);; Cellular Component: peroxisome (GO:0005777);; Molecular Function: 1,4-dihydroxy-2-naphthoyl-CoA synthase activity (GO:0008935);; Biological Process: menaquinone biosynthetic process (GO:0009234);; Molecular Function: isomerase activity (GO:0016853);; Biological Process: phylloquinone biosynthetic process (GO:0042372);;	K01661|1e-109|osa:4327859|menB;EC:4.1.3.36|Os01g0662700; K01661 naphthoate synthase [EC:4.1.3.36]	[I]	Lipid transport and metabolism	Enoyl-CoA hydratase/isomerase;; Enoyl-CoA hydratase/isomerase	1,4-dihydroxy-2-naphthoyl-CoA synthase, peroxisomal OS=Arabidopsis thaliana OX=3702 GN=MENB PE=1 SV=2	hypothetical protein OsI_03153 [Oryza sativa Indica Group]
LOC_Os03g19560	28417	10481.9	-1.38694	1.65074e-15	2.79792e-13	down	[R]	General function prediction only	Molecular Function: single-stranded RNA binding (GO:0003727);; Cellular Component: vacuolar membrane (GO:0005774);; Biological Process: rRNA processing (GO:0006364);; Biological Process: mRNA processing (GO:0006397);; Biological Process: regulation of translation (GO:0006417);; Biological Process: chloroplast relocation (GO:0009902);; Cellular Component: chloroplast envelope (GO:0009941);; Biolog…	--	[R]	General function prediction only	Tetratricopeptide repeat;; Tetratricopeptide repeat;; Tetratricopeptide repeat;; Tetratricopeptide repeat;; Tetratricopeptide repeat;; Tetratricopeptide repeat;; Tetratricopeptide repeat;; Tetratricopeptide repeat;; Tetratricopeptide repeat	Protein high chlorophyll fluorescent 107 OS=Arabidopsis thaliana OX=3702 GN=HCF107 PE=1 SV=1	PREDICTED: protein high chlorophyll fluorescent 107 isoform X1 [Oryza sativa Japonica Group]
LOC_Os01g23990	5547.65	2272.45	-1.17706	6.76488e-06	0.000226161	down	--	--	--	--	--	--	--	--	hypothetical protein OsJ_01645 [Oryza sativa Japonica Group]
LOC_Os05g50550	15319.6	4615.12	-1.60792	2.0539e-11	2.22513e-09	down	[H]	Coenzyme transport and metabolism	Biological Process: isoprenoid biosynthetic process (GO:0008299);; Cellular Component: chloroplast (GO:0009507);; Biological Process: photosynthesis (GO:0015979);; Molecular Function: metal ion binding (GO:0046872);; Molecular Function: trans-octaprenyltranstransferase activity (GO:0050347);; Molecular Function: all-trans-nonaprenyl-diphosphate synthase (geranyl-diphosphate specific) activity (GO…	K05356|0.0|sbi:SORBI_09g029730|SPS, sds;EC:2.5.1.84 2.5.1.85|hypothetical protein; K05356 all-trans-nonaprenyl-diphosphate synthase [EC:2.5.1.84 2.5.1.85]	[H]	Coenzyme transport and metabolism	Polyprenyl synthetase	Solanesyl-diphosphate synthase 2, chloroplastic OS=Oryza sativa subsp. japonica OX=39947 GN=SPS2 PE=1 SV=2	PREDICTED: solanesyl-diphosphate synthase 2, chloroplastic [Oryza sativa Japonica Group]
LOC_Os04g12430	137.281	23.8684	-2.04141	2.06007e-08	1.34742e-06	down	--	--	Molecular Function: binding (GO:0005488);; Cellular Component: plastid (GO:0009536);;	--	--	--	--	--	unnamed protein product [Oryza sativa Japonica Group]
LOC_Os02g22070	2288.97	1075.61	-1.02652	2.55069e-06	9.79454e-05	down	[G]	Carbohydrate transport and metabolism	Molecular Function: nucleotide binding (GO:0000166);; Molecular Function: nucleic acid binding (GO:0003676);; Biological Process: rRNA processing (GO:0006364);; Biological Process: tRNA metabolic process (GO:0006399);; Cellular Component: chloroplast (GO:0009507);; Biological Process: chloroplast organization (GO:0009658);; Biological Process: thylakoid membrane organization (GO:0010027);; Biolog…	--	--	--	--	Formin-like protein 16 OS=Oryza sativa subsp. japonica OX=39947 GN=FH16 PE=2 SV=1	Os02g0326200 [Oryza sativa Japonica Group]
MSTRG.1292	124.875	37.6059	-1.4752	7.4209e-06	0.000242688	down	--	--	--	--	--	--	--	--	hypothetical protein OsI_01903 [Oryza sativa Indica Group]
LOC_Os05g40285	440.243	159.104	-1.21539	0.000553666	0.00933915	down	--	--	Molecular Function: RNA binding (GO:0003723);; Cellular Component: mitochondrion (GO:0005739);;	--	--	--	--	--	PREDICTED: uncharacterized protein LOC4339126 isoform X1 [Oryza sativa Japonica Group]
LOC_Os04g33060	5257.88	2473.21	-1.02752	1.60271e-06	6.51121e-05	down	[MG]	--	Biological Process: response to oxidative stress (GO:0006979);; Biological Process: metabolic process (GO:0008152);; Molecular Function: zinc ion binding (GO:0008270);; Cellular Component: thylakoid (GO:0009579);; Cellular Component: plastoglobule (GO:0010287);; Molecular Function: isomerase activity (GO:0016853);; Biological Process: cellular response to water deprivation (GO:0042631);;	--	[R]	General function prediction only	NAD(P)H-binding;; NAD dependent epimerase/dehydratase family;; 3-beta hydroxysteroid dehydrogenase/isomerase family	Uncharacterized protein At1g32220, chloroplastic OS=Arabidopsis thaliana OX=3702 GN=At1g32220 PE=1 SV=1	PREDICTED: uncharacterized protein At1g32220, chloroplastic [Oryza sativa Japonica Group]
LOC_Os03g15020	1384.43	456.355	-1.49186	2.30841e-10	2.1531e-08	down	[G]	Carbohydrate transport and metabolism	Molecular Function: beta-galactosidase activity (GO:0004565);; Cellular Component: cell wall (GO:0005618);; Biological Process: carbohydrate metabolic process (GO:0005975);; Cellular Component: membrane (GO:0016020);; Cellular Component: cytoplasmic vesicle (GO:0016023);; Molecular Function: carbohydrate binding (GO:0030246);; Cellular Component: apoplast (GO:0048046);;	--	[G]	Carbohydrate transport and metabolism	Glycosyl hydrolases family 35;; Galactose binding lectin domain;; Beta-galactosidase;; Beta-galactosidase jelly roll domain	Beta-galactosidase 6 OS=Oryza sativa subsp. japonica OX=39947 GN=Os03g0255100 PE=1 SV=2	PREDICTED: beta-galactosidase 6 [Oryza sativa Japonica Group]
LOC_Os06g39050	1507.07	389.989	-1.43271	0.00049371	0.00854734	down	[U]	Intracellular trafficking, secretion, and vesicular transport	Molecular Function: SNAP receptor activity (GO:0005484);; Biological Process: intracellular protein transport (GO:0006886);; Cellular Component: membrane (GO:0016020);; Biological Process: vesicle-mediated transport (GO:0016192);; Biological Process: membrane fusion (GO:0061025);;	K08486|0.0|osa:4341413|STX1B_2_3;STX1B_2_3|Os06g0590500; K08486 syntaxin 1B/2/3	[U]	Intracellular trafficking, secretion, and vesicular transport	Syntaxin;; SNARE domain	Syntaxin-124 OS=Arabidopsis thaliana OX=3702 GN=SYP124 PE=2 SV=1	putative syntaxin-related protein Nt-syr1 [Oryza sativa Japonica Group]
LOC_Os11g11940	155.649	0	-4.76789	5.73101e-29	2.05314e-26	down	--	--	Cellular Component: cytoplasmic vesicle (GO:0016023);; Molecular Function: identical protein binding (GO:0042802);; Molecular Function: ADP binding (GO:0043531);;	--	[T]	Signal transduction mechanisms	NB-ARC domain	Disease resistance protein RPM1 OS=Arabidopsis thaliana OX=3702 GN=RPM1 PE=1 SV=1	PREDICTED: disease resistance protein RPP13 [Oryza sativa Japonica Group]
LOC_Os07g39440	161.387	17.0959	-2.54318	1.77582e-11	1.93718e-09	down	--	--	Molecular Function: nucleotide binding (GO:0000166);; Molecular Function: DNA binding (GO:0003677);; Molecular Function: RNA binding (GO:0003723);; Molecular Function: metal ion binding (GO:0046872);;	--	--	--	OST-HTH/LOTUS domain	Putative zinc finger CCCH domain-containing protein 51 OS=Oryza sativa subsp. japonica OX=39947 GN=Os07g0583300 PE=4 SV=1	hypothetical protein OsJ_24897 [Oryza sativa Japonica Group]
LOC_Os01g12130	131.673	30.1379	-1.5686	0.000125177	0.00273772	down	--	--	Cellular Component: integral component of plasma membrane (GO:0005887);; Cellular Component: plastid (GO:0009536);; Biological Process: carbohydrate transmembrane transport (GO:0034219);; Molecular Function: sugar transmembrane transporter activity (GO:0051119);;	--	[R]	General function prediction only	Sugar efflux transporter for intercellular exchange	Bidirectional sugar transporter SWEET3b OS=Oryza sativa subsp. japonica OX=39947 GN=SWEET3B PE=3 SV=2	PREDICTED: bidirectional sugar transporter SWEET3b [Oryza sativa Japonica Group]
LOC_Os03g62630	7619.08	3323.03	-1.10998	4.74413e-06	0.000165997	down	[J]	Translation, ribosomal structure and biogenesis	Molecular Function: structural constituent of ribosome (GO:0003735);; Cellular Component: ribosome (GO:0005840);; Biological Process: translation (GO:0006412);; Cellular Component: chloroplast thylakoid membrane (GO:0009535);; Biological Process: thylakoid membrane organization (GO:0010027);; Molecular Function: rRNA binding (GO:0019843);;	K02990|1e-154|osa:4334749|RP-S6, MRPS6, rpsF;RP-S6, MRPS6, rpsF|Os03g0843400	--	--	Ribosomal protein S6	30S ribosomal protein S6 alpha, chloroplastic OS=Arabidopsis thaliana OX=3702 GN=RPS6 PE=2 SV=1	PREDICTED: 30S ribosomal protein S6 alpha, chloroplastic [Oryza sativa Japonica Group]
LOC_Os06g38340	6140.85	2388.16	-1.12058	0.00167727	0.0224438	down	[S]	Function unknown	Molecular Function: protein serine/threonine kinase activity (GO:0004674);; Molecular Function: ATP binding (GO:0005524);; Biological Process: protein phosphorylation (GO:0006468);; Cellular Component: integral component of membrane (GO:0016021);; Cellular Component: cytoplasmic vesicle (GO:0016023);;	--	--	--	Leucine rich repeat;; Protein kinase domain;; Protein tyrosine kinase;; Leucine Rich repeats (2 copies);; Leucine Rich Repeat;; Leucine rich repeat N-terminal domain;; FNIP Repeat	Receptor kinase-like protein Xa21 OS=Oryza sativa subsp. indica OX=39946 GN=XA21 PE=1 SV=1	PREDICTED: LRR receptor-like serine/threonine-protein kinase EFR [Oryza sativa Japonica Group]
LOC_Os06g41020	944.042	371.548	-1.20258	2.89477e-05	0.000799178	down	[S]	Function unknown	Cellular Component: cytoplasmic vesicle (GO:0016023);; Biological Process: L-arabinose metabolic process (GO:0046373);; Molecular Function: alpha-L-arabinofuranosidase activity (GO:0046556);;	--	--	--	Beta-L-arabinofuranosidase, GH127	Formin-like protein 5 OS=Oryza sativa subsp. japonica OX=39947 GN=FH5 PE=2 SV=2	hypothetical protein OsI_23693 [Oryza sativa Indica Group]
LOC_Os09g26580	5936.94	1897.6	-1.58094	2.74416e-18	5.51034e-16	down	--	--	Cellular Component: chloroplast (GO:0009507);;	--	--	--	Protein of unknown function (DUF1350)	Vegetative cell wall protein gp1 OS=Chlamydomonas reinhardtii OX=3055 GN=GP1 PE=1 SV=1	unnamed protein product [Oryza sativa Japonica Group]
LOC_Os02g49510	202.552	75.7208	-1.25566	2.39985e-05	0.000677937	down	[E]	Amino acid transport and metabolism	Cellular Component: integral component of membrane (GO:0016021);;	--	[E]	Amino acid transport and metabolism	Transmembrane amino acid transporter protein;; Tryptophan/tyrosine permease family	Amino acid transporter AVT6A OS=Arabidopsis thaliana OX=3702 GN=AVT6A PE=2 SV=1	PREDICTED: sodium-coupled neutral amino acid transporter 1 [Oryza sativa Japonica Group]
LOC_Os04g57310	21653.1	6246.59	-1.69523	1.46929e-15	2.50383e-13	down	[S]	Function unknown	Cellular Component: mitochondrion (GO:0005739);; Biological Process: myo-inositol hexakisphosphate biosynthetic process (GO:0010264);;	--	--	--	Protein of unknown function, DUF393	Uncharacterized protein At5g50100, chloroplastic OS=Arabidopsis thaliana OX=3702 GN=At5g50100 PE=1 SV=1	PREDICTED: uncharacterized protein At5g50100, mitochondrial [Oryza sativa Japonica Group]
LOC_Os09g23300	2602.11	975.872	-1.24552	3.96967e-05	0.00104464	down	[S]	Function unknown	Molecular Function: iron ion transmembrane transporter activity (GO:0005381);; Cellular Component: vacuolar membrane (GO:0005774);; Cellular Component: integral component of membrane (GO:0016021);; Biological Process: iron ion transmembrane transport (GO:0034755);; Biological Process: iron ion homeostasis (GO:0055072);;	--	[S]	Function unknown	VIT family	Vacuolar iron transporter 1.2 OS=Oryza sativa subsp. japonica OX=39947 GN=VIT1.2 PE=3 SV=2	PREDICTED: vacuolar iron transporter 1.2 [Oryza sativa Japonica Group]
LOC_Os08g20410	132.182	29.1882	-1.80608	2.28307e-07	1.17416e-05	down	--	--	Cellular Component: mitochondrion (GO:0005739);;	--	--	--	--	--	PREDICTED: uncharacterized protein DDB_G0286591 isoform X3 [Oryza sativa Japonica Group]
LOC_Os10g41720	53.2086	11.1012	-1.64378	6.93215e-05	0.0016594	down	--	--	Molecular Function: peroxidase activity (GO:0004601);; Cellular Component: mitochondrion (GO:0005739);; Biological Process: response to oxidative stress (GO:0006979);; Molecular Function: heme binding (GO:0020037);; Molecular Function: metal ion binding (GO:0046872);; Biological Process: oxidation-reduction process (GO:0055114);;	K00430|0.0|osa:4349427|E1.11.1.7;EC:1.11.1.7|Os10g0566800	--	--	Peroxidase	Peroxidase 57 OS=Arabidopsis thaliana OX=3702 GN=PER57 PE=1 SV=1	PREDICTED: peroxidase 57 [Oryza sativa Japonica Group]
LOC_Os09g28690	1077.68	330.266	-1.36428	0.000256147	0.00497246	down	[I]	Lipid transport and metabolism	Biological Process: metabolic process (GO:0008152);; Cellular Component: cytoplasmic vesicle (GO:0016023);; Molecular Function: hydrolase activity (GO:0016787);;	--	[V]	Defense mechanisms	alpha/beta hydrolase fold;; Carboxylesterase family	Tuliposide A-converting enzyme 1, chloroplastic OS=Tulipa gesneriana OX=13306 GN=TCEA1 PE=1 SV=1	PREDICTED: probable carboxylesterase 2 [Oryza sativa Japonica Group]
LOC_Os03g17174	1211.81	567.859	-1.03238	1.56945e-06	6.40085e-05	down	--	--	Molecular Function: calcium ion binding (GO:0005509);; Molecular Function: zinc ion binding (GO:0008270);; Cellular Component: chloroplast thylakoid membrane (GO:0009535);; Cellular Component: chloroplast thylakoid lumen (GO:0009543);; Cellular Component: photosystem II oxygen evolving complex (GO:0009654);; Biological Process: photosystem II assembly (GO:0010207);; Biological Process: mRNA modif…	--	--	--	PsbP	Photosynthetic NDH subunit of lumenal location 1, chloroplastic OS=Arabidopsis thaliana OX=3702 GN=PNSL1 PE=1 SV=2	PREDICTED: photosynthetic NDH subunit of lumenal location 1, chloroplastic [Oryza sativa Japonica Group]
LOC_Os03g07440	6760.53	2427	-1.30428	1.42829e-05	0.000430482	down	--	--	Biological Process: pentose-phosphate shunt (GO:0006098);; Cellular Component: chloroplast thylakoid membrane (GO:0009535);; Biological Process: photosystem II assembly (GO:0010207);; Biological Process: isopentenyl diphosphate biosynthetic process, methylerythritol 4-phosphate pathway (GO:0019288);;	--	--	--	Bacterial PH domain	Formin-like protein 16 OS=Oryza sativa subsp. japonica OX=39947 GN=FH16 PE=2 SV=1	PREDICTED: uncharacterized protein LOC4331773 [Oryza sativa Japonica Group]
LOC_Os05g33520	5303.34	1937.13	-1.40305	1.62553e-16	2.9452e-14	down	--	--	Cellular Component: plastid (GO:0009536);; Cellular Component: membrane (GO:0016020);;	--	--	--	--	--	PREDICTED: uncharacterized protein LOC4338746 [Oryza sativa Japonica Group]
LOC_Os06g37450	3056.41	1323.5	-1.14447	3.51713e-08	2.20002e-06	down	[K]	Transcription	Molecular Function: DNA-binding transcription factor activity (GO:0003700);; Biological Process: regulation of transcription, DNA-templated (GO:0006355);; Molecular Function: zinc ion binding (GO:0008270);; Molecular Function: sequence-specific DNA binding (GO:0043565);;	--	[K]	Transcription	GATA zinc finger	GATA transcription factor 21 OS=Arabidopsis thaliana OX=3702 GN=GATA21 PE=1 SV=2	PREDICTED: putative GATA transcription factor 22 [Oryza sativa Japonica Group]
LOC_Os03g64140	1290.41	569.062	-1.07197	7.38198e-05	0.00175244	down	[S]	Function unknown	Cellular Component: plastid (GO:0009536);;	--	--	--	Protein of unknown function (DUF1499)	--	PREDICTED: uncharacterized protein LOC4334853 [Oryza sativa Japonica Group]
LOC_Os07g41400	1012.98	440.17	-1.08055	0.000129045	0.00280378	down	--	--	Cellular Component: mitochondrion (GO:0005739);; Cellular Component: cytoplasmic vesicle (GO:0016023);;	--	--	--	--	Protein EGG APPARATUS-1 OS=Zea mays OX=4577 GN=Ea1 PE=2 SV=1	hypothetical protein [Oryza sativa Japonica Group]
LOC_Os11g01530	18354.6	5716.74	-1.6102	2.19969e-17	4.1034e-15	down	--	--	Biological Process: response to reactive oxygen species (GO:0000302);; Molecular Function: ferroxidase activity (GO:0004322);; Cellular Component: mitochondrion (GO:0005739);; Biological Process: iron ion transport (GO:0006826);; Biological Process: cellular iron ion homeostasis (GO:0006879);; Molecular Function: ferric iron binding (GO:0008199);; Cellular Component: chloroplast thylakoid membran…	K00522|1e-115|osa:4351264|FTH1;EC:1.16.3.2|Os12g0106000; K00522 ferritin heavy chain [EC:1.16.3.1]	[P]	Inorganic ion transport and metabolism	Ferritin-like domain	Ferritin-1, chloroplastic OS=Zea mays OX=4577 GN=FER1 PE=1 SV=2	Os11g0106700 [Oryza sativa Japonica Group]
LOC_Os04g37619	65716.3	27466.1	-1.16969	1.0151e-06	4.35995e-05	down	[HC]	--	Molecular Function: aspartic-type endopeptidase activity (GO:0004190);; Biological Process: proteolysis (GO:0006508);; Biological Process: cellular aromatic compound metabolic process (GO:0006725);; Biological Process: response to heat (GO:0009408);; Biological Process: response to water deprivation (GO:0009414);; Cellular Component: chloroplast thylakoid membrane (GO:0009535);; Molecular Functio…	K09838|0.0|osa:4335984|ZEP, ABA1;EC:1.14.15.21|Os04g0448900; K09838 zeaxanthin epoxidase [EC:1.14.13.90]	[CR]	--	FAD binding domain;; FHA domain;; Pyridine nucleotide-disulphide oxidoreductase;; NAD(P)-binding Rossmann-like domain	Zeaxanthin epoxidase, chloroplastic OS=Oryza sativa subsp. japonica OX=39947 GN=ZEP PE=2 SV=1	PREDICTED: zeaxanthin epoxidase, chloroplastic isoform X1 [Oryza sativa Japonica Group]
LOC_Os01g60830	54485.1	11682.5	-2.14622	5.77311e-37	2.56342e-34	down	--	--	Biological Process: chloroplast organization (GO:0009658);; Biological Process: myo-inositol hexakisphosphate biosynthetic process (GO:0010264);; Biological Process: positive regulation of transcription, DNA-templated (GO:0045893);;	--	--	--	--	--	PREDICTED: uncharacterized protein LOC4327573 [Oryza sativa Japonica Group]
LOC_Os03g51984	483.694	226.133	-1.02255	1.33893e-05	0.000408231	down	[S]	Function unknown	Cellular Component: mitochondrion (GO:0005739);; Biological Process: rRNA processing (GO:0006364);; Biological Process: ubiquinone biosynthetic process (GO:0006744);; Molecular Function: methyltransferase activity (GO:0008168);; Biological Process: methylation (GO:0032259);;	K09761|0.0|osa:4333992|--|Os03g0729700; K09761 ribosomal RNA small subunit methyltransferase E [EC:2.1.1.-]	--	--	RNA methyltransferase	--	PREDICTED: ribosomal RNA small subunit methyltransferase E [Oryza sativa Japonica Group]
LOC_Os02g58790	8981.92	3988.15	-1.13224	1.4909e-11	1.66085e-09	down	[R]	General function prediction only	Molecular Function: catalytic activity (GO:0003824);; Cellular Component: mitochondrion (GO:0005739);; Biological Process: pentose-phosphate shunt (GO:0006098);; Cellular Component: chloroplast envelope (GO:0009941);; Biological Process: chloroplast fission (GO:0010020);; Biological Process: thylakoid membrane organization (GO:0010027);; Biological Process: carotenoid biosynthetic process (GO:001…	K07071|0.0|osa:4331275|--|Os02g0834700; K07071	[F]	Nucleotide transport and metabolism	NAD dependent epimerase/dehydratase family;; Domain of unknown function (DUF1731);; NAD(P)H-binding;; Male sterility protein;; 3-beta hydroxysteroid dehydrogenase/isomerase family	Epimerase family protein SDR39U1 homolog, chloroplastic OS=Arabidopsis thaliana OX=3702 GN=GC1 PE=2 SV=2	PREDICTED: epimerase family protein SDR39U1 homolog, chloroplastic isoform X1 [Oryza sativa Japonica Group]
LOC_Os03g49710	4921.33	2313.26	-1.02913	1.38363e-06	5.68715e-05	down	[J]	Translation, ribosomal structure and biogenesis	Molecular Function: structural constituent of ribosome (GO:0003735);; Cellular Component: mitochondrion (GO:0005739);; Cellular Component: cytosol (GO:0005829);; Biological Process: DNA-templated transcription, elongation (GO:0006354);; Biological Process: translation (GO:0006412);; Cellular Component: chloroplast stroma (GO:0009570);; Biological Process: photosynthetic electron transport in phot…	K02952|1e-109|zma:100283244|RP-S13, rpsM;RP-S13, rpsM|umc1306; LOC100283244	[J]	Translation, ribosomal structure and biogenesis	Ribosomal protein S13/S18	30S ribosomal protein S13, chloroplastic OS=Spinacia oleracea OX=3562 GN=RPS13 PE=1 SV=3	PREDICTED: 30S ribosomal protein S13, chloroplastic [Oryza sativa Japonica Group]
LOC_Os05g48160	18912.8	7931.92	-1.19288	2.69592e-09	2.17369e-07	down	[C]	Energy production and conversion	Molecular Function: electron transfer activity (GO:0009055);; Cellular Component: plastid (GO:0009536);; Biological Process: abscisic acid biosynthetic process (GO:0009688);; Molecular Function: metal ion binding (GO:0046872);; Molecular Function: iron-sulfur cluster binding (GO:0051536);;	--	--	--	2Fe-2S iron-sulfur cluster binding domain	Photosynthetic NDH subunit of subcomplex B 3, chloroplastic OS=Arabidopsis thaliana OX=3702 GN=PNSB3 PE=2 SV=1	PREDICTED: photosynthetic NDH subunit of subcomplex B 3, chloroplastic isoform X1 [Oryza sativa Japonica Group]
LOC_Os03g08520	63.6301	16.4952	-1.35204	0.00156872	0.0212987	down	--	--	--	--	--	--	zinc-finger of the FCS-type, C2-C2	Protein MARD1 OS=Arabidopsis thaliana OX=3702 GN=MARD1 PE=2 SV=2	PREDICTED: uncharacterized protein LOC4331849 [Oryza sativa Japonica Group]
LOC_Os11g16580	6704.87	3065.42	-1.05083	9.42371e-06	0.000300396	down	[L]	Replication, recombination and repair	Molecular Function: DNA binding (GO:0003677);; Molecular Function: endonuclease activity (GO:0004519);; Biological Process: base-excision repair (GO:0006284);; Cellular Component: plastid (GO:0009536);; Molecular Function: 4 iron, 4 sulfur cluster binding (GO:0051539);; Biological Process: nucleic acid phosphodiester bond hydrolysis (GO:0090305);;	K10773|0.0|sbi:SORBI_08g003320|NTH;EC:4.2.99.18|hypothetical protein; K10773 endonuclease III [EC:4.2.99.18]	[L]	Replication, recombination and repair	HhH-GPD superfamily base excision DNA repair protein;; Helix-hairpin-helix motif	Endonuclease III homolog 1, chloroplastic OS=Arabidopsis thaliana OX=3702 GN=NTH1 PE=2 SV=2	PREDICTED: endonuclease III homolog 1, chloroplastic isoform X3 [Oryza sativa Japonica Group]
LOC_Os03g25080	1668.39	695.596	-1.03567	0.00382776	0.0426561	down	--	--	Molecular Function: DNA-binding transcription factor activity (GO:0003700);; Cellular Component: nucleus (GO:0005634);; Biological Process: regulation of transcription, DNA-templated (GO:0006355);; Biological Process: response to heat (GO:0009408);; Molecular Function: sequence-specific DNA binding (GO:0043565);;	--	--	--	F-box domain;; F-box-like	Nuclear pore complex protein NUP62 OS=Arabidopsis thaliana OX=3702 GN=NUP62 PE=1 SV=1	PREDICTED: putative F-box protein At2g02030 isoform X3 [Oryza sativa Japonica Group]
LOC_Os10g29570	101.648	17.6061	-1.70882	8.12609e-05	0.00190329	down	--	--	--	--	--	--	Seed maturation protein	Late embryogenesis abundant protein 47 OS=Arabidopsis thaliana OX=3702 GN=At5g27980 PE=2 SV=1	expressed protein [Oryza sativa Japonica Group]
LOC_Os07g02360	89.2366	31.8187	-1.23095	0.000446687	0.00782782	down	--	--	Cellular Component: mitochondrion (GO:0005739);;	--	--	--	--	Sulfated surface glycoprotein 185 OS=Volvox carteri OX=3067 PE=1 SV=1	PREDICTED: uncharacterized protein LOC4342249 [Oryza sativa Japonica Group]
LOC_Os07g10490	8375.3	4053.84	-1.00313	7.94298e-08	4.56121e-06	down	[S]	Function unknown	Cellular Component: chromoplast (GO:0009509);; Cellular Component: chloroplast envelope (GO:0009941);; Biological Process: carotenoid biosynthetic process (GO:0016117);; Molecular Function: carotene 7,8-desaturase activity (GO:0016719);; Molecular Function: 9,9'-dicis-carotene:quinone oxidoreductase activity (GO:0052886);; Molecular Function: 7,9,9'-tricis-neurosporene:quinone oxidoreductase acti…	K00514|0.0|osa:4342680|ZDS, crtQ;EC:1.3.5.6|Os07g0204900; K00514 zeta-carotene desaturase [EC:1.14.99.30]	[Q]	Secondary metabolites biosynthesis, transport and catabolism	Flavin containing amine oxidoreductase;; NAD(P)-binding Rossmann-like domain	Zeta-carotene desaturase, chloroplastic/chromoplastic OS=Zea mays OX=4577 GN=ZDS1 PE=2 SV=1	PREDICTED: zeta-carotene desaturase, chloroplastic/chromoplastic [Oryza sativa Japonica Group]
MSTRG.16500	3005.39	27.4141	-5.81255	4.956e-75	6.24972e-72	down	[D]	Cell cycle control, cell division, chromosome partitioning	Molecular Function: actin binding (GO:0003779);; Molecular Function: phosphoprotein phosphatase activity (GO:0004721);; Cellular Component: spindle (GO:0005819);; Molecular Function: microtubule binding (GO:0008017);; Cellular Component: phragmoplast (GO:0009524);; Biological Process: microsporogenesis (GO:0009556);; Cellular Component: preprophase band (GO:0009574);; Molecular Function: actin fi…	--	--	--	--	Formin-like protein 14 OS=Arabidopsis thaliana OX=3702 GN=FH14 PE=3 SV=3	hypothetical protein OsJ_14266 [Oryza sativa Japonica Group]
LOC_Os05g19150	488.759	186.358	-1.27661	6.12591e-07	2.78279e-05	down	[R]	General function prediction only	Molecular Function: catalytic activity (GO:0003824);; Biological Process: metabolic process (GO:0008152);;	--	[I]	Lipid transport and metabolism	Alpha/beta hydrolase family;; alpha/beta hydrolase fold;; Serine aminopeptidase, S33	Serine/arginine-rich splicing factor SR45 OS=Arabidopsis thaliana OX=3702 GN=SR45 PE=1 SV=1	Os05g0273800 [Oryza sativa Japonica Group]
MSTRG.8459	113.59	43.25	-1.14319	0.00143129	0.0198491	down	--	--	--	--	--	--	--	--	Os02g0184100 [Oryza sativa Japonica Group]
LOC_Os09g32030	2852.16	1255.66	-1.0784	4.98374e-05	0.00126412	down	[S]	Function unknown	Biological Process: phosphatidylglycerol biosynthetic process (GO:0006655);; Biological Process: aromatic amino acid family biosynthetic process (GO:0009073);; Cellular Component: chloroplast stroma (GO:0009570);; Biological Process: stomatal complex morphogenesis (GO:0010103);; Biological Process: iron-sulfur cluster assembly (GO:0016226);; Biological Process: isopentenyl diphosphate biosyntheti…	--	--	--	Ribosomal silencing factor during starvation	Protein Iojap, chloroplastic OS=Zea mays OX=4577 GN=Ij PE=1 SV=1	PREDICTED: protein Iojap, chloroplastic [Oryza sativa Japonica Group]
LOC_Os11g28170	93.6021	39.4979	-1.0554	0.00154052	0.0210228	down	--	--	--	--	--	--	--	--	hypothetical protein LOC_Os11g28170 [Oryza sativa Japonica Group]
LOC_Os02g27100	458.268	178.042	-1.12703	0.00142189	0.019791	down	--	--	Molecular Function: nucleic acid binding (GO:0003676);; Molecular Function: protein dimerization activity (GO:0046983);;	--	--	--	Domain of unknown function (DUF4371)	--	OSJNBa0028M15.10 [Oryza sativa Japonica Group]
LOC_Os07g23540	280.155	115.365	-1.16806	9.447e-06	0.000300835	down	[L]	Replication, recombination and repair	Biological Process: telomere maintenance (GO:0000723);; Molecular Function: DNA helicase activity (GO:0003678);; Molecular Function: ATP binding (GO:0005524);; Biological Process: DNA repair (GO:0006281);; Cellular Component: cytoplasmic vesicle (GO:0016023);; Biological Process: DNA duplex unwinding (GO:0032508);;	K07466|0.0|osa:9272338|RFA1, RPA1, rpa;RFA1, RPA1, rpa|Os07g0418100	[D]	Cell cycle control, cell division, chromosome partitioning	PIF1-like helicase;; Helitron helicase-like domain at N-terminus	Replication protein A 70 kDa DNA-binding subunit B OS=Arabidopsis thaliana OX=3702 GN=RPA1B PE=3 SV=1	Os07g0418100 [Oryza sativa Japonica Group]
MSTRG.18764	108.183	25.6567	-1.35409	0.00222413	0.0281373	down	--	--	Molecular Function: transmembrane receptor protein serine/threonine kinase activity (GO:0004675);; Molecular Function: ATP binding (GO:0005524);; Cellular Component: plasma membrane (GO:0005886);; Biological Process: protein phosphorylation (GO:0006468);; Biological Process: cell surface receptor signaling pathway (GO:0007166);; Cellular Component: integral component of membrane (GO:0016021);; Mo…	--	--	--	--	Proline-rich receptor-like protein kinase PERK9 OS=Arabidopsis thaliana OX=3702 GN=PERK9 PE=1 SV=1	proline-rich receptor-like protein kinase PERK8 [Chenopodium quinoa]
LOC_Os02g52744	5217.3	2442.27	-1.05962	1.45826e-10	1.40162e-08	down	--	--	Molecular Function: copper ion binding (GO:0005507);; Biological Process: amine metabolic process (GO:0009308);; Cellular Component: chloroplast (GO:0009507);; Molecular Function: quinone binding (GO:0048038);;	--	--	--	Protein of unknown function (DUF3223)	Protein DCL, chloroplastic OS=Solanum lycopersicum OX=4081 GN=DCL PE=2 SV=1	PREDICTED: protein DCL, chloroplastic [Oryza sativa Japonica Group]
LOC_Os01g16170	5366.59	2396.51	-1.0927	9.3006e-07	4.04429e-05	down	--	--	Cellular Component: membrane (GO:0016020);;	--	[S]	Function unknown	PQ loop repeat	--	PREDICTED: uncharacterized protein LOC4324377 [Oryza sativa Japonica Group]
LOC_Os03g03910	461732	159770	-1.41268	1.47235e-08	9.88323e-07	down	[P]	Inorganic ion transport and metabolism	Molecular Function: catalase activity (GO:0004096);; Biological Process: response to oxidative stress (GO:0006979);; Cellular Component: glyoxysome (GO:0009514);; Molecular Function: heme binding (GO:0020037);; Biological Process: hydrogen peroxide catabolic process (GO:0042744);; Molecular Function: metal ion binding (GO:0046872);; Biological Process: oxidation-reduction process (GO:0055114);;	K03781|0.0|osa:4331509|katE, CAT, catB, srpA;EC:1.11.1.6|Os03g0131200; K03781 catalase [EC:1.11.1.6]	[P]	Inorganic ion transport and metabolism	Catalase;; Catalase-related immune-responsive	Catalase-1 OS=Triticum aestivum OX=4565 GN=CAT1 PE=2 SV=1	PREDICTED: catalase-1 [Oryza sativa Japonica Group]
LOC_Os01g66170	14091.4	5704.04	-1.25032	2.14711e-11	2.31815e-09	down	[S]	Function unknown	Cellular Component: chloroplast (GO:0009507);; Biological Process: myo-inositol hexakisphosphate biosynthetic process (GO:0010264);; Cellular Component: membrane (GO:0016020);;	--	[S]	Function unknown	SNARE associated Golgi protein	Hapless 2 OS=Chlamydomonas reinhardtii OX=3055 GN=HAP2 PE=1 SV=2	PREDICTED: TVP38/TMEM64 family membrane protein slr0305 [Oryza sativa Japonica Group]
LOC_Os01g68269	4377.06	1243.82	-1.58061	4.41483e-07	2.10245e-05	down	--	--	Cellular Component: mitochondrion (GO:0005739);;	--	--	--	--	--	PREDICTED: glycine-rich cell wall structural protein 1.8 [Oryza sativa Japonica Group]
LOC_Os03g06230	7475.93	3233.76	-1.0881	0.000102667	0.00231193	down	--	--	Molecular Function: catalytic activity (GO:0003824);; Biological Process: carbohydrate metabolic process (GO:0005975);; Cellular Component: plastid (GO:0009536);; Molecular Function: carbohydrate binding (GO:0030246);;	--	--	--	--	Photosynthetic NDH subunit of subcomplex B 2, chloroplastic OS=Arabidopsis thaliana OX=3702 GN=PNSB2 PE=2 SV=1	PREDICTED: photosynthetic NDH subunit of subcomplex B 2, chloroplastic [Oryza sativa Japonica Group]
LOC_Os01g59110	366.44	107.274	-1.65234	2.04951e-12	2.48511e-10	down	[D]	Cell cycle control, cell division, chromosome partitioning	Biological Process: metabolic process (GO:0008152);; Molecular Function: transferase activity, transferring hexosyl groups (GO:0016758);;	--	[GC]	--	UDP-glucoronosyl and UDP-glucosyl transferase	UDP-glycosyltransferase 87A2 OS=Arabidopsis thaliana OX=3702 GN=UGT87A2 PE=1 SV=1	PREDICTED: UDP-glycosyltransferase 87A2 isoform X2 [Oryza sativa Japonica Group]
LOC_Os07g46780	3133.68	1411.82	-1.07079	6.19311e-06	0.000210166	down	[E]	Amino acid transport and metabolism	Biological Process: amino acid transmembrane transport (GO:0003333);; Biological Process: purine nucleobase transport (GO:0006863);; Cellular Component: chloroplast inner membrane (GO:0009706);;	K03834|0.0|sbi:SORBI_02g042070|--|hypothetical protein; K03834 tyrosine-specific transport protein	--	--	Tryptophan/tyrosine permease family	--	PREDICTED: tyrosine-specific transport protein isoform X2 [Oryza sativa Japonica Group]
LOC_Os03g55930	5672.97	2747.77	-1.00255	7.04015e-08	4.07992e-06	down	[J]	Translation, ribosomal structure and biogenesis	Cellular Component: plastid small ribosomal subunit (GO:0000312);; Molecular Function: structural constituent of ribosome (GO:0003735);; Biological Process: translation (GO:0006412);; Cellular Component: chloroplast stroma (GO:0009570);; Cellular Component: chloroplast envelope (GO:0009941);; Cellular Component: membrane (GO:0016020);; Molecular Function: rRNA binding (GO:0019843);;	K02996|1e-156|osa:4334247|RP-S9, MRPS9, rpsI;RP-S9, MRPS9, rpsI|Os03g0769100; K02996 small subunit ribosomal protein S9	[J]	Translation, ribosomal structure and biogenesis	Ribosomal protein S9/S16	30S ribosomal protein S9, chloroplastic OS=Arabidopsis thaliana OX=3702 GN=RPS9 PE=2 SV=1	PREDICTED: 30S ribosomal protein S9, chloroplastic [Oryza sativa Japonica Group]
LOC_Os08g31750	7173.54	2694.63	-1.35243	7.45626e-13	9.40265e-11	down	--	--	Cellular Component: mitochondrion (GO:0005739);; Molecular Function: methyltransferase activity (GO:0008168);; Cellular Component: plastoglobule (GO:0010287);; Biological Process: methylation (GO:0032259);;	--	--	--	Methyltransferase domain;; Methyltransferase domain;; Methyltransferase domain;; ubiE/COQ5 methyltransferase family;; Methyltransferase domain;; Methyltransferase domain;; Putative S-adenosyl-L-methionine-dependent methyltransferase	Uncharacterized methyltransferase At1g78140, chloroplastic OS=Arabidopsis thaliana OX=3702 GN=At1g78140 PE=1 SV=1	PREDICTED: uncharacterized methyltransferase At1g78140, chloroplastic [Oryza sativa Japonica Group]
LOC_Os04g45490	25849.9	8059.21	-1.61713	1.74042e-19	3.81031e-17	down	[J]	Translation, ribosomal structure and biogenesis	Biological Process: maltose metabolic process (GO:0000023);; Molecular Function: translation elongation factor activity (GO:0003746);; Molecular Function: GTPase activity (GO:0003924);; Molecular Function: ATP binding (GO:0005524);; Molecular Function: GTP binding (GO:0005525);; Cellular Component: mitochondrion (GO:0005739);; Biological Process: pentose-phosphate shunt (GO:0006098);; Biological …	K02355|0.0|sbi:SORBI_06g023840|--|hypothetical protein; K02355 elongation factor EF-G [EC:3.6.5.3]	[J]	Translation, ribosomal structure and biogenesis	Elongation factor Tu GTP binding domain;; Elongation factor G, domain IV;; Elongation Factor G, domain II;; Elongation factor G C-terminus;; Elongation factor Tu domain 2	Elongation factor G-2, chloroplastic OS=Glycine max OX=3847 GN=fusA2 PE=3 SV=1	PREDICTED: elongation factor G-1, chloroplastic [Oryza sativa Japonica Group]
LOC_Os02g21530	17.5238	1.23406	-1.38454	0.00271046	0.0327019	down	--	--	--	--	--	--	--	--	hypothetical protein [Oryza sativa Japonica Group]
LOC_Os12g01370	251.461	112.595	-1.05345	8.79486e-05	0.00203873	down	[I]	Lipid transport and metabolism	Biological Process: fatty acid biosynthetic process (GO:0006633);; Cellular Component: membrane (GO:0016020);; Molecular Function: oxidoreductase activity, acting on paired donors, with oxidation of a pair of donors resulting in the reduction of molecular oxygen to two molecules of water (GO:0016717);; Biological Process: oxidation-reduction process (GO:0055114);;	K10257|0.0|osa:4351253|--|Os12g0104400; K10257 omega-3 fatty acid desaturase (delta-15 desaturase) [EC:1.14.19.-]	--	--	Fatty acid desaturase;; Domain of unknown function (DUF3474)	Fatty acid desaturase DES3 OS=Sorghum bicolor OX=4558 GN=DES3 PE=1 SV=1	PREDICTED: fatty acid desaturase DES3 [Oryza sativa Japonica Group]
LOC_Os08g29780	5353.15	2510.08	-1.04276	8.75691e-08	4.98322e-06	down	--	--	Cellular Component: plastid (GO:0009536);;	--	--	--	--	--	PREDICTED: uncharacterized protein LOC4345464 [Oryza sativa Japonica Group]
LOC_Os01g68050	178.275	67.802	-1.14907	0.00122	0.0174905	down	--	--	Cellular Component: integral component of membrane (GO:0016021);;	--	[E]	Amino acid transport and metabolism	Transmembrane amino acid transporter protein	Proline transporter 1 OS=Oryza sativa subsp. japonica OX=39947 GN=PROT1 PE=2 SV=1	PREDICTED: proline transporter 1 [Oryza sativa Japonica Group]
LOC_Os01g67630	1172.19	309.588	-1.47985	0.000158376	0.00333309	down	[E]	Amino acid transport and metabolism	Molecular Function: transporter activity (GO:0005215);; Biological Process: oligopeptide transport (GO:0006857);; Cellular Component: integral component of membrane (GO:0016021);;	--	[E]	Amino acid transport and metabolism	POT family	Protein NRT1/ PTR FAMILY 8.1 OS=Arabidopsis thaliana OX=3702 GN=NPF8.1 PE=1 SV=1	PREDICTED: protein NRT1/ PTR FAMILY 8.1 [Oryza sativa Japonica Group]
LOC_Os01g52480	86.4526	30.7148	-1.16742	0.00237047	0.0295615	down	--	--	--	--	--	--	Senescence-associated protein	Senescence/dehydration-associated protein At4g35985, chloroplastic OS=Arabidopsis thaliana OX=3702 GN=P85 PE=2 SV=1	PREDICTED: uncharacterized protein LOC4324670 [Oryza sativa Japonica Group]
LOC_Os11g09979	31997.3	80.5464	-8.12553	6.3931e-307	2.01549e-302	down	--	--	Cellular Component: plastid (GO:0009536);;	--	--	--	--	--	Os11g0206000 [Oryza sativa Japonica Group]
LOC_Os05g48790	5914.34	2730.35	-1.04906	1.94829e-06	7.73575e-05	down	--	--	Cellular Component: plastid (GO:0009536);;	--	--	--	--	--	PREDICTED: uncharacterized protein LOC9268712 isoform X5 [Oryza sativa Japonica Group]
LOC_Os01g19670	71.823	31.0023	-1.00659	0.00427446	0.0464038	down	--	--	--	--	[AR]	--	--	Formin-like protein 14 OS=Oryza sativa subsp. japonica OX=39947 GN=FH14 PE=2 SV=1	hypothetical protein [Oryza sativa Japonica Group]
LOC_Os02g36450	3306.86	778.793	-1.68076	5.15353e-06	0.000179129	down	[GEPR]	--	Cellular Component: integral component of membrane (GO:0016021);; Molecular Function: transmembrane transporter activity (GO:0022891);; Biological Process: transmembrane transport (GO:0055085);;	--	[R]	General function prediction only	Sugar (and other) transporter;; Major Facilitator Superfamily	Sugar transport protein MST1 OS=Oryza sativa subsp. japonica OX=39947 GN=MST1 PE=2 SV=1	PREDICTED: sugar transport protein 5 [Oryza sativa Japonica Group]
LOC_Os04g40530	2260.33	600.409	-1.80486	4.72454e-17	8.71028e-15	down	--	--	Biological Process: maltose metabolic process (GO:0000023);; Molecular Function: methyltransferase activity (GO:0008168);; Biological Process: mRNA modification (GO:0016556);; Biological Process: starch biosynthetic process (GO:0019252);; Biological Process: methylation (GO:0032259);;	--	[IR]	--	Methyltransferase domain	Formin-like protein 5 OS=Oryza sativa subsp. japonica OX=39947 GN=FH5 PE=2 SV=2	PREDICTED: uncharacterized protein LOC4336185 [Oryza sativa Japonica Group]
LOC_Os02g55510	32.0883	5.27475	-1.61385	0.000333303	0.00615565	down	--	--	Cellular Component: mitochondrion (GO:0005739);; Cellular Component: cytoplasmic vesicle (GO:0016023);;	--	--	--	--	Uncharacterized protein Os02g0798501 OS=Oryza sativa subsp. japonica OX=39947 GN=Os02g0798501 PE=3 SV=1	PREDICTED: uncharacterized protein Os02g0798400 [Oryza sativa Japonica Group]
LOC_Os02g46030	64.583	19.8565	-1.38067	0.000138086	0.00297228	down	[E]	Amino acid transport and metabolism	Molecular Function: DNA binding (GO:0003677);; Molecular Function: chromatin binding (GO:0003682);;	--	[O]	Posttranslational modification, protein turnover, chaperones	Myb-like DNA-binding domain	Protein REVEILLE 1 OS=Arabidopsis thaliana OX=3702 GN=RVE1 PE=2 SV=1	PREDICTED: protein REVEILLE 1 isoform X2 [Oryza sativa Japonica Group]
LOC_Os01g69010	184.202	4.2999	-3.79824	1.88278e-20	4.4629e-18	down	[V]	Defense mechanisms	Biological Process: anion transport (GO:0006820);; Biological Process: drug transmembrane transport (GO:0006855);; Molecular Function: drug transmembrane transporter activity (GO:0015238);; Molecular Function: antiporter activity (GO:0015297);; Cellular Component: integral component of membrane (GO:0016021);; Biological Process: xylan metabolic process (GO:0045491);;	--	[R]	General function prediction only	MatE;; Polysaccharide biosynthesis C-terminal domain	Protein DETOXIFICATION 42 OS=Arabidopsis thaliana OX=3702 GN=DTX42 PE=2 SV=2	PREDICTED: protein DETOXIFICATION 42-like [Oryza sativa Japonica Group]
LOC_Os04g41340	23199.2	10196.5	-1.08284	3.87819e-05	0.00102471	down	[G]	Carbohydrate transport and metabolism	Cellular Component: plastid (GO:0009536);; Cellular Component: integral component of membrane (GO:0016021);; Biological Process: dephosphorylation (GO:0016311);; Molecular Function: phosphatase activity (GO:0016791);;	K19269|0.0|osa:4336245|PGP, PGLP;EC:3.1.3.18 3.1.3.48|Os04g0490800; K01101 4-nitrophenyl phosphatase [EC:3.1.3.41]	[P]	Inorganic ion transport and metabolism	Haloacid dehalogenase-like hydrolase;; HAD-hyrolase-like;; haloacid dehalogenase-like hydrolase;; Haloacid dehalogenase-like hydrolase;; Mitochondrial PGP phosphatase	Phosphoglycolate phosphatase 1B, chloroplastic OS=Arabidopsis thaliana OX=3702 GN=PGLP1B PE=1 SV=1	PREDICTED: phosphoglycolate phosphatase 1B, chloroplastic [Oryza sativa Japonica Group]
LOC_Os09g28390	6452.13	3024.22	-1.03492	8.02037e-07	3.55626e-05	down	[Q]	Secondary metabolites biosynthesis, transport and catabolism	Molecular Function: iron ion binding (GO:0005506);; Molecular Function: (+)-abscisic acid 8'-hydroxylase activity (GO:0010295);; Cellular Component: integral component of membrane (GO:0016021);; Cellular Component: cytoplasmic vesicle (GO:0016023);; Molecular Function: heme binding (GO:0020037);; Biological Process: abscisic acid catabolic process (GO:0046345);; Biological Process: oxidation-redu…	K09843|0.0|osa:4347261|E1.14.13.93;EC:1.14.13.93|Os09g0457100; K09843 (+)-abscisic acid 8'-hydroxylase [EC:1.14.13.93]	[QI]	--	Cytochrome P450	Abscisic acid 8&apos;-hydroxylase 3 OS=Oryza sativa subsp. japonica OX=39947 GN=CYP707A7 PE=2 SV=1	PREDICTED: abscisic acid 8&apos;-hydroxylase 3 isoform X1 [Oryza sativa Japonica Group]
MSTRG.5172	730.888	342.453	-1.02061	1.2096e-05	0.00037386	down	--	--	Cellular Component: extracellular region (GO:0005576);; Cellular Component: cell wall (GO:0005618);; Biological Process: cell wall organization (GO:0071555);;	--	--	--	--	Glycine-rich cell wall structural protein 1.0 OS=Phaseolus vulgaris OX=3885 PE=2 SV=1	hypothetical protein AOQ84DRAFT_226359 [Glonium stellatum]
MSTRG.16430	28.8493	4.51806	-1.32828	0.00441631	0.047567	down	--	--	Molecular Function: phosphoprotein phosphatase activity (GO:0004721);;	--	--	--	--	Formin-like protein 3 OS=Oryza sativa subsp. japonica OX=39947 GN=FH3 PE=2 SV=2	hypothetical protein BU14_0217s0016 [Porphyra umbilicalis]
LOC_Os05g49840	17.8102	0.624615	-1.72576	0.000206888	0.00413591	down	--	--	Cellular Component: cytoplasm (GO:0005737);; Molecular Function: phosphatidylcholine 1-acylhydrolase activity (GO:0008970);; Biological Process: lipid catabolic process (GO:0016042);;	--	[I]	Lipid transport and metabolism	Lipase (class 3)	Phospholipase A1-II 7 OS=Oryza sativa subsp. japonica OX=39947 GN=Os05g0574100 PE=3 SV=1	PREDICTED: phospholipase A1-II 7 [Oryza sativa Japonica Group]
LOC_Os08g20420	413.803	131.766	-1.53327	1.43867e-10	1.38702e-08	down	[M]	Cell wall/membrane/envelope biogenesis	Cellular Component: mitochondrion (GO:0005739);; Biological Process: glycolipid biosynthetic process (GO:0009247);; Molecular Function: carbohydrate binding (GO:0030246);; Biological Process: lipid glycosylation (GO:0030259);; Cellular Component: chloroplast membrane (GO:0031969);; Molecular Function: 1,2-diacylglycerol 3-beta-galactosyltransferase activity (GO:0046509);;	K03715|0.0|osa:4345212|MGD;EC:2.4.1.46|Os08g0299400; K03715 1,2-diacylglycerol 3-beta-galactosyltransferase [EC:2.4.1.46]	--	--	Monogalactosyldiacylglycerol (MGDG) synthase;; Glycosyltransferase family 28 C-terminal domain	Probable monogalactosyldiacylglycerol synthase 2, chloroplastic OS=Oryza sativa subsp. japonica OX=39947 GN=MGD2 PE=2 SV=2	putative MGDG synthase type A [Oryza sativa Japonica Group]
LOC_Os07g49390	4737.69	1896.84	-1.24923	3.29383e-09	2.56646e-07	down	[E]	Amino acid transport and metabolism	Molecular Function: prephenate dehydratase activity (GO:0004664);; Biological Process: L-phenylalanine biosynthetic process (GO:0009094);; Cellular Component: chloroplast (GO:0009507);; Molecular Function: amino acid binding (GO:0016597);; Molecular Function: arogenate dehydratase activity (GO:0047769);;	K05359|0.0|osa:4344396|ADT, PDT;EC:4.2.1.91 4.2.1.51|Os07g0694600	[E]	Amino acid transport and metabolism	Prephenate dehydratase	Arogenate dehydratase/prephenate dehydratase 2, chloroplastic OS=Arabidopsis thaliana OX=3702 GN=ADT2 PE=1 SV=1	PREDICTED: arogenate dehydratase/prephenate dehydratase 2, chloroplastic [Oryza sativa Japonica Group]
LOC_Os06g25439	3816.11	1751.4	-1.04715	8.51277e-06	0.000273851	down	[MG]	--	Cellular Component: chloroplast thylakoid membrane (GO:0009535);; Cellular Component: chloroplast envelope (GO:0009941);; Biological Process: myo-inositol hexakisphosphate biosynthetic process (GO:0010264);; Cellular Component: plastoglobule (GO:0010287);; Molecular Function: isomerase activity (GO:0016853);;	--	[G]	Carbohydrate transport and metabolism	NAD(P)H-binding	Uncharacterized protein At2g34460, chloroplastic OS=Arabidopsis thaliana OX=3702 GN=At2g34460 PE=1 SV=1	Os06g0360300, partial [Oryza sativa Japonica Group]
MSTRG.15067	69.2617	18.6847	-1.33248	0.00169143	0.0225759	down	--	--	Molecular Function: transmembrane receptor protein serine/threonine kinase activity (GO:0004675);; Molecular Function: ATP binding (GO:0005524);; Cellular Component: plasma membrane (GO:0005886);; Biological Process: protein phosphorylation (GO:0006468);; Biological Process: cell surface receptor signaling pathway (GO:0007166);; Cellular Component: integral component of membrane (GO:0016021);;	--	[AR]	--	--	Proline-rich receptor-like protein kinase PERK14 OS=Arabidopsis thaliana OX=3702 GN=PERK14 PE=2 SV=1	Os03g0752400, partial [Oryza sativa Japonica Group]
LOC_Os04g38360	316.495	140.107	-1.01243	0.00168129	0.0224594	down	--	--	Cellular Component: cytoplasmic vesicle (GO:0016023);;	--	--	--	PLAT/LH2 domain;; Embryo-specific protein 3, (ATS3)	PLAT domain-containing protein 1 OS=Arabidopsis thaliana OX=3702 GN=PLAT1 PE=1 SV=1	PREDICTED: uncharacterized protein LOC4336026 [Oryza sativa Japonica Group]
LOC_Os06g43180	825.197	388.433	-1.01659	1.04836e-05	0.000329518	down	[R]	General function prediction only	Molecular Function: arylformamidase activity (GO:0004061);; Cellular Component: cytoplasmic vesicle (GO:0016023);; Biological Process: tryptophan catabolic process to kynurenine (GO:0019441);;	--	--	--	Putative cyclase	Cyclase-like protein 2 OS=Oryza sativa subsp. japonica OX=39947 GN=CYL2 PE=2 SV=1	PREDICTED: kynurenine formamidase isoform X1 [Oryza sativa Japonica Group]
LOC_Os02g18460	1277.43	377.423	-1.40174	0.000185901	0.00378568	down	--	--	Molecular Function: DNA binding (GO:0003677);; Cellular Component: nucleus (GO:0005634);; Biological Process: regulation of transcription, DNA-templated (GO:0006355);;	--	[A]	RNA processing and modification	No apical meristem (NAM) protein	Alpha/beta-gliadin A-V OS=Triticum aestivum OX=4565 PE=2 SV=1	hypothetical protein [Oryza sativa Japonica Group]
LOC_Os01g47330	9421.84	4148.97	-1.0587	0.000219792	0.00436345	down	[J]	Translation, ribosomal structure and biogenesis	Molecular Function: structural constituent of ribosome (GO:0003735);; Cellular Component: ribosome (GO:0005840);; Biological Process: translation (GO:0006412);; Cellular Component: chloroplast (GO:0009507);;	K02935|1e-96|osa:9271252|RP-L7, MRPL12, rplL;RP-L7, MRPL12, rplL|Os01g0662200	[J]	Translation, ribosomal structure and biogenesis	Ribosomal protein L7/L12 C-terminal domain;; Ribosomal protein L7/L12 dimerisation domain	50S ribosomal protein L12, chloroplastic OS=Oryza sativa subsp. japonica OX=39947 GN=RPL12-2 PE=2 SV=2	PREDICTED: 50S ribosomal protein L12, chloroplastic [Oryza sativa Japonica Group]
LOC_Os05g48390	2125.17	916.047	-1.13307	1.16433e-06	4.88771e-05	down	--	--	Molecular Function: ubiquitin-protein transferase activity (GO:0004842);; Molecular Function: ATP binding (GO:0005524);; Biological Process: postreplication repair (GO:0006301);; Biological Process: phosphate ion transport (GO:0006817);; Biological Process: cellular response to phosphate starvation (GO:0016036);; Biological Process: protein ubiquitination (GO:0016567);; Molecular Function: acid-a…	--	[O]	Posttranslational modification, protein turnover, chaperones	Ubiquitin-conjugating enzyme	Probable ubiquitin-conjugating enzyme E2 24 OS=Arabidopsis thaliana OX=3702 GN=UBC24 PE=1 SV=1	PREDICTED: probable ubiquitin-conjugating enzyme E2 24 isoform X1 [Oryza sativa Japonica Group]
LOC_Os02g57160	18711.4	8103.31	-1.15322	2.39665e-09	1.94233e-07	down	[R]	General function prediction only	Molecular Function: protein kinase activity (GO:0004672);; Molecular Function: ATP binding (GO:0005524);; Biological Process: protein phosphorylation (GO:0006468);; Cellular Component: chloroplast (GO:0009507);; Biological Process: response to sucrose (GO:0009744);; Biological Process: flavonoid biosynthetic process (GO:0009813);; Biological Process: response to UV-B (GO:0010224);;	K08869|0.0|sbi:SORBI_04g037180|--|hypothetical protein; K08869 aarF domain-containing kinase	[R]	General function prediction only	ABC1 family;; Phosphotransferase enzyme family	Protein ACTIVITY OF BC1 COMPLEX KINASE 3, chloroplastic OS=Arabidopsis thaliana OX=3702 GN=ABC1K3 PE=1 SV=1	PREDICTED: uncharacterized protein sll0005 [Oryza sativa Japonica Group]
LOC_Os04g09540	82.7611	25.0942	-1.35347	0.000413779	0.00736162	down	[R]	General function prediction only	Biological Process: metabolic process (GO:0008152);; Molecular Function: hydrolase activity (GO:0016787);;	K06130|1e-161|sbi:SORBI_09g030200|LYPLA2;EC:3.1.1.5|hypothetical protein; K06130 lysophospholipase II [EC:3.1.1.5]	[I]	Lipid transport and metabolism	Phospholipase/Carboxylesterase;; Serine hydrolase (FSH1);; Serine aminopeptidase, S33	Probable carboxylesterase Os04g0669500 OS=Oryza sativa subsp. japonica OX=39947 GN=Os04g0669500 PE=3 SV=1	PREDICTED: acyl-protein thioesterase 1 homolog 1 [Oryza sativa Japonica Group]
LOC_Os07g43430	1481.95	668.66	-1.08127	7.47726e-07	3.3342e-05	down	--	--	Cellular Component: mitochondrion (GO:0005739);;	--	[AR]	--	--	--	PREDICTED: uncharacterized protein LOC4343978 [Oryza sativa Japonica Group]
LOC_Os02g35090	62208.4	20505.3	-1.22624	0.00190024	0.0247664	down	--	--	Cellular Component: chloroplast thylakoid membrane (GO:0009535);; Biological Process: chloroplast relocation (GO:0009902);; Biological Process: leaf morphogenesis (GO:0009965);; Biological Process: thylakoid membrane organization (GO:0010027);; Biological Process: carotenoid biosynthetic process (GO:0016117);; Biological Process: cell differentiation (GO:0030154);; Biological Process: ncRNA metab…	--	--	--	--	Protein MAINTENANCE OF PSII UNDER HIGH LIGHT 1 OS=Arabidopsis thaliana OX=3702 GN=MPH1 PE=1 SV=1	PREDICTED: uncharacterized protein LOC4329668 [Oryza sativa Japonica Group]
LOC_Os04g03740	304.502	103.169	-1.25493	0.000701537	0.011261	down	--	--	Molecular Function: serine-type endopeptidase activity (GO:0004252);; Cellular Component: mitochondrion (GO:0005739);; Biological Process: proteolysis (GO:0006508);;	--	--	--	--	--	Os04g0126500 [Oryza sativa Japonica Group]
LOC_Os02g49470	5369.04	2190.05	-1.22815	2.01885e-09	1.6749e-07	down	--	--	Cellular Component: chloroplast thylakoid membrane (GO:0009535);; Cellular Component: chloroplast inner membrane (GO:0009706);; Biological Process: protein transport (GO:0015031);; Cellular Component: integral component of membrane (GO:0016021);;	--	--	--	Chloroplast import apparatus Tic20-like	Protein TIC 20-v, chloroplastic OS=Arabidopsis thaliana OX=3702 GN=TIC20-V PE=2 SV=1	PREDICTED: protein TIC 20-v, chloroplastic [Oryza sativa Japonica Group]
MSTRG.5492	78.1969	27.9713	-1.20701	0.000880712	0.0134849	down	--	--	--	--	--	--	--	--	Os10g0580500, partial [Oryza sativa Japonica Group]
LOC_Os04g10750	17060.2	6104.31	-1.32238	5.08263e-06	0.00017686	down	[GEPR]	--	Molecular Function: inorganic phosphate transmembrane transporter activity (GO:0005315);; Biological Process: phosphate ion transport (GO:0006817);; Molecular Function: symporter activity (GO:0015293);; Cellular Component: integral component of membrane (GO:0016021);; Biological Process: transmembrane transport (GO:0055085);;	K08176|0.0|osa:4335115|--|Os04g0186400; K08176 MFS transporter, PHS family, inorganic phosphate transporter	[P]	Inorganic ion transport and metabolism	Sugar (and other) transporter;; Major Facilitator Superfamily	Probable inorganic phosphate transporter 1-4 OS=Oryza sativa subsp. japonica OX=39947 GN=PHT1-4 PE=2 SV=1	PREDICTED: probable inorganic phosphate transporter 1-4 [Oryza sativa Japonica Group]
LOC_Os05g32140	4888.36	2062.82	-1.19508	6.30035e-11	6.38665e-09	down	[MG]	--	Molecular Function: sulfotransferase activity (GO:0008146);; Molecular Function: zinc ion binding (GO:0008270);; Cellular Component: chloroplast (GO:0009507);; Biological Process: galactolipid biosynthetic process (GO:0019375);; Molecular Function: UDPsulfoquinovose synthase activity (GO:0046507);; Molecular Function: coenzyme binding (GO:0050662);;	K06118|0.0|osa:4338660|SQD1, sqdB;EC:3.13.1.1|Os05g0387200; K06118 UDP-sulfoquinovose synthase [EC:3.13.1.1]	[M]	Cell wall/membrane/envelope biogenesis	NAD dependent epimerase/dehydratase family;; GDP-mannose 4,6 dehydratase	UDP-sulfoquinovose synthase, chloroplastic OS=Arabidopsis thaliana OX=3702 GN=SQD1 PE=1 SV=1	PREDICTED: UDP-sulfoquinovose synthase, chloroplastic [Oryza sativa Japonica Group]
MSTRG.1054	137.806	49.8268	-1.20588	0.000716669	0.0114163	down	--	--	--	--	[TV]	--	--	Holliday junction resolvase MOC1, chloroplastic OS=Chlamydomonas reinhardtii OX=3055 GN=MOC1 PE=3 SV=2	hypothetical protein CRG98_035327 [Punica granatum]
LOC_Os01g05840	2275.55	1032.27	-1.0255	0.000265688	0.00511985	down	[IQR]	--	Molecular Function: oxidoreductase activity (GO:0016491);; Biological Process: oxidation-reduction process (GO:0055114);;	--	[Q]	Secondary metabolites biosynthesis, transport and catabolism	short chain dehydrogenase;; Enoyl-(Acyl carrier protein) reductase;; KR domain	Short-chain dehydrogenase TIC 32, chloroplastic OS=Arabidopsis thaliana OX=3702 GN=TIC32 PE=2 SV=1	PREDICTED: short-chain dehydrogenase TIC 32, chloroplastic isoform X1 [Oryza sativa Japonica Group]
LOC_Os08g29770	4451.5	2138.74	-1.01701	1.39781e-08	9.45653e-07	down	--	--	Cellular Component: extracellular region (GO:0005576);; Molecular Function: cellulase activity (GO:0008810);; Cellular Component: cytoplasmic vesicle (GO:0016023);; Biological Process: cellulose catabolic process (GO:0030245);; Biological Process: cell wall organization (GO:0071555);;	--	--	--	Glycosyl hydrolase family 9	Endoglucanase 20 OS=Oryza sativa subsp. japonica OX=39947 GN=GLU15 PE=2 SV=1	PREDICTED: endoglucanase 20 [Oryza sativa Japonica Group]
LOC_Os02g52460	76.6257	28.5469	-1.14169	0.00209088	0.0267629	down	--	--	Molecular Function: nucleic acid binding (GO:0003676);; Cellular Component: nucleus (GO:0005634);; Biological Process: DNA replication initiation (GO:0006270);; Biological Process: cellular response to DNA damage stimulus (GO:0006974);; Molecular Function: zinc ion binding (GO:0008270);; Biological Process: vegetative to reproductive phase transition of meristem (GO:0010228);; Biological Process:…	--	[D]	Cell cycle control, cell division, chromosome partitioning	Replication Fork Protection Component Swi3;; Zinc knuckle	--	PREDICTED: TIMELESS-interacting protein [Oryza sativa Japonica Group]
LOC_Os06g48180	922.238	384.512	-1.09597	0.000513179	0.00879265	down	[G]	Carbohydrate transport and metabolism	Molecular Function: hydrolase activity, hydrolyzing O-glycosyl compounds (GO:0004553);; Cellular Component: cell wall (GO:0005618);; Biological Process: cellular glucan metabolic process (GO:0006073);; Cellular Component: cytoplasmic vesicle (GO:0016023);; Molecular Function: xyloglucan:xyloglucosyl transferase activity (GO:0016762);; Biological Process: cell wall modification (GO:0042545);; Cell…	--	--	--	Glycosyl hydrolases family 16;; Xyloglucan endo-transglycosylase (XET) C-terminus	Probable xyloglucan endotransglucosylase/hydrolase protein 25 OS=Arabidopsis thaliana OX=3702 GN=XTH25 PE=2 SV=2	PREDICTED: xyloglucan endotransglucosylase/hydrolase protein 24 [Oryza sativa Japonica Group]
MSTRG.21760	119.032	44.5065	-1.16391	0.00110152	0.0161294	down	--	--	--	--	--	--	--	--	hypothetical protein [Oryza sativa Japonica Group]
LOC_Os01g53790	778.506	182.959	-1.44796	0.000742873	0.0117766	down	--	--	Cellular Component: plant-type cell wall (GO:0009505);;	--	--	--	Protein of unknown function (DUF1005)	Vegetative cell wall protein gp1 OS=Chlamydomonas reinhardtii OX=3055 GN=GP1 PE=1 SV=1	PREDICTED: uncharacterized protein LOC4327205 [Oryza sativa Japonica Group]
LOC_Os02g45380	45.6855	7.08641	-1.58219	0.000528234	0.00898226	down	[V]	Defense mechanisms	Biological Process: drug transmembrane transport (GO:0006855);; Molecular Function: drug transmembrane transporter activity (GO:0015238);; Molecular Function: antiporter activity (GO:0015297);; Cellular Component: integral component of membrane (GO:0016021);;	--	[R]	General function prediction only	MatE	Protein DETOXIFICATION 49 OS=Arabidopsis thaliana OX=3702 GN=DTX49 PE=2 SV=1	PREDICTED: protein DETOXIFICATION 49 [Oryza sativa Japonica Group]
LOC_Os05g11320	25745.4	6736.17	-1.40921	0.00066996	0.0108872	down	--	--	Biological Process: response to osmotic stress (GO:0006970);; Biological Process: multicellular organism development (GO:0007275);; Biological Process: cellular component organization (GO:0016043);; Biological Process: response to chemical (GO:0042221);; Biological Process: cellular process (GO:0044763);; Biological Process: transport (GO:0044765);; Molecular Function: metal ion binding (GO:00468…	--	--	--	--	Metallothionein-like protein 3B OS=Oryza sativa subsp. japonica OX=39947 GN=MT3B PE=2 SV=1	RecName: Full=Metallothionein-like protein 3B; AltName: Full=Class I metallothionein-like protein 3B; AltName: Full=OsMT-I-3b
LOC_Os11g13850	19231.9	5883.26	-1.6239	1.23039e-15	2.13128e-13	down	[PR]	--	Cellular Component: chloroplast thylakoid membrane (GO:0009535);; Cellular Component: chloroplast envelope (GO:0009941);; Molecular Function: oxidoreductase activity (GO:0016491);; Molecular Function: 2 iron, 2 sulfur cluster binding (GO:0051537);; Biological Process: oxidation-reduction process (GO:0055114);;	--	--	--	Rieske-like [2Fe-2S] domain	Sulfated surface glycoprotein 185 OS=Volvox carteri OX=3067 PE=1 SV=1	PREDICTED: uncharacterized protein LOC4350172 [Oryza sativa Japonica Group]
LOC_Os03g15530	2520.81	964.129	-1.14005	0.00139491	0.0194929	down	--	--	--	--	[A]	RNA processing and modification	Fantastic Four meristem regulator	Protein FAF-like, chloroplastic OS=Arabidopsis thaliana OX=3702 GN=At5g22090 PE=2 SV=1	PREDICTED: protein FAF-like, chloroplastic [Oryza sativa Japonica Group]
LOC_Os12g40390	196.938	66.4772	-1.35463	2.17219e-05	0.00062142	down	--	--	Biological Process: ubiquitin-dependent protein catabolic process (GO:0006511);;	--	--	--	Skp1 family, dimerisation domain	--	hypothetical protein LOC_Os12g40390 [Oryza sativa Japonica Group]
LOC_Os05g22730	10763.5	4658.08	-1.1323	5.96393e-07	2.72887e-05	down	--	--	Cellular Component: photosystem II (GO:0009523);; Cellular Component: chloroplast thylakoid membrane (GO:0009535);; Biological Process: response to blue light (GO:0009637);; Biological Process: response to sucrose (GO:0009744);; Biological Process: response to red light (GO:0010114);; Biological Process: regulation of proton transport (GO:0010155);; Biological Process: photosystem II assembly (GO…	--	--	--	Chlorophyll A-B binding protein	Light-harvesting complex-like protein OHP1, chloroplastic OS=Arabidopsis thaliana OX=3702 GN=OHP1 PE=1 SV=1	PREDICTED: high-light-induced protein, chloroplastic [Oryza sativa Japonica Group]
LOC_Os07g44900	989.849	421.734	-1.14476	1.50981e-06	6.17359e-05	down	--	--	Cellular Component: mitochondrion (GO:0005739);; Biological Process: metabolic process (GO:0008152);; Molecular Function: hydrolase activity (GO:0016787);;	--	[V]	Defense mechanisms	alpha/beta hydrolase fold;; Carboxylesterase family	Probable carboxylesterase 18 OS=Arabidopsis thaliana OX=3702 GN=CXE18 PE=1 SV=1	PREDICTED: probable carboxylesterase 18 [Oryza sativa Japonica Group]
LOC_Os01g62840	6049.1	2866.5	-1.00688	1.30781e-05	0.000399903	down	[MJ]	--	Molecular Function: mannose-1-phosphate guanylyltransferase activity (GO:0004475);; Molecular Function: GTP binding (GO:0005525);; Cellular Component: mitochondrion (GO:0005739);; Biological Process: GDP-mannose biosynthetic process (GO:0009298);;	K00971|0.0|osa:4327472|manC, cpsB;EC:2.7.7.13|Os01g0847200; K00971 mannose-1-phosphate guanylyltransferase [EC:2.7.7.22]	[M]	Cell wall/membrane/envelope biogenesis	Nucleotidyl transferase;; Bacterial transferase hexapeptide (six repeats);; MobA-like NTP transferase domain	Probable mannose-1-phosphate guanylyltransferase 2 OS=Oryza sativa subsp. japonica OX=39947 GN=Os01g0847200 PE=2 SV=1	PREDICTED: probable mannose-1-phosphate guanylyltransferase 2 [Oryza sativa Japonica Group]
LOC_Os04g42800	12519.6	4397.38	-1.38277	9.21515e-08	5.19708e-06	down	[V]	Defense mechanisms	Biological Process: pentose-phosphate shunt (GO:0006098);; Cellular Component: chloroplast (GO:0009507);; Biological Process: chloroplast organization (GO:0009658);;	--	--	--	Protein of unknown function (DUF3493)	Protein LOW PSII ACCUMULATION 1, chloroplastic OS=Arabidopsis thaliana OX=3702 GN=LPA1 PE=1 SV=1	PREDICTED: protein LOW PSII ACCUMULATION 1, chloroplastic isoform X1 [Oryza sativa Japonica Group]
LOC_Os02g43710	128.962	56.3702	-1.0108	0.00251555	0.0308942	down	[I]	Lipid transport and metabolism	Molecular Function: catalytic activity (GO:0003824);; Cellular Component: mitochondrion (GO:0005739);; Biological Process: metabolic process (GO:0008152);;	K05607|1e-158|sbi:SORBI_04g033140|AUH;EC:4.2.1.18|hypothetical protein; K05607 methylglutaconyl-CoA hydratase [EC:4.2.1.18]	[I]	Lipid transport and metabolism	Enoyl-CoA hydratase/isomerase;; Enoyl-CoA hydratase/isomerase	Probable enoyl-CoA hydratase 2, mitochondrial OS=Arabidopsis thaliana OX=3702 GN=At4g16800 PE=2 SV=1	PREDICTED: putative enoyl-CoA hydratase/isomerase YngF isoform X1 [Oryza sativa Japonica Group]
MSTRG.10538	274.277	119.745	-1.07814	9.63384e-05	0.00219607	down	--	--	--	--	--	--	--	--	PREDICTED: uncharacterized protein LOC108838433 [Raphanus sativus]
LOC_Os06g22690	3230.12	1496.23	-1.03133	1.72406e-05	0.000504668	down	--	--	Biological Process: pentose-phosphate shunt (GO:0006098);; Biological Process: rRNA processing (GO:0006364);; Cellular Component: chloroplast (GO:0009507);; Biological Process: plastid organization (GO:0009657);; Biological Process: photosynthetic electron transport in photosystem I (GO:0009773);; Biological Process: photosystem II assembly (GO:0010207);; Biological Process: isopentenyl diphospha…	--	--	--	--	--	PREDICTED: uncharacterized protein LOC4340929 [Oryza sativa Japonica Group]
LOC_Os12g01220	7194.01	3282.59	-1.03577	6.91979e-05	0.0016577	down	--	--	Molecular Function: protein serine/threonine kinase activity (GO:0004674);; Molecular Function: ATP binding (GO:0005524);; Biological Process: protein phosphorylation (GO:0006468);;	--	--	--	--	--	PREDICTED: uncharacterized protein LOC4351247 isoform X1 [Oryza sativa Japonica Group]
LOC_Os06g48560	3912.5	1177.93	-1.54741	7.63278e-08	4.39911e-06	down	--	--	Biological Process: metabolic process (GO:0008152);; Cellular Component: plastid (GO:0009536);; Molecular Function: transferase activity, transferring acyl groups other than amino-acyl groups (GO:0016747);;	--	--	--	Transferase family	Acyl transferase 15 OS=Oryza sativa subsp. japonica OX=39947 GN=AT15 PE=2 SV=1	putative 10-deacetylbaccatin III-10-O-acetyl transferase [Oryza sativa Japonica Group]
LOC_Os07g06450	13078.7	5188.72	-1.24021	1.98522e-07	1.03964e-05	down	[R]	General function prediction only	Molecular Function: nucleotide binding (GO:0000166);; Molecular Function: RNA binding (GO:0003723);; Cellular Component: ribosome (GO:0005840);; Cellular Component: chloroplast stroma (GO:0009570);; Cellular Component: thylakoid (GO:0009579);; Biological Process: embryo development ending in seed dormancy (GO:0009793);; Biological Process: thylakoid membrane organization (GO:0010027);; Biological…	--	[R]	General function prediction only	RNA recognition motif. (a.k.a. RRM, RBD, or RNP domain)	RNA-binding protein CP33, chloroplastic OS=Arabidopsis thaliana OX=3702 GN=CP33 PE=2 SV=1	PREDICTED: RNA-binding protein CP33, chloroplastic [Oryza sativa Japonica Group]
LOC_Os03g12870	297.839	0	-4.88144	4.31944e-29	1.56523e-26	down	--	--	Cellular Component: mitochondrion (GO:0005739);;	--	--	--	--	Formin-like protein 3 OS=Oryza sativa subsp. japonica OX=39947 GN=FH3 PE=2 SV=2	Hypothetical protein [Oryza sativa Japonica Group]
LOC_Os06g08680	206.444	63.4827	-1.46105	6.53631e-06	0.000219975	down	--	--	Molecular Function: glutathione peroxidase activity (GO:0004602);; Molecular Function: protein serine/threonine kinase activity (GO:0004674);; Molecular Function: ATP binding (GO:0005524);; Biological Process: protein phosphorylation (GO:0006468);; Biological Process: response to oxidative stress (GO:0006979);; Cellular Component: integral component of membrane (GO:0016021);; Biological Process: …	--	--	--	--	Putative leucine-rich repeat receptor-like serine/threonine-protein kinase At2g24130 OS=Arabidopsis thaliana OX=3702 GN=At2g24130 PE=3 SV=1	unnamed protein product [Oryza sativa Japonica Group]
LOC_Os07g38390	451.437	185.87	-1.18701	1.06106e-06	4.52651e-05	down	--	--	Molecular Function: fatty acid binding (GO:0005504);; Cellular Component: mitochondrion (GO:0005739);; Biological Process: fatty acid metabolic process (GO:0006631);; Cellular Component: chloroplast stroma (GO:0009570);; Biological Process: flavonoid biosynthetic process (GO:0009813);; Cellular Component: chloroplast envelope (GO:0009941);; Cellular Component: integral component of membrane (GO:0…	--	--	--	Chalcone isomerase like;; Chalcone isomerase-like;; Chalcone-flavanone isomerase	Fatty-acid-binding protein 1 OS=Arabidopsis thaliana OX=3702 GN=FAP1 PE=1 SV=1	PREDICTED: fatty-acid-binding protein 1 [Oryza sativa Japonica Group]
LOC_Os01g19770	155.599	29.709	-1.92701	1.55662e-07	8.34589e-06	down	--	--	Biological Process: amino acid transmembrane transport (GO:0003333);; Cellular Component: mitochondrion (GO:0005739);; Molecular Function: amino acid transmembrane transporter activity (GO:0015171);; Molecular Function: porin activity (GO:0015288);; Cellular Component: integral component of chloroplast outer membrane (GO:0031359);; Molecular Function: protein homodimerization activity (GO:0042803…	--	--	--	Tim17/Tim22/Tim23/Pmp24 family	Outer envelope pore protein 16-2, chloroplastic OS=Arabidopsis thaliana OX=3702 GN=OEP162 PE=2 SV=1	putative stress-inducible membrane pore protein [Oryza sativa Japonica Group]
LOC_Os01g53260	14.6769	0.929336	-1.49901	0.00124859	0.0178193	down	--	--	Molecular Function: DNA-binding transcription factor activity (GO:0003700);; Cellular Component: nucleus (GO:0005634);; Biological Process: regulation of transcription, DNA-templated (GO:0006355);; Molecular Function: sequence-specific DNA binding (GO:0043565);;	--	--	--	WRKY DNA -binding domain	Probable WRKY transcription factor 24 OS=Arabidopsis thaliana OX=3702 GN=WRKY24 PE=2 SV=1	PREDICTED: probable WRKY transcription factor 24 [Oryza sativa Japonica Group]
LOC_Os02g53400	1703.41	620.772	-1.39256	3.00539e-13	3.91593e-11	down	[OC]	--	Biological Process: glycerol ether metabolic process (GO:0006662);; Molecular Function: electron transfer activity (GO:0009055);; Cellular Component: chloroplast stroma (GO:0009570);; Molecular Function: protein disulfide oxidoreductase activity (GO:0015035);; Biological Process: cell redox homeostasis (GO:0045454);; Biological Process: oxidation-reduction process (GO:0055114);;	--	[O]	Posttranslational modification, protein turnover, chaperones	Thioredoxin	Thioredoxin-like 3-1, chloroplastic OS=Oryza sativa subsp. japonica OX=39947 GN=Os02g0774100 PE=3 SV=2	PREDICTED: thioredoxin-like 3-1, chloroplastic [Oryza sativa Japonica Group]
MSTRG.27930	1501.33	604.025	-1.19398	8.91642e-06	0.00028509	down	--	--	--	--	--	--	--	--	PREDICTED: uncharacterized protein LOC9272171 [Oryza sativa Japonica Group]
LOC_Os02g44010	7896.12	3719.08	-1.04476	5.06476e-09	3.8199e-07	down	[D]	Cell cycle control, cell division, chromosome partitioning	--	--	--	--	--	Formin-like protein 16 OS=Oryza sativa subsp. japonica OX=39947 GN=FH16 PE=2 SV=1	PREDICTED: uncharacterized protein LOC4330206 [Oryza sativa Japonica Group]
LOC_Os04g33690	210.863	89.4749	-1.13423	1.18947e-05	0.000368725	down	--	--	Biological Process: intracellular protein transport (GO:0006886);; Biological Process: ER to Golgi vesicle-mediated transport (GO:0006888);; Molecular Function: zinc ion binding (GO:0008270);; Molecular Function: electron transfer activity (GO:0009055);; Cellular Component: plasmodesma (GO:0009506);; Molecular Function: protein disulfide oxidoreductase activity (GO:0015035);; Cellular Component: …	--	[U]	Intracellular trafficking, secretion, and vesicular transport	Sec23/Sec24 trunk domain;; Sec23/Sec24 helical domain	Protein transport protein Sec24-like At3g07100 OS=Arabidopsis thaliana OX=3702 GN=At3g07100 PE=2 SV=2	PREDICTED: protein transport protein Sec24C [Oryza sativa Japonica Group]
LOC_Os11g40600	14203.6	4752.07	-1.52425	6.90135e-19	1.46021e-16	down	--	--	Biological Process: pentose-phosphate shunt (GO:0006098);; Biological Process: rRNA processing (GO:0006364);; Cellular Component: photosystem II (GO:0009523);; Cellular Component: chloroplast thylakoid membrane (GO:0009535);; Biological Process: response to blue light (GO:0009637);; Biological Process: plastid organization (GO:0009657);; Biological Process: response to sucrose (GO:0009744);; Biol…	--	--	--	--	Stress enhanced protein 1, chloroplastic OS=Arabidopsis thaliana OX=3702 GN=SEP1 PE=2 SV=1	Os11g0621400, partial [Oryza sativa Japonica Group]
LOC_Os07g07540	23229.7	10030.1	-1.16116	4.89631e-10	4.41032e-08	down	--	--	Cellular Component: chloroplast thylakoid membrane (GO:0009535);; Cellular Component: chloroplast stroma (GO:0009570);; Cellular Component: chloroplast envelope (GO:0009941);; Biological Process: myo-inositol hexakisphosphate biosynthetic process (GO:0010264);; Biological Process: photosynthesis (GO:0015979);; Biological Process: carotenoid biosynthetic process (GO:0016117);;	--	--	--	--	Protein MET1, chloroplastic OS=Arabidopsis thaliana OX=3702 GN=MET1 PE=1 SV=1	PREDICTED: uncharacterized protein LOC4342513 [Oryza sativa Japonica Group]
LOC_Os05g43650	6083.59	2305.41	-1.29716	1.00836e-07	5.63329e-06	down	--	--	Cellular Component: plastid (GO:0009536);; Biological Process: myo-inositol hexakisphosphate biosynthetic process (GO:0010264);;	--	--	--	Domain of unknown function (DUF4336)	Serine/arginine-rich splicing factor SR45 OS=Arabidopsis thaliana OX=3702 GN=SR45 PE=1 SV=1	PREDICTED: uncharacterized protein LOC4339294 [Oryza sativa Japonica Group]
LOC_Os07g08150	221524	27276.9	-2.54578	6.07824e-14	8.63165e-12	down	--	--	Cellular Component: plastid (GO:0009536);;	--	--	--	Chlorophyll A-B binding protein	Low molecular mass early light-inducible protein HV90, chloroplastic OS=Hordeum vulgare OX=4513 PE=2 SV=1	PREDICTED: low molecular mass early light-inducible protein HV60, chloroplastic [Oryza sativa Japonica Group]
LOC_Os08g02210	24474.2	9051.16	-1.37759	5.40475e-14	7.78037e-12	down	--	--	Cellular Component: chloroplast thylakoid (GO:0009534);; Cellular Component: chloroplast envelope (GO:0009941);; Biological Process: mRNA modification (GO:0016556);;	--	--	--	Domain of unknown function (DUF4033)	Beta-carotene isomerase D27, chloroplastic OS=Oryza sativa subsp. japonica OX=39947 GN=D27 PE=1 SV=1	PREDICTED: beta-carotene isomerase D27, chloroplastic-like [Oryza sativa Japonica Group]
LOC_Os01g65880	931.358	394.455	-1.1499	1.89982e-06	7.59108e-05	down	--	--	Cellular Component: endoplasmic reticulum (GO:0005783);; Cellular Component: integral component of plasma membrane (GO:0005887);; Cellular Component: cytoplasmic vesicle (GO:0016023);; Biological Process: carbohydrate transmembrane transport (GO:0034219);; Molecular Function: sugar transmembrane transporter activity (GO:0051119);;	--	[R]	General function prediction only	Sugar efflux transporter for intercellular exchange	Bidirectional sugar transporter SWEET1a OS=Oryza sativa subsp. japonica OX=39947 GN=SWEET1A PE=2 SV=1	PREDICTED: bidirectional sugar transporter SWEET1a [Oryza sativa Japonica Group]
LOC_Os03g12815	57.2196	11.8261	-1.68091	3.79432e-05	0.00100521	down	--	--	Cellular Component: cytoplasm (GO:0005737);;	--	--	--	--	--	Os03g0229801 [Oryza sativa Japonica Group]
LOC_Os03g61220	24610.1	10309.4	-1.18207	6.60394e-08	3.85548e-06	down	[LKJ]	--	Molecular Function: RNA binding (GO:0003723);; Molecular Function: ATP binding (GO:0005524);; Cellular Component: nucleus (GO:0005634);; Molecular Function: ATP-dependent helicase activity (GO:0008026);; Biological Process: metabolic process (GO:0008152);; Molecular Function: zinc ion binding (GO:0008270);; Cellular Component: chloroplast stroma (GO:0009570);; Cellular Component: chloroplast enve…	--	[A]	RNA processing and modification	DEAD/DEAH box helicase;; Helicase conserved C-terminal domain;; GUCT (NUC152) domain;; Zinc knuckle;; Type III restriction enzyme, res subunit	DEAD-box ATP-dependent RNA helicase 3, chloroplastic OS=Oryza sativa subsp. japonica OX=39947 GN=Os03g0827700 PE=2 SV=2	PREDICTED: DEAD-box ATP-dependent RNA helicase 3, chloroplastic isoform X1 [Oryza sativa Japonica Group]
LOC_Os03g20100	10590.5	4589.15	-1.1489	7.92162e-09	5.68877e-07	down	[J]	Translation, ribosomal structure and biogenesis	Molecular Function: structural constituent of ribosome (GO:0003735);; Biological Process: pentose-phosphate shunt (GO:0006098);; Biological Process: rRNA processing (GO:0006364);; Biological Process: translation (GO:0006412);; Cellular Component: chloroplast stroma (GO:0009570);; Cellular Component: thylakoid (GO:0009579);; Biological Process: photosynthetic electron transport in photosystem I (G…	K02945|0.0|osa:4332652|RP-S1, rpsA;RP-S1, rpsA|Os03g0315800; K02945 small subunit ribosomal protein S1	--	--	S1 RNA binding domain	30S ribosomal protein S1, chloroplastic OS=Spinacia oleracea OX=3562 GN=RPS1 PE=1 SV=1	PREDICTED: 30S ribosomal protein S1, chloroplastic [Oryza sativa Japonica Group]
LOC_Os07g05000	28009.6	8643.21	-1.62879	4.53879e-19	9.73401e-17	down	[C]	Energy production and conversion	Cellular Component: plastid (GO:0009536);; Molecular Function: oxidoreductase activity (GO:0016491);; Biological Process: oxidation-reduction process (GO:0055114);;	--	[C]	Energy production and conversion	Aldo/keto reductase family	Uncharacterized oxidoreductase At1g06690, chloroplastic OS=Arabidopsis thaliana OX=3702 GN=At1g06690 PE=1 SV=1	PREDICTED: uncharacterized oxidoreductase At1g06690, chloroplastic [Oryza sativa Japonica Group]
LOC_Os01g43740	1751.86	733.376	-1.14373	1.76502e-05	0.000515699	down	[Q]	Secondary metabolites biosynthesis, transport and catabolism	Molecular Function: monooxygenase activity (GO:0004497);; Molecular Function: iron ion binding (GO:0005506);; Molecular Function: oxidoreductase activity, acting on paired donors, with incorporation or reduction of molecular oxygen (GO:0016705);; Molecular Function: heme binding (GO:0020037);; Biological Process: oxidation-reduction process (GO:0055114);;	--	[QI]	--	Cytochrome P450	Cytochrome P450 72A13 OS=Arabidopsis thaliana OX=3702 GN=CYP72A13 PE=2 SV=1	PREDICTED: cytochrome P450 72A13 [Oryza sativa Japonica Group]
LOC_Os12g10660	846.837	213.043	-1.71659	9.13774e-08	5.17193e-06	down	--	--	Cellular Component: intracellular (GO:0005622);; Molecular Function: zinc ion binding (GO:0008270);;	--	--	--	B-box zinc finger	B-box zinc finger protein 22 OS=Arabidopsis thaliana OX=3702 GN=BBX22 PE=1 SV=2	PREDICTED: B-box zinc finger protein 23 [Oryza sativa Japonica Group]
LOC_Os11g20330	3052.89	1402.81	-1.05201	3.17323e-06	0.000117555	down	--	--	Cellular Component: plastid (GO:0009536);;	--	[T]	Signal transduction mechanisms	--	Proline-rich receptor-like protein kinase PERK2 OS=Arabidopsis thaliana OX=3702 GN=PERK2 PE=2 SV=3	PREDICTED: uncharacterized protein LOC9266536 [Oryza sativa Japonica Group]
LOC_Os05g45700	102.945	36.1634	-1.17156	0.00245487	0.0303498	down	--	--	--	--	[R]	General function prediction only	--	Disease resistance protein RGA2 OS=Solanum bulbocastanum OX=147425 GN=RGA2 PE=1 SV=1	PREDICTED: disease resistance protein RGA2-like isoform X1 [Oryza sativa Japonica Group]
LOC_Os11g09200	689.566	3.22481	-5.79737	4.87968e-55	4.15775e-52	down	--	--	Cellular Component: mitochondrion (GO:0005739);; Cellular Component: membrane (GO:0016020);;	--	[A]	RNA processing and modification	Domain of unknown function	--	hypothetical protein LOC_Os11g09200 [Oryza sativa Japonica Group]
LOC_Os12g17320	4396.79	1854.1	-1.17055	1.42017e-07	7.73267e-06	down	[H]	Coenzyme transport and metabolism	Biological Process: isoprenoid biosynthetic process (GO:0008299);; Cellular Component: chloroplast (GO:0009507);; Biological Process: photosynthesis (GO:0015979);; Molecular Function: metal ion binding (GO:0046872);; Molecular Function: trans-octaprenyltranstransferase activity (GO:0050347);; Molecular Function: all-trans-nonaprenyl-diphosphate synthase (geranyl-diphosphate specific) activity (GO…	K05356|0.0|osa:4351957|SPS, sds;EC:2.5.1.84 2.5.1.85|Os12g0271700; K05356 all-trans-nonaprenyl-diphosphate synthase [EC:2.5.1.84 2.5.1.85]	[H]	Coenzyme transport and metabolism	Polyprenyl synthetase	Probable solanesyl-diphosphate synthase 3, chloroplastic (Fragment) OS=Oryza sativa subsp. japonica OX=39947 GN=SPS3 PE=3 SV=1	PREDICTED: probable solanesyl-diphosphate synthase 3, chloroplastic [Oryza sativa Japonica Group]
MSTRG.4126	10032.5	3656.74	-1.37693	7.72024e-11	7.72661e-09	down	--	--	Cellular Component: protein storage vacuole (GO:0000326);; Cellular Component: nucleus (GO:0005634);; Cellular Component: endoplasmic reticulum (GO:0005783);; Cellular Component: endoplasmic reticulum membrane (GO:0005789);; Cellular Component: cytosol (GO:0005829);; Cellular Component: plasma membrane (GO:0005886);; Cellular Component: integral component of membrane (GO:0016021);; Biological Pro…	--	[U]	Intracellular trafficking, secretion, and vesicular transport	--	Vesicle-associated protein 1-1 OS=Arabidopsis thaliana OX=3702 GN=PVA11 PE=1 SV=1	hypothetical protein OsI_32819 [Oryza sativa Indica Group]
LOC_Os05g49320	879.154	361.296	-1.14382	8.00464e-05	0.00187624	down	[J]	Translation, ribosomal structure and biogenesis	Molecular Function: structural constituent of ribosome (GO:0003735);; Cellular Component: ribosome (GO:0005840);; Biological Process: translation (GO:0006412);; Cellular Component: chloroplast (GO:0009507);;	K02935|1e-119|osa:4339648|RP-L7, MRPL12, rplL;RP-L7, MRPL12, rplL|Os05g0568300; K02935 large subunit ribosomal protein L7/L12	[J]	Translation, ribosomal structure and biogenesis	Ribosomal protein L7/L12 C-terminal domain;; Ribosomal protein L7/L12 dimerisation domain	50S ribosomal protein L12, chloroplastic OS=Oryza sativa subsp. japonica OX=39947 GN=RPL12-2 PE=2 SV=2	PREDICTED: 50S ribosomal protein L12, chloroplastic-like [Oryza sativa Japonica Group]
MSTRG.12478	62.0686	20.1804	-1.22218	0.00239767	0.0298063	down	--	--	--	--	--	--	--	--	expressed protein [Oryza sativa Japonica Group]
LOC_Os09g34950	158.295	5.43371	-3.16915	2.2527e-13	2.99657e-11	down	--	--	--	--	--	--	TCP family transcription factor	Transcription factor PCF2 OS=Oryza sativa subsp. japonica OX=39947 GN=PCF2 PE=1 SV=1	PREDICTED: transcription factor PCF2-like [Oryza sativa Japonica Group]
LOC_Os01g50700	103.249	42.2938	-1.08622	0.00135172	0.0190211	down	[O]	Posttranslational modification, protein turnover, chaperones	Biological Process: response to stress (GO:0006950);; Biological Process: response to water (GO:0009415);;	--	[O]	Posttranslational modification, protein turnover, chaperones	Dehydrin;; X-domain of DnaJ-containing;; DnaJ domain	Dehydrin Rab25 OS=Oryza sativa subsp. japonica OX=39947 GN=RAB25 PE=2 SV=2	hypothetical protein OsJ_03161 [Oryza sativa Japonica Group]
LOC_Os11g09460	1467.32	264.528	-2.23277	5.92955e-16	1.03853e-13	down	--	--	--	--	--	--	--	--	expressed protein [Oryza sativa Japonica Group]
LOC_Os01g51530	10540.8	4377.03	-1.16939	2.90767e-06	0.000109519	down	--	--	Cellular Component: mitochondrion (GO:0005739);; Molecular Function: methyltransferase activity (GO:0008168);; Cellular Component: chloroplast (GO:0009507);; Biological Process: methylation (GO:0032259);;	--	--	--	Methyltransferase domain;; Methyltransferase domain;; ubiE/COQ5 methyltransferase family	--	PREDICTED: uncharacterized protein LOC9267225 [Oryza sativa Japonica Group]
LOC_Os10g03400	244.884	79.8221	-1.44245	6.5027e-07	2.92863e-05	down	--	--	Molecular Function: transporter activity (GO:0005215);; Cellular Component: intracellular (GO:0005622);; Biological Process: transport (GO:0006810);; Biological Process: root hair elongation (GO:0048767);;	--	[I]	Lipid transport and metabolism	CRAL/TRIO domain;; CRAL/TRIO, N-terminal domain	Phosphatidylinositol/phosphatidylcholine transfer protein SFH3 OS=Arabidopsis thaliana OX=3702 GN=SFH3 PE=2 SV=1	PREDICTED: phosphatidylinositol/phosphatidylcholine transfer protein SFH3 [Oryza sativa Japonica Group]
LOC_Os03g07960	10034.8	3388.44	-1.44516	6.91456e-09	5.04603e-07	down	--	--	Cellular Component: plastid (GO:0009536);;	--	--	--	--	--	PREDICTED: uncharacterized protein LOC9266492 [Oryza sativa Japonica Group]
LOC_Os03g42380	212.474	90.4472	-1.09209	0.000223405	0.00442191	down	--	--	Biological Process: telomere maintenance (GO:0000723);; Molecular Function: DNA helicase activity (GO:0003678);; Biological Process: DNA repair (GO:0006281);; Cellular Component: plastid (GO:0009536);; Biological Process: DNA duplex unwinding (GO:0032508);;	--	--	--	--	--	unnamed protein product [Oryza sativa Japonica Group]
LOC_Os02g43340	4701.63	1949.32	-1.2085	1.70519e-09	1.42216e-07	down	--	--	Cellular Component: plastid (GO:0009536);;	K07019|0.0|osa:4330156|--|Os02g0649400; K07019	[R]	General function prediction only	alpha/beta hydrolase fold;; Alpha/beta hydrolase family;; Serine aminopeptidase, S33	Embryogenesis-associated protein EMB8 OS=Picea glauca OX=3330 GN=EMB8 PE=2 SV=1	PREDICTED: embryogenesis-associated protein EMB8 [Oryza sativa Japonica Group]
LOC_Os03g38230	4983.27	1703.61	-1.3361	3.1555e-05	0.000856534	down	[M]	Cell wall/membrane/envelope biogenesis	Molecular Function: metalloendopeptidase activity (GO:0004222);; Biological Process: proteolysis (GO:0006508);;	--	--	--	Peptidase family M50;; PDZ domain;; PDZ domain (Also known as DHR or GLGF)	Membrane metalloprotease ARASP, chloroplastic OS=Arabidopsis thaliana OX=3702 GN=ARASP PE=2 SV=1	PREDICTED: membrane metalloprotease ARASP, chloroplastic [Oryza sativa Japonica Group]
LOC_Os08g41910	3503.55	1440.05	-1.22467	2.90751e-10	2.68804e-08	down	[J]	Translation, ribosomal structure and biogenesis	Molecular Function: double-stranded RNA binding (GO:0003725);; Cellular Component: plastid (GO:0009536);;	K07566|0.0|osa:4346132|--|Os08g0531300; K07566 putative translation factor	[J]	Translation, ribosomal structure and biogenesis	Telomere recombination	Vegetative cell wall protein gp1 OS=Chlamydomonas reinhardtii OX=3055 GN=GP1 PE=1 SV=1	PREDICTED: uncharacterized protein YciO [Oryza sativa Japonica Group]
LOC_Os10g08018	175.364	66.972	-1.15883	0.000794773	0.012453	down	--	--	Biological Process: lipid metabolic process (GO:0006629);; Molecular Function: O-acyltransferase activity (GO:0008374);; Cellular Component: cytoplasmic vesicle (GO:0016023);;	--	[I]	Lipid transport and metabolism	Lecithin:cholesterol acyltransferase	Lecithin-cholesterol acyltransferase-like 1 OS=Oryza sativa subsp. japonica OX=39947 GN=Os03g0232800 PE=2 SV=1	PREDICTED: lecithin-cholesterol acyltransferase-like 1 [Oryza sativa Japonica Group]
LOC_Os08g33710	7275.55	3239.85	-1.08161	8.75731e-06	0.000280857	down	--	--	Molecular Function: RNA binding (GO:0003723);; Cellular Component: extracellular region (GO:0005576);; Cellular Component: cell wall (GO:0005618);; Cellular Component: plasma membrane (GO:0005886);; Biological Process: response to stress (GO:0006950);; Biological Process: anthocyanin-containing compound biosynthetic process (GO:0009718);; Biological Process: proline transport (GO:0015824);; Cellu…	K01166|1e-178|osa:4345656|--|Os08g0434100; K01166 ribonuclease T2 [EC:3.1.27.1]	[A]	RNA processing and modification	Ribonuclease T2 family	Extracellular ribonuclease LE OS=Solanum lycopersicum OX=4081 PE=1 SV=2	PREDICTED: extracellular ribonuclease LE [Oryza sativa Japonica Group]
LOC_Os01g03330	225.935	51.4143	-1.51685	0.00032433	0.00602878	down	--	--	Molecular Function: serine-type endopeptidase inhibitor activity (GO:0004867);; Cellular Component: extracellular region (GO:0005576);; Cellular Component: plastid (GO:0009536);; Biological Process: negative regulation of endopeptidase activity (GO:0010951);; Cellular Component: cytoplasmic vesicle (GO:0016023);;	--	[A]	RNA processing and modification	Bowman-Birk serine protease inhibitor family	Bowman-Birk type bran trypsin inhibitor OS=Oryza sativa subsp. japonica OX=39947 GN=RBBI3.3 PE=1 SV=2	PREDICTED: Bowman-Birk type bran trypsin inhibitor-like [Oryza sativa Japonica Group]
LOC_Os05g43910	2926.48	630.64	-2.05692	9.01114e-18	1.73223e-15	down	[Q]	Secondary metabolites biosynthesis, transport and catabolism	Molecular Function: monooxygenase activity (GO:0004497);; Molecular Function: iron ion binding (GO:0005506);; Cellular Component: cytoplasmic vesicle (GO:0016023);; Molecular Function: oxidoreductase activity, acting on paired donors, with incorporation or reduction of molecular oxygen (GO:0016705);; Molecular Function: heme binding (GO:0020037);; Biological Process: oxidation-reduction process (…	--	[Q]	Secondary metabolites biosynthesis, transport and catabolism	Cytochrome P450	Cytochrome P450 71A1 OS=Persea americana OX=3435 GN=CYP71A1 PE=1 SV=2	PREDICTED: cytochrome P450 71A1 [Oryza sativa Japonica Group]
LOC_Os10g41930	17019.1	6949.49	-1.22544	3.04681e-09	2.41341e-07	down	[R]	General function prediction only	Cellular Component: cytosol (GO:0005829);; Cellular Component: plasma membrane (GO:0005886);; Biological Process: metabolic process (GO:0008152);; Cellular Component: plastid (GO:0009536);; Cellular Component: cytoplasmic vesicle (GO:0016023);; Molecular Function: hydrolase activity (GO:0016787);;	--	[R]	General function prediction only	Haloacid dehalogenase-like hydrolase;; haloacid dehalogenase-like hydrolase	Haloacid dehalogenase-like hydrolase domain-containing protein Sgpp OS=Arabidopsis thaliana OX=3702 GN=SGPP PE=1 SV=2	PREDICTED: haloacid dehalogenase-like hydrolase domain-containing protein Sgpp isoform X1 [Oryza sativa Japonica Group]
LOC_Os10g42500	5892.9	2506.66	-1.18908	7.23862e-12	8.26829e-10	down	--	--	Molecular Function: structural molecule activity (GO:0005198);; Cellular Component: chloroplast thylakoid membrane (GO:0009535);; Cellular Component: plastoglobule (GO:0010287);;	--	--	--	PAP_fibrillin	Probable plastid-lipid-associated protein 3, chloroplastic OS=Oryza sativa subsp. japonica OX=39947 GN=PAP3 PE=3 SV=1	PREDICTED: probable plastid-lipid-associated protein 3, chloroplastic [Oryza sativa Japonica Group]
LOC_Os03g04470	17436.4	4282.15	-1.78732	2.76628e-09	2.22474e-07	down	--	--	Cellular Component: plasma membrane (GO:0005886);; Cellular Component: plastid (GO:0009536);;	--	--	--	Protein of unknown function (DUF4079)	--	PREDICTED: uncharacterized protein LOC4331552 [Oryza sativa Japonica Group]
LOC_Os01g51400	550.072	94.6582	-2.1252	6.11876e-10	5.44915e-08	down	--	--	Molecular Function: protein serine/threonine kinase activity (GO:0004674);; Molecular Function: protein tyrosine kinase activity (GO:0004713);; Molecular Function: ATP binding (GO:0005524);; Biological Process: protein phosphorylation (GO:0006468);; Cellular Component: integral component of membrane (GO:0016021);; Cellular Component: cytoplasmic vesicle (GO:0016023);;	--	--	--	Protein tyrosine kinase;; Protein kinase domain;; Leucine rich repeat;; Leucine Rich repeats (2 copies);; Leucine rich repeat N-terminal domain;; Leucine Rich Repeat	Probable leucine-rich repeat receptor-like protein kinase At1g68400 OS=Arabidopsis thaliana OX=3702 GN=At1g68400 PE=2 SV=1	PREDICTED: probable leucine-rich repeat receptor-like protein kinase At1g68400 [Oryza sativa Japonica Group]
LOC_Os01g71190	7146.46	2384.02	-1.49572	2.77631e-12	3.32798e-10	down	--	--	Molecular Function: methylated-DNA-[protein]-cysteine S-methyltransferase activity (GO:0003908);; Biological Process: DNA repair (GO:0006281);; Cellular Component: chloroplast thylakoid membrane (GO:0009535);; Cellular Component: photosystem II oxygen evolving complex (GO:0009654);; Biological Process: photosynthesis (GO:0015979);; Biological Process: methylation (GO:0032259);;	K08903|3e-93|sbi:SORBI_03g045320|psb28;psb28|hypothetical protein; K08903 photosystem II 13kDa protein	--	--	Psb28 protein	Photosystem II reaction center PSB28 protein, chloroplastic OS=Oryza sativa subsp. japonica OX=39947 GN=PSB28 PE=2 SV=2	PREDICTED: photosystem II reaction center PSB28 protein, chloroplastic [Oryza sativa Japonica Group]
LOC_Os08g33540	9980.01	4811.28	-1.00055	7.76939e-07	3.45469e-05	down	[S]	Function unknown	Cellular Component: mitochondrion (GO:0005739);; Biological Process: proteolysis (GO:0006508);; Molecular Function: peptidase activity (GO:0008233);; Biological Process: protein catabolic process (GO:0030163);;	K06891|1e-116|osa:4345646|--|Os08g0432500; K06891 ATP-dependent Clp protease adaptor protein ClpS	--	--	ATP-dependent Clp protease adaptor protein ClpS	ATP-dependent Clp protease adapter protein CLPS1, chloroplastic OS=Arabidopsis thaliana OX=3702 GN=CPLS1 PE=1 SV=1	PREDICTED: ATP-dependent Clp protease adapter protein CLPS1, chloroplastic [Oryza sativa Japonica Group]
LOC_Os03g48050	248.281	95.2792	-1.20979	8.87231e-05	0.00205065	down	[J]	Translation, ribosomal structure and biogenesis	Biological Process: RNA methylation (GO:0001510);; Molecular Function: RNA binding (GO:0003723);; Biological Process: RNA processing (GO:0006396);; Molecular Function: RNA methyltransferase activity (GO:0008173);; Cellular Component: plastid (GO:0009536);;	--	[J]	Translation, ribosomal structure and biogenesis	SpoU rRNA Methylase family	--	PREDICTED: uncharacterized tRNA/rRNA methyltransferase YsgA [Oryza sativa Japonica Group]
LOC_Os07g08160	333681	45202.6	-2.44811	2.16893e-13	2.89736e-11	down	--	--	Cellular Component: plastid (GO:0009536);;	--	--	--	Chlorophyll A-B binding protein	Low molecular mass early light-inducible protein HV90, chloroplastic OS=Hordeum vulgare OX=4513 PE=2 SV=1	PREDICTED: low molecular mass early light-inducible protein HV60, chloroplastic [Oryza sativa Japonica Group]
LOC_Os03g07970	10034.8	3388.44	-1.44516	6.91456e-09	5.04603e-07	down	--	--	--	--	--	--	Protein of unknown function (DUF1618)	--	Os03g0176800, partial [Oryza sativa Japonica Group]
LOC_Os01g34890	40.3913	5.25612	-1.51031	0.00117275	0.0169286	down	--	--	Cellular Component: 1,3-beta-D-glucan synthase complex (GO:0000148);; Molecular Function: 1,3-beta-D-glucan synthase activity (GO:0003843);; Biological Process: (1->3)-beta-D-glucan biosynthetic process (GO:0006075);;	K11000|0.0|vvi:100242081|--|hypothetical protein LOC100242081; K11000 callose synthase [EC:2.4.1.-]	[M]	Cell wall/membrane/envelope biogenesis	1,3-beta-glucan synthase component;; 1,3-beta-glucan synthase subunit FKS1, domain-1	Callose synthase 7 OS=Arabidopsis thaliana OX=3702 GN=CALS7 PE=3 SV=3	hypothetical protein OsJ_02087 [Oryza sativa Japonica Group]
LOC_Os03g55164	950.813	423.281	-1.07716	1.59252e-05	0.000470532	down	--	--	Biological Process: maltose metabolic process (GO:0000023);; Molecular Function: DNA-binding transcription factor activity (GO:0003700);; Biological Process: regulation of transcription, DNA-templated (GO:0006355);; Biological Process: phosphatidylglycerol biosynthetic process (GO:0006655);; Cellular Component: plastid (GO:0009536);; Biological Process: embryo development ending in seed dormancy …	--	--	--	WRKY DNA -binding domain;; Domain of unknown function (DUF3598)	Probable WRKY transcription factor 58 OS=Arabidopsis thaliana OX=3702 GN=WRKY58 PE=2 SV=2	WRKY11 [Oryza sativa Japonica Group]
LOC_Os11g38270	153.642	42.8836	-1.48944	4.63568e-05	0.0011872	down	--	--	Cellular Component: extracellular region (GO:0005576);; Biological Process: multicellular organism development (GO:0007275);; Biological Process: metabolic process (GO:0008152);; Molecular Function: amino acid binding (GO:0016597);; Biological Process: cell differentiation (GO:0030154);; Molecular Function: protein dimerization activity (GO:0046983);;	--	--	--	--	Protein FLORAL ORGAN NUMBER2 OS=Oryza sativa subsp. japonica OX=39947 GN=FON2 PE=1 SV=1	hypothetical protein LOC_Os11g38270 [Oryza sativa Japonica Group]
LOC_Os06g08670	32037.6	12719.8	-1.26062	2.39178e-09	1.94233e-07	down	[O]	Posttranslational modification, protein turnover, chaperones	Molecular Function: glutathione peroxidase activity (GO:0004602);; Biological Process: response to oxidative stress (GO:0006979);; Cellular Component: plastid (GO:0009536);; Biological Process: oxidation-reduction process (GO:0055114);;	K00432|1e-121|sbi:SORBI_10g005820|gpx;EC:1.11.1.9|hypothetical protein; K00432 glutathione peroxidase [EC:1.11.1.9]	[O]	Posttranslational modification, protein turnover, chaperones	Glutathione peroxidase;; AhpC/TSA family;; Redoxin	Phospholipid hydroperoxide glutathione peroxidase 1, chloroplastic OS=Arabidopsis thaliana OX=3702 GN=GPX1 PE=2 SV=2	PREDICTED: probable phospholipid hydroperoxide glutathione peroxidase [Oryza sativa Japonica Group]
LOC_Os02g10120	22447.5	8223.8	-1.31051	1.76106e-06	7.09057e-05	down	--	--	Cellular Component: chloroplast (GO:0009507);; Molecular Function: linoleate 13S-lipoxygenase activity (GO:0016165);; Biological Process: oxylipin biosynthetic process (GO:0031408);; Molecular Function: metal ion binding (GO:0046872);; Biological Process: oxidation-reduction process (GO:0055114);;	K00454|0.0|osa:4328603|LOX2S;EC:1.13.11.12|Os02g0194700; K00454 lipoxygenase [EC:1.13.11.12]	--	--	Lipoxygenase;; PLAT/LH2 domain	Lipoxygenase 2.3, chloroplastic OS=Hordeum vulgare OX=4513 GN=LOX2.3 PE=1 SV=1	PREDICTED: lipoxygenase 2.3, chloroplastic [Oryza sativa Japonica Group]
LOC_Os11g12080	3190.67	826.137	-1.74792	7.63776e-10	6.61506e-08	down	--	--	Cellular Component: mitochondrion (GO:0005739);;	--	[T]	Signal transduction mechanisms	--	Pollen-specific leucine-rich repeat extensin-like protein 1 OS=Arabidopsis thaliana OX=3702 GN=PEX1 PE=2 SV=1	retrotransposon protein, putative, unclassified [Oryza sativa Japonica Group]
LOC_Os11g44780	37.5847	8.69083	-1.29565	0.00423977	0.0461544	down	--	--	Molecular Function: nucleic acid binding (GO:0003676);; Molecular Function: calcium ion binding (GO:0005509);; Molecular Function: zinc ion binding (GO:0008270);; Cellular Component: photosystem II oxygen evolving complex (GO:0009654);; Biological Process: DNA integration (GO:0015074);; Biological Process: photosynthesis (GO:0015979);; Cellular Component: extrinsic component of membrane (GO:00198…	--	[R]	General function prediction only	Reverse transcriptase (RNA-dependent DNA polymerase)	Retrovirus-related Pol polyprotein from transposon RE1 OS=Arabidopsis thaliana OX=3702 GN=RE1 PE=2 SV=1	retrotransposon protein, putative, unclassified [Oryza sativa Japonica Group]
LOC_Os12g33120	10033	4033.38	-1.08268	0.00234171	0.0292967	down	--	--	Cellular Component: plastid (GO:0009536);;	--	--	--	--	--	PREDICTED: uncharacterized protein LOC9268392 [Oryza sativa Japonica Group]
LOC_Os09g28440	81.7865	26.579	-1.33405	0.000164105	0.00342393	down	--	--	Biological Process: respiratory burst involved in defense response (GO:0002679);; Molecular Function: DNA binding (GO:0003677);; Molecular Function: DNA-binding transcription factor activity (GO:0003700);; Cellular Component: nucleus (GO:0005634);; Biological Process: regulation of transcription, DNA-templated (GO:0006355);; Biological Process: ethylene biosynthetic process (GO:0009693);; Biologi…	--	--	--	AP2 domain	Ethylene-responsive transcription factor ERF109 OS=Arabidopsis thaliana OX=3702 GN=ERF109 PE=1 SV=1	PREDICTED: ethylene-responsive transcription factor ERF109 [Oryza sativa Japonica Group]
LOC_Os12g02720	212.242	71.0576	-1.27592	0.000512578	0.00878713	down	--	--	Molecular Function: translation initiation factor activity (GO:0003743);; Biological Process: translational initiation (GO:0006413);;	--	--	--	LURP-one-related	Protein LURP-one-related 8 OS=Arabidopsis thaliana OX=3702 GN=At2g38640 PE=2 SV=1	PREDICTED: protein LURP-one-related 8 [Oryza sativa Japonica Group]
LOC_Os06g09610	34861.4	13012.9	-1.27761	5.77247e-06	0.000198023	down	[O]	Posttranslational modification, protein turnover, chaperones	Molecular Function: peroxidase activity (GO:0004601);; Cellular Component: chloroplast thylakoid (GO:0009534);; Molecular Function: peroxiredoxin activity (GO:0051920);; Biological Process: oxidation-reduction process (GO:0055114);;	K03564|1e-150|osa:4340391|--|Os06g0196300; K03564 peroxiredoxin Q/BCP [EC:1.11.1.15]	[O]	Posttranslational modification, protein turnover, chaperones	AhpC/TSA family;; Redoxin	Peroxiredoxin Q, chloroplastic OS=Oryza sativa subsp. japonica OX=39947 GN=Os06g0196300 PE=2 SV=1	PREDICTED: putative peroxiredoxin Q, chloroplastic isoform X1 [Oryza sativa Japonica Group]
LOC_Os04g26320	1536.03	687.985	-1.04626	0.000153092	0.00323701	down	--	--	Biological Process: proteolysis (GO:0006508);; Molecular Function: cysteine-type peptidase activity (GO:0008234);;	--	--	--	Jacalin-like lectin domain	Jacalin-related lectin 19 OS=Arabidopsis thaliana OX=3702 GN=JAL19 PE=2 SV=1	PREDICTED: jacalin-related lectin 9 [Oryza sativa Japonica Group]
LOC_Os06g46980	168.739	55.3357	-1.26384	0.000923744	0.0139942	down	--	--	--	--	[T]	Signal transduction mechanisms	--	Proline-rich receptor-like protein kinase PERK1 OS=Arabidopsis thaliana OX=3702 GN=PERK1 PE=1 SV=1	PREDICTED: uncharacterized protein LOC4341874 [Oryza sativa Japonica Group]
LOC_Os03g25090	1668.39	695.596	-1.03567	0.00382776	0.0426561	down	--	--	--	--	--	--	--	--	hypothetical protein LOC_Os03g25090 [Oryza sativa Japonica Group]
LOC_Os07g06700	354.871	130.241	-1.24743	0.000104103	0.00233591	down	--	--	--	--	--	--	--	CASP-like protein 4A2 OS=Oryza sativa subsp. japonica OX=39947 GN=Os02g0134500 PE=2 SV=2	hypothetical protein OsI_24982 [Oryza sativa Indica Group]
LOC_Os08g08850	995.608	373.232	-1.3008	3.14616e-07	1.56198e-05	down	--	--	--	--	[O]	Posttranslational modification, protein turnover, chaperones	B domain of TMEM189, localisation domain	Fatty acid desaturase 4, chloroplastic OS=Arabidopsis thaliana OX=3702 GN=FAD4 PE=1 SV=1	PREDICTED: fatty acid desaturase 4, chloroplastic-like [Oryza sativa Japonica Group]
LOC_Os09g38420	8883.42	4089.82	-1.05511	1.13499e-06	4.79007e-05	down	[J]	Translation, ribosomal structure and biogenesis	Molecular Function: cysteine-tRNA ligase activity (GO:0004817);; Molecular Function: ATP binding (GO:0005524);; Cellular Component: mitochondrion (GO:0005739);; Cellular Component: cytosol (GO:0005829);; Biological Process: cysteinyl-tRNA aminoacylation (GO:0006423);; Cellular Component: chloroplast stroma (GO:0009570);; Biological Process: chloroplast organization (GO:0009658);; Biological Proce…	K01883|0.0|osa:4347821|CARS, cysS;EC:6.1.1.16|Os09g0556500; K01883 cysteinyl-tRNA synthetase [EC:6.1.1.16]	[J]	Translation, ribosomal structure and biogenesis	tRNA synthetases class I (C) catalytic domain;; tRNA synthetases class I (M);; DALR domain	Cysteine--tRNA ligase CPS1 homolog, chloroplastic/mitochondrial OS=Oryza sativa subsp. japonica OX=39947 GN=Os09g0556500 PE=2 SV=1	PREDICTED: cysteine--tRNA ligase, chloroplastic/mitochondrial isoform X1 [Oryza sativa Japonica Group]
LOC_Os04g46010	799.539	337.365	-1.17805	2.45199e-08	1.59714e-06	down	--	--	Cellular Component: nucleus (GO:0005634);; Cellular Component: chromosome (GO:0005694);; Biological Process: rRNA processing (GO:0006364);; Biological Process: tRNA metabolic process (GO:0006399);; Molecular Function: zinc ion binding (GO:0008270);; Cellular Component: chloroplast (GO:0009507);; Biological Process: chloroplast organization (GO:0009658);; Molecular Function: histone-lysine N-methy…	--	[R]	General function prediction only	PPR repeat;; PPR repeat family;; Pentatricopeptide repeat domain;; Pentacotripeptide-repeat region of PRORP;; Tetratricopeptide repeat;; Tetratricopeptide repeat;; Tetratricopeptide repeat;; Tetratricopeptide repeat;; Tetratricopeptide repeat	Pentatricopeptide repeat-containing protein At1g02150 OS=Arabidopsis thaliana OX=3702 GN=At1g02150 PE=2 SV=2	PREDICTED: uncharacterized protein LOC4336558 [Oryza sativa Japonica Group]
MSTRG.5761	122.426	27.238	-1.40982	0.00146956	0.0202311	down	--	--	--	--	[AR]	--	--	--	hypothetical protein BU14_0131s0028, partial [Porphyra umbilicalis]
LOC_Os02g58800	151.47	42.3456	-1.62806	3.67959e-08	2.27903e-06	down	--	--	Cellular Component: cytoplasmic vesicle (GO:0016023);;	--	--	--	--	--	unnamed protein product [Oryza sativa Japonica Group]
LOC_Os05g32970	466.51	140.663	-1.43232	4.6504e-05	0.00119	down	--	--	--	--	--	--	--	--	PREDICTED: uncharacterized protein LOC4338706 [Oryza sativa Japonica Group]
LOC_Os04g33940	16064.3	6899.33	-1.14037	6.95507e-07	3.11015e-05	down	--	--	Biological Process: phosphatidylinositol biosynthetic process (GO:0006661);; Cellular Component: chloroplast thylakoid membrane (GO:0009535);; Biological Process: leaf morphogenesis (GO:0009965);; Biological Process: cell differentiation (GO:0030154);; Biological Process: positive regulation of transcription, DNA-templated (GO:0045893);;	--	[S]	Function unknown	Protein of unknown function (DUF1279)	Vegetative cell wall protein gp1 OS=Chlamydomonas reinhardtii OX=3055 GN=GP1 PE=1 SV=1	PREDICTED: protein FAM210B [Oryza sativa Japonica Group]
MSTRG.22703	1498.52	549.772	-1.3889	2.72172e-14	4.0284e-12	down	[O]	Posttranslational modification, protein turnover, chaperones	Molecular Function: ATP-dependent peptidase activity (GO:0004176);; Molecular Function: metalloendopeptidase activity (GO:0004222);; Molecular Function: ATP binding (GO:0005524);; Biological Process: proteolysis (GO:0006508);; Molecular Function: metallopeptidase activity (GO:0008237);; Cellular Component: chloroplast thylakoid membrane (GO:0009535);; Cellular Component: chloroplast envelope (GO:…	K03798|6e-55|osa:4341796|--|Os06g0669400; K03798 cell division protease FtsH [EC:3.4.24.-]	[O]	Posttranslational modification, protein turnover, chaperones	Peptidase family M41	ATP-dependent zinc metalloprotease FTSH 2, chloroplastic OS=Oryza sativa subsp. japonica OX=39947 GN=FTSH2 PE=3 SV=1	cell division protein ftsh, partial [Oryza sativa Indica Group]
MSTRG.5760	258.61	63.4027	-1.36659	0.0017303	0.0229875	down	--	--	--	--	--	--	--	--	hypothetical protein OsJ_32988 [Oryza sativa Japonica Group]
MSTRG.17675	56.6068	17.72	-1.2303	0.00265748	0.0321858	down	--	--	--	--	--	--	--	--	Os02g0502401 [Oryza sativa Japonica Group]
LOC_Os11g05190	330.466	144.65	-1.04488	0.000666407	0.0108518	down	--	--	Cellular Component: extracellular region (GO:0005576);; Biological Process: multicellular organism development (GO:0007275);; Molecular Function: growth factor activity (GO:0008083);; Biological Process: cell proliferation (GO:0008283);; Cellular Component: cytoplasmic vesicle (GO:0016023);; Biological Process: cell differentiation (GO:0030154);;	--	--	--	Phytosulfokine precursor protein (PSK)	Phytosulfokines 2 OS=Oryza sativa subsp. japonica OX=39947 GN=PSK2 PE=1 SV=1	PREDICTED: phytosulfokines 2 [Oryza sativa Japonica Group]
LOC_Os01g37460	1532.29	644.869	-1.18847	3.1387e-09	2.47377e-07	down	--	--	Biological Process: metabolic process (GO:0008152);; Molecular Function: zinc ion binding (GO:0008270);; Molecular Function: ligase activity (GO:0016874);;	--	[R]	General function prediction only	Zn-finger in Ran binding protein and others	Peptidyl-prolyl cis-trans isomerase CYP95 OS=Arabidopsis thaliana OX=3702 GN=CYP95 PE=1 SV=2	PREDICTED: zinc finger Ran-binding domain-containing protein 2 [Oryza sativa Japonica Group]
LOC_Os07g27970	631.908	235.59	-1.30434	4.77019e-07	2.24791e-05	down	[QR]	--	Molecular Function: O-methyltransferase activity (GO:0008171);; Biological Process: methylation (GO:0032259);; Molecular Function: protein dimerization activity (GO:0046983);;	--	[R]	General function prediction only	O-methyltransferase;; Dimerisation domain	5-pentadecatrienyl resorcinol O-methyltransferase OS=Sorghum bicolor OX=4558 GN=OMT3 PE=1 SV=1	PREDICTED: 5-pentadecatrienyl resorcinol O-methyltransferase [Oryza sativa Japonica Group]
LOC_Os01g62260	282.692	18.9389	-2.97555	2.47448e-14	3.69717e-12	down	--	--	Biological Process: cytokinesis by cell plate formation (GO:0000911);; Cellular Component: plant-type cell wall (GO:0009505);; Cellular Component: plasmodesma (GO:0009506);; Biological Process: plant-type cell wall organization (GO:0009664);; Cellular Component: cytoplasmic vesicle (GO:0016023);; Biological Process: cell wall modification (GO:0042545);;	--	--	--	Thaumatin family	Osmotin-like protein OS=Solanum lycopersicum OX=4081 PE=1 SV=1	PREDICTED: osmotin-like protein [Oryza sativa Japonica Group]
LOC_Os02g05470	8916.1	3177.91	-1.42047	3.03079e-13	3.91593e-11	down	--	--	Cellular Component: plastid (GO:0009536);;	--	[K]	Transcription	CCT motif	Protein CHLOROPLAST IMPORT APPARATUS 2 OS=Arabidopsis thaliana OX=3702 GN=CIA2 PE=1 SV=1	PREDICTED: protein CHLOROPLAST IMPORT APPARATUS 2 isoform X1 [Oryza sativa Japonica Group]
LOC_Os06g45820	177507	66497.8	-1.35975	1.12877e-13	1.55481e-11	down	[O]	Posttranslational modification, protein turnover, chaperones	Molecular Function: metalloendopeptidase activity (GO:0004222);; Molecular Function: ATP binding (GO:0005524);; Biological Process: proteolysis (GO:0006508);; Molecular Function: zinc ion binding (GO:0008270);; Cellular Component: chloroplast thylakoid membrane (GO:0009535);; Cellular Component: integral component of membrane (GO:0016021);;	K03798|0.0|zma:100147735|--|FtsH2B; filamentation temperature-sensitive H 2B; K03798 cell division protease FtsH [EC:3.4.24.-]	[O]	Posttranslational modification, protein turnover, chaperones	Peptidase family M41;; ATPase family associated with various cellular activities (AAA);; TIP49 C-terminus;; AAA domain (dynein-related subfamily);; AAA domain (Cdc48 subfamily);; Holliday junction DNA helicase ruvB N-terminus	ATP-dependent zinc metalloprotease FTSH 2, chloroplastic OS=Oryza sativa subsp. japonica OX=39947 GN=FTSH2 PE=3 SV=1	PREDICTED: ATP-dependent zinc metalloprotease FTSH 2, chloroplastic [Oryza sativa Japonica Group]
LOC_Os06g36480	75.5848	8.76899	-1.85033	4.61588e-05	0.00118309	down	--	--	Molecular Function: DNA binding (GO:0003677);; Cellular Component: nucleus (GO:0005634);; Biological Process: regulation of transcription, DNA-templated (GO:0006355);;	--	--	--	No apical meristem (NAM) protein	NAC domain-containing protein 75 OS=Arabidopsis thaliana OX=3702 GN=NAC075 PE=2 SV=1	PREDICTED: uncharacterized protein LOC9268992 isoform X2 [Oryza sativa Japonica Group]
LOC_Os02g49340	59.9195	16.3574	-1.49653	5.55898e-05	0.00138649	down	--	--	--	--	--	--	Cleavage site for pathogenic type III effector avirulence factor Avr	Protein NOI4 OS=Arabidopsis thaliana OX=3702 GN=NOI4 PE=1 SV=1	PREDICTED: RPM1-interacting protein 4 [Oryza sativa Japonica Group]
LOC_Os02g47560	13463.7	4758.42	-1.40819	3.49157e-10	3.19986e-08	down	[L]	Replication, recombination and repair	Molecular Function: DNA binding (GO:0003677);; Molecular Function: helicase activity (GO:0004386);; Molecular Function: ATP binding (GO:0005524);; Cellular Component: chloroplast stroma (GO:0009570);; Cellular Component: chloroplast envelope (GO:0009941);; Biological Process: chlorophyll catabolic process (GO:0015996);;	--	[L]	Replication, recombination and repair	AAA domain;; AAA domain;; Viral (Superfamily 1) RNA helicase	Regulator of nonsense transcripts 1 homolog OS=Arabidopsis thaliana OX=3702 GN=UPF1 PE=1 SV=2	putative DNA helicase [Oryza sativa Japonica Group]
LOC_Os05g33900	1729.62	508.69	-1.33677	0.000824697	0.0128329	down	--	--	Cellular Component: mitochondrion (GO:0005739);; Cellular Component: integral component of membrane (GO:0016021);; Molecular Function: transmembrane transporter activity (GO:0022857);; Biological Process: transmembrane transport (GO:0055085);;	--	--	--	EamA-like transporter family	WAT1-related protein At5g07050 OS=Arabidopsis thaliana OX=3702 GN=At5g07050 PE=2 SV=1	PREDICTED: WAT1-related protein At5g07050 [Oryza sativa Japonica Group]
LOC_Os02g51450	2730.54	1267.85	-1.02587	2.4403e-05	0.0006869	down	--	--	Molecular Function: double-stranded DNA binding (GO:0003690);; Cellular Component: mitochondrion (GO:0005739);; Biological Process: regulation of transcription, DNA-templated (GO:0006355);;	--	[KR]	--	mTERF	Vegetative cell wall protein gp1 OS=Chlamydomonas reinhardtii OX=3055 GN=GP1 PE=1 SV=1	PREDICTED: uncharacterized protein LOC4330735 [Oryza sativa Japonica Group]
LOC_Os05g13860	3608.73	1497.15	-1.19651	3.55885e-08	2.22171e-06	down	--	--	Cellular Component: plastid (GO:0009536);;	--	--	--	--	--	unknown protein [Oryza sativa Japonica Group]
LOC_Os03g54130	236.661	49.183	-1.96697	4.21805e-10	3.84331e-08	down	--	--	Cellular Component: mitochondrion (GO:0005739);; Biological Process: proteolysis (GO:0006508);; Molecular Function: cysteine-type peptidase activity (GO:0008234);; Cellular Component: cytoplasmic vesicle (GO:0016023);;	--	[O]	Posttranslational modification, protein turnover, chaperones	Papain family cysteine protease;; Cathepsin propeptide inhibitor domain (I29)	Senescence-specific cysteine protease SAG39 OS=Oryza sativa subsp. indica OX=39946 GN=OsI_14861 PE=3 SV=1	PREDICTED: senescence-specific cysteine protease SAG39-like [Oryza sativa Japonica Group]
LOC_Os04g48880	13095.4	5719.55	-1.07297	0.000148126	0.00315103	down	--	--	Molecular Function: iron ion binding (GO:0005506);; Biological Process: fatty acid biosynthetic process (GO:0006633);; Cellular Component: plastid (GO:0009536);; Cellular Component: integral component of membrane (GO:0016021);; Molecular Function: oxidoreductase activity (GO:0016491);; Biological Process: oxidation-reduction process (GO:0055114);;	K15746|0.0|osa:4336753|crtZ;EC:1.14.13.129|Os04g0578400; K02294 beta-carotene hydroxylase [EC:1.14.13.-]	--	--	Fatty acid hydroxylase superfamily	Beta-carotene hydroxylase 2, chloroplastic (Fragment) OS=Capsicum annuum OX=4072 GN=CA2 PE=2 SV=1	PREDICTED: beta-carotene hydroxylase 2, chloroplastic [Oryza sativa Japonica Group]
LOC_Os10g42800	814.875	291.688	-1.36067	1.07837e-07	5.9751e-06	down	[IQ]	--	Molecular Function: ATP binding (GO:0005524);; Cellular Component: peroxisome (GO:0005777);; Biological Process: autophagy (GO:0006914);; Biological Process: response to symbiotic fungus (GO:0009610);; Cellular Component: cytoplasmic vesicle (GO:0016023);; Molecular Function: ligase activity (GO:0016874);;	K01904|0.0|osa:9272068|4CL;EC:6.2.1.12|Os10g0578950	[I]	Lipid transport and metabolism	AMP-binding enzyme;; AMP-binding enzyme C-terminal domain	4-coumarate--CoA ligase-like 2 OS=Oryza sativa subsp. japonica OX=39947 GN=4CLL2 PE=3 SV=3	putative 4-coumarate CoA ligase [Oryza sativa Japonica Group]
LOC_Os04g10650	152.374	33.1951	-1.85124	4.20775e-08	2.5758e-06	down	[D]	Cell cycle control, cell division, chromosome partitioning	--	--	[L]	Replication, recombination and repair	DNA replication factor Cdt1 C-terminal domain;; DNA replication factor CDT1 like	CDT1-like protein a, chloroplastic OS=Arabidopsis thaliana OX=3702 GN=CDT1A PE=1 SV=1	PREDICTED: CDT1-like protein a, chloroplastic [Oryza sativa Japonica Group]
LOC_Os08g44400	30000.2	14273.1	-1.02069	2.83206e-07	1.41945e-05	down	--	--	Cellular Component: mitochondrion (GO:0005739);; Molecular Function: electron transfer activity (GO:0009055);; Cellular Component: chloroplast thylakoid membrane (GO:0009535);; Cellular Component: chloroplast envelope (GO:0009941);; Molecular Function: protein disulfide oxidoreductase activity (GO:0015035);; Molecular Function: transferase activity (GO:0016740);; Biological Process: photosynthesi…	--	--	--	Glutathione S-transferase, N-terminal domain;; Glutathione S-transferase, N-terminal domain;; Glutathione S-transferase, N-terminal domain;; Glutaredoxin	Pollen-specific leucine-rich repeat extensin-like protein 4 OS=Arabidopsis thaliana OX=3702 GN=PEX4 PE=2 SV=1	PREDICTED: uncharacterized protein LOC4346305 [Oryza sativa Japonica Group]
LOC_Os02g50640	70.1263	15.1825	-1.78069	1.14334e-06	4.81243e-05	down	--	--	Cellular Component: mitochondrion (GO:0005739);; Biological Process: proteolysis (GO:0006508);; Molecular Function: peptidase activity (GO:0008233);;	--	--	--	--	TORTIFOLIA1-like protein 3 OS=Arabidopsis thaliana OX=3702 GN=TOR1L3 PE=2 SV=1	PREDICTED: microtubule-associated protein TORTIFOLIA1 [Oryza sativa Japonica Group]
LOC_Os03g62510	11310.7	4969.59	-1.14318	6.72475e-11	6.79502e-09	down	[Q]	Secondary metabolites biosynthesis, transport and catabolism	Cellular Component: chloroplast (GO:0009507);; Biological Process: carotenoid biosynthetic process (GO:0016117);; Molecular Function: carotenoid isomerase activity (GO:0046608);;	--	[H]	Coenzyme transport and metabolism	Flavin containing amine oxidoreductase;; NAD(P)-binding Rossmann-like domain;; FAD dependent oxidoreductase;; FAD binding domain;; HI0933-like protein;; GDP dissociation inhibitor	Prolycopene isomerase, chloroplastic OS=Daucus carota OX=4039 GN=CRTISO PE=2 SV=1	PREDICTED: prolycopene isomerase 1, chloroplastic [Oryza sativa Japonica Group]
LOC_Os03g17600	14053.1	6632.57	-1.0285	4.96138e-07	2.32411e-05	down	--	--	Cellular Component: chloroplast (GO:0009507);; Biological Process: myo-inositol hexakisphosphate biosynthetic process (GO:0010264);;	--	[S]	Function unknown	AhpC/TSA antioxidant enzyme;; AhpC/TSA family	Thioredoxin-like protein AAED1, chloroplastic OS=Arabidopsis thaliana OX=3702 GN=At2g37240 PE=1 SV=2	PREDICTED: thioredoxin-like protein AAED1, chloroplastic [Oryza sativa Japonica Group]
LOC_Os07g08200	1134.68	122.152	-2.94531	4.51625e-30	1.69499e-27	down	--	--	Biological Process: phosphatidylglycerol biosynthetic process (GO:0006655);; Cellular Component: chloroplast inner membrane (GO:0009706);; Biological Process: vitamin E biosynthetic process (GO:0010189);; Biological Process: plastoquinone biosynthetic process (GO:0010236);; Cellular Component: integral component of membrane (GO:0016021);; Biological Process: isopentenyl diphosphate biosynthetic p…	K12502|0.0|sbi:SORBI_08g021610|VTE3, APG1;EC:2.1.1.295|hypothetical protein; K12502 MPBQ/MSBQ methyltransferase	[H]	Coenzyme transport and metabolism	Methyltransferase domain;; Methyltransferase domain;; ubiE/COQ5 methyltransferase family;; Methyltransferase domain;; Methyltransferase domain;; Methyltransferase domain;; rRNA small subunit methyltransferase G;; Methyltransferase small domain;; O-methyltransferase	2-methyl-6-phytyl-1,4-hydroquinone methyltransferase 1, chloroplastic OS=Oryza sativa subsp. japonica OX=39947 GN=ARSM2 PE=2 SV=1	PREDICTED: 2-methyl-6-phytyl-1,4-hydroquinone methyltransferase 1, chloroplastic [Oryza sativa Japonica Group]
LOC_Os01g45460	1138.95	495.479	-1.10439	1.3627e-05	0.000414275	down	[I]	Lipid transport and metabolism	Cellular Component: Golgi membrane (GO:0000139);; Cellular Component: endoplasmic reticulum membrane (GO:0005789);; Biological Process: metabolic process (GO:0008152);; Cellular Component: plastid (GO:0009536);; Cellular Component: integral component of membrane (GO:0016021);; Cellular Component: cytoplasmic vesicle (GO:0016023);; Molecular Function: carboxylic ester hydrolase activity (GO:005268…	K15889|0.0|osa:4326560|PCME;EC:3.1.1.-|Os01g0642000	[R]	General function prediction only	Carboxylesterase family;; alpha/beta hydrolase fold	Probable isoprenylcysteine alpha-carbonyl methylesterase ICMEL2 OS=Oryza sativa subsp. japonica OX=39947 GN=IMCEL2 PE=2 SV=1	RecName: Full=Probable isoprenylcysteine alpha-carbonyl methylesterase ICMEL2; AltName: Full=Isoprenylcysteine methylesterase-like protein 2
LOC_Os02g38210	33349.5	10854.5	-1.52054	1.02872e-11	1.16471e-09	down	[J]	Translation, ribosomal structure and biogenesis	Biological Process: very long-chain fatty acid metabolic process (GO:0000038);; Molecular Function: translation elongation factor activity (GO:0003746);; Molecular Function: GTPase activity (GO:0003924);; Molecular Function: GTP binding (GO:0005525);; Cellular Component: nucleolus (GO:0005730);; Biological Process: translational elongation (GO:0006414);; Cellular Component: nucleoid (GO:0009295);…	--	[J]	Translation, ribosomal structure and biogenesis	Elongation factor Tu GTP binding domain;; Elongation factor Tu C-terminal domain;; Elongation factor Tu domain 2;; 50S ribosome-binding GTPase	Elongation factor Tu, chloroplastic OS=Glycine max OX=3847 GN=TUFA PE=3 SV=1	PREDICTED: elongation factor Tu, chloroplastic [Oryza sativa Japonica Group]
LOC_Os11g27329	131.51	31.6904	-1.61801	2.07951e-05	0.000598162	down	--	--	Molecular Function: serine-type carboxypeptidase activity (GO:0004185);; Cellular Component: mitochondrion (GO:0005739);; Biological Process: proteolysis (GO:0006508);;	--	[OE]	--	Serine carboxypeptidase	Serine carboxypeptidase-like 7 OS=Arabidopsis thaliana OX=3702 GN=SCPL7 PE=2 SV=1	PREDICTED: serine carboxypeptidase-like 7 isoform X4 [Oryza sativa Japonica Group]
LOC_Os02g33030	9994.95	4662.23	-1.05233	3.26644e-08	2.05135e-06	down	[P]	Inorganic ion transport and metabolism	Molecular Function: carbonate dehydratase activity (GO:0004089);; Biological Process: one-carbon metabolic process (GO:0006730);; Molecular Function: zinc ion binding (GO:0008270);; Cellular Component: cytoplasmic vesicle (GO:0016023);;	K01674|0.0|osa:4329556|cah;EC:4.2.1.1|Os02g0533300; K01674 carbonic anhydrase [EC:4.2.1.1]	[R]	General function prediction only	Eukaryotic-type carbonic anhydrase	Alpha carbonic anhydrase 1, chloroplastic OS=Arabidopsis thaliana OX=3702 GN=ACA1 PE=1 SV=2	PREDICTED: alpha carbonic anhydrase 1, chloroplastic [Oryza sativa Japonica Group]
LOC_Os03g21370	13938.9	6033.68	-1.16233	6.80913e-11	6.8583e-09	down	--	--	Cellular Component: chloroplast (GO:0009507);; Cellular Component: thylakoid (GO:0009579);; Molecular Function: identical protein binding (GO:0042802);;	--	--	--	Protein of unknown function (DUF2488)	Uncharacterized protein ycf54 OS=Porphyra purpurea OX=2787 GN=ycf54 PE=3 SV=1	PREDICTED: uncharacterized protein LOC4332730 [Oryza sativa Japonica Group]
LOC_Os05g50340	3430.85	1204.92	-1.40164	5.73365e-09	4.27326e-07	down	--	--	Molecular Function: DNA binding (GO:0003677);; Molecular Function: chromatin binding (GO:0003682);; Cellular Component: nucleus (GO:0005634);; Cellular Component: mitochondrion (GO:0005739);;	--	[O]	Posttranslational modification, protein turnover, chaperones	--	Protein RADIALIS-like 3 OS=Arabidopsis thaliana OX=3702 GN=RL3 PE=2 SV=1	PREDICTED: protein RADIALIS-like 3 [Oryza sativa Japonica Group]
LOC_Os07g37230	5213.99	1599.05	-1.61471	1.21833e-14	1.8828e-12	down	[P]	Inorganic ion transport and metabolism	Cellular Component: mitochondrion (GO:0005739);; Molecular Function: 3'(2'),5'-bisphosphate nucleotidase activity (GO:0008441);; Cellular Component: chloroplast (GO:0009507);; Biological Process: dephosphorylation (GO:0016311);; Biological Process: phosphatidylinositol phosphorylation (GO:0046854);; Molecular Function: metal ion binding (GO:0046872);;	K01082|0.0|osa:4343582|cysQ, MET22, BPNT1;EC:3.1.3.7|Os07g0558300	[FP]	--	Inositol monophosphatase family	Putative PAP-specific phosphatase, mitochondrial OS=Arabidopsis thaliana OX=3702 GN=At4g05090 PE=2 SV=1	PREDICTED: putative PAP-specific phosphatase, mitochondrial isoform X1 [Oryza sativa Japonica Group]
LOC_Os01g27880	4553.29	1830.75	-1.25765	3.5692e-11	3.71362e-09	down	[R]	General function prediction only	Molecular Function: magnesium ion binding (GO:0000287);; Biological Process: sucrose biosynthetic process (GO:0005986);; Cellular Component: plastid (GO:0009536);; Biological Process: dephosphorylation (GO:0016311);; Molecular Function: sucrose-phosphate phosphatase activity (GO:0050307);;	K07024|0.0|osa:4325448|SPP; [EC:3.1.3.24]|Os01g0376700	--	--	Sucrose-6F-phosphate phosphohydrolase;; Sucrose-6-phosphate phosphohydrolase C-terminal;; haloacid dehalogenase-like hydrolase	Probable sucrose-phosphatase 1 OS=Oryza sativa subsp. japonica OX=39947 GN=SPP1 PE=2 SV=1	PREDICTED: probable sucrose-phosphatase 1 [Oryza sativa Japonica Group]
LOC_Os02g18110	346.075	138.164	-1.11895	0.000956481	0.0143796	down	--	--	Cellular Component: plastid (GO:0009536);;	--	--	--	--	--	hypothetical protein OsJ_06266 [Oryza sativa Japonica Group]
LOC_Os01g59060	45821.6	18742.6	-1.25047	6.35529e-15	1.00179e-12	down	[J]	Translation, ribosomal structure and biogenesis	Molecular Function: structural constituent of ribosome (GO:0003735);; Cellular Component: ribosome (GO:0005840);; Biological Process: translation (GO:0006412);; Cellular Component: chloroplast (GO:0009507);; Molecular Function: rRNA binding (GO:0019843);;	K02914|8e-89|zma:100282969|RP-L34, MRPL34, rpmH;RP-L34, MRPL34, rpmH|50S ribosomal protein L34	--	--	Ribosomal protein L34	50S ribosomal protein L34, chloroplastic OS=Spinacia oleracea OX=3562 GN=RPL34 PE=1 SV=1	PREDICTED: 50S ribosomal protein L34, chloroplastic [Oryza sativa Japonica Group]
LOC_Os08g10620	258.276	110.095	-1.03021	0.00284686	0.0338808	down	--	--	--	K14015|4e-25|osa:4325451|NPLOC4, NPL4;NPLOC4, NPL4|Os01g0377700; K14015 nuclear protein localization protein 4 homolog	[YU]	--	--	NPL4-like protein OS=Oryza sativa subsp. japonica OX=39947 GN=Os01g0377700 PE=2 SV=1	hypothetical protein OsJ_26416 [Oryza sativa Japonica Group]
LOC_Os12g42300	27950.3	11015.9	-1.2534	7.78036e-08	4.47598e-06	down	[P]	Inorganic ion transport and metabolism	Biological Process: potassium ion transport (GO:0006813);; Molecular Function: solute:proton antiporter activity (GO:0015299);; Cellular Component: integral component of membrane (GO:0016021);; Cellular Component: chloroplast membrane (GO:0031969);; Biological Process: proton transmembrane transport (GO:1902600);;	--	[P]	Inorganic ion transport and metabolism	Sodium/hydrogen exchanger family;; TrkA-N domain	K(+) efflux antiporter 3, chloroplastic OS=Arabidopsis thaliana OX=3702 GN=KEA3 PE=1 SV=2	Potassium transporter, putative, expressed [Oryza sativa Japonica Group]
LOC_Os09g15810	2938.57	1145.64	-1.30333	1.84879e-12	2.25911e-10	down	[H]	Coenzyme transport and metabolism	Molecular Function: methylenetetrahydrofolate dehydrogenase (NADP+) activity (GO:0004488);; Biological Process: folic acid-containing compound biosynthetic process (GO:0009396);; Biological Process: oxidation-reduction process (GO:0055114);;	--	[H]	Coenzyme transport and metabolism	Tetrahydrofolate dehydrogenase/cyclohydrolase, NAD(P)-binding domain;; Tetrahydrofolate dehydrogenase/cyclohydrolase, catalytic domain	Bifunctional protein FolD 1, mitochondrial OS=Arabidopsis thaliana OX=3702 GN=FOLD1 PE=2 SV=1	PREDICTED: bifunctional protein FolD 1, mitochondrial isoform X1 [Oryza sativa Japonica Group]
LOC_Os10g29050	20.0365	2.25144	-1.47541	0.00157769	0.0213652	down	--	--	Cellular Component: mitochondrion (GO:0005739);; Cellular Component: plastid (GO:0009536);;	--	[DR]	--	BTB/POZ domain;; MATH domain	BTB/POZ and MATH domain-containing protein 1 OS=Arabidopsis thaliana OX=3702 GN=BPM1 PE=1 SV=1	PREDICTED: BTB/POZ and MATH domain-containing protein 1 [Oryza sativa Japonica Group]
LOC_Os07g38830	15320.8	6888.04	-1.09845	3.25609e-08	2.05135e-06	down	[R]	General function prediction only	Biological Process: metabolic process (GO:0008152);; Cellular Component: plastid (GO:0009536);; Molecular Function: hydrolase activity (GO:0016787);;	--	[R]	General function prediction only	alpha/beta hydrolase fold;; Alpha/beta hydrolase family;; Serine aminopeptidase, S33	Pheophytinase, chloroplastic OS=Arabidopsis thaliana OX=3702 GN=PPH PE=1 SV=1	PREDICTED: pheophytinase, chloroplastic [Oryza sativa Japonica Group]
LOC_Os01g60740	103.212	24.6607	-1.54002	0.000134982	0.00291468	down	--	--	Biological Process: lipid transport (GO:0006869);; Molecular Function: lipid binding (GO:0008289);; Cellular Component: cytoplasmic vesicle (GO:0016023);;	--	--	--	Protease inhibitor/seed storage/LTP family;; Probable lipid transfer	Non-specific lipid-transfer protein 6 OS=Lens culinaris OX=3864 PE=1 SV=1	PREDICTED: non-specific lipid-transfer protein 1 [Oryza sativa Japonica Group]
LOC_Os11g25030	8773.41	3364.65	-1.3075	6.65827e-10	5.86337e-08	down	--	--	Molecular Function: dicarboxylic acid transmembrane transporter activity (GO:0005310);; Cellular Component: cell wall (GO:0005618);; Cellular Component: mitochondrial inner membrane (GO:0005743);; Cellular Component: vacuolar membrane (GO:0005774);; Biological Process: glucose catabolic process (GO:0006007);; Biological Process: glycolytic process (GO:0006096);; Biological Process: dicarboxylic a…	--	[C]	Energy production and conversion	Mitochondrial carrier protein	Mitochondrial dicarboxylate/tricarboxylate transporter DTC OS=Arabidopsis thaliana OX=3702 GN=DTC PE=1 SV=1	hypothetical protein [Oryza sativa Japonica Group]
LOC_Os06g40930	210.245	49.7352	-1.82865	1.51358e-09	1.27245e-07	down	--	--	Molecular Function: nucleic acid binding (GO:0003676);; Cellular Component: mitochondrion (GO:0005739);; Molecular Function: transferase activity (GO:0016740);;	--	--	--	--	--	hypothetical protein LOC_Os12g32010 [Oryza sativa Japonica Group]
LOC_Os09g08280	500.265	54.4893	-2.76482	3.85915e-18	7.60398e-16	down	[M]	Cell wall/membrane/envelope biogenesis	--	--	[AR]	--	--	CASP-like protein 4A2 OS=Oryza sativa subsp. japonica OX=39947 GN=Os02g0134500 PE=2 SV=2	PREDICTED: uncharacterized protein LOC4346534 [Oryza sativa Japonica Group]
LOC_Os01g44210	40838.8	14732.6	-1.30959	7.14977e-06	0.000235778	down	[J]	Translation, ribosomal structure and biogenesis	Molecular Function: structural constituent of ribosome (GO:0003735);; Cellular Component: ribosome (GO:0005840);; Biological Process: pentose-phosphate shunt (GO:0006098);; Biological Process: rRNA processing (GO:0006364);; Biological Process: translation (GO:0006412);; Cellular Component: chloroplast stroma (GO:0009570);; Biological Process: photosynthetic electron transport in photosystem I (GO…	K02909|1e-100|osa:4326593|RP-L31, rpmE;RP-L31, rpmE|Os01g0633000	--	--	Ribosomal protein L31	50S ribosomal protein L31, chloroplastic OS=Spinacia oleracea OX=3562 GN=RPL31 PE=1 SV=2	PREDICTED: 50S ribosomal protein L31 [Oryza sativa Japonica Group]
LOC_Os12g43130	12213	5734.49	-1.04117	8.51742e-08	4.8557e-06	down	[I]	Lipid transport and metabolism	Cellular Component: mitochondrion (GO:0005739);; Biological Process: biosynthetic process (GO:0009058);; Cellular Component: plastid (GO:0009536);; Molecular Function: transferase activity, transferring alkyl or aryl (other than methyl) groups (GO:0016765);;	K02291|0.0|zma:542686|crtB;EC:2.5.1.32 2.5.1.99|psy2; phytoene synthase2; K02291 phytoene synthase [EC:2.5.1.32]	[I]	Lipid transport and metabolism	Squalene/phytoene synthase	Phytoene synthase, chloroplastic OS=Daucus carota OX=4039 GN=PSY PE=2 SV=1	PREDICTED: phytoene synthase 2, chloroplastic [Oryza sativa Japonica Group]
LOC_Os05g01140	659.578	163.729	-1.82293	1.7444e-11	1.90952e-09	down	--	--	Cellular Component: nucleus (GO:0005634);; Cellular Component: cytoplasm (GO:0005737);; Biological Process: protein targeting to membrane (GO:0006612);; Biological Process: response to water deprivation (GO:0009414);; Biological Process: response to fungus (GO:0009620);; Biological Process: jasmonic acid biosynthetic process (GO:0009695);; Biological Process: response to ethylene (GO:0009723);; B…	K08241|0.0|osa:4337529|E2.1.1.141;EC:2.1.1.141|Os05g0102000	--	--	SAM dependent carboxyl methyltransferase	Jasmonate O-methyltransferase OS=Arabidopsis thaliana OX=3702 GN=JMT PE=1 SV=3	PREDICTED: jasmonate O-methyltransferase [Oryza sativa Japonica Group]
LOC_Os09g24710	31876.6	12421.5	-1.31546	1.97176e-15	3.28898e-13	down	[R]	General function prediction only	Biological Process: MAPK cascade (GO:0000165);; Biological Process: regulation of transcription, DNA-templated (GO:0006355);; Biological Process: protein targeting to membrane (GO:0006612);; Cellular Component: chloroplast thylakoid membrane (GO:0009535);; Biological Process: response to bacterium (GO:0009617);; Biological Process: systemic acquired resistance, salicylic acid mediated signaling p…	--	--	--	Alpha/beta hydrolase family	Formin-like protein 14 OS=Arabidopsis thaliana OX=3702 GN=FH14 PE=3 SV=3	PREDICTED: uncharacterized protein LOC4347051 [Oryza sativa Japonica Group]
LOC_Os08g41880	4472.26	2082.4	-1.00422	0.000162887	0.00340077	down	--	--	Molecular Function: acid phosphatase activity (GO:0003993);; Biological Process: dephosphorylation (GO:0016311);; Molecular Function: metal ion binding (GO:0046872);;	--	[G]	Carbohydrate transport and metabolism	Calcineurin-like phosphoesterase;; Iron/zinc purple acid phosphatase-like protein C;; Purple acid Phosphatase, N-terminal domain	Probable inactive purple acid phosphatase 27 OS=Arabidopsis thaliana OX=3702 GN=PAP27 PE=2 SV=1	PREDICTED: nucleotide pyrophosphatase/phosphodiesterase [Oryza sativa Japonica Group]
LOC_Os04g14220	220.812	86.2388	-1.10937	0.00208537	0.0267141	down	[S]	Function unknown	Molecular Function: ADP binding (GO:0043531);;	--	[T]	Signal transduction mechanisms	NB-ARC domain;; Leucine rich repeat	Disease resistance protein RPM1 OS=Arabidopsis thaliana OX=3702 GN=RPM1 PE=1 SV=1	Os04g0219600 [Oryza sativa Japonica Group]
LOC_Os05g12320	58.0498	7.67148	-1.40996	0.00252804	0.0309726	down	--	--	Cellular Component: integral component of plasma membrane (GO:0005887);; Cellular Component: plastid (GO:0009536);; Biological Process: carbohydrate transmembrane transport (GO:0034219);; Molecular Function: sugar transmembrane transporter activity (GO:0051119);;	--	[R]	General function prediction only	Sugar efflux transporter for intercellular exchange	Bidirectional sugar transporter SWEET3a OS=Oryza sativa subsp. japonica OX=39947 GN=SWEET3A PE=3 SV=2	PREDICTED: bidirectional sugar transporter SWEET3a [Oryza sativa Japonica Group]
LOC_Os01g14926	78.3464	21.8092	-1.36508	0.000815317	0.012712	down	--	--	Molecular Function: protein serine/threonine kinase activity (GO:0004674);; Molecular Function: ATP binding (GO:0005524);; Cellular Component: mitochondrion (GO:0005739);; Cellular Component: plasma membrane (GO:0005886);; Biological Process: protein phosphorylation (GO:0006468);; Cellular Component: plastid (GO:0009536);; Cellular Component: cytoplasmic vesicle (GO:0016023);;	--	[T]	Signal transduction mechanisms	Protein tyrosine kinase;; Protein kinase domain	Receptor-like protein kinase ANXUR1 OS=Arabidopsis thaliana OX=3702 GN=ANX1 PE=1 SV=1	Os01g0253000 [Oryza sativa Japonica Group]
LOC_Os02g35750	2170.58	1020.43	-1.02441	3.1928e-06	0.000117646	down	--	--	Cellular Component: plastid (GO:0009536);;	--	[R]	General function prediction only	PPR repeat family;; PPR repeat;; PPR repeat;; Pentatricopeptide repeat domain;; Pentacotripeptide-repeat region of PRORP;; Tetratricopeptide repeat;; Tetratricopeptide repeat;; Mitochondrial 28S ribosomal protein S27	Pentatricopeptide repeat-containing protein At1g09900 OS=Arabidopsis thaliana OX=3702 GN=At1g09900 PE=2 SV=1	PREDICTED: pentatricopeptide repeat-containing protein At1g09900 [Oryza sativa Japonica Group]
LOC_Os07g37030	243327	93968.3	-1.12508	0.00171442	0.0228344	down	[C]	Energy production and conversion	Biological Process: MAPK cascade (GO:0000165);; Cellular Component: plasma membrane (GO:0005886);; Biological Process: pentose-phosphate shunt (GO:0006098);; Biological Process: rRNA processing (GO:0006364);; Biological Process: protein targeting to membrane (GO:0006612);; Molecular Function: ubiquinol-cytochrome-c reductase activity (GO:0008121);; Biological Process: response to cold (GO:0009409…	K02636|1e-169|osa:4343570|petC;EC:1.10.9.1|Os07g0556200; K02636 cytochrome b6-f complex iron-sulfur subunit [EC:1.10.99.1]	[C]	Energy production and conversion	Cytochrome B6-F complex Fe-S subunit;; Rieske [2Fe-2S] domain	Cytochrome b6-f complex iron-sulfur subunit, chloroplastic OS=Oryza sativa subsp. japonica OX=39947 GN=petC PE=1 SV=1	PREDICTED: cytochrome b6-f complex iron-sulfur subunit, chloroplastic [Oryza sativa Japonica Group]
LOC_Os01g13390	8661.72	3211.7	-1.37841	5.14596e-15	8.27712e-13	down	--	--	Cellular Component: chloroplast thylakoid membrane (GO:0009535);; Biological Process: leaf morphogenesis (GO:0009965);; Biological Process: cell differentiation (GO:0030154);; Biological Process: positive regulation of transcription, DNA-templated (GO:0045893);;	--	--	--	--	--	PREDICTED: uncharacterized protein LOC4327776 [Oryza sativa Japonica Group]
LOC_Os07g13980	4334.79	1676.17	-1.28634	1.00218e-08	6.97454e-07	down	[G]	Carbohydrate transport and metabolism	Biological Process: glycogen biosynthetic process (GO:0005978);; Molecular Function: glucose-1-phosphate adenylyltransferase activity (GO:0008878);; Cellular Component: chloroplast (GO:0009507);; Biological Process: starch biosynthetic process (GO:0019252);;	K00975|0.0|osa:4342819|glgC;EC:2.7.7.27|Os07g0243200; K00975 glucose-1-phosphate adenylyltransferase [EC:2.7.7.27]	[M]	Cell wall/membrane/envelope biogenesis	Nucleotidyl transferase	Glucose-1-phosphate adenylyltransferase large subunit 4, chloroplastic/amyloplastic OS=Oryza sativa subsp. japonica OX=39947 GN=AGPL4 PE=1 SV=1	PREDICTED: glucose-1-phosphate adenylyltransferase large subunit 1 [Oryza sativa Japonica Group]
LOC_Os02g47600	23509.2	9017.5	-1.30751	6.21534e-10	5.51957e-08	down	[C]	Energy production and conversion	Molecular Function: magnesium ion binding (GO:0000287);; Molecular Function: inorganic diphosphatase activity (GO:0004427);; Cellular Component: cytoplasm (GO:0005737);; Biological Process: phosphate-containing compound metabolic process (GO:0006796);;	K01507|1e-158|osa:4330457|ppa;EC:3.6.1.1|Os02g0704900; K01507 inorganic pyrophosphatase [EC:3.6.1.1]	[C]	Energy production and conversion	Inorganic pyrophosphatase	Soluble inorganic pyrophosphatase OS=Oryza sativa subsp. japonica OX=39947 GN=IPP PE=2 SV=1	PREDICTED: soluble inorganic pyrophosphatase [Oryza sativa Japonica Group]
MSTRG.18330	406.096	109.652	-1.56896	7.44016e-06	0.000242945	down	--	--	--	--	[A]	RNA processing and modification	--	--	hypothetical protein K457DRAFT_18543, partial [Mortierella elongata AG-77]
LOC_Os07g04330	24.0897	3.80539	-1.5463	0.000707255	0.0113181	down	--	--	Cellular Component: mitochondrion (GO:0005739);;	--	--	--	--	--	PREDICTED: uncharacterized protein LOC4342352 [Oryza sativa Japonica Group]
MSTRG.6017	13.6684	0	-1.52903	0.00069875	0.0112277	down	--	--	Molecular Function: structural constituent of cell wall (GO:0005199);;	--	--	--	--	Pistil-specific extensin-like protein OS=Nicotiana tabacum OX=4097 PE=2 SV=1	hypothetical protein DICSQDRAFT_149347 [Dichomitus squalens LYAD-421 SS1]
LOC_Os03g52640	5216.48	2409.54	-1.03337	2.01179e-05	0.000581869	down	[L]	Replication, recombination and repair	Biological Process: tRNA metabolic process (GO:0006399);; Molecular Function: methyltransferase activity (GO:0008168);; Cellular Component: plastid (GO:0009536);; Biological Process: chloroplast organization (GO:0009658);; Biological Process: embryo development ending in seed dormancy (GO:0009793);; Biological Process: production of ta-siRNAs involved in RNA interference (GO:0010267);; Biological…	--	--	--	Conserved hypothetical protein 95	--	PREDICTED: putative rRNA methyltransferase YlbH isoform X2 [Oryza sativa Japonica Group]
LOC_Os08g13250	103.48	28.7138	-1.46614	0.000100797	0.00227957	down	--	--	--	--	[DR]	--	BTB/POZ domain	BTB/POZ and MATH domain-containing protein 2 OS=Arabidopsis thaliana OX=3702 GN=BPM2 PE=1 SV=1	speckle-type protein-like [Oryza sativa Japonica Group]
LOC_Os02g03010	9810.23	4146.64	-1.11935	5.9665e-05	0.00146495	down	--	--	Biological Process: pentose-phosphate shunt (GO:0006098);; Biological Process: rRNA processing (GO:0006364);; Cellular Component: chloroplast thylakoid (GO:0009534);; Cellular Component: chloroplast inner membrane (GO:0009706);; Biological Process: thylakoid membrane organization (GO:0010027);; Biological Process: photosystem II assembly (GO:0010207);; Biological Process: chlorophyll biosynthetic…	--	--	--	Protein of unknown function (DUF4079)	Proline-rich receptor-like protein kinase PERK2 OS=Arabidopsis thaliana OX=3702 GN=PERK2 PE=2 SV=3	hypothetical protein [Oryza sativa Japonica Group]
LOC_Os04g39140	1014.95	419.939	-1.16264	9.51437e-06	0.000302674	down	--	--	Molecular Function: N-acetyltransferase activity (GO:0008080);; Biological Process: metabolic process (GO:0008152);;	--	--	--	Acetyltransferase (GNAT) domain;; Acetyltransferase (GNAT) family	Peptidyl-prolyl cis-trans isomerase CYP95 OS=Arabidopsis thaliana OX=3702 GN=CYP95 PE=1 SV=2	PREDICTED: uncharacterized protein LOC4336090 [Oryza sativa Japonica Group]
LOC_Os03g27040	4809.78	1874.81	-1.30039	7.71296e-12	8.7783e-10	down	[M]	Cell wall/membrane/envelope biogenesis	Biological Process: metal ion transport (GO:0030001);; Molecular Function: metal ion binding (GO:0046872);;	--	[P]	Inorganic ion transport and metabolism	Heavy-metal-associated domain	Copper-transporting ATPase PAA1, chloroplastic OS=Arabidopsis thaliana OX=3702 GN=PAA1 PE=1 SV=1	PREDICTED: copper-transporting ATPase PAA1, chloroplastic [Oryza sativa Japonica Group]
LOC_Os11g09830	2675.29	47.152	-4.77848	4.31095e-42	2.12355e-39	down	--	--	--	--	--	--	--	Early nodulin-20 OS=Medicago truncatula OX=3880 GN=ENOD20 PE=3 SV=1	expressed protein [Oryza sativa Japonica Group]
LOC_Os04g54640	5289.97	2280.39	-1.14962	3.96873e-08	2.44371e-06	down	--	--	Biological Process: pentose-phosphate shunt (GO:0006098);; Cellular Component: chloroplast thylakoid (GO:0009534);; Cellular Component: membrane (GO:0016020);;	--	--	--	--	--	PREDICTED: uncharacterized protein LOC4337160 [Oryza sativa Japonica Group]
LOC_Os09g32944	179.706	69.5523	-1.08033	0.00449772	0.0482461	down	[M]	Cell wall/membrane/envelope biogenesis	Molecular Function: DNA binding (GO:0003677);; Cellular Component: nucleus (GO:0005634);; Biological Process: regulation of transcription, DNA-templated (GO:0006355);; Molecular Function: metal ion binding (GO:0046872);;	--	--	--	SBP domain	Squamosa promoter-binding-like protein 18 OS=Oryza sativa subsp. japonica OX=39947 GN=SPL18 PE=2 SV=1	PREDICTED: squamosa promoter-binding-like protein 18 isoform X2 [Oryza sativa Japonica Group]
LOC_Os01g54270	1641.34	465.495	-1.42295	0.000213922	0.00425496	down	[Q]	Secondary metabolites biosynthesis, transport and catabolism	Cellular Component: chloroplast stroma (GO:0009570);; Biological Process: response to auxin (GO:0009733);; Biological Process: cell wall modification involved in abscission (GO:0009830);; Biological Process: auxin polar transport (GO:0009926);; Biological Process: leaf morphogenesis (GO:0009965);; Biological Process: secondary shoot formation (GO:0010223);; Biological Process: carotene catabolic …	K17913|0.0|osa:4326177|CCD8;EC:1.13.11.69 1.13.11.70|Os01g0746400	[Q]	Secondary metabolites biosynthesis, transport and catabolism	Retinal pigment epithelial membrane protein;; Reverse transcriptase (RNA-dependent DNA polymerase)	Carotenoid cleavage dioxygenase 8 homolog B, chloroplastic OS=Oryza sativa subsp. japonica OX=39947 GN=CCD8B PE=1 SV=1	hypothetical protein OsI_03714 [Oryza sativa Indica Group]
LOC_Os05g45770	6978.56	2983.09	-1.16164	2.48449e-08	1.61497e-06	down	[S]	Function unknown	Molecular Function: peroxidase activity (GO:0004601);; Cellular Component: plastid (GO:0009536);; Biological Process: oxidation-reduction process (GO:0055114);;	--	--	--	Divergent PAP2 family	Sulfated surface glycoprotein 185 OS=Volvox carteri OX=3067 PE=1 SV=1	PREDICTED: uncharacterized membrane protein YuiD [Oryza sativa Japonica Group]
LOC_Os04g54630	7712.86	3368.94	-1.07102	0.000168334	0.00350521	down	--	--	Cellular Component: photosystem II (GO:0009523);; Cellular Component: chloroplast thylakoid membrane (GO:0009535);; Biological Process: photosynthesis, light harvesting (GO:0009765);; Cellular Component: integral component of membrane (GO:0016021);; Molecular Function: chlorophyll binding (GO:0016168);;	--	--	--	Chlorophyll A-B binding protein	Stress enhanced protein 2, chloroplastic OS=Arabidopsis thaliana OX=3702 GN=SEP2 PE=2 SV=1	PREDICTED: stress enhanced protein 2, chloroplastic [Oryza sativa Japonica Group]
LOC_Os07g06800	31327.8	9342.35	-1.35124	0.000528613	0.00898385	down	--	--	Biological Process: lipid metabolic process (GO:0006629);; Cellular Component: chloroplast envelope (GO:0009941);; Cellular Component: integral component of membrane (GO:0016021);; Cellular Component: cytoplasmic vesicle (GO:0016023);; Molecular Function: oxidoreductase activity, acting on the CH-CH group of donors (GO:0016627);; Biological Process: oxidation-reduction process (GO:0055114);;	--	[I]	Lipid transport and metabolism	3-oxo-5-alpha-steroid 4-dehydrogenase	Steroid 5-alpha-reductase DET2 OS=Gossypium hirsutum OX=3635 GN=DET2 PE=1 SV=1	PREDICTED: 3-oxo-5-alpha-steroid 4-dehydrogenase 2 [Oryza sativa Japonica Group]
LOC_Os11g46810	1894.95	772.404	-1.06029	0.0031771	0.0369599	down	[RTKL]	--	Molecular Function: protein serine/threonine kinase activity (GO:0004674);; Molecular Function: ATP binding (GO:0005524);; Biological Process: protein phosphorylation (GO:0006468);; Cellular Component: cytoplasmic vesicle (GO:0016023);; Molecular Function: polysaccharide binding (GO:0030247);;	--	--	--	Protein kinase domain;; Protein tyrosine kinase	Probable leucine-rich repeat receptor-like protein kinase At5g49770 OS=Arabidopsis thaliana OX=3702 GN=At5g49770 PE=2 SV=1	Protein kinase domain, putative [Oryza sativa Japonica Group]
LOC_Os11g38480	621.907	274.321	-1.08236	2.59526e-05	0.000725339	down	--	--	Molecular Function: ADP binding (GO:0043531);;	--	[T]	Signal transduction mechanisms	--	Disease resistance protein RPM1 OS=Arabidopsis thaliana OX=3702 GN=RPM1 PE=1 SV=1	expressed protein [Oryza sativa Japonica Group]
LOC_Os11g11890	3144.35	455.783	-2.30795	4.93373e-11	5.08303e-09	down	[RTKL]	--	Molecular Function: protein serine/threonine kinase activity (GO:0004674);; Molecular Function: ATP binding (GO:0005524);; Cellular Component: mitochondrion (GO:0005739);; Biological Process: protein phosphorylation (GO:0006468);;	--	--	--	Protein kinase domain;; Protein tyrosine kinase	Putative receptor-like protein kinase At4g00960 OS=Arabidopsis thaliana OX=3702 GN=At4g00960 PE=3 SV=2	Protein kinase domain containing protein, expressed [Oryza sativa Japonica Group]
LOC_Os04g16680	50109.2	23747.7	-1.03057	6.03924e-08	3.5721e-06	down	[G]	Carbohydrate transport and metabolism	Biological Process: maltose metabolic process (GO:0000023);; Biological Process: MAPK cascade (GO:0000165);; Biological Process: sucrose biosynthetic process (GO:0005986);; Biological Process: pentose-phosphate shunt (GO:0006098);; Biological Process: rRNA processing (GO:0006364);; Biological Process: protein targeting to membrane (GO:0006612);; Biological Process: response to cold (GO:0009409);;…	K01100|0.0|osa:4335227|E3.1.3.37;EC:3.1.3.37|Os04g0234600; K01100 sedoheptulose-bisphosphatase [EC:3.1.3.37]	[G]	Carbohydrate transport and metabolism	Fructose-1-6-bisphosphatase, N-terminal domain	Sedoheptulose-1,7-bisphosphatase, chloroplastic OS=Triticum aestivum OX=4565 PE=2 SV=1	PREDICTED: sedoheptulose-1,7-bisphosphatase, chloroplastic [Oryza sativa Japonica Group]
LOC_Os01g52130	320.679	72.5043	-1.64352	2.9985e-05	0.000822007	down	[P]	Inorganic ion transport and metabolism	Molecular Function: secondary active sulfate transmembrane transporter activity (GO:0008271);; Molecular Function: symporter activity (GO:0015293);; Cellular Component: integral component of membrane (GO:0016021);; Biological Process: sulfate transmembrane transport (GO:1902358);;	--	[P]	Inorganic ion transport and metabolism	Sulfate permease family;; STAS domain;; STAS domain	Probable sulfate transporter 3.5 OS=Arabidopsis thaliana OX=3702 GN=SULTR3;5 PE=2 SV=1	PREDICTED: probable sulfate transporter 3.5 [Oryza sativa Japonica Group]
LOC_Os04g20070	227.765	83.4914	-1.14956	0.00231245	0.0290448	down	[IQR]	--	Molecular Function: oxidoreductase activity (GO:0016491);; Biological Process: oxidation-reduction process (GO:0055114);;	--	[R]	General function prediction only	short chain dehydrogenase;; Enoyl-(Acyl carrier protein) reductase;; KR domain	Tropinone reductase homolog At2g29360 OS=Arabidopsis thaliana OX=3702 GN=SDR PE=1 SV=1	Os04g0269100 [Oryza sativa Japonica Group]
LOC_Os11g11990	3190.67	826.137	-1.74792	7.63776e-10	6.61506e-08	down	--	--	Molecular Function: ADP binding (GO:0043531);;	--	[T]	Signal transduction mechanisms	NB-ARC domain	Disease resistance protein RPM1 OS=Arabidopsis thaliana OX=3702 GN=RPM1 PE=1 SV=1	hypothetical protein OsJ_33434 [Oryza sativa Japonica Group]
LOC_Os02g57670	4542.34	1954.27	-1.14106	4.26208e-07	2.04515e-05	down	[J]	Translation, ribosomal structure and biogenesis	Cellular Component: plastid large ribosomal subunit (GO:0000311);; Molecular Function: structural constituent of ribosome (GO:0003735);; Biological Process: translation (GO:0006412);; Cellular Component: chloroplast stroma (GO:0009570);; Cellular Component: chloroplast envelope (GO:0009941);; Biological Process: isopentenyl diphosphate biosynthetic process, methylerythritol 4-phosphate pathway (G…	K02939|1e-127|osa:4331189|RP-L9, MRPL9, rplI;RP-L9, MRPL9, rplI|Os02g0822600; K02939 large subunit ribosomal protein L9	[J]	Translation, ribosomal structure and biogenesis	Ribosomal protein L9, C-terminal domain;; Ribosomal protein L9, N-terminal domain	50S ribosomal protein L9, chloroplastic OS=Triticum aestivum OX=4565 GN=RPL9 PE=2 SV=1	PREDICTED: 50S ribosomal protein L9, chloroplastic [Oryza sativa Japonica Group]
LOC_Os02g42960	15981.7	6178.35	-1.2836	1.87704e-08	1.24058e-06	down	[S]	Function unknown	Cellular Component: chloroplast thylakoid membrane (GO:0009535);; Cellular Component: chloroplast thylakoid lumen (GO:0009543);;	--	--	--	Pentapeptide repeats (8 copies);; Pentapeptide repeats (9 copies);; Pentapeptide repeats (9 copies)	Thylakoid lumenal protein TL20.3, chloroplastic OS=Arabidopsis thaliana OX=3702 GN=TL20.3 PE=1 SV=1	PREDICTED: thylakoid lumenal protein TL20.3, chloroplastic isoform X1 [Oryza sativa Japonica Group]
LOC_Os06g43900	7723.99	3662.51	-1.03521	7.8279e-09	5.64719e-07	down	[J]	Translation, ribosomal structure and biogenesis	Molecular Function: structural constituent of ribosome (GO:0003735);; Cellular Component: ribosome (GO:0005840);; Biological Process: pentose-phosphate shunt (GO:0006098);; Biological Process: translation (GO:0006412);; Cellular Component: chloroplast (GO:0009507);;	K02916|8e-99|osa:4341664|RP-L35, MRPL35, rpmI;RP-L35, MRPL35, rpmI|Os06g0647100	--	--	Ribosomal protein L35	50S ribosomal protein L35, chloroplastic OS=Spinacia oleracea OX=3562 GN=RPL35 PE=1 SV=1	PREDICTED: 50S ribosomal protein L35, chloroplastic [Oryza sativa Japonica Group]
LOC_Os08g31140	226.454	90.5731	-1.18449	3.66031e-05	0.000974618	down	--	--	Biological Process: metal ion transport (GO:0030001);; Molecular Function: metal ion binding (GO:0046872);;	--	[P]	Inorganic ion transport and metabolism	Heavy-metal-associated domain	Heavy metal-associated isoprenylated plant protein 23 OS=Arabidopsis thaliana OX=3702 GN=HIPP23 PE=1 SV=1	PREDICTED: heavy metal-associated isoprenylated plant protein 26 [Oryza sativa Japonica Group]
LOC_Os06g47970	35412.9	14322.7	-1.24182	7.60762e-10	6.61506e-08	down	[S]	Function unknown	Biological Process: cellular cation homeostasis (GO:0030003);; Biological Process: divalent metal ion transport (GO:0070838);;	--	[AR]	--	Protein of unknown function (DUF1517)	--	PREDICTED: uncharacterized protein LOC4341930 [Oryza sativa Japonica Group]
LOC_Os07g05820	73298.4	31811.5	-1.08656	8.88769e-05	0.0020527	down	[C]	Energy production and conversion	Cellular Component: peroxisome (GO:0005777);; Molecular Function: glycolate oxidase activity (GO:0008891);; Biological Process: oxidative photosynthetic carbon pathway (GO:0009854);; Biological Process: regulation of photosynthesis (GO:0010109);; Molecular Function: FMN binding (GO:0010181);; Biological Process: modulation by virus of host morphology or physiology (GO:0019048);; Molecular Functio…	K11517|0.0|osa:4342420|HAO;EC:1.1.3.15|Os07g0152900; K11517 (S)-2-hydroxy-acid oxidase [EC:1.1.3.15]	[C]	Energy production and conversion	FMN-dependent dehydrogenase;; IMP dehydrogenase / GMP reductase domain	Peroxisomal (S)-2-hydroxy-acid oxidase GLO5 OS=Oryza sativa subsp. japonica OX=39947 GN=GLO5 PE=2 SV=1	PREDICTED: peroxisomal (S)-2-hydroxy-acid oxidase GLO5 isoform X1 [Oryza sativa Japonica Group]
LOC_Os07g16140	5049.15	189.135	-4.05155	2.18265e-35	9.05397e-33	down	--	--	--	--	[J]	Translation, ribosomal structure and biogenesis	--	--	PREDICTED: uncharacterized protein LOC4342882 isoform X2 [Oryza sativa Japonica Group]
LOC_Os02g42290	207741	63030.7	-1.43076	4.17357e-05	0.00109011	down	[OU]	--	Molecular Function: serine-type endopeptidase activity (GO:0004252);; Biological Process: proteolysis (GO:0006508);; Cellular Component: plastid (GO:0009536);;	K01358|0.0|osa:4330071|clpP, CLPP;EC:3.4.21.92|Os02g0634500; K01358 ATP-dependent Clp protease, protease subunit [EC:3.4.21.92]	[O]	Posttranslational modification, protein turnover, chaperones	Clp protease	ATP-dependent Clp protease proteolytic subunit 2, mitochondrial OS=Arabidopsis thaliana OX=3702 GN=CLPP2 PE=1 SV=1	PREDICTED: ATP-dependent Clp protease proteolytic subunit [Oryza sativa Japonica Group]
LOC_Os12g20430	237.746	106.895	-1.01632	0.000716144	0.0114163	down	--	--	Cellular Component: mitochondrion (GO:0005739);;	--	--	--	--	--	retrotransposon protein, putative, Ty3-gypsy subclass [Oryza sativa Japonica Group]
LOC_Os12g13270	121.896	50.8172	-1.06009	0.00198719	0.0256966	down	--	--	Molecular Function: urease activity (GO:0009039);; Molecular Function: nickel cation binding (GO:0016151);; Biological Process: urea catabolic process (GO:0043419);;	--	--	--	--	--	expressed protein [Oryza sativa Japonica Group]
LOC_Os06g28630	1562.92	726.179	-1.01673	6.39714e-05	0.00155255	down	--	--	Molecular Function: DNA binding (GO:0003677);; Molecular Function: chromatin binding (GO:0003682);; Cellular Component: nucleus (GO:0005634);;	--	--	--	--	--	PREDICTED: protein RADIALIS-like 1 [Oryza sativa Japonica Group]
LOC_Os06g02960	120.3	37.1248	-1.24202	0.00259778	0.031572	down	--	--	Cellular Component: membrane (GO:0016020);;	--	--	--	Domain of unknown function (DUF4220);; Protein of unknown function, DUF594	Nuclear pore complex protein NUP62 OS=Arabidopsis thaliana OX=3702 GN=NUP62 PE=1 SV=1	PREDICTED: uncharacterized protein LOC4339947 isoform X1 [Oryza sativa Japonica Group]
LOC_Os04g38820	579.109	253.37	-1.06966	0.000160108	0.00335164	down	--	--	Molecular Function: DNA binding (GO:0003677);; Molecular Function: chromatin binding (GO:0003682);; Molecular Function: zinc ion binding (GO:0008270);;	--	--	--	GRF zinc finger	--	OSJNBa0072F16.15 [Oryza sativa Japonica Group]
LOC_Os05g12450	427.505	201.053	-1.02451	3.09166e-06	0.000115074	down	--	--	Cellular Component: mitochondrion (GO:0005739);; Biological Process: metabolic process (GO:0008152);; Molecular Function: transferase activity, transferring hexosyl groups (GO:0016758);;	--	[GC]	--	UDP-glucoronosyl and UDP-glucosyl transferase	Hydroquinone glucosyltransferase OS=Rauvolfia serpentina OX=4060 GN=AS PE=1 SV=1	PREDICTED: hydroquinone glucosyltransferase [Oryza sativa Japonica Group]
LOC_Os02g55500	34.1618	5.27475	-1.63822	0.000292931	0.0055492	down	--	--	Cellular Component: mitochondrion (GO:0005739);; Cellular Component: cytoplasmic vesicle (GO:0016023);;	--	--	--	--	Uncharacterized protein Os02g0798501 OS=Oryza sativa subsp. japonica OX=39947 GN=Os02g0798501 PE=3 SV=1	PREDICTED: uncharacterized protein Os02g0798400 [Oryza sativa Japonica Group]
LOC_Os01g01302	8590.61	3909.59	-1.07438	3.63201e-07	1.77249e-05	down	[E]	Amino acid transport and metabolism	Biological Process: glycine catabolic process (GO:0006546);; Biological Process: tryptophan catabolic process (GO:0006569);; Biological Process: unsaturated fatty acid biosynthetic process (GO:0006636);; Biological Process: oxidoreduction coenzyme metabolic process (GO:0006733);; Biological Process: vitamin metabolic process (GO:0006766);; Biological Process: aromatic amino acid family biosynthet…	--	--	--	Shikimate kinase	Probable inactive shikimate kinase like 1, chloroplastic OS=Arabidopsis thaliana OX=3702 GN=SKL1 PE=2 SV=1	PREDICTED: probable inactive shikimate kinase like 1, chloroplastic [Oryza sativa Japonica Group]
LOC_Os07g44770	7554.25	2603.07	-1.42276	6.32662e-09	4.682e-07	down	--	--	--	--	--	--	--	Histone H1 OS=Triticum aestivum OX=4565 PE=2 SV=2	PREDICTED: microtubule-associated protein 4 [Oryza sativa Japonica Group]
LOC_Os05g27580	115.639	26.6119	-1.58623	8.20703e-05	0.00192082	down	[J]	Translation, ribosomal structure and biogenesis	--	--	--	--	Wound-induced protein WI12;; SnoaL-like domain	Senescence associated gene 20 OS=Arabidopsis thaliana OX=3702 GN=SAG20 PE=2 SV=1	hypothetical protein OsI_19523 [Oryza sativa Indica Group]
LOC_Os07g48040	1858.79	691.213	-1.32206	5.8731e-08	3.48036e-06	down	--	--	Molecular Function: peroxidase activity (GO:0004601);; Cellular Component: extracellular region (GO:0005576);; Biological Process: response to oxidative stress (GO:0006979);; Cellular Component: cytoplasmic vesicle (GO:0016023);; Molecular Function: heme binding (GO:0020037);; Biological Process: hydrogen peroxide catabolic process (GO:0042744);; Molecular Function: metal ion binding (GO:0046872)…	--	--	--	Peroxidase	Peroxidase 2 OS=Oryza sativa subsp. japonica OX=39947 GN=PRX112 PE=2 SV=1	PREDICTED: peroxidase 2-like [Oryza sativa Japonica Group]
LOC_Os08g42850	15854	6865.96	-1.15454	1.48431e-09	1.25118e-07	down	[O]	Posttranslational modification, protein turnover, chaperones	Biological Process: protein peptidyl-prolyl isomerization (GO:0000413);; Molecular Function: peptidyl-prolyl cis-trans isomerase activity (GO:0003755);; Molecular Function: FK506 binding (GO:0005528);; Biological Process: pentose-phosphate shunt (GO:0006098);; Biological Process: rRNA processing (GO:0006364);; Cellular Component: chloroplast thylakoid lumen (GO:0009543);; Cellular Component: chlo…	--	[O]	Posttranslational modification, protein turnover, chaperones	FKBP-type peptidyl-prolyl cis-trans isomerase	Peptidyl-prolyl cis-trans isomerase FKBP16-3, chloroplastic OS=Arabidopsis thaliana OX=3702 GN=FKBP16-3 PE=1 SV=2	putative immunophilin / FKBP-type peptidyl-prolyl cis-trans isomerase [Oryza sativa Japonica Group]
LOC_Os07g12160	295.178	132.794	-1.00678	0.00116347	0.0168023	down	[G]	Carbohydrate transport and metabolism	Biological Process: metabolic process (GO:0008152);; Cellular Component: plastid (GO:0009536);; Molecular Function: lyase activity (GO:0016829);;	--	--	--	KDPG and KHG aldolase	--	PREDICTED: KHG/KDPG aldolase [Oryza sativa Japonica Group]
LOC_Os09g07660	17670	5479.38	-1.59623	6.65846e-14	9.37118e-12	down	[R]	General function prediction only	Cellular Component: plastid (GO:0009536);; Molecular Function: kinase activity (GO:0016301);; Biological Process: phosphorylation (GO:0016310);;	K08869|0.0|osa:4346513|--|Os09g0250700; K08869 aarF domain-containing kinase	[R]	General function prediction only	ABC1 family	Protein ACTIVITY OF BC1 COMPLEX KINASE 7, chloroplastic OS=Arabidopsis thaliana OX=3702 GN=ABC1K7 PE=1 SV=1	PREDICTED: uncharacterized protein sll1770 isoform X2 [Oryza sativa Japonica Group]
LOC_Os03g05310	4268.21	1772.77	-1.20026	9.96087e-09	6.95397e-07	down	[PR]	--	Biological Process: cell death (GO:0008219);; Cellular Component: chloroplast thylakoid (GO:0009534);; Cellular Component: chloroplast inner membrane (GO:0009706);; Biological Process: embryo development ending in seed dormancy (GO:0009793);; Biological Process: defense response to bacterium, incompatible interaction (GO:0009816);; Biological Process: leaf morphogenesis (GO:0009965);; Biological …	K13071|0.0|osa:4331611|PAO, ACD1;EC:1.14.15.17|Os03g0146400; K13071 pheophorbide a oxygenase [EC:1.14.12.20]	--	--	Pheophorbide a oxygenase;; Rieske [2Fe-2S] domain	Pheophorbide a oxygenase, chloroplastic OS=Arabidopsis thaliana OX=3702 GN=PAO PE=1 SV=1	PREDICTED: pheophorbide a oxygenase, chloroplastic [Oryza sativa Japonica Group]
LOC_Os01g07800	15055.5	4860.95	-1.5536	5.02306e-15	8.12088e-13	down	[S]	Function unknown	Cellular Component: plastoglobule (GO:0010287);;	--	--	--	Protein of unknown function, DUF393	DCC family protein At1g52590, chloroplastic OS=Arabidopsis thaliana OX=3702 GN=At1g52590 PE=2 SV=1	PREDICTED: DCC family protein At1g52590, chloroplastic [Oryza sativa Japonica Group]
LOC_Os12g15510	113.541	35.8955	-1.32966	0.00033746	0.00620872	down	--	--	--	--	--	--	--	--	hypothetical protein LOC_Os12g15510 [Oryza sativa Japonica Group]
MSTRG.22220	111.985	48.8608	-1.01343	0.00252521	0.0309646	down	--	--	--	--	--	--	--	--	Os02g0211100, partial [Oryza sativa Japonica Group]
LOC_Os02g38740	459.28	164.411	-1.26663	0.0001174	0.00259367	down	--	--	Molecular Function: protein serine/threonine phosphatase activity (GO:0004722);; Biological Process: protein dephosphorylation (GO:0006470);; Molecular Function: metal ion binding (GO:0046872);;	--	[WV]	--	--	--	hypothetical protein OsJ_07397 [Oryza sativa Japonica Group]
LOC_Os05g37930	9665.46	2307.25	-1.55509	0.000109471	0.002439	down	[R]	General function prediction only	--	--	--	--	--	Peptidyl-prolyl cis-trans isomerase CYP63 OS=Arabidopsis thaliana OX=3702 GN=CYP63 PE=1 SV=1	PREDICTED: uncharacterized protein LOC4338970 isoform X1 [Oryza sativa Japonica Group]
LOC_Os01g12810	9280.43	3614.16	-1.19164	0.000108109	0.00241207	down	--	--	--	--	[R]	General function prediction only	PPR repeat family;; PPR repeat;; PPR repeat;; Pentatricopeptide repeat domain;; Pentacotripeptide-repeat region of PRORP	Pentatricopeptide repeat-containing protein At5g25630 OS=Arabidopsis thaliana OX=3702 GN=At5g25630 PE=2 SV=2	PREDICTED: pentatricopeptide repeat-containing protein At5g25630 [Oryza sativa Japonica Group]
LOC_Os05g33570	18462.9	8394.17	-1.08204	6.88279e-08	4.00345e-06	down	[G]	Carbohydrate transport and metabolism	Molecular Function: protein serine/threonine kinase activity (GO:0004674);; Molecular Function: ATP binding (GO:0005524);; Cellular Component: nucleus (GO:0005634);; Cellular Component: cytosol (GO:0005829);; Biological Process: pyruvate metabolic process (GO:0006090);; Biological Process: protein phosphorylation (GO:0006468);; Biological Process: lipid biosynthetic process (GO:0008610);; Biologi…	K01006|0.0|osa:4338750|ppdK;EC:2.7.9.1|Os05g0405000; K01006 pyruvate,orthophosphate dikinase [EC:2.7.9.1]	--	--	PEP-utilising enzyme, TIM barrel domain;; Pyruvate phosphate dikinase, PEP/pyruvate binding domain;; PEP-utilising enzyme, mobile domain	Pyruvate, phosphate dikinase 1, chloroplastic OS=Oryza sativa subsp. japonica OX=39947 GN=PPDK1 PE=1 SV=1	PREDICTED: pyruvate, phosphate dikinase 1, chloroplastic isoform X1 [Oryza sativa Japonica Group]
LOC_Os03g58180	33.3635	4.64864	-1.74838	0.000102125	0.002303	down	[G]	Carbohydrate transport and metabolism	Cellular Component: mitochondrion (GO:0005739);;	--	--	--	--	Vegetative cell wall protein gp1 OS=Chlamydomonas reinhardtii OX=3055 GN=GP1 PE=1 SV=1	PREDICTED: proline-rich protein 2-like [Oryza sativa Japonica Group]
LOC_Os01g47280	174.256	14.6967	-2.05999	6.59002e-06	0.000221489	down	[S]	Function unknown	Cellular Component: mitochondrion (GO:0005739);;	--	--	--	--	Serine/arginine-rich splicing factor SR45 OS=Arabidopsis thaliana OX=3702 GN=SR45 PE=1 SV=1	PREDICTED: uncharacterized protein LOC9268955 isoform X2 [Oryza sativa Japonica Group]
LOC_Os11g24450	8773.41	3364.65	-1.3075	6.65827e-10	5.86337e-08	down	--	--	Molecular Function: dicarboxylic acid transmembrane transporter activity (GO:0005310);; Cellular Component: cell wall (GO:0005618);; Cellular Component: mitochondrial inner membrane (GO:0005743);; Cellular Component: vacuolar membrane (GO:0005774);; Biological Process: glucose catabolic process (GO:0006007);; Biological Process: glycolytic process (GO:0006096);; Biological Process: dicarboxylic a…	--	[C]	Energy production and conversion	Mitochondrial carrier protein	Mitochondrial dicarboxylate/tricarboxylate transporter DTC OS=Arabidopsis thaliana OX=3702 GN=DTC PE=1 SV=1	PREDICTED: mitochondrial dicarboxylate/tricarboxylate transporter DTC [Oryza sativa Japonica Group]
LOC_Os02g56580	227.99	86.0379	-1.22907	6.90572e-05	0.00165678	down	--	--	--	--	--	--	P21-Rho-binding domain	CRIB domain-containing protein RIC5 OS=Arabidopsis thaliana OX=3702 GN=RIC5 PE=1 SV=1	hypothetical protein [Oryza sativa Japonica Group]
LOC_Os02g03720	5511.44	2485.12	-1.09217	6.90063e-08	4.00643e-06	down	[R]	General function prediction only	Cellular Component: mitochondrion (GO:0005739);; Biological Process: GPI anchor metabolic process (GO:0006505);; Biological Process: intracellular protein transport (GO:0006886);; Cellular Component: chloroplast envelope (GO:0009941);; Molecular Function: hydrolase activity, acting on ester bonds (GO:0016788);;	--	--	--	PGAP1-like protein	--	PREDICTED: uncharacterized protein LOC4328186 [Oryza sativa Japonica Group]
LOC_Os02g29590	11.0771	0	-1.27374	0.00356241	0.0401963	down	--	--	Cellular Component: mitochondrion (GO:0005739);; Cellular Component: cytoplasmic vesicle (GO:0016023);;	--	--	--	--	--	unnamed protein product [Oryza sativa Japonica Group]
LOC_Os03g55090	2922.88	1337.94	-1.0764	2.81557e-08	1.80781e-06	down	[G]	Carbohydrate transport and metabolism	Molecular Function: glycogen phosphorylase activity (GO:0008184);; Biological Process: response to cold (GO:0009409);; Biological Process: response to water deprivation (GO:0009414);; Cellular Component: chloroplast stroma (GO:0009570);; Biological Process: starch biosynthetic process (GO:0019252);; Molecular Function: pyridoxal phosphate binding (GO:0030170);; Biological Process: defense respons…	K00688|0.0|osa:4334171|PYG, glgP;EC:2.4.1.1|Os03g0758100; K00688 starch phosphorylase [EC:2.4.1.1]	[G]	Carbohydrate transport and metabolism	Carbohydrate phosphorylase	Alpha-1,4 glucan phosphorylase L isozyme, chloroplastic/amyloplastic OS=Ipomoea batatas OX=4120 PE=2 SV=1	starch phosphorylase, partial [Oryza sativa Japonica Group]
LOC_Os07g02150	89.666	22.2331	-1.33613	0.00232849	0.0291881	down	--	--	Molecular Function: nucleic acid binding (GO:0003676);; Cellular Component: mitochondrion (GO:0005739);; Molecular Function: 3'-5' exonuclease activity (GO:0008408);; Biological Process: nucleic acid phosphodiester bond hydrolysis (GO:0090305);;	--	[R]	General function prediction only	3'-5' exonuclease	Werner Syndrome-like exonuclease OS=Arabidopsis thaliana OX=3702 GN=WEX PE=1 SV=1	PREDICTED: uncharacterized protein LOC107275470 [Oryza sativa Japonica Group]
MSTRG.22551	825.197	388.433	-1.01659	1.04836e-05	0.000329518	down	--	--	--	--	[C]	Energy production and conversion	--	--	hypothetical protein GPECTOR_21g750 [Gonium pectorale]
LOC_Os06g29490	190.994	53.875	-1.56411	1.55221e-06	6.33873e-05	down	--	--	--	--	--	--	--	--	PREDICTED: uncharacterized protein LOC4341082 isoform X2 [Oryza sativa Japonica Group]
LOC_Os11g11780	1730.69	381.757	-1.91214	4.46222e-10	4.03083e-08	down	[RTKL]	--	Molecular Function: protein serine/threonine kinase activity (GO:0004674);; Molecular Function: ATP binding (GO:0005524);; Biological Process: protein phosphorylation (GO:0006468);; Biological Process: regulation of signal transduction (GO:0009966);;	--	--	--	Protein kinase domain;; Protein tyrosine kinase	Putative cysteine-rich receptor-like protein kinase 12 OS=Arabidopsis thaliana OX=3702 GN=CRK12 PE=3 SV=3	PREDICTED: putative cysteine-rich receptor-like protein kinase 12 isoform X2 [Oryza sativa Japonica Group]
LOC_Os08g39300	167093	70267.7	-1.14042	1.53635e-05	0.000457426	down	[E]	Amino acid transport and metabolism	Molecular Function: serine-pyruvate transaminase activity (GO:0004760);; Cellular Component: peroxisome (GO:0005777);; Cellular Component: plasma membrane (GO:0005886);; Biological Process: water transport (GO:0006833);; Molecular Function: alanine-glyoxylate transaminase activity (GO:0008453);; Cellular Component: chloroplast stroma (GO:0009570);; Biological Process: response to salt stress (GO:…	K00830|0.0|osa:4345962|AGXT;EC:2.6.1.44 2.6.1.45 2.6.1.51|Os08g0502700; K00830 alanine-glyoxylate transaminase / serine-glyoxylate transaminase / serine-pyruvate transaminase [EC:2.6.1.44 2.6.1.45 2.6.1.51]	[R]	General function prediction only	Aminotransferase class-V	Serine--glyoxylate aminotransferase OS=Arabidopsis thaliana OX=3702 GN=AGT1 PE=1 SV=2	PREDICTED: serine--glyoxylate aminotransferase [Oryza sativa Japonica Group]
LOC_Os01g18970	137.806	49.8268	-1.20588	0.000716669	0.0114163	down	--	--	Molecular Function: peroxidase activity (GO:0004601);; Cellular Component: extracellular region (GO:0005576);; Biological Process: response to oxidative stress (GO:0006979);; Cellular Component: cytoplasmic vesicle (GO:0016023);; Molecular Function: heme binding (GO:0020037);; Molecular Function: metal ion binding (GO:0046872);; Biological Process: oxidation-reduction process (GO:0055114);;	--	--	--	Peroxidase	Peroxidase 2 OS=Zea mays OX=4577 GN=PER2 PE=2 SV=1	PREDICTED: peroxidase 2-like [Oryza sativa Japonica Group]
LOC_Os07g16610	486.776	133.261	-1.55756	7.48811e-06	0.000243874	down	--	--	Molecular Function: DNA binding (GO:0003677);; Biological Process: DNA recombination (GO:0006310);; Molecular Function: zinc ion binding (GO:0008270);; Biological Process: DNA integration (GO:0015074);; Cellular Component: membrane (GO:0016020);; Cellular Component: cytoplasmic vesicle (GO:0016023);;	--	[R]	General function prediction only	Reverse transcriptase (RNA-dependent DNA polymerase)	Retrovirus-related Pol polyprotein from transposon TNT 1-94 OS=Nicotiana tabacum OX=4097 PE=2 SV=1	hypothetical polyprotein [Oryza sativa Japonica Group]
LOC_Os01g21990	2296.97	1031.77	-1.1044	7.18669e-09	5.23251e-07	down	[J]	Translation, ribosomal structure and biogenesis	Biological Process: Group II intron splicing (GO:0000373);; Molecular Function: RNA binding (GO:0003723);; Biological Process: mRNA processing (GO:0006397);; Cellular Component: chloroplast stroma (GO:0009570);; Cellular Component: ribonucleoprotein complex (GO:0030529);;	--	--	--	CRS1 / YhbY (CRM) domain	CRS2-associated factor 2, chloroplastic OS=Oryza sativa subsp. japonica OX=39947 GN=Os01g0323300 PE=3 SV=1	PREDICTED: CRS2-associated factor 2, chloroplastic [Oryza sativa Japonica Group]
LOC_Os02g39930	11837.6	4159.27	-1.28761	9.62984e-05	0.00219607	down	[M]	Cell wall/membrane/envelope biogenesis	Molecular Function: transporter activity (GO:0005215);; Cellular Component: mitochondrion (GO:0005739);; Cellular Component: vacuolar membrane (GO:0005774);; Cellular Component: endoplasmic reticulum (GO:0005783);; Cellular Component: Golgi apparatus (GO:0005794);; Cellular Component: plasma membrane (GO:0005886);; Biological Process: transport (GO:0006810);; Biological Process: response to heat …	--	[M]	Cell wall/membrane/envelope biogenesis	Lipocalin-like domain	Temperature-induced lipocalin-1 OS=Arabidopsis thaliana OX=3702 GN=TIL PE=1 SV=1	PREDICTED: temperature-induced lipocalin-1 [Oryza sativa Japonica Group]
LOC_Os01g06580	41.4213	2.5288	-1.48785	0.00128497	0.0182725	down	[M]	Cell wall/membrane/envelope biogenesis	Cellular Component: plastid (GO:0009536);; Cellular Component: cytoplasmic vesicle (GO:0016023);;	--	--	--	Fasciclin domain	Fasciclin-like arabinogalactan protein 11 OS=Arabidopsis thaliana OX=3702 GN=FLA11 PE=2 SV=2	PREDICTED: fasciclin-like arabinogalactan protein 11 [Oryza sativa Japonica Group]
LOC_Os05g49060	3059.98	1126.37	-1.38758	5.90803e-15	9.45464e-13	down	--	--	Molecular Function: catalytic activity (GO:0003824);; Biological Process: metabolic process (GO:0008152);; Cellular Component: plastid (GO:0009536);;	--	--	--	Protein of unknown function (DUF561)	Uncharacterized protein ycf23 OS=Porphyra purpurea OX=2787 GN=ycf23 PE=3 SV=1	unknown protein [Oryza sativa Japonica Group]
LOC_Os12g37530	8916.04	3377.18	-1.34383	3.02616e-13	3.91593e-11	down	--	--	Molecular Function: iron ion transmembrane transporter activity (GO:0005381);; Cellular Component: chloroplast envelope (GO:0009941);; Cellular Component: integral component of membrane (GO:0016021);; Biological Process: iron ion transmembrane transport (GO:0034755);;	--	[P]	Inorganic ion transport and metabolism	Ferroportin1 (FPN1)	Solute carrier family 40 member 2, chloroplastic OS=Oryza sativa subsp. japonica OX=39947 GN=Os12g0562100 PE=2 SV=1	flagellar biosynthesis protein FLHA, putative, expressed [Oryza sativa Japonica Group]
LOC_Os07g11330	62.2156	16.6743	-1.50971	5.49229e-05	0.00137304	down	--	--	Molecular Function: serine-type endopeptidase inhibitor activity (GO:0004867);; Cellular Component: extracellular space (GO:0005615);; Cellular Component: mitochondrion (GO:0005739);; Biological Process: negative regulation of endopeptidase activity (GO:0010951);; Cellular Component: cytoplasmic vesicle (GO:0016023);; Biological Process: type I hypersensitivity (GO:0016068);;	--	--	--	Protease inhibitor/seed storage/LTP family	Seed allergenic protein RAG2 OS=Oryza sativa subsp. japonica OX=39947 GN=RAG2 PE=1 SV=2	PREDICTED: seed allergenic protein RAG2-like [Oryza sativa Japonica Group]
LOC_Os03g04710	4069.39	1694.64	-1.17015	1.70545e-06	6.8931e-05	down	--	--	--	--	--	--	Tetratricopeptide repeat;; Tetratricopeptide repeat;; Tetratricopeptide repeat	Holliday junction resolvase MOC1, chloroplastic OS=Chlamydomonas reinhardtii OX=3055 GN=MOC1 PE=3 SV=2	PREDICTED: uncharacterized protein LOC4331573 [Oryza sativa Japonica Group]
LOC_Os03g16430	2529.53	1203.13	-1.03305	3.38957e-09	2.62555e-07	down	[K]	Transcription	Molecular Function: DNA binding (GO:0003677);; Molecular Function: DNA-binding transcription factor activity (GO:0003700);; Cellular Component: mitochondrion (GO:0005739);; Biological Process: DNA-templated transcription, initiation (GO:0006352);; Biological Process: regulation of transcription, DNA-templated (GO:0006355);; Cellular Component: plastid (GO:0009536);; Molecular Function: sigma fact…	--	--	--	Sigma-70 region 3;; Sigma-70, region 4;; Sigma-70 region 2	RNA polymerase sigma factor sigB OS=Arabidopsis thaliana OX=3702 GN=SIGB PE=2 SV=2	PREDICTED: RNA polymerase sigma factor sigB [Oryza sativa Japonica Group]
LOC_Os01g20860	2126.86	1010.87	-1.02309	2.0705e-07	1.07714e-05	down	[I]	Lipid transport and metabolism	Molecular Function: catalytic activity (GO:0003824);; Biological Process: metabolic process (GO:0008152);; Molecular Function: phosphatidylinositol binding (GO:0035091);;	K01115|0.0|vvi:100261987|PLD1_2;EC:3.1.4.4|similar to PLDP1 (PHOSPHOLIPASE D ZETA1); phospholipase D; K01115 phospholipase D [EC:3.1.4.4]	[I]	Lipid transport and metabolism	Phospholipase D Active site motif;; PLD-like domain	Phospholipase D zeta 1 OS=Arabidopsis thaliana OX=3702 GN=PLDZETA1 PE=1 SV=1	PREDICTED: phospholipase D zeta 1 isoform X1 [Oryza sativa Japonica Group]
LOC_Os05g31160	1358.7	579.839	-1.11667	3.21764e-05	0.000869976	down	[J]	Translation, ribosomal structure and biogenesis	Molecular Function: mRNA 3'-UTR binding (GO:0003730);; Biological Process: translational termination (GO:0006415);; Cellular Component: chloroplast stroma (GO:0009570);; Biological Process: chloroplast organization (GO:0009658);; Biological Process: photosynthetic electron transport in photosystem II (GO:0009772);; Biological Process: cytochrome b6f complex assembly (GO:0010190);; Molecular Funct…	--	[J]	Translation, ribosomal structure and biogenesis	PCRF domain;; RF-1 domain	Peptide chain release factor PrfB3, chloroplastic OS=Arabidopsis thaliana OX=3702 GN=PRFB3 PE=2 SV=1	PREDICTED: peptide chain release factor PrfB3, chloroplastic [Oryza sativa Japonica Group]
LOC_Os11g11810	580.095	2.09248	-1.53707	0.000572994	0.0095984	down	[S]	Function unknown	Molecular Function: catalytic activity (GO:0003824);; Molecular Function: identical protein binding (GO:0042802);; Molecular Function: ADP binding (GO:0043531);;	--	[T]	Signal transduction mechanisms	NB-ARC domain;; Leucine rich repeat;; Leucine Rich repeats (2 copies);; AAA domain;; Cotton fibre expressed protein	Putative disease resistance RPP13-like protein 3 OS=Arabidopsis thaliana OX=3702 GN=RPP13L3 PE=3 SV=1	PREDICTED: disease resistance protein RPM1 [Oryza sativa Japonica Group]
LOC_Os07g01530	132.675	40.0511	-1.48529	4.15751e-06	0.000148269	down	--	--	Molecular Function: ADP binding (GO:0043531);;	--	--	--	NB-ARC domain	Probable disease resistance protein At5g45440 OS=Arabidopsis thaliana OX=3702 GN=At5g45440 PE=2 SV=1	PREDICTED: probable disease resistance protein At5g45440 [Oryza sativa Japonica Group]
LOC_Os09g24220	108.371	41.2568	-1.21283	9.88277e-05	0.00224293	down	[L]	Replication, recombination and repair	Molecular Function: damaged DNA binding (GO:0003684);; Molecular Function: ATP binding (GO:0005524);; Cellular Component: nucleus (GO:0005634);; Cellular Component: mitochondrion (GO:0005739);; Biological Process: DNA replication initiation (GO:0006270);; Biological Process: regulation of DNA replication (GO:0006275);; Biological Process: pyrimidine dimer repair (GO:0006290);; Biological Process:…	K08737|0.0|vvi:100255608|MSH6;MSH6|hypothetical protein LOC100255608; K08737 DNA mismatch repair protein MSH6	[L]	Replication, recombination and repair	MutS domain V;; MutS domain III;; MutS domain I;; MutS family domain IV;; MutS domain II	DNA mismatch repair protein MSH6 OS=Arabidopsis thaliana OX=3702 GN=MSH6 PE=1 SV=2	PREDICTED: DNA mismatch repair protein MSH6 [Oryza sativa Japonica Group]
LOC_Os03g55290	32.7895	3.16561	-1.51337	0.00118817	0.017112	down	--	--	Biological Process: cell proliferation (GO:0008283);; Cellular Component: cytoplasmic vesicle (GO:0016023);;	--	--	--	Gibberellin regulated protein	Snakin-1 OS=Solanum tuberosum OX=4113 GN=SN1 PE=1 SV=1	PREDICTED: peamaclein [Oryza sativa Japonica Group]
LOC_Os06g40640	91791.7	31400.2	-1.42133	2.67762e-08	1.72981e-06	down	[G]	Carbohydrate transport and metabolism	Biological Process: maltose metabolic process (GO:0000023);; Molecular Function: fructose-bisphosphate aldolase activity (GO:0004332);; Biological Process: glycolytic process (GO:0006096);; Biological Process: pentose-phosphate shunt (GO:0006098);; Cellular Component: chloroplast (GO:0009507);; Biological Process: anthocyanin-containing compound biosynthetic process (GO:0009718);; Cellular Compon…	K01623|0.0|osa:4341496|ALDO;EC:4.1.2.13|Os06g0608700; K01623 fructose-bisphosphate aldolase, class I [EC:4.1.2.13]	[G]	Carbohydrate transport and metabolism	Fructose-bisphosphate aldolase class-I	Fructose-bisphosphate aldolase 5, cytosolic OS=Arabidopsis thaliana OX=3702 GN=FBA5 PE=1 SV=1	PREDICTED: fructose-bisphosphate aldolase, cytoplasmic isozyme 1 [Oryza sativa Japonica Group]
LOC_Os01g58100	118.827	16.1357	-2.10977	2.43067e-07	1.24398e-05	down	--	--	Molecular Function: catechol oxidase activity (GO:0004097);; Cellular Component: cytoplasmic vesicle (GO:0016023);; Biological Process: pigment biosynthetic process (GO:0046148);; Molecular Function: metal ion binding (GO:0046872);; Biological Process: oxidation-reduction process (GO:0055114);;	K00422|0.0|zma:100281477|E1.10.3.1;EC:1.10.3.1|polyphenol oxidase	[A]	RNA processing and modification	Protein of unknown function (DUF_B2219);; Common central domain of tyrosinase;; Polyphenol oxidase middle domain	Polyphenol oxidase, chloroplastic OS=Vitis vinifera OX=29760 PE=1 SV=1	PREDICTED: aureusidin synthase [Oryza sativa Japonica Group]
LOC_Os10g08540	49.1172	1.53878	-2.77525	7.14575e-10	6.25769e-08	down	[Q]	Secondary metabolites biosynthesis, transport and catabolism	Molecular Function: monooxygenase activity (GO:0004497);; Molecular Function: iron ion binding (GO:0005506);; Cellular Component: cytoplasmic vesicle (GO:0016023);; Molecular Function: oxidoreductase activity, acting on paired donors, with incorporation or reduction of molecular oxygen (GO:0016705);; Molecular Function: heme binding (GO:0020037);; Biological Process: oxidation-reduction process (…	K00517|0.0|osa:4348172|--|Os10g0166600; K00517 [EC:1.14.-.-]	[Q]	Secondary metabolites biosynthesis, transport and catabolism	Cytochrome P450	Geraniol 8-hydroxylase OS=Catharanthus roseus OX=4058 GN=CYP76B6 PE=1 SV=1	Cytochrome P450 family protein, expressed [Oryza sativa Japonica Group]
LOC_Os08g45190	12000.6	5829.41	-1.00359	1.0476e-08	7.25857e-07	down	--	--	Molecular Function: electron transfer activity (GO:0009055);; Biological Process: response to water deprivation (GO:0009414);; Cellular Component: chloroplast thylakoid membrane (GO:0009535);; Biological Process: response to blue light (GO:0009637);; Biological Process: response to high light intensity (GO:0009644);; Biological Process: response to sucrose (GO:0009744);; Biological Process: photo…	--	--	--	--	Protein PROTON GRADIENT REGULATION 5, chloroplastic OS=Arabidopsis thaliana OX=3702 GN=PGR5 PE=1 SV=1	PREDICTED: protein PROTON GRADIENT REGULATION 5, chloroplastic [Oryza sativa Japonica Group]
LOC_Os01g42690	294.75	70.3497	-1.72628	5.72128e-07	2.64471e-05	down	[R]	General function prediction only	Biological Process: metabolic process (GO:0008152);; Molecular Function: hydrolase activity (GO:0016787);;	--	[I]	Lipid transport and metabolism	Phospholipase/Carboxylesterase;; Serine aminopeptidase, S33;; Serine hydrolase (FSH1);; Esterase PHB depolymerase	Probable carboxylesterase Os04g0669500 OS=Oryza sativa subsp. japonica OX=39947 GN=Os04g0669500 PE=3 SV=1	PREDICTED: acyl-protein thioesterase 1 homolog 1 [Oryza sativa Japonica Group]
LOC_Os10g38710	19503.5	8172	-1.21376	3.00955e-13	3.91593e-11	down	[O]	Posttranslational modification, protein turnover, chaperones	Biological Process: metabolic process (GO:0008152);; Molecular Function: transferase activity (GO:0016740);;	K00799|1e-164|osa:4349203|GST, gst;EC:2.5.1.18|Os10g0530500	[O]	Posttranslational modification, protein turnover, chaperones	Glutathione S-transferase, N-terminal domain;; Glutathione S-transferase, N-terminal domain;; Glutathione S-transferase, N-terminal domain;; Glutathione S-transferase, C-terminal domain;; Glutathione S-transferase, C-terminal domain;; Glutathione S-transferase, C-terminal domain	Probable glutathione S-transferase GSTU6 OS=Oryza sativa subsp. japonica OX=39947 GN=GSTU6 PE=2 SV=2	PREDICTED: probable glutathione S-transferase GSTU6 [Oryza sativa Japonica Group]
LOC_Os04g49350	7551.14	3684.11	-1.00131	1.82282e-09	1.51626e-07	down	--	--	Cellular Component: chloroplast (GO:0009507);; Biological Process: chloroplast organization (GO:0009658);;	--	[R]	General function prediction only	PPR repeat family;; PPR repeat;; PPR repeat;; Pentatricopeptide repeat domain;; Pentacotripeptide-repeat region of PRORP	Pentatricopeptide repeat-containing protein At5g13770, chloroplastic OS=Arabidopsis thaliana OX=3702 GN=At5g13770 PE=2 SV=1	PREDICTED: pentatricopeptide repeat-containing protein At5g13770, chloroplastic [Oryza sativa Japonica Group]
LOC_Os12g12470	151.318	28.5484	-1.80713	6.73547e-06	0.000225416	down	[R]	General function prediction only	Molecular Function: zinc ion binding (GO:0008270);; Molecular Function: 2-alkenal reductase [NAD(P)] activity (GO:0032440);; Biological Process: oxidation-reduction process (GO:0055114);;	--	[R]	General function prediction only	N-terminal domain of oxidoreductase;; Zinc-binding dehydrogenase;; Zinc-binding dehydrogenase	2-alkenal reductase (NADP(+)-dependent) OS=Nicotiana tabacum OX=4097 GN=DBR PE=1 SV=1	PREDICTED: 2-alkenal reductase (NADP(+)-dependent) [Oryza sativa Japonica Group]
LOC_Os07g48596	388.445	144.504	-1.17056	0.00107258	0.0157715	down	--	--	Molecular Function: DNA binding (GO:0003677);; Molecular Function: chromatin binding (GO:0003682);;	--	--	--	MYB-CC type transfactor, LHEQLE motif;; Myb-like DNA-binding domain	Myb-related protein 1 OS=Arabidopsis thaliana OX=3702 GN=MYR1 PE=1 SV=1	PREDICTED: myb family transcription factor APL isoform X2 [Oryza sativa Japonica Group]
LOC_Os03g12790	604.071	141.335	-1.67737	6.63466e-06	0.000222515	down	[V]	Defense mechanisms	Biological Process: drug transmembrane transport (GO:0006855);; Molecular Function: drug transmembrane transporter activity (GO:0015238);; Molecular Function: antiporter activity (GO:0015297);; Cellular Component: integral component of membrane (GO:0016021);;	--	[R]	General function prediction only	MatE	Protein DETOXIFICATION 48 OS=Arabidopsis thaliana OX=3702 GN=DTX48 PE=2 SV=1	PREDICTED: protein DETOXIFICATION 48 [Oryza sativa Japonica Group]
LOC_Os02g21750	141.068	36.8599	-1.4062	0.000702019	0.011263	down	[V]	Defense mechanisms	Molecular Function: ATP binding (GO:0005524);; Biological Process: metabolic process (GO:0008152);; Cellular Component: integral component of membrane (GO:0016021);; Molecular Function: ATPase activity, coupled to transmembrane movement of substances (GO:0042626);; Biological Process: transmembrane transport (GO:0055085);;	K05658|0.0|vvi:100253815|ABCB1, CD243;EC:3.6.3.44|hypothetical protein LOC100253815; K05658 ATP-binding cassette, subfamily B (MDR/TAP), member 1	[Q]	Secondary metabolites biosynthesis, transport and catabolism	ABC transporter transmembrane region;; ABC transporter;; RecF/RecN/SMC N terminal domain;; Predicted ATPase of the ABC class	ABC transporter B family member 11 OS=Arabidopsis thaliana OX=3702 GN=ABCB11 PE=2 SV=1	PREDICTED: ABC transporter B family member 9 isoform X1 [Oryza sativa Japonica Group]
LOC_Os10g17230	17.6914	0	-1.70028	0.000197463	0.00398811	down	--	--	--	--	--	--	Putative gypsy type transposon	--	Putative retroelement [Oryza sativa Japonica Group]
LOC_Os01g12210	314.822	123.487	-1.1017	0.00234181	0.0292967	down	--	--	Biological Process: malate transport (GO:0015743);; Cellular Component: membrane (GO:0016020);;	--	[R]	General function prediction only	Aluminium activated malate transporter;; Fusaric acid resistance protein-like;; Fusaric acid resistance protein family	Aluminum-activated malate transporter 9 OS=Arabidopsis thaliana OX=3702 GN=ALMT9 PE=2 SV=1	PREDICTED: aluminum-activated malate transporter 9 [Oryza sativa Japonica Group]
LOC_Os11g08200	120.652	43.3704	-1.13205	0.00412781	0.0451069	down	--	--	Molecular Function: aspartic-type endopeptidase activity (GO:0004190);; Biological Process: proteolysis (GO:0006508);; Cellular Component: cytoplasmic vesicle (GO:0016023);;	--	[O]	Posttranslational modification, protein turnover, chaperones	Xylanase inhibitor N-terminal;; Eukaryotic aspartyl protease;; Xylanase inhibitor C-terminal	Aspartic proteinase Asp1 OS=Oryza sativa subsp. japonica OX=39947 GN=ASP1 PE=2 SV=1	PREDICTED: aspartic proteinase Asp1 [Oryza sativa Japonica Group]
MSTRG.24088	88.9865	31.5956	-1.14187	0.00384233	0.0426826	down	--	--	Molecular Function: transmembrane receptor protein serine/threonine kinase activity (GO:0004675);; Molecular Function: ATP binding (GO:0005524);; Cellular Component: plasma membrane (GO:0005886);; Biological Process: protein phosphorylation (GO:0006468);; Biological Process: cell surface receptor signaling pathway (GO:0007166);; Cellular Component: integral component of membrane (GO:0016021);;	--	[AR]	--	Domain of unknown function (DUF834)	Proline-rich receptor-like protein kinase PERK2 OS=Arabidopsis thaliana OX=3702 GN=PERK2 PE=2 SV=3	retrotransposon protein, putative, unclassified [Oryza sativa Japonica Group]
LOC_Os10g42240	5138.9	2023.12	-1.28604	1.69472e-11	1.86159e-09	down	[G]	Carbohydrate transport and metabolism	Molecular Function: ribokinase activity (GO:0004747);; Cellular Component: mitochondrion (GO:0005739);; Biological Process: D-ribose metabolic process (GO:0006014);; Cellular Component: chloroplast (GO:0009507);; Biological Process: chloroplast relocation (GO:0009902);; Biological Process: thylakoid membrane organization (GO:0010027);; Biological Process: photosynthesis (GO:0015979);; Biological …	--	[G]	Carbohydrate transport and metabolism	pfkB family carbohydrate kinase	Adenosine kinase 2 OS=Arabidopsis thaliana OX=3702 GN=ADK2 PE=1 SV=1	PREDICTED: uncharacterized sugar kinase slr0537 [Oryza sativa Japonica Group]

## Sheet: up regulated genes
Data S3 Genes differentially expressed between the oul1 mutant and Nipponbare
#id	baseMeanA	baseMeanB	log2(oul1/Nip)	pvalue	padj	regulated	COG_class	COG_class_annotation	GO_annotation	KEGG_annotation	KOG_class	KOG_class_annotation	Pfam_annotation	Swissprot_annotation	nr_annotation
LOC_Os01g03810	536.612	1268.05	1.16465	2.13512e-07	1.1071e-05	up	--	--	--	--	--	--	--	--	unnamed protein product [Oryza sativa Japonica Group]
LOC_Os11g02424	3242.79	16047.9	1.79288	3.71829e-06	0.00013443	up	[O]	Posttranslational modification, protein turnover, chaperones	Biological Process: lipid transport (GO:0006869);; Molecular Function: zinc ion binding (GO:0008270);; Molecular Function: lipid binding (GO:0008289);; Cellular Component: cytoplasmic vesicle (GO:0016023);;	--	[O]	Posttranslational modification, protein turnover, chaperones	Ring finger domain;; RING-like zinc finger;; Zinc finger, C3HC4 type (RING finger);; RING-H2 zinc finger domain;; Anaphase-promoting complex subunit 11 RING-H2 finger;; Zinc finger, C3HC4 type (RING finger)	RING-H2 finger protein ATL74 OS=Arabidopsis thaliana OX=3702 GN=ATL74 PE=2 SV=1	Os11g0116200 [Oryza sativa Japonica Group]
LOC_Os02g47420	99.8313	247.208	1.19123	7.4726e-06	0.000243621	up	--	--	Molecular Function: Rho guanyl-nucleotide exchange factor activity (GO:0005089);; Molecular Function: kinase activity (GO:0016301);; Biological Process: phosphorylation (GO:0016310);; Biological Process: cysteine biosynthetic process (GO:0019344);; Biological Process: positive regulation of GTPase activity (GO:0043547);; Biological Process: regulation of pollen tube growth (GO:0080092);;	--	--	--	PRONE (Plant-specific Rop nucleotide exchanger)	Rop guanine nucleotide exchange factor 14 OS=Arabidopsis thaliana OX=3702 GN=ROPGEF14 PE=1 SV=1	PREDICTED: rop guanine nucleotide exchange factor 14 [Oryza sativa Japonica Group]
LOC_Os04g48560	0	15.6144	1.6238	0.000357278	0.00650696	up	--	--	Molecular Function: nucleic acid binding (GO:0003676);; Biological Process: DNA integration (GO:0015074);; Molecular Function: metal ion binding (GO:0046872);;	--	[R]	General function prediction only	Reverse transcriptase (RNA-dependent DNA polymerase);; Integrase core domain	Retrovirus-related Pol polyprotein from transposon RE1 OS=Arabidopsis thaliana OX=3702 GN=RE1 PE=2 SV=1	OSJNBa0019K04.23 [Oryza sativa Japonica Group]
MSTRG.1649	0	23.4662	1.93935	2.76256e-05	0.00076666	up	--	--	Molecular Function: structural constituent of cell wall (GO:0005199);;	--	--	--	--	Vegetative cell wall protein gp1 OS=Chlamydomonas reinhardtii OX=3055 GN=GP1 PE=1 SV=1	hypothetical protein [Oryza sativa Japonica Group]
LOC_Os07g15460	45.7568	115.869	1.1125	0.00137597	0.0192916	up	[P]	Inorganic ion transport and metabolism	Molecular Function: iron ion transmembrane transporter activity (GO:0005381);; Cellular Component: integral component of membrane (GO:0016021);; Biological Process: iron ion transmembrane transport (GO:0034755);; Biological Process: iron ion homeostasis (GO:0055072);;	--	[P]	Inorganic ion transport and metabolism	Natural resistance-associated macrophage protein	Metal transporter Nramp1 OS=Oryza sativa subsp. japonica OX=39947 GN=NRAMP1 PE=2 SV=1	PREDICTED: metal transporter Nramp1 isoform X4 [Oryza sativa Japonica Group]
LOC_Os04g02490	11.3019	2330.17	5.26303	2.74709e-37	1.23721e-34	up	--	--	Cellular Component: mitochondrion (GO:0005739);; Cellular Component: membrane (GO:0016020);;	--	--	--	Protein of unknown function (DUF3778)	--	hypothetical protein OsJ_13564 [Oryza sativa Japonica Group]
LOC_Os06g07040	12.9156	46.7574	1.25344	0.00410571	0.0449277	up	--	--	Cellular Component: nucleus (GO:0005634);; Biological Process: regulation of transcription, DNA-templated (GO:0006355);; Biological Process: regulation of translation (GO:0006417);; Biological Process: auxin-activated signaling pathway (GO:0009734);; Molecular Function: protein dimerization activity (GO:0046983);;	K14484|1e-137|osa:4340245|IAA;IAA|Os06g0166500	--	--	AUX/IAA family	Auxin-responsive protein IAA20 OS=Oryza sativa subsp. japonica OX=39947 GN=IAA20 PE=2 SV=1	PREDICTED: auxin-responsive protein IAA20 [Oryza sativa Japonica Group]
MSTRG.4671	88.4098	259.777	1.33563	4.29305e-05	0.00111485	up	--	--	--	--	--	--	--	--	Os10g0399901, partial [Oryza sativa Japonica Group]
LOC_Os06g38750	7.54115	60.9822	1.3812	0.00308844	0.0362091	up	--	--	Cellular Component: plastid (GO:0009536);; Cellular Component: membrane (GO:0016020);;	--	--	--	--	Pollen-specific leucine-rich repeat extensin-like protein 1 OS=Arabidopsis thaliana OX=3702 GN=PEX1 PE=2 SV=1	PREDICTED: pollen-specific leucine-rich repeat extensin-like protein 1 [Oryza sativa Japonica Group]
LOC_Os07g03319	13.7278	65.4115	1.4791	0.00079401	0.0124475	up	[S]	Function unknown	Cellular Component: extracellular region (GO:0005576);; Cellular Component: cytoplasmic vesicle (GO:0016023);;	--	[S]	Function unknown	Cysteine-rich secretory protein family	Pathogenesis-related protein PRB1-2 OS=Hordeum vulgare OX=4513 PE=2 SV=1	PREDICTED: pathogenesis-related protein PRB1-2-like [Oryza sativa Japonica Group]
LOC_Os06g45950	72.9345	201.672	1.17343	0.00163751	0.0219958	up	--	--	Cellular Component: mitochondrion (GO:0005739);;	K14488|1e-98|osa:9271403|SAUR;SAUR|Os06g0671150	--	--	Auxin responsive protein	Auxin-responsive protein SAUR72 OS=Arabidopsis thaliana OX=3702 GN=SAUR72 PE=2 SV=1	PREDICTED: auxin-responsive protein SAUR71 [Oryza sativa Japonica Group]
LOC_Os08g31250	126.311	423.585	1.43596	5.49635e-05	0.00137304	up	--	--	Molecular Function: protein-disulfide reductase activity (GO:0047134);; Biological Process: oxidation-reduction process (GO:0055114);;	--	--	--	C1 domain	E3 ubiquitin-protein ligase UPL3 OS=Arabidopsis thaliana OX=3702 GN=UPL3 PE=1 SV=1	PREDICTED: uncharacterized protein LOC4345525 [Oryza sativa Japonica Group]
LOC_Os08g13440	366.096	1522.99	1.70554	1.15658e-06	4.86166e-05	up	--	--	Cellular Component: cytoplasmic vesicle (GO:0016023);; Molecular Function: manganese ion binding (GO:0030145);; Molecular Function: nutrient reservoir activity (GO:0045735);; Cellular Component: apoplast (GO:0048046);;	--	--	--	Cupin;; Cupin domain	Germin-like protein 8-12 OS=Oryza sativa subsp. japonica OX=39947 GN=Os08g0231400 PE=2 SV=1	PREDICTED: germin-like protein 8-12 [Oryza sativa Japonica Group]
LOC_Os12g42010	6.11848	66.9717	2.09003	3.41522e-06	0.00012476	up	--	--	Biological Process: lipid metabolic process (GO:0006629);; Molecular Function: hydrolase activity (GO:0016787);;	--	[I]	Lipid transport and metabolism	Lipase (class 3)	Phospholipase A1-II 7 OS=Oryza sativa subsp. japonica OX=39947 GN=Os05g0574100 PE=3 SV=1	Lipase family protein [Oryza sativa Japonica Group]
LOC_Os08g07890	1056.28	2634.98	1.23851	3.04241e-08	1.9416e-06	up	[RTKL]	--	Molecular Function: protein serine/threonine kinase activity (GO:0004674);; Molecular Function: ATP binding (GO:0005524);; Biological Process: protein phosphorylation (GO:0006468);; Molecular Function: ADP binding (GO:0043531);;	--	--	--	Protein tyrosine kinase;; Protein kinase domain;; NB-ARC domain;; Leucine rich repeat	LRR receptor kinase BAK1 OS=Oryza sativa subsp. japonica OX=39947 GN=BAK1 PE=1 SV=1	hypothetical protein OsJ_26230 [Oryza sativa Japonica Group]
LOC_Os05g36140	36.2832	154.441	1.81494	7.243e-09	5.26136e-07	up	--	--	--	--	[R]	General function prediction only	--	Serine/arginine-rich splicing factor SR45 OS=Arabidopsis thaliana OX=3702 GN=SR45 PE=1 SV=1	hypothetical protein OsJ_18673 [Oryza sativa Japonica Group]
LOC_Os09g11320	1.40439	22.5854	1.7614	0.000161843	0.00338347	up	--	--	Molecular Function: RNA-directed DNA polymerase activity (GO:0003964);; Cellular Component: mitochondrion (GO:0005739);; Biological Process: RNA-dependent DNA biosynthetic process (GO:0006278);;	--	--	--	--	--	hypothetical protein OsJ_28690 [Oryza sativa Japonica Group]
LOC_Os09g10660	0	53.1329	3.38667	1.0335e-13	1.44168e-11	up	--	--	Molecular Function: magnesium ion binding (GO:0000287);; Molecular Function: pyruvate kinase activity (GO:0004743);; Biological Process: glycolytic process (GO:0006096);; Cellular Component: plastid (GO:0009536);; Biological Process: phosphorylation (GO:0016310);; Molecular Function: potassium ion binding (GO:0030955);; Molecular Function: protein dimerization activity (GO:0046983);;	--	--	--	--	--	hypothetical protein [Oryza sativa Japonica Group]
LOC_Os06g13620	0	65.4938	3.63596	7.32422e-16	1.27571e-13	up	--	--	Molecular Function: DNA binding (GO:0003677);; Biological Process: double-strand break repair (GO:0006302);; Biological Process: DNA recombination (GO:0006310);; Molecular Function: zinc ion binding (GO:0008270);; Cellular Component: plastid (GO:0009536);;	--	--	--	--	--	hypothetical protein OsI_22352 [Oryza sativa Indica Group]
MSTRG.19629	0	25.5402	2.03134	1.20363e-05	0.000372748	up	--	--	--	--	--	--	--	--	Os11g0470750 [Oryza sativa Japonica Group]
LOC_Os11g34624	26.6456	461.011	3.17186	2.3201e-16	4.13241e-14	up	[RTKL]	--	Molecular Function: protein serine/threonine kinase activity (GO:0004674);; Molecular Function: ATP binding (GO:0005524);; Biological Process: protein phosphorylation (GO:0006468);; Biological Process: regulation of signal transduction (GO:0009966);;	--	--	--	Protein tyrosine kinase;; Protein kinase domain;; LysM domain	Cysteine-rich receptor-like protein kinase 6 OS=Oryza sativa subsp. japonica OX=39947 GN=CRK6 PE=1 SV=1	PREDICTED: putative receptor-like protein kinase At4g00960 isoform X3 [Oryza sativa Japonica Group]
LOC_Os09g15560	37.0501	200.268	1.93907	2.02349e-07	1.05617e-05	up	--	--	Cellular Component: plastid (GO:0009536);;	--	--	--	F-box-like;; F-box domain	Nuclear pore complex protein NUP62 OS=Arabidopsis thaliana OX=3702 GN=NUP62 PE=1 SV=1	PREDICTED: uncharacterized protein LOC4346731 [Oryza sativa Japonica Group]
MSTRG.7869	28.2229	198.468	1.601	0.000504995	0.00869294	up	--	--	--	--	--	--	--	--	hypothetical protein OsJ_12033 [Oryza sativa Japonica Group]
MSTRG.10721	0	32.8878	2.7157	5.33948e-09	3.98892e-07	up	--	--	Biological Process: protein polyubiquitination (GO:0000209);; Cellular Component: cell wall (GO:0005618);; Molecular Function: zinc ion binding (GO:0008270);; Biological Process: ubiquitin-dependent protein catabolic process (GO:0042787);; Biological Process: proteasome-mediated ubiquitin-dependent protein catabolic process (GO:0043161);; Molecular Function: ubiquitin protein ligase activity (GO:…	--	[O]	Posttranslational modification, protein turnover, chaperones	--	Probable E3 ubiquitin-protein ligase RHC1A OS=Arabidopsis thaliana OX=3702 GN=RHC1A PE=2 SV=1	translational activator protein-like [Oryza sativa Japonica Group]
LOC_Os02g57400	1256.07	2839.64	1.07199	5.61721e-05	0.00139659	up	[G]	Carbohydrate transport and metabolism	--	--	--	--	--	P-loop NTPase domain-containing protein LPA1 OS=Oryza sativa subsp. japonica OX=39947 GN=LPA1 PE=2 SV=1	PREDICTED: P-loop NTPase domain-containing protein LPA1 [Oryza sativa Japonica Group]
LOC_Os11g10520	0	53.59	2.45003	1.53053e-07	8.23405e-06	up	[C]	Energy production and conversion	Molecular Function: zinc ion binding (GO:0008270);; Molecular Function: oxidoreductase activity (GO:0016491);; Biological Process: oxidation-reduction process (GO:0055114);;	K00001|0.0|sbi:SORBI_05g009350|E1.1.1.1, adh;EC:1.1.1.1|hypothetical protein; K00001 alcohol dehydrogenase [EC:1.1.1.1]	[Q]	Secondary metabolites biosynthesis, transport and catabolism	Zinc-binding dehydrogenase;; Alcohol dehydrogenase GroES-like domain	Alcohol dehydrogenase 2 OS=Oryza sativa subsp. japonica OX=39947 GN=ADH2 PE=2 SV=2	PREDICTED: alcohol dehydrogenase 2 [Oryza sativa Japonica Group]
LOC_Os01g66610	87.7603	346.608	1.66622	9.9988e-07	4.30632e-05	up	--	--	Molecular Function: protein serine/threonine kinase activity (GO:0004674);; Molecular Function: ATP binding (GO:0005524);; Cellular Component: mitochondrion (GO:0005739);; Biological Process: protein phosphorylation (GO:0006468);; Cellular Component: plastid (GO:0009536);; Cellular Component: cytoplasmic vesicle (GO:0016023);; Biological Process: recognition of pollen (GO:0048544);;	--	--	--	Protein kinase domain;; Protein tyrosine kinase;; S-locus glycoprotein domain;; D-mannose binding lectin;; PAN-like domain	G-type lectin S-receptor-like serine/threonine-protein kinase At2g19130 OS=Arabidopsis thaliana OX=3702 GN=At2g19130 PE=2 SV=1	PREDICTED: G-type lectin S-receptor-like serine/threonine-protein kinase At2g19130 [Oryza sativa Japonica Group]
LOC_Os11g40930	361.608	956.635	1.2267	7.64488e-05	0.00180564	up	--	--	--	--	--	--	--	--	expressed protein [Oryza sativa Japonica Group]
LOC_Os12g43610	0.306285	16.5559	1.65426	0.000329904	0.00611078	up	--	--	Cellular Component: mitochondrion (GO:0005739);;	--	[A]	RNA processing and modification	--	Vegetative cell wall protein gp1 OS=Chlamydomonas reinhardtii OX=3055 GN=GP1 PE=1 SV=1	hypothetical protein LOC_Os12g43610 [Oryza sativa Japonica Group]
LOC_Os12g11980	79.3349	272.011	1.58312	6.19115e-08	3.64146e-06	up	--	--	Cellular Component: mitochondrion (GO:0005739);; Cellular Component: cytoplasmic vesicle (GO:0016023);;	--	--	--	--	--	hypothetical protein LOC_Os12g11980 [Oryza sativa Japonica Group]
LOC_Os12g14699	3.17749	147.37	3.81529	1.87289e-20	4.4629e-18	up	[RTKL]	--	Molecular Function: protein serine/threonine kinase activity (GO:0004674);; Molecular Function: ATP binding (GO:0005524);; Cellular Component: mitochondrion (GO:0005739);; Biological Process: protein phosphorylation (GO:0006468);;	--	--	--	Protein kinase domain;; Protein tyrosine kinase	Cysteine-rich receptor-like protein kinase 19 OS=Arabidopsis thaliana OX=3702 GN=CRK19 PE=2 SV=2	PREDICTED: probable serine/threonine-protein kinase At1g01540 isoform X1 [Oryza sativa Japonica Group]
LOC_Os10g35080	14.148	50.2479	1.39885	0.000357724	0.00651132	up	--	--	Cellular Component: mitochondrion (GO:0005739);; Cellular Component: cytoplasmic vesicle (GO:0016023);;	--	[AR]	--	Protein of unknown function (DUF1263);; zinc-binding in reverse transcriptase	--	hypothetical protein LOC_Os10g35080 [Oryza sativa Japonica Group]
MSTRG.11629	0	85.321	3.89953	2.44322e-18	4.9375e-16	up	--	--	--	--	--	--	--	--	hypothetical protein [Oryza sativa Japonica Group]
MSTRG.21236	5.00714	24.7092	1.30372	0.0046514	0.0496002	up	--	--	--	--	--	--	--	--	hypothetical protein [Oryza sativa Japonica Group]
MSTRG.14247	10.8443	920.664	5.2337	1.83242e-51	1.37545e-48	up	--	--	--	--	--	--	--	--	hypothetical protein [Oryza sativa Japonica Group]
LOC_Os02g47090	81.6201	258.007	1.28315	0.00100385	0.0149562	up	[E]	Amino acid transport and metabolism	Molecular Function: transporter activity (GO:0005215);; Biological Process: transport (GO:0006810);; Cellular Component: membrane (GO:0016020);;	--	[E]	Amino acid transport and metabolism	POT family	Protein NRT1/ PTR FAMILY 8.3 OS=Arabidopsis thaliana OX=3702 GN=NPF8.3 PE=1 SV=1	PREDICTED: protein NRT1/ PTR FAMILY 8.3 [Oryza sativa Japonica Group]
LOC_Os07g04430	105.8	1241.87	2.26911	3.27417e-07	1.61284e-05	up	--	--	Molecular Function: DNA binding (GO:0003677);; Biological Process: primary metabolic process (GO:0044238);; Biological Process: cellular biosynthetic process (GO:0044249);; Biological Process: organic substance biosynthetic process (GO:1901576);;	--	[K]	Transcription	--	Transcription factor MYB3R-3 OS=Arabidopsis thaliana OX=3702 GN=MYB3R3 PE=1 SV=1	Os07g0137000, partial [Oryza sativa Japonica Group]
LOC_Os12g39280	0.98129	28.9713	2.08888	7.5787e-06	0.00024657	up	--	--	Molecular Function: magnesium ion binding (GO:0000287);; Molecular Function: pyruvate kinase activity (GO:0004743);; Biological Process: glycolytic process (GO:0006096);; Cellular Component: plastid (GO:0009536);; Biological Process: phosphorylation (GO:0016310);; Molecular Function: potassium ion binding (GO:0030955);; Molecular Function: protein dimerization activity (GO:0046983);;	--	--	--	--	NDR1/HIN1-like protein 6 OS=Arabidopsis thaliana OX=3702 GN=NHL6 PE=1 SV=1	hypothetical protein [Oryza sativa Japonica Group]
LOC_Os02g38750	147.529	334.952	1.04673	0.000428893	0.00756224	up	--	--	--	--	--	--	--	--	hypothetical protein OsJ_07398 [Oryza sativa Japonica Group]
LOC_Os08g16800	0	15.7733	1.48395	0.000934111	0.0140971	up	--	--	Cellular Component: nucleosome (GO:0000786);; Molecular Function: DNA binding (GO:0003677);; Cellular Component: nucleus (GO:0005634);; Cellular Component: mitochondrion (GO:0005739);; Molecular Function: protein heterodimerization activity (GO:0046982);; Biological Process: protein homooligomerization (GO:0051260);;	--	[R]	General function prediction only	--	BTB/POZ domain-containing protein At2g24240 OS=Arabidopsis thaliana OX=3702 GN=At2g24240 PE=2 SV=1	Os02g0213700, partial [Oryza sativa Japonica Group]
LOC_Os04g27096	421.849	1736.48	1.84695	1.54532e-11	1.70342e-09	up	--	--	Molecular Function: protein serine/threonine kinase activity (GO:0004674);; Molecular Function: ATP binding (GO:0005524);; Biological Process: protein phosphorylation (GO:0006468);;	K13414|2e-17|zma:100272734|MEKK1;EC:2.7.11.25|cl17799_1; LOC100272734; K13414 mitogen-activated protein kinase kinase kinase 1, plant [EC:2.7.11.25]	--	--	--	Formin-like protein 2 OS=Oryza sativa subsp. japonica OX=39947 GN=FH2 PE=2 SV=2	hypothetical protein OsI_15395 [Oryza sativa Indica Group]
LOC_Os06g30640	24.5324	139.579	1.70003	8.71471e-05	0.00202611	up	--	--	Molecular Function: monooxygenase activity (GO:0004497);; Molecular Function: iron ion binding (GO:0005506);; Molecular Function: oxidoreductase activity, acting on paired donors, with incorporation or reduction of molecular oxygen (GO:0016705);; Molecular Function: heme binding (GO:0020037);; Biological Process: oxidation-reduction process (GO:0055114);;	--	[Q]	Secondary metabolites biosynthesis, transport and catabolism	Cytochrome P450	Cytochrome P450 76M5 OS=Oryza sativa subsp. japonica OX=39947 GN=CYP76M5 PE=1 SV=1	putative Cyt-P450 monooxygenase [Oryza sativa Japonica Group]
LOC_Os12g02310	12585.5	31353.2	1.21527	1.06995e-06	4.54551e-05	up	[U]	Intracellular trafficking, secretion, and vesicular transport	Biological Process: proteolysis (GO:0006508);; Biological Process: lipid transport (GO:0006869);; Molecular Function: peptidase activity (GO:0008233);; Molecular Function: lipid binding (GO:0008289);; Cellular Component: cytoplasmic vesicle (GO:0016023);;	--	--	--	Protease inhibitor/seed storage/LTP family;; Probable lipid transfer	Non-specific lipid-transfer protein 2B OS=Oryza sativa subsp. japonica OX=39947 GN=LTP2-B PE=2 SV=1	PREDICTED: non-specific lipid-transfer protein 2B [Oryza sativa Japonica Group]
LOC_Os06g41450	75.4359	294.291	1.74206	3.11255e-09	2.45931e-07	up	--	--	Cellular Component: plastid (GO:0009536);;	--	--	--	VQ motif	VQ motif-containing protein 25 OS=Arabidopsis thaliana OX=3702 GN=VQ25 PE=3 SV=1	PREDICTED: VQ motif-containing protein 18 [Oryza sativa Japonica Group]
LOC_Os09g23430	425.237	1402.26	1.56888	3.26414e-09	2.55348e-07	up	--	--	Cellular Component: mitochondrion (GO:0005739);; Cellular Component: cytoplasmic vesicle (GO:0016023);;	--	--	--	--	--	hypothetical protein OsI_31286 [Oryza sativa Indica Group]
LOC_Os11g44960	3.49184	97.3983	3.39127	9.80611e-17	1.79737e-14	up	--	--	Molecular Function: ATP binding (GO:0005524);; Biological Process: apoptotic process (GO:0006915);; Biological Process: defense response (GO:0006952);; Molecular Function: ADP binding (GO:0043531);;	--	[T]	Signal transduction mechanisms	NB-ARC domain;; Leucine Rich repeats (2 copies);; Leucine rich repeat	Putative disease resistance protein RGA3 OS=Solanum bulbocastanum OX=147425 GN=RGA3 PE=2 SV=2	PREDICTED: putative disease resistance protein RGA4 [Oryza sativa Japonica Group]
LOC_Os01g08530	0.306285	68.7749	3.573	1.43319e-15	2.45559e-13	up	--	--	Cellular Component: cytoplasmic vesicle (GO:0016023);;	--	--	--	--	Glycine-rich cell wall structural protein 1 OS=Petunia hybrida OX=4102 GN=GRP-1 PE=1 SV=1	putative glycine-rich protein [Oryza sativa Japonica Group]
LOC_Os04g24510	252.157	936.436	1.50811	5.78311e-05	0.00142995	up	[RTKL]	--	Molecular Function: protein serine/threonine kinase activity (GO:0004674);; Molecular Function: ATP binding (GO:0005524);; Biological Process: protein phosphorylation (GO:0006468);; Biological Process: regulation of signal transduction (GO:0009966);; Cellular Component: membrane (GO:0016020);; Cellular Component: cytoplasmic vesicle (GO:0016023);; Molecular Function: polysaccharide binding (GO:00…	--	--	--	Wall-associated receptor kinase galacturonan-binding;; Protein kinase domain;; Protein tyrosine kinase	Wall-associated receptor kinase-like 4 OS=Arabidopsis thaliana OX=3702 GN=WAKL4 PE=2 SV=2	OSJNBa0033H08.8 [Oryza sativa Japonica Group]
LOC_Os07g46030	5.46765	30.3441	1.36836	0.00304107	0.0357601	up	--	--	Cellular Component: membrane (GO:0016020);;	--	--	--	--	--	PREDICTED: uncharacterized protein LOC4344133 [Oryza sativa Japonica Group]
LOC_Os06g41870	7.81808	54.7247	1.89354	1.1428e-05	0.000355656	up	--	--	--	--	--	--	--	Squamosa promoter-binding-like protein 13 OS=Oryza sativa subsp. japonica OX=39947 GN=SPL13 PE=2 SV=1	hypothetical protein [Oryza sativa Japonica Group]
MSTRG.17201	1.22514	375.26	5.48738	1.21299e-44	6.70891e-42	up	--	--	--	--	--	--	--	--	Os02g0216200 [Oryza sativa Japonica Group]
LOC_Os04g29680	146.956	443.69	1.45274	4.82674e-08	2.92069e-06	up	[RTKL]	--	Molecular Function: protein serine/threonine kinase activity (GO:0004674);; Molecular Function: calcium ion binding (GO:0005509);; Molecular Function: ATP binding (GO:0005524);; Biological Process: protein phosphorylation (GO:0006468);; Molecular Function: polysaccharide binding (GO:0030247);;	--	--	--	Protein kinase domain;; Protein tyrosine kinase	Wall-associated receptor kinase 2 OS=Arabidopsis thaliana OX=3702 GN=WAK2 PE=1 SV=1	PREDICTED: putative wall-associated receptor kinase-like 16 [Oryza sativa Japonica Group]
LOC_Os03g08320	93.1706	224.29	1.14066	4.14571e-05	0.00108463	up	--	--	--	K13464|1e-146|osa:4331833|JAZ;JAZ|Os03g0180900; K13464 jasmonate ZIM domain-containing protein	--	--	tify domain;; Divergent CCT motif	Protein TIFY 11c OS=Oryza sativa subsp. japonica OX=39947 GN=TIFY11C PE=1 SV=1	PREDICTED: protein TIFY 11c [Oryza sativa Japonica Group]
LOC_Os05g08860	73.3816	206.236	1.29661	3.35455e-05	0.000902134	up	[M]	Cell wall/membrane/envelope biogenesis	Cellular Component: mitochondrion (GO:0005739);; Cellular Component: membrane (GO:0016020);;	--	[R]	General function prediction only	--	Serine/arginine-rich splicing factor SR45 OS=Arabidopsis thaliana OX=3702 GN=SR45 PE=1 SV=1	PREDICTED: uncharacterized protein LOC4337987 [Oryza sativa Japonica Group]
LOC_Os11g09050	0	19.9525	1.82333	7.49397e-05	0.00177502	up	--	--	Cellular Component: mitochondrion (GO:0005739);; Cellular Component: plastid (GO:0009536);;	--	--	--	--	--	hypothetical protein LOC_Os11g09050 [Oryza sativa Japonica Group]
LOC_Os04g12580	24.3262	89.5557	1.50435	5.69147e-05	0.00141061	up	[RTKL]	--	Molecular Function: protein serine/threonine kinase activity (GO:0004674);; Molecular Function: ATP binding (GO:0005524);; Biological Process: protein phosphorylation (GO:0006468);; Cellular Component: cytoplasmic vesicle (GO:0016023);; Molecular Function: carbohydrate binding (GO:0030246);;	--	--	--	Protein kinase domain;; Protein tyrosine kinase;; D-mannose binding lectin	G-type lectin S-receptor-like serine/threonine-protein kinase LECRK3 OS=Oryza sativa subsp. japonica OX=39947 GN=LECRK3 PE=3 SV=2	Os04g0202500 [Oryza sativa Japonica Group]
LOC_Os07g04440	105.8	1241.87	2.26911	3.27417e-07	1.61284e-05	up	--	--	--	--	--	--	--	--	hypothetical protein OsI_24817 [Oryza sativa Indica Group]
LOC_Os10g28680	8.05387	36.1738	1.36137	0.00234855	0.0293469	up	--	--	--	--	--	--	zinc-finger of the FCS-type, C2-C2	Protein MARD1 OS=Arabidopsis thaliana OX=3702 GN=MARD1 PE=2 SV=2	PREDICTED: uncharacterized protein LOC4348659 [Oryza sativa Japonica Group]
LOC_Os01g46120	151.108	413.806	1.34311	5.07558e-08	3.05952e-06	up	--	--	Biological Process: lipid metabolic process (GO:0006629);; Cellular Component: cytoplasmic vesicle (GO:0016023);; Molecular Function: hydrolase activity, acting on ester bonds (GO:0016788);;	--	--	--	GDSL-like Lipase/Acylhydrolase	GDSL esterase/lipase At1g28600 OS=Arabidopsis thaliana OX=3702 GN=At1g28600 PE=2 SV=1	PREDICTED: GDSL esterase/lipase At1g28600 [Oryza sativa Japonica Group]
LOC_Os12g41110	176.689	438.138	1.18755	1.21912e-05	0.000376068	up	[TZDR]	--	Molecular Function: calcium ion binding (GO:0005509);;	--	[T]	Signal transduction mechanisms	EF hand;; EF-hand domain pair;; EF-hand domain;; EF-hand domain pair;; EF hand;; EF-hand domain;; Cytoskeletal-regulatory complex EF hand;; Secreted protein acidic and rich in cysteine Ca binding region;; Caleosin related protein	Calmodulin-like protein 5 OS=Oryza sativa subsp. japonica OX=39947 GN=CML5 PE=2 SV=1	PREDICTED: calmodulin-like protein 5 [Oryza sativa Japonica Group]
LOC_Os01g22249	845.715	3032.86	1.61522	1.40039e-07	7.63817e-06	up	--	--	Molecular Function: peroxidase activity (GO:0004601);; Biological Process: response to oxidative stress (GO:0006979);; Cellular Component: cytoplasmic vesicle (GO:0016023);; Molecular Function: heme binding (GO:0020037);; Molecular Function: metal ion binding (GO:0046872);; Biological Process: oxidation-reduction process (GO:0055114);;	--	--	--	Peroxidase	Peroxidase 1 OS=Zea mays OX=4577 GN=PER1 PE=1 SV=1	PREDICTED: peroxidase 1 [Oryza sativa Japonica Group]
MSTRG.3008	4.64143	78.2205	1.94739	2.96415e-05	0.000814006	up	--	--	Biological Process: killing of cells of other organism (GO:0031640);; Biological Process: defense response to fungus (GO:0050832);;	--	--	--	--	Glycine-rich protein GWK OS=Cucumis melo OX=3656 PE=1 SV=1	hypothetical protein OsI_07295 [Oryza sativa Indica Group]
LOC_Os03g04840	2.07133	34.5067	2.00818	1.54302e-05	0.000458486	up	--	--	Cellular Component: plastid (GO:0009536);; Cellular Component: membrane (GO:0016020);;	--	--	--	Domain of unknown function (DUF4220);; Protein of unknown function, DUF594	Nuclear pore complex protein NUP62 OS=Arabidopsis thaliana OX=3702 GN=NUP62 PE=1 SV=1	PREDICTED: uncharacterized protein LOC4331579 [Oryza sativa Japonica Group]
LOC_Os01g62830	124.168	419.157	1.53735	5.95487e-07	2.72868e-05	up	--	--	--	--	--	--	--	--	PREDICTED: uncharacterized protein LOC4327471 [Oryza sativa Japonica Group]
LOC_Os06g36410	0	183.419	5.13696	2.22984e-35	9.12961e-33	up	--	--	Molecular Function: acid phosphatase activity (GO:0003993);; Biological Process: dephosphorylation (GO:0016311);;	--	--	--	--	--	hypothetical protein OsJ_21690 [Oryza sativa Japonica Group]
LOC_Os09g36700	56.7159	270.57	1.5473	0.000331158	0.00612597	up	--	--	Molecular Function: nucleotide binding (GO:0000166);; Molecular Function: RNA binding (GO:0003723);; Cellular Component: microtubule cytoskeleton (GO:0015630);; Cellular Component: cytoplasmic vesicle (GO:0016023);; Molecular Function: ribonuclease T2 activity (GO:0033897);; Cellular Component: protein-containing complex (GO:0043234);; Cellular Component: cytoskeletal part (GO:0044430);; Biologic…	--	[A]	RNA processing and modification	Ribonuclease T2 family	Ribonuclease 1 OS=Arabidopsis thaliana OX=3702 GN=RNS1 PE=1 SV=1	PREDICTED: ribonuclease 1 [Oryza sativa Japonica Group]
LOC_Os12g25280	206.643	513.01	1.13261	0.000411438	0.00734068	up	--	--	Cellular Component: mitochondrion (GO:0005739);;	--	--	--	--	--	hypothetical protein LOC_Os12g25280 [Oryza sativa Japonica Group]
LOC_Os03g60580	1070.4	2502.32	1.07824	0.000375254	0.0067834	up	--	--	Molecular Function: actin binding (GO:0003779);; Cellular Component: actin cytoskeleton (GO:0015629);; Biological Process: actin filament depolymerization (GO:0030042);;	--	[Z]	Cytoskeleton	Cofilin/tropomyosin-type actin-binding protein	Actin-depolymerizing factor 3 OS=Oryza sativa subsp. japonica OX=39947 GN=ADF3 PE=1 SV=1	PREDICTED: actin-depolymerizing factor 3 [Oryza sativa Japonica Group]
MSTRG.4259	66.2629	172.411	1.1754	0.000366957	0.00666399	up	--	--	Molecular Function: structural constituent of cell wall (GO:0005199);;	--	--	--	--	Vegetative cell wall protein gp1 OS=Chlamydomonas reinhardtii OX=3055 GN=GP1 PE=1 SV=1	hypothetical protein OJ1004_F02.3 [Oryza sativa Japonica Group]
LOC_Os08g02909	51.3325	169.093	1.46315	1.09876e-05	0.000343645	up	--	--	Cellular Component: cytoplasmic vesicle (GO:0016023);;	--	--	--	--	--	unknown protein [Oryza sativa Japonica Group]
MSTRG.7922	85.09	217.099	1.10712	0.00203649	0.0262586	up	--	--	--	--	--	--	--	Acyl-CoA-binding domain-containing protein 3 OS=Oryza sativa subsp. japonica OX=39947 GN=ACBP3 PE=2 SV=1	--
LOC_Os05g44420	1318.8	3530.63	1.27564	6.35158e-06	0.000214619	up	--	--	--	--	[A]	RNA processing and modification	Cotton fibre expressed protein	Serine/arginine-rich splicing factor SR45 OS=Arabidopsis thaliana OX=3702 GN=SR45 PE=1 SV=1	PREDICTED: uncharacterized protein LOC4339349 [Oryza sativa Japonica Group]
LOC_Os01g58240	1595.52	3607.42	1.10974	3.05635e-07	1.5246e-05	up	[O]	Posttranslational modification, protein turnover, chaperones	Molecular Function: serine-type endopeptidase activity (GO:0004252);; Cellular Component: cell wall (GO:0005618);; Biological Process: proteolysis (GO:0006508);; Cellular Component: cytoplasmic vesicle (GO:0016023);;	--	--	--	Subtilase family;; Peptidase inhibitor I9	Subtilisin-like protease SBT3.10 OS=Arabidopsis thaliana OX=3702 GN=SBT3.10 PE=3 SV=2	PREDICTED: subtilisin-like protease SBT3.5 isoform X1 [Oryza sativa Japonica Group]
LOC_Os07g13634	252.536	674.276	1.1868	0.000557306	0.0093905	up	[O]	Posttranslational modification, protein turnover, chaperones	Biological Process: metabolic process (GO:0008152);; Molecular Function: transferase activity, transferring hexosyl groups (GO:0016758);;	--	[GC]	--	UDP-glucoronosyl and UDP-glucosyl transferase	DIMBOA UDP-glucosyltransferase BX8 OS=Zea mays OX=4577 GN=Bx8 PE=1 SV=1	PREDICTED: DIMBOA UDP-glucosyltransferase BX8 isoform X2 [Oryza sativa Japonica Group]
LOC_Os04g30340	208.488	597.014	1.37365	5.22773e-07	2.42724e-05	up	--	--	Molecular Function: protein kinase activity (GO:0004672);; Cellular Component: cytoplasmic vesicle (GO:0016023);; Molecular Function: polysaccharide binding (GO:0030247);; Molecular Function: ion binding (GO:0043167);;	--	--	--	Wall-associated receptor kinase galacturonan-binding	Wall-associated receptor kinase 2 OS=Arabidopsis thaliana OX=3702 GN=WAK2 PE=1 SV=1	OSJNBb0076A22.14 [Oryza sativa Japonica Group]
LOC_Os05g09480	23.4784	108.118	1.7835	8.4924e-07	3.72366e-05	up	--	--	Cellular Component: nucleus (GO:0005634);; Biological Process: regulation of transcription, DNA-templated (GO:0006355);; Biological Process: auxin-activated signaling pathway (GO:0009734);; Molecular Function: protein dimerization activity (GO:0046983);;	--	--	--	AUX/IAA family	Auxin-responsive protein IAA16 OS=Oryza sativa subsp. japonica OX=39947 GN=IAA16 PE=2 SV=1	PREDICTED: auxin-responsive protein IAA16 isoform X1 [Oryza sativa Japonica Group]
LOC_Os05g31750	791.246	3008.9	1.48675	0.000144459	0.00308761	up	--	--	Molecular Function: calcium ion binding (GO:0005509);; Molecular Function: calcium-dependent phospholipid binding (GO:0005544);; Biological Process: response to osmotic stress (GO:0006970);; Cellular Component: plasmodesma (GO:0009506);; Biological Process: response to abscisic acid (GO:0009737);;	--	[U]	Intracellular trafficking, secretion, and vesicular transport	Annexin	Annexin D4 OS=Arabidopsis thaliana OX=3702 GN=ANN4 PE=1 SV=1	PREDICTED: annexin D4 [Oryza sativa Japonica Group]
LOC_Os03g36100	22.9181	83.0403	1.5086	3.21326e-05	0.000869537	up	--	--	Molecular Function: nucleic acid binding (GO:0003676);; Molecular Function: zinc ion binding (GO:0008270);; Cellular Component: plastid (GO:0009536);;	--	--	--	--	--	putative retrotransposon protein [Oryza sativa Japonica Group]
LOC_Os11g05770	54.0826	188.859	1.36656	0.000610955	0.0101267	up	--	--	--	--	--	--	Transcriptional repressor, ovate	Transcription repressor OFP13 OS=Arabidopsis thaliana OX=3702 GN=OFP13 PE=1 SV=1	PREDICTED: transcription repressor OFP13 [Oryza sativa Japonica Group]
LOC_Os02g11705	83.6528	256.539	1.36972	4.33685e-05	0.00112437	up	--	--	--	--	--	--	--	--	Os02g0207500, partial [Oryza sativa Japonica Group]
MSTRG.18014	29.3325	88.4013	1.19713	0.00293872	0.0347509	up	--	--	--	--	--	--	Wound-induced protein	--	H0410G08.8 [Oryza sativa]
MSTRG.6588	0	39.7991	1.9106	3.31012e-05	0.000891159	up	[J]	Translation, ribosomal structure and biogenesis	Molecular Function: phosphoprotein phosphatase activity (GO:0004721);;	--	--	--	--	Formin-like protein 20 OS=Arabidopsis thaliana OX=3702 GN=FH20 PE=2 SV=3	hypothetical protein BU14_0025s0044 [Porphyra umbilicalis]
MSTRG.16890	0	395.54	5.99952	3.05685e-51	2.24117e-48	up	--	--	Molecular Function: phosphoprotein phosphatase activity (GO:0004721);;	--	--	--	--	Formin-like protein 7 OS=Oryza sativa subsp. japonica OX=39947 GN=FH7 PE=3 SV=2	hypothetical protein [Oryza sativa Japonica Group]
LOC_Os01g10110	53.8705	303.997	1.8741	3.01917e-06	0.000112909	up	[C]	Energy production and conversion	Cellular Component: extracellular space (GO:0005615);; Molecular Function: UDP-N-acetylmuramate dehydrogenase activity (GO:0008762);; Biological Process: cytokinin metabolic process (GO:0009690);; Biological Process: cytokinin-activated signaling pathway (GO:0009736);; Biological Process: inflorescence development (GO:0010229);; Molecular Function: cytokinin dehydrogenase activity (GO:0019139);; …	K00279|0.0|zma:100526749|CKX;EC:1.5.99.12|CKX5; cytokinin dehydrogenase 5; K00279 cytokinin dehydrogenase [EC:1.5.99.12]	[C]	Energy production and conversion	Cytokinin dehydrogenase 1, FAD and cytokinin binding;; FAD binding domain	Cytokinin dehydrogenase 2 OS=Oryza sativa subsp. japonica OX=39947 GN=CKX2 PE=2 SV=1	PREDICTED: cytokinin dehydrogenase 2 [Oryza sativa Japonica Group]
LOC_Os01g62140	0	105.38	4.3358	1.8067e-23	5.178e-21	up	--	--	Cellular Component: mitochondrion (GO:0005739);; Cellular Component: plastid (GO:0009536);;	--	--	--	--	--	hypothetical protein LOC_Os03g04700 [Oryza sativa Japonica Group]
MSTRG.26266	0	18.3648	1.85252	5.98226e-05	0.00146737	up	--	--	Biological Process: defense response (GO:0006952);;	--	[TZ]	--	--	BTB/POZ domain and ankyrin repeat-containing protein NH5.2 OS=Oryza sativa subsp. japonica OX=39947 GN=NH5.2 PE=1 SV=1	hypothetical protein [Oryza sativa Japonica Group]
LOC_Os07g30150	6.31889	64.7973	1.85949	5.41059e-05	0.00135734	up	[F]	Nucleotide transport and metabolism	Molecular Function: adenine phosphoribosyltransferase activity (GO:0003999);; Cellular Component: cytoplasm (GO:0005737);; Biological Process: adenine salvage (GO:0006168);; Biological Process: nucleoside metabolic process (GO:0009116);;	K00759|1e-133|osa:4343246|APRT, apt;EC:2.4.2.7|Os07g0484800; K00759 adenine phosphoribosyltransferase [EC:2.4.2.7]	[F]	Nucleotide transport and metabolism	Phosphoribosyl transferase domain	Adenine phosphoribosyltransferase 3 OS=Arabidopsis thaliana OX=3702 GN=APT3 PE=1 SV=1	PREDICTED: adenine phosphoribosyltransferase 4 isoform X1 [Oryza sativa Japonica Group]
LOC_Os10g27430	228.716	513.855	1.00714	0.00176221	0.023284	up	--	--	Cellular Component: cytoplasmic vesicle (GO:0016023);;	--	[A]	RNA processing and modification	--	Acyl transferase 8 OS=Oryza sativa subsp. japonica OX=39947 GN=AT8 PE=3 SV=1	expressed protein [Oryza sativa Japonica Group]
LOC_Os06g08570	410.665	1105.01	1.1319	0.00275253	0.033045	up	--	--	Cellular Component: mitochondrion (GO:0005739);;	--	[R]	General function prediction only	PPR repeat family;; PPR repeat;; PPR repeat;; Pentatricopeptide repeat domain	Pentatricopeptide repeat-containing protein At3g25210, mitochondrial OS=Arabidopsis thaliana OX=3702 GN=At3g25210 PE=2 SV=1	pentatricopeptide (PPR) repeat-containing protein-like [Oryza sativa Japonica Group]
LOC_Os09g38910	122.462	324.941	1.25001	2.30566e-05	0.000656625	up	[RTKL]	--	Molecular Function: protein serine/threonine kinase activity (GO:0004674);; Molecular Function: calcium ion binding (GO:0005509);; Molecular Function: ATP binding (GO:0005524);; Biological Process: protein phosphorylation (GO:0006468);; Cellular Component: cytoplasmic vesicle (GO:0016023);; Molecular Function: polysaccharide binding (GO:0030247);;	--	--	--	Protein kinase domain;; Protein tyrosine kinase;; Wall-associated receptor kinase galacturonan-binding	Wall-associated receptor kinase 5 OS=Arabidopsis thaliana OX=3702 GN=WAK5 PE=2 SV=1	PREDICTED: wall-associated receptor kinase 5 [Oryza sativa Japonica Group]
LOC_Os07g09480	8.69146	62.1939	2.09874	2.03291e-07	1.05933e-05	up	--	--	Molecular Function: ATP binding (GO:0005524);; Cellular Component: mitochondrion (GO:0005739);; Cellular Component: plastid (GO:0009536);;	--	[O]	Posttranslational modification, protein turnover, chaperones	Domain associated at C-terminal with AAA;; ATPase family associated with various cellular activities (AAA);; Holliday junction DNA helicase ruvB N-terminus	AAA-ATPase At3g28510 OS=Arabidopsis thaliana OX=3702 GN=At3g28510 PE=2 SV=1	PREDICTED: AAA-ATPase At3g28610 [Oryza sativa Japonica Group]
LOC_Os05g09580	746.929	2823.81	1.76255	4.6552e-12	5.43682e-10	up	--	--	--	--	[T]	Signal transduction mechanisms	--	Sulfated surface glycoprotein 185 OS=Volvox carteri OX=3067 PE=1 SV=1	PREDICTED: uncharacterized protein LOC4338014 [Oryza sativa Japonica Group]
LOC_Os07g33580	43.5439	199.473	1.58857	0.000132839	0.00287432	up	[Q]	Secondary metabolites biosynthesis, transport and catabolism	Molecular Function: monooxygenase activity (GO:0004497);; Molecular Function: iron ion binding (GO:0005506);; Cellular Component: plastid (GO:0009536);; Cellular Component: cytoplasmic vesicle (GO:0016023);; Molecular Function: oxidoreductase activity, acting on paired donors, with incorporation or reduction of molecular oxygen (GO:0016705);; Molecular Function: heme binding (GO:0020037);; Biolog…	--	[QI]	--	Cytochrome P450	Cytochrome P450 716B1 OS=Picea sitchensis OX=3332 GN=CYP716B1 PE=2 SV=1	PREDICTED: cytochrome P450 716B1 [Oryza sativa Japonica Group]
LOC_Os08g10612	0	81.9223	4.05449	3.09531e-20	7.22835e-18	up	--	--	--	--	[AR]	--	--	Putative formin-like protein 21a OS=Arabidopsis thaliana OX=3702 GN=FH21A PE=3 SV=1	unknown protein [Oryza sativa Japonica Group]
LOC_Os06g43980	42.832	129.582	1.39372	5.99274e-06	0.000204245	up	--	--	--	--	--	--	--	--	Os06g0648200, partial [Oryza sativa Japonica Group]
LOC_Os02g42880	42.1673	118.45	1.19078	0.00150222	0.0205729	up	--	--	--	--	--	--	Remorin, C-terminal region;; Remorin, N-terminal region	Uncharacterized protein At3g61260 OS=Arabidopsis thaliana OX=3702 GN=At3g61260 PE=1 SV=1	PREDICTED: remorin [Oryza sativa Japonica Group]
LOC_Os07g32700	0	50.9184	2.65346	1.30803e-08	8.9065e-07	up	--	--	Cellular Component: cytoplasmic vesicle (GO:0016023);;	--	--	--	--	Glycine-rich cell wall structural protein 1 OS=Petunia hybrida OX=4102 GN=GRP-1 PE=1 SV=1	putative glycine-rich cell wall structural protein [Oryza sativa Japonica Group]
LOC_Os11g14910	0	16.9444	1.64547	0.000301588	0.00568313	up	[R]	General function prediction only	Molecular Function: zinc ion binding (GO:0008270);; Molecular Function: oxidoreductase activity (GO:0016491);; Biological Process: oxidation-reduction process (GO:0055114);;	--	[R]	General function prediction only	Zinc-binding dehydrogenase;; N-terminal domain of oxidoreductase;; Zinc-binding dehydrogenase	NADPH-dependent oxidoreductase 2-alkenal reductase OS=Arabidopsis thaliana OX=3702 GN=AER PE=1 SV=1	PREDICTED: NADP-dependent alkenal double bond reductase P1 [Oryza sativa Japonica Group]
LOC_Os03g52390	228.155	600.112	1.27808	8.70183e-07	3.81019e-05	up	--	--	Molecular Function: serine-type endopeptidase inhibitor activity (GO:0004867);; Biological Process: negative regulation of endopeptidase activity (GO:0010951);; Cellular Component: cytoplasmic vesicle (GO:0016023);;	--	--	--	Potato type II proteinase inhibitor family	Proteinase inhibitor PSI-1.2 OS=Capsicum annuum OX=4072 PE=1 SV=1	PREDICTED: proteinase inhibitor PSI-1.2 [Oryza sativa Japonica Group]
LOC_Os04g49757	132.449	558.663	1.62809	2.11835e-05	0.000608779	up	--	--	Molecular Function: transporter activity (GO:0005215);; Biological Process: transport (GO:0006810);; Cellular Component: integral component of membrane (GO:0016021);;	--	--	--	Purine nucleobase transmembrane transport	Probable purine permease 11 OS=Arabidopsis thaliana OX=3702 GN=PUP11 PE=1 SV=1	PREDICTED: probable purine permease 11 isoform X2 [Oryza sativa Japonica Group]
LOC_Os11g44430	882.666	2779.95	1.44895	2.58627e-06	9.89501e-05	up	[RTKL]	--	Molecular Function: protein serine/threonine kinase activity (GO:0004674);; Molecular Function: ATP binding (GO:0005524);; Biological Process: protein phosphorylation (GO:0006468);;	--	[T]	Signal transduction mechanisms	Protein kinase domain;; Protein tyrosine kinase	Putative serine/threonine-protein kinase-like protein CCR3 OS=Arabidopsis thaliana OX=3702 GN=CCR3 PE=2 SV=1	PREDICTED: putative serine/threonine-protein kinase-like protein CCR3 [Oryza sativa Japonica Group]
LOC_Os08g38800	503.126	2527.94	2.18297	4.45896e-22	1.16176e-19	up	--	--	Cellular Component: mitochondrion (GO:0005739);;	--	[L]	Replication, recombination and repair	DDE superfamily endonuclease;; Myb/SANT-like DNA-binding domain	Protein ALP1-like OS=Arabidopsis thaliana OX=3702 GN=At3g55350 PE=2 SV=1	hypothetical protein OsJ_27804 [Oryza sativa Japonica Group]
LOC_Os08g32520	1293.85	2826.48	1.00227	0.000627141	0.0103079	up	[M]	Cell wall/membrane/envelope biogenesis	--	--	--	--	Domain of unknown function (DUF4228)	Serine/arginine-rich splicing factor SR45 OS=Arabidopsis thaliana OX=3702 GN=SR45 PE=1 SV=1	PREDICTED: uncharacterized protein LOC4345590 [Oryza sativa Japonica Group]
LOC_Os05g36310	224.884	569.962	1.15256	0.00038278	0.00690757	up	--	--	Molecular Function: zinc ion binding (GO:0008270);;	--	[O]	Posttranslational modification, protein turnover, chaperones	Ring finger domain;; RING-like zinc finger;; Zinc finger, C3HC4 type (RING finger);; RING-H2 zinc finger domain;; zinc-RING finger domain;; Zinc finger, C3HC4 type (RING finger);; Anaphase-promoting complex subunit 11 RING-H2 finger	RING-H2 finger protein ATL72 OS=Arabidopsis thaliana OX=3702 GN=ATL72 PE=2 SV=1	PREDICTED: RING-H2 finger protein ATL72 [Oryza sativa Japonica Group]
LOC_Os05g16430	92.4905	466.54	1.55092	0.000413409	0.0073592	up	[RTKL]	--	Molecular Function: protein serine/threonine kinase activity (GO:0004674);; Molecular Function: ATP binding (GO:0005524);; Cellular Component: mitochondrion (GO:0005739);; Biological Process: protein phosphorylation (GO:0006468);; Cellular Component: cytoplasmic vesicle (GO:0016023);;	--	--	--	Protein kinase domain;; Protein tyrosine kinase;; Di-glucose binding within endoplasmic reticulum;; Leucine rich repeat;; Leucine Rich repeats (2 copies)	Probable LRR receptor-like serine/threonine-protein kinase At1g56140 OS=Arabidopsis thaliana OX=3702 GN=At1g56140 PE=2 SV=2	PREDICTED: probable LRR receptor-like serine/threonine-protein kinase At1g56130 isoform X1 [Oryza sativa Japonica Group]
LOC_Os10g34040	133.821	778.635	2.12713	6.10965e-10	5.44915e-08	up	--	--	Cellular Component: caveola (GO:0005901);;	--	[UZ]	--	SPFH domain / Band 7 family	Flotillin-like protein 1 OS=Oryza sativa subsp. japonica OX=39947 GN=FLOT1 PE=3 SV=1	PREDICTED: flotillin-like protein 1 [Oryza sativa Japonica Group]
MSTRG.22735	44.4706	130.746	1.24022	0.000954881	0.0143624	up	--	--	--	--	--	--	--	--	hypothetical protein GQ55_4G047700 [Panicum hallii var. hallii]
LOC_Os04g56040	128.97	552.041	1.70569	2.6567e-06	0.000101154	up	--	--	Cellular Component: cytoplasmic vesicle (GO:0016023);;	--	--	--	--	Leucine-rich repeat extensin-like protein 3 OS=Arabidopsis thaliana OX=3702 GN=LRX3 PE=1 SV=1	Os04g0654500 [Oryza sativa Japonica Group]
LOC_Os10g25150	166.647	456.53	1.29513	8.01866e-06	0.000259545	up	--	--	--	--	--	--	--	--	Unknown protein [Oryza sativa Japonica Group]
MSTRG.28446	0	20.0169	1.4092	0.00147331	0.0202739	up	--	--	--	--	--	--	--	--	unknown protein [Oryza sativa Japonica Group]
LOC_Os08g39860	467.946	1273.32	1.31035	1.27944e-06	5.28645e-05	up	[G]	Carbohydrate transport and metabolism	Cellular Component: mitochondrion (GO:0005739);; Biological Process: carbohydrate metabolic process (GO:0005975);; Molecular Function: beta-glucosidase activity (GO:0008422);; Cellular Component: cytoplasmic vesicle (GO:0016023);;	K01188|0.0|osa:4345995|E3.2.1.21;EC:3.2.1.21|Os08g0509200	[G]	Carbohydrate transport and metabolism	Glycosyl hydrolase family 1	Beta-glucosidase 27 OS=Oryza sativa subsp. japonica OX=39947 GN=BGLU27 PE=2 SV=1	PREDICTED: beta-glucosidase 27 [Oryza sativa Japonica Group]
LOC_Os01g61940	56.4562	138.407	1.09454	0.00108474	0.015924	up	[V]	Defense mechanisms	Molecular Function: ATP binding (GO:0005524);; Biological Process: transport (GO:0006810);; Biological Process: metabolic process (GO:0008152);; Molecular Function: ATPase activity, coupled to transmembrane movement of substances (GO:0042626);; Cellular Component: ATP-binding cassette (ABC) transporter complex (GO:0043190);;	--	[Q]	Secondary metabolites biosynthesis, transport and catabolism	ABC-2 type transporter;; ABC transporter	ABC transporter G family member 1 OS=Arabidopsis thaliana OX=3702 GN=ABCG1 PE=2 SV=1	PREDICTED: ABC transporter G family member 6 [Oryza sativa Japonica Group]
LOC_Os06g48930	376.294	1050.93	1.32676	3.43957e-06	0.000125359	up	--	--	Molecular Function: protein kinase activity (GO:0004672);; Biological Process: protein phosphorylation (GO:0006468);;	--	--	--	--	--	PREDICTED: uncharacterized protein LOC4341976 [Oryza sativa Japonica Group]
LOC_Os03g02460	43.9244	303.649	1.68882	0.000197776	0.00398811	up	[IQR]	--	Molecular Function: oxidoreductase activity (GO:0016491);; Biological Process: oxidation-reduction process (GO:0055114);;	--	[Q]	Secondary metabolites biosynthesis, transport and catabolism	short chain dehydrogenase;; Enoyl-(Acyl carrier protein) reductase;; KR domain	Short-chain dehydrogenase TIC 32, chloroplastic OS=Arabidopsis thaliana OX=3702 GN=TIC32 PE=2 SV=1	PREDICTED: short-chain dehydrogenase TIC 32, chloroplastic [Oryza sativa Japonica Group]
LOC_Os06g19070	91.8776	434.35	1.94037	9.66838e-10	8.30532e-08	up	[Q]	Secondary metabolites biosynthesis, transport and catabolism	Molecular Function: monooxygenase activity (GO:0004497);; Molecular Function: iron ion binding (GO:0005506);; Cellular Component: cytoplasmic vesicle (GO:0016023);; Molecular Function: oxidoreductase activity, acting on paired donors, with incorporation or reduction of molecular oxygen (GO:0016705);; Molecular Function: heme binding (GO:0020037);; Biological Process: oxidation-reduction process (…	--	[Q]	Secondary metabolites biosynthesis, transport and catabolism	Cytochrome P450	Cytochrome P450 76C2 OS=Arabidopsis thaliana OX=3702 GN=CYP76C2 PE=2 SV=1	PREDICTED: cytochrome P450 76C2 [Oryza sativa Japonica Group]
LOC_Os10g33170	2542.76	6901.51	1.21031	0.00040067	0.00716479	up	--	--	Molecular Function: transporter activity (GO:0005215);; Biological Process: oligopeptide transport (GO:0006857);; Cellular Component: membrane (GO:0016020);;	--	[E]	Amino acid transport and metabolism	POT family	Protein NRT1/ PTR FAMILY 5.2 OS=Arabidopsis thaliana OX=3702 GN=NPF5.2 PE=2 SV=1	PREDICTED: protein NRT1/ PTR FAMILY 5.2 [Oryza sativa Japonica Group]
LOC_Os11g29210	211.551	581.201	1.32981	4.64413e-07	2.20166e-05	up	--	--	--	--	[K]	Transcription	Cleavage site for pathogenic type III effector avirulence factor Avr	RPM1-interacting protein 4 OS=Arabidopsis thaliana OX=3702 GN=RIN4 PE=1 SV=1	PREDICTED: uncharacterized protein LOC4350518 [Oryza sativa Japonica Group]
LOC_Os07g03810	119.474	271.273	1.0376	0.000712881	0.0113909	up	--	--	Molecular Function: protein serine/threonine kinase activity (GO:0004674);; Molecular Function: ATP binding (GO:0005524);; Cellular Component: mitochondrion (GO:0005739);; Biological Process: protein phosphorylation (GO:0006468);; Cellular Component: membrane (GO:0016020);; Cellular Component: cytoplasmic vesicle (GO:0016023);; Molecular Function: carbohydrate binding (GO:0030246);;	--	--	--	Legume lectin domain;; Protein kinase domain;; Protein tyrosine kinase	L-type lectin-domain containing receptor kinase IV.1 OS=Arabidopsis thaliana OX=3702 GN=LECRK41 PE=2 SV=1	putative receptor-like protein kinase [Oryza sativa Japonica Group]
LOC_Os10g38340	21.192	120.186	2.0833	2.26403e-09	1.85349e-07	up	[O]	Posttranslational modification, protein turnover, chaperones	Molecular Function: glutathione transferase activity (GO:0004364);; Cellular Component: mitochondrion (GO:0005739);; Biological Process: metabolic process (GO:0008152);;	--	[O]	Posttranslational modification, protein turnover, chaperones	Glutathione S-transferase, N-terminal domain;; Glutathione S-transferase, N-terminal domain;; Glutathione S-transferase, C-terminal domain;; Glutathione S-transferase, N-terminal domain;; Glutathione S-transferase, C-terminal domain;; Glutathione S-transferase N-terminal domain;; Glutathione S-transferase, C-terminal domain	Probable glutathione S-transferase GSTU6 OS=Oryza sativa subsp. japonica OX=39947 GN=GSTU6 PE=2 SV=2	PREDICTED: probable glutathione S-transferase GSTU6 [Oryza sativa Japonica Group]
LOC_Os10g35070	6414.5	19466.3	1.37812	2.02456e-05	0.000585024	up	--	--	Biological Process: carbohydrate metabolic process (GO:0005975);; Cellular Component: cytoplasmic vesicle (GO:0016023);; Molecular Function: raffinose alpha-galactosidase activity (GO:0052692);;	K07407|0.0|zma:100280970|E3.2.1.22B, galA, rafA;EC:3.2.1.22|alpha-galactosidase; K07407 alpha-galactosidase [EC:3.2.1.22]	[G]	Carbohydrate transport and metabolism	Alpha galactosidase A;; Alpha galactosidase A C-terminal beta sandwich domain;; Melibiase	Alpha-galactosidase 1 OS=Arabidopsis thaliana OX=3702 GN=AGAL1 PE=2 SV=1	PREDICTED: alpha-galactosidase [Oryza sativa Japonica Group]
LOC_Os03g22230	21.9198	214.468	2.38969	6.26151e-09	4.64472e-07	up	[R]	General function prediction only	Cellular Component: cytoplasmic vesicle (GO:0016023);;	--	--	--	--	Phylloplanin OS=Nicotiana tabacum OX=4097 PE=1 SV=1	PREDICTED: phylloplanin [Oryza sativa Japonica Group]
LOC_Os10g22730	84.3546	368.614	1.28951	0.00459099	0.0490131	up	--	--	Molecular Function: DNA binding (GO:0003677);; Cellular Component: nucleus (GO:0005634);; Biological Process: regulation of transcription, DNA-templated (GO:0006355);; Biological Process: proteolysis (GO:0006508);; Molecular Function: cysteine-type peptidase activity (GO:0008234);; Cellular Component: cytoplasmic vesicle (GO:0016023);;	--	--	--	--	--	expressed protein [Oryza sativa Japonica Group]
MSTRG.7379	0	89.0482	4.01726	1.22668e-19	2.78219e-17	up	--	--	--	--	--	--	--	--	Os11g0113800 [Oryza sativa Japonica Group]
LOC_Os11g44600	50.0831	122.844	1.09822	0.00111824	0.0162925	up	--	--	Cellular Component: mitochondrion (GO:0005739);; Cellular Component: plastid (GO:0009536);;	--	--	--	Calmodulin binding protein-like	Calmodulin-binding protein 60 B OS=Arabidopsis thaliana OX=3702 GN=CBP60B PE=2 SV=1	PREDICTED: calmodulin-binding protein 60 A isoform X3 [Oryza sativa Japonica Group]
LOC_Os07g34410	47.9465	147.629	1.35918	7.63883e-05	0.00180564	up	--	--	Molecular Function: nucleic acid binding (GO:0003676);; Cellular Component: mitochondrion (GO:0005739);; Molecular Function: zinc ion binding (GO:0008270);; Cellular Component: plastid (GO:0009536);; Biological Process: DNA integration (GO:0015074);;	--	[R]	General function prediction only	Reverse transcriptase (RNA-dependent DNA polymerase);; Integrase core domain;; GAG-pre-integrase domain	Retrovirus-related Pol polyprotein from transposon TNT 1-94 OS=Nicotiana tabacum OX=4097 PE=2 SV=1	unnamed protein product [Oryza sativa Japonica Group]
LOC_Os07g45740	47.4792	117.911	1.10001	0.00131767	0.0186448	up	--	--	Cellular Component: cytoplasmic vesicle (GO:0016023);;	--	--	--	--	--	hypothetical protein [Oryza sativa Japonica Group]
LOC_Os09g28560	36.5292	95.4616	1.15873	0.000724776	0.0115226	up	[T]	Signal transduction mechanisms	Molecular Function: phosphoprotein phosphatase activity (GO:0004721);; Biological Process: dephosphorylation (GO:0016311);; Molecular Function: metal ion binding (GO:0046872);;	--	[T]	Signal transduction mechanisms	Protein phosphatase 2C	Probable protein phosphatase 2C 69 OS=Oryza sativa subsp. japonica OX=39947 GN=Os09g0459600 PE=2 SV=1	PREDICTED: probable protein phosphatase 2C 69 [Oryza sativa Japonica Group]
LOC_Os03g55410	698.477	2291.38	1.51783	3.17668e-07	1.57465e-05	up	--	--	Molecular Function: peroxidase activity (GO:0004601);; Cellular Component: extracellular region (GO:0005576);; Biological Process: response to oxidative stress (GO:0006979);; Cellular Component: cytoplasmic vesicle (GO:0016023);; Molecular Function: heme binding (GO:0020037);; Molecular Function: metal ion binding (GO:0046872);; Biological Process: oxidation-reduction process (GO:0055114);;	K00430|0.0|osa:4334200|E1.11.1.7;EC:1.11.1.7|Os03g0762300	--	--	Peroxidase	Peroxidase 51 OS=Arabidopsis thaliana OX=3702 GN=PER51 PE=2 SV=1	PREDICTED: peroxidase 51 [Oryza sativa Japonica Group]
LOC_Os01g47580	57.7008	151.949	1.15378	0.00109935	0.016105	up	[I]	Lipid transport and metabolism	Molecular Function: catalytic activity (GO:0003824);; Biological Process: metabolic process (GO:0008152);; Cellular Component: membrane (GO:0016020);;	K18693|0.0|osa:4326857|DPP1, DPPL, PLPP4_5;EC:3.1.3.81 3.1.3.4|Os01g0666000	[I]	Lipid transport and metabolism	PAP2 superfamily	Lipid phosphate phosphatase 2 OS=Arabidopsis thaliana OX=3702 GN=LPP2 PE=2 SV=1	PREDICTED: lipid phosphate phosphatase 2 [Oryza sativa Japonica Group]
LOC_Os09g20980	33.6454	166.974	1.34006	0.00352319	0.0398501	up	--	--	Molecular Function: zinc ion binding (GO:0008270);;	--	[O]	Posttranslational modification, protein turnover, chaperones	Ring finger domain;; RING-like zinc finger;; RING-H2 zinc finger domain;; Zinc finger, C3HC4 type (RING finger);; Anaphase-promoting complex subunit 11 RING-H2 finger;; Zinc finger, C3HC4 type (RING finger);; RING-type zinc-finger	RING-H2 finger protein ATL46 OS=Arabidopsis thaliana OX=3702 GN=ATL46 PE=2 SV=1	PREDICTED: RING-H2 finger protein ATL46 [Oryza sativa Japonica Group]
MSTRG.14105	272.852	7842.89	3.78841	2.44484e-23	6.88179e-21	up	--	--	Molecular Function: phosphoprotein phosphatase activity (GO:0004721);;	--	--	--	--	Formin-like protein 20 OS=Arabidopsis thaliana OX=3702 GN=FH20 PE=2 SV=3	Os03g0426350, partial [Oryza sativa Japonica Group]
LOC_Os03g04120	388.14	836.341	1.01776	6.46546e-05	0.00156672	up	[IQ]	--	Biological Process: metabolic process (GO:0008152);; Molecular Function: ligase activity (GO:0016874);;	--	[I]	Lipid transport and metabolism	AMP-binding enzyme;; AMP-binding enzyme C-terminal domain	Probable acyl-activating enzyme 1, peroxisomal OS=Arabidopsis thaliana OX=3702 GN=AAE1 PE=2 SV=1	PREDICTED: probable acyl-activating enzyme 1, peroxisomal [Oryza sativa Japonica Group]
LOC_Os07g04560	2.6839	18.6862	1.40131	0.00264049	0.032017	up	--	--	Molecular Function: DNA binding (GO:0003677);; Cellular Component: nucleus (GO:0005634);; Biological Process: regulation of transcription, DNA-templated (GO:0006355);;	--	--	--	No apical meristem (NAM) protein	Transcription factor JUNGBRUNNEN 1 OS=Arabidopsis thaliana OX=3702 GN=JUB1 PE=1 SV=1	putative development regulation gene OsNAC4 protein [Oryza sativa Japonica Group]
LOC_Os05g39860	18.0499	84.5271	1.60296	0.00012091	0.00265631	up	[G]	Carbohydrate transport and metabolism	Cellular Component: membrane (GO:0016020);;	--	[A]	RNA processing and modification	--	Leucine-rich repeat extensin-like protein 5 OS=Arabidopsis thaliana OX=3702 GN=LRX5 PE=2 SV=2	hypothetical protein OsI_20329 [Oryza sativa Indica Group]
LOC_Os04g30260	63.7222	197.374	1.44012	1.7689e-06	7.11061e-05	up	[RTKL]	--	Molecular Function: protein serine/threonine kinase activity (GO:0004674);; Molecular Function: calcium ion binding (GO:0005509);; Molecular Function: ATP binding (GO:0005524);; Biological Process: protein phosphorylation (GO:0006468);; Cellular Component: cytoplasmic vesicle (GO:0016023);; Molecular Function: polysaccharide binding (GO:0030247);;	--	--	--	Protein kinase domain;; Protein tyrosine kinase;; Wall-associated receptor kinase galacturonan-binding	Wall-associated receptor kinase 2 OS=Arabidopsis thaliana OX=3702 GN=WAK2 PE=1 SV=1	OSJNBb0076A22.6 [Oryza sativa Japonica Group]
LOC_Os07g30950	191.858	501.159	1.10597	0.0030906	0.0362209	up	[Q]	Secondary metabolites biosynthesis, transport and catabolism	Molecular Function: monooxygenase activity (GO:0004497);; Molecular Function: iron ion binding (GO:0005506);; Molecular Function: oxidoreductase activity, acting on paired donors, with incorporation or reduction of molecular oxygen (GO:0016705);; Molecular Function: heme binding (GO:0020037);; Biological Process: oxidation-reduction process (GO:0055114);;	--	[QI]	--	Cytochrome P450	Taxane 10-beta-hydroxylase OS=Taxus cuspidata OX=99806 GN=CYP725A1 PE=1 SV=1	Os07g0491800, partial [Oryza sativa Japonica Group]
LOC_Os06g41670	0.61257	24.1755	1.88547	5.20443e-05	0.00131365	up	--	--	Molecular Function: ADP binding (GO:0043531);;	--	[T]	Signal transduction mechanisms	NB-ARC domain	Disease resistance protein RGA2 OS=Solanum bulbocastanum OX=147425 GN=RGA2 PE=1 SV=1	Os06g0621600 [Oryza sativa Japonica Group]
MSTRG.18947	0	33.9789	2.34283	5.17496e-07	2.4134e-05	up	--	--	--	--	--	--	--	--	Os12g0171500 [Oryza sativa Japonica Group]
LOC_Os07g23510	2.86531	301.197	5.0326	2.97123e-42	1.48684e-39	up	--	--	Cellular Component: plastid (GO:0009536);;	--	[T]	Signal transduction mechanisms	--	Proline-rich receptor-like protein kinase PERK1 OS=Arabidopsis thaliana OX=3702 GN=PERK1 PE=1 SV=1	hypothetical protein [Oryza sativa Japonica Group]
LOC_Os11g14040	91.9454	235.758	1.18032	0.000186006	0.00378568	up	[O]	Posttranslational modification, protein turnover, chaperones	Cellular Component: cytoplasm (GO:0005737);; Biological Process: aromatic amino acid family metabolic process (GO:0009072);; Molecular Function: transferase activity (GO:0016740);; Molecular Function: isomerase activity (GO:0016853);;	K01800|1e-126|sbi:SORBI_05g007005|maiA, GSTZ1;EC:5.2.1.2|hypothetical protein; K01800 maleylacetoacetate isomerase [EC:5.2.1.2]	[O]	Posttranslational modification, protein turnover, chaperones	Glutathione S-transferase, N-terminal domain;; Glutathione S-transferase, N-terminal domain;; Glutathione S-transferase, N-terminal domain;; Glutathione S-transferase, C-terminal domain	Glutathione S-transferase zeta class OS=Euphorbia esula OX=3993 PE=2 SV=1	PREDICTED: glutathione S-transferase zeta class [Oryza sativa Japonica Group]
LOC_Os10g22410	23.7178	144.479	1.96697	8.41601e-07	3.70046e-05	up	--	--	Cellular Component: mitochondrion (GO:0005739);;	--	[R]	General function prediction only	Yippee zinc-binding/DNA-binding /Mis18, centromere assembly	Putative yippee-like protein Os10g0369500 OS=Oryza sativa subsp. japonica OX=39947 GN=Os10g0369500 PE=3 SV=1	PREDICTED: putative yippee-like protein Os10g0369500 [Oryza sativa Japonica Group]
LOC_Os03g14730	4746.17	11482.5	1.06004	0.00240036	0.0298163	up	--	--	Biological Process: metabolic process (GO:0008152);; Molecular Function: hydrolase activity (GO:0016787);;	--	[V]	Defense mechanisms	alpha/beta hydrolase fold	Probable carboxylesterase 8 OS=Arabidopsis thaliana OX=3702 GN=CXE8 PE=2 SV=1	esterase, putative, expressed [Oryza sativa Japonica Group]
LOC_Os02g17730	3.54621	44.9219	2.07619	5.59996e-06	0.000193156	up	--	--	Cellular Component: cytoplasmic vesicle (GO:0016023);; Molecular Function: transferase activity, transferring phosphorus-containing groups (GO:0016772);;	--	--	--	Leucine rich repeat N-terminal domain;; Leucine rich repeat;; Leucine Rich repeats (2 copies)	Leucine-rich repeat receptor-like serine/threonine-protein kinase BAM2 OS=Arabidopsis thaliana OX=3702 GN=BAM2 PE=1 SV=1	hypothetical protein OsJ_06241 [Oryza sativa Japonica Group]
LOC_Os07g03499	13.7278	66.3409	1.49522	0.000687051	0.011102	up	[S]	Function unknown	Cellular Component: extracellular region (GO:0005576);; Cellular Component: cytoplasmic vesicle (GO:0016023);;	--	[S]	Function unknown	Cysteine-rich secretory protein family	Pathogenesis-related protein PRB1-2 OS=Hordeum vulgare OX=4513 PE=2 SV=1	PREDICTED: pathogenesis-related protein PRB1-2-like [Oryza sativa Japonica Group]
LOC_Os04g09430	45.9784	185.97	1.64661	4.50881e-06	0.000159593	up	[Q]	Secondary metabolites biosynthesis, transport and catabolism	Molecular Function: monooxygenase activity (GO:0004497);; Molecular Function: iron ion binding (GO:0005506);; Cellular Component: mitochondrion (GO:0005739);; Molecular Function: oxidoreductase activity, acting on paired donors, with incorporation or reduction of molecular oxygen (GO:0016705);; Molecular Function: heme binding (GO:0020037);; Biological Process: electron transport chain (GO:002290…	--	[Q]	Secondary metabolites biosynthesis, transport and catabolism	Cytochrome P450	Tyrosine N-monooxygenase OS=Sorghum bicolor OX=4558 GN=CYP79A1 PE=1 SV=3	Os04g0174100 [Oryza sativa Japonica Group]
LOC_Os03g38800	32.7358	131.664	1.51316	0.000158892	0.00333727	up	--	--	Molecular Function: ATP binding (GO:0005524);;	--	[O]	Posttranslational modification, protein turnover, chaperones	Domain associated at C-terminal with AAA;; ATPase family associated with various cellular activities (AAA)	AAA-ATPase At5g17760 OS=Arabidopsis thaliana OX=3702 GN=At5g17760 PE=3 SV=1	PREDICTED: AAA-ATPase At3g50940 [Oryza sativa Japonica Group]
LOC_Os08g04250	31.5478	108.319	1.42882	0.000117884	0.00259888	up	--	--	Cellular Component: mitochondrion (GO:0005739);; Cellular Component: cytoplasmic vesicle (GO:0016023);;	--	--	--	Salt stress response/antifungal	Cysteine-rich repeat secretory protein 55 OS=Arabidopsis thaliana OX=3702 GN=CRRSP55 PE=2 SV=1	PREDICTED: cysteine-rich repeat secretory protein 55 [Oryza sativa Japonica Group]
LOC_Os10g25140	166.647	456.53	1.29513	8.01866e-06	0.000259545	up	[E]	Amino acid transport and metabolism	Molecular Function: L-alanine:2-oxoglutarate aminotransferase activity (GO:0004021);; Biological Process: biosynthetic process (GO:0009058);; Molecular Function: pyridoxal phosphate binding (GO:0030170);; Biological Process: L-alanine catabolic process (GO:0042853);;	K00814|0.0|osa:4348525|GPT, ALT;EC:2.6.1.2|Os10g0390600; K00814 alanine transaminase [EC:2.6.1.2]	[E]	Amino acid transport and metabolism	Aminotransferase class I and II	Alanine aminotransferase 2 OS=Panicum miliaceum OX=4540 PE=1 SV=1	PREDICTED: alanine aminotransferase 2 [Oryza sativa Japonica Group]
LOC_Os11g31090	0.61257	29.528	2.28712	9.26231e-07	4.0332e-05	up	--	--	Biological Process: metabolic process (GO:0008152);; Molecular Function: transferase activity, transferring acyl groups other than amino-acyl groups (GO:0016747);;	K15400|0.0|osa:4350569|HHT1;EC:2.3.1.188|Os11g0507200	--	--	Transferase family	Omega-hydroxypalmitate O-feruloyl transferase OS=Arabidopsis thaliana OX=3702 GN=HHT1 PE=1 SV=1	PREDICTED: omega-hydroxypalmitate O-feruloyl transferase [Oryza sativa Japonica Group]
LOC_Os08g11190	0	26.5812	2.02223	1.30081e-05	0.000398148	up	--	--	--	--	[A]	RNA processing and modification	--	--	PREDICTED: uncharacterized protein LOC107281840 [Oryza sativa Japonica Group]
LOC_Os05g13940	1198.69	3158.26	1.24088	2.51895e-05	0.00070589	up	--	--	Cellular Component: membrane (GO:0016020);; Cellular Component: cytoplasmic vesicle (GO:0016023);;	--	--	--	Procyclic acidic repetitive protein (PARP);; Keratin-associated matrix	Glycine-rich cell wall structural protein 1 OS=Petunia hybrida OX=4102 GN=GRP-1 PE=1 SV=1	PREDICTED: extensin [Oryza sativa Japonica Group]
LOC_Os01g48660	28.4763	119.598	1.51527	0.000230545	0.00452845	up	--	--	Cellular Component: membrane (GO:0016020);; Cellular Component: cytoplasmic vesicle (GO:0016023);;	--	--	--	Protein of unknown function (DUF2921)	Vegetative cell wall protein gp1 OS=Chlamydomonas reinhardtii OX=3055 GN=GP1 PE=1 SV=1	PREDICTED: uncharacterized protein LOC4325271 [Oryza sativa Japonica Group]
MSTRG.4865	0	46.7053	1.6515	0.000256979	0.00498556	up	--	--	Molecular Function: structural constituent of cell wall (GO:0005199);;	--	--	--	--	Vegetative cell wall protein gp1 OS=Chlamydomonas reinhardtii OX=3055 GN=GP1 PE=1 SV=1	hypothetical protein OsJ_31045 [Oryza sativa Japonica Group]
LOC_Os12g35330	6.26235	40.8523	1.39566	0.00272907	0.0328886	up	[O]	Posttranslational modification, protein turnover, chaperones	Cellular Component: nucleus (GO:0005634);; Molecular Function: electron transfer activity (GO:0009055);; Molecular Function: protein disulfide oxidoreductase activity (GO:0015035);; Cellular Component: cytoplasmic vesicle (GO:0016023);; Biological Process: cell redox homeostasis (GO:0045454);; Biological Process: oxidation-reduction process (GO:0055114);;	--	[O]	Posttranslational modification, protein turnover, chaperones	Glutaredoxin	Putative glutaredoxin-C14 OS=Oryza sativa subsp. japonica OX=39947 GN=GRXC14 PE=3 SV=2	PREDICTED: putative glutaredoxin-C14 [Oryza sativa Japonica Group]
LOC_Os07g48790	5.54705	73.7828	1.4672	0.00155345	0.0211354	up	--	--	Biological Process: response to sucrose (GO:0009744);; Biological Process: cellular response to nitrogen levels (GO:0043562);;	--	[G]	Carbohydrate transport and metabolism	Glycogen recognition site of AMP-activated protein kinase;; 5'-AMP-activated protein kinase beta subunit, interaction domain	SNF1-related protein kinase regulatory subunit beta-1 OS=Arabidopsis thaliana OX=3702 GN=KINB1 PE=1 SV=1	PREDICTED: SNF1-related protein kinase regulatory subunit beta-1 [Oryza sativa Japonica Group]
LOC_Os04g51460	2.22556	19.2535	1.37614	0.00319316	0.0371056	up	[G]	Carbohydrate transport and metabolism	Molecular Function: hydrolase activity, hydrolyzing O-glycosyl compounds (GO:0004553);; Cellular Component: cell wall (GO:0005618);; Biological Process: cellular glucan metabolic process (GO:0006073);; Cellular Component: cytoplasmic vesicle (GO:0016023);; Molecular Function: xyloglucan:xyloglucosyl transferase activity (GO:0016762);; Cellular Component: apoplast (GO:0048046);; Biological Process…	--	--	--	Glycosyl hydrolases family 16;; Xyloglucan endo-transglycosylase (XET) C-terminus	Xyloglucan endotransglucosylase/hydrolase protein 24 OS=Arabidopsis thaliana OX=3702 GN=XTH24 PE=1 SV=2	PREDICTED: xyloglucan endotransglucosylase/hydrolase protein 24 [Oryza sativa Japonica Group]
LOC_Os08g34720	708.164	1881.55	1.24841	2.62481e-05	0.000732299	up	[HE]	--	Molecular Function: phosphoglycerate dehydrogenase activity (GO:0004617);; Biological Process: L-serine biosynthetic process (GO:0006564);; Cellular Component: plastid (GO:0009536);; Molecular Function: amino acid binding (GO:0016597);; Molecular Function: NAD binding (GO:0051287);; Biological Process: oxidation-reduction process (GO:0055114);;	K00058|0.0|sbi:SORBI_07g021980|serA, PHGDH;EC:1.1.1.95 1.1.1.399|hypothetical protein; K00058 D-3-phosphoglycerate dehydrogenase [EC:1.1.1.95]	[E]	Amino acid transport and metabolism	D-isomer specific 2-hydroxyacid dehydrogenase, NAD binding domain;; D-isomer specific 2-hydroxyacid dehydrogenase, catalytic domain;; ACT domain;; Acetohydroxy acid isomeroreductase, NADPH-binding domain;; S-adenosyl-L-homocysteine hydrolase, NAD binding domain	D-3-phosphoglycerate dehydrogenase 2, chloroplastic OS=Arabidopsis thaliana OX=3702 GN=PGDH2 PE=1 SV=2	PREDICTED: D-3-phosphoglycerate dehydrogenase 1, chloroplastic [Oryza sativa Japonica Group]
LOC_Os11g09370	0	10.8644	1.25052	0.00412479	0.0450896	up	[BQ]	--	Cellular Component: nucleus (GO:0005634);; Biological Process: regulation of transcription, DNA-templated (GO:0006355);; Molecular Function: NAD-dependent histone deacetylase activity (H3-K14 specific) (GO:0032041);; Molecular Function: NAD-dependent histone deacetylase activity (H3-K9 specific) (GO:0046969);; Molecular Function: NAD-dependent histone deacetylase activity (H4-K16 specific) (GO:00…	K06067|0.0|osa:4350006|HDAC1_2;EC:3.5.1.98|Os11g0200000; K06067 histone deacetylase 1/2 [EC:3.5.1.98]	[B]	Chromatin structure and dynamics	Histone deacetylase domain	Histone deacetylase 19 OS=Arabidopsis thaliana OX=3702 GN=HDA19 PE=1 SV=2	PREDICTED: histone deacetylase 19 [Oryza sativa Japonica Group]
MSTRG.4461	34.2694	142.689	1.35982	0.00201298	0.0259873	up	[T]	Signal transduction mechanisms	Cellular Component: extracellular region (GO:0005576);; Cellular Component: primary cell wall (GO:0009530);; Biological Process: cell wall organization (GO:0071555);;	--	--	--	--	Extensin OS=Nicotiana tabacum OX=4097 GN=HRGPNT3 PE=2 SV=1	PREDICTED: trihelix transcription factor GTL1 [Oryza sativa Japonica Group]
LOC_Os08g29854	39.0442	116.588	1.2444	0.00111786	0.0162925	up	--	--	Molecular Function: ATP binding (GO:0005524);; Molecular Function: ADP binding (GO:0043531);;	--	[T]	Signal transduction mechanisms	NB-ARC domain;; Leucine Rich repeats (2 copies);; Leucine rich repeat	Disease resistance protein RPM1 OS=Arabidopsis thaliana OX=3702 GN=RPM1 PE=1 SV=1	PREDICTED: putative disease resistance RPP13-like protein 3 isoform X1 [Oryza sativa Japonica Group]
LOC_Os08g39670	0	18.2573	1.34286	0.00224989	0.028406	up	--	--	Molecular Function: nucleic acid binding (GO:0003676);; Cellular Component: mitochondrion (GO:0005739);; Molecular Function: zinc ion binding (GO:0008270);; Biological Process: DNA integration (GO:0015074);;	--	[R]	General function prediction only	Reverse transcriptase (RNA-dependent DNA polymerase)	Putative ribonuclease H protein At1g65750 OS=Arabidopsis thaliana OX=3702 GN=At1g65750 PE=3 SV=1	retrotransposon protein, putative, unclassified [Oryza sativa Japonica Group]
LOC_Os04g50670	81.1918	218.972	1.12524	0.00322776	0.0373718	up	--	--	Cellular Component: mitochondrion (GO:0005739);; Cellular Component: plastid (GO:0009536);;	--	--	--	--	Potassium transporter 25 OS=Oryza sativa subsp. japonica OX=39947 GN=HAK25 PE=2 SV=1	OSJNBa0006A01.2 [Oryza sativa Japonica Group]
LOC_Os02g34860	494.206	1296.45	1.2159	8.73409e-05	0.00202814	up	[DZ]	--	Cellular Component: chromatin (GO:0000785);; Molecular Function: chromatin binding (GO:0003682);; Molecular Function: guanyl-nucleotide exchange factor activity (GO:0005085);; Cellular Component: nucleus (GO:0005634);; Cellular Component: cytosol (GO:0005829);; Biological Process: glucose catabolic process (GO:0006007);; Biological Process: entrainment of circadian clock (GO:0009649);; Molecular …	--	[S]	Function unknown	Regulator of chromosome condensation (RCC1) repeat;; Regulator of chromosome condensation (RCC1) repeat	Ultraviolet-B receptor UVR8 OS=Arabidopsis thaliana OX=3702 GN=UVR8 PE=1 SV=1	PREDICTED: ultraviolet-B receptor UVR8 [Oryza sativa Japonica Group]
LOC_Os02g34940	95.9964	228.239	1.10687	0.000211126	0.00420198	up	[OC]	--	Molecular Function: protein disulfide isomerase activity (GO:0003756);; Cellular Component: endoplasmic reticulum lumen (GO:0005788);; Biological Process: protein folding (GO:0006457);; Cellular Component: cytoplasmic vesicle (GO:0016023);; Biological Process: cell redox homeostasis (GO:0045454);;	K09580|0.0|osa:4329652|PDIA1, P4HB;EC:5.3.4.1|Os02g0554900; K09580 protein disulfide-isomerase A1 [EC:5.3.4.1]	[O]	Posttranslational modification, protein turnover, chaperones	Thioredoxin;; Thioredoxin-like domain;; Thioredoxin-like;; Thioredoxin-like;; OST3 / OST6 family, transporter family;; Thioredoxin-like domain;; AhpC/TSA family	Protein disulfide isomerase-like 1-3 OS=Oryza sativa subsp. japonica OX=39947 GN=PDIL1-3 PE=2 SV=1	PREDICTED: protein disulfide isomerase-like 1-3 [Oryza sativa Japonica Group]
LOC_Os01g58290	158.055	348.027	1.03745	9.59527e-05	0.00219203	up	[O]	Posttranslational modification, protein turnover, chaperones	Molecular Function: serine-type endopeptidase activity (GO:0004252);; Cellular Component: cell wall (GO:0005618);; Biological Process: proteolysis (GO:0006508);; Cellular Component: cytoplasmic vesicle (GO:0016023);;	--	--	--	Subtilase family;; Peptidase inhibitor I9	Subtilisin-like protease SBT3.5 OS=Arabidopsis thaliana OX=3702 GN=SBT3.5 PE=1 SV=1	PREDICTED: subtilisin-like protease SBT3.5 [Oryza sativa Japonica Group]
MSTRG.28095	0	1942.34	7.57099	2.84879e-87	5.283e-84	up	--	--	--	--	--	--	--	--	hypothetical protein [Oryza sativa Japonica Group]
LOC_Os12g43490	179.237	626.93	1.55927	1.11985e-06	4.73887e-05	up	--	--	Cellular Component: cytoplasmic vesicle (GO:0016023);;	--	--	--	Thaumatin family	Zeamatin OS=Zea mays OX=4577 GN=Zlp PE=1 SV=2	Alpha-amylase/trypsin inhibitor, putative, expressed [Oryza sativa Japonica Group]
LOC_Os06g03810	334.096	1586.24	1.51861	0.000487823	0.00846867	up	--	--	--	--	[AR]	--	--	Serine/arginine-rich splicing factor SR45 OS=Arabidopsis thaliana OX=3702 GN=SR45 PE=1 SV=1	PREDICTED: uncharacterized protein LOC4339989 [Oryza sativa Japonica Group]
LOC_Os04g17660	474.034	1396.07	1.40704	3.60117e-07	1.7629e-05	up	[P]	Inorganic ion transport and metabolism	Biological Process: sucrose metabolic process (GO:0005985);; Biological Process: biosynthetic process (GO:0009058);; Cellular Component: membrane (GO:0016020);; Cellular Component: cytoplasmic vesicle (GO:0016023);; Molecular Function: sucrose synthase activity (GO:0016157);;	--	[P]	Inorganic ion transport and metabolism	Rhodanese-like domain	Thiosulfate sulfurtransferase 18 OS=Arabidopsis thaliana OX=3702 GN=STR18 PE=1 SV=1	PREDICTED: thiosulfate sulfurtransferase 16, chloroplastic [Oryza sativa Japonica Group]
LOC_Os03g58380	6.26247	47.3042	1.62177	0.00043572	0.00765691	up	--	--	Cellular Component: plastid (GO:0009536);; Molecular Function: oxidoreductase activity (GO:0016491);; Molecular Function: metal ion binding (GO:0046872);; Molecular Function: iron-sulfur cluster binding (GO:0051536);; Biological Process: oxidation-reduction process (GO:0055114);;	--	[F]	Nucleotide transport and metabolism	Molybdopterin-binding domain of aldehyde dehydrogenase	Probable aldehyde oxidase 3 OS=Oryza sativa subsp. japonica OX=39947 GN=Os03g0790700 PE=2 SV=1	aldehyde oxidase, putative, expressed [Oryza sativa Japonica Group]
LOC_Os03g61040	172.675	521.286	1.20222	0.00273222	0.032914	up	--	--	Biological Process: microtubule nucleation (GO:0007020);; Biological Process: response to red or far red light (GO:0009639);; Biological Process: negative gravitropism (GO:0009959);; Biological Process: regulation of meristem growth (GO:0010075);; Biological Process: anther development (GO:0048653);;	--	--	--	Plant protein of unknown function (DUF641)	Protein GRAVITROPIC IN THE LIGHT 1 OS=Arabidopsis thaliana OX=3702 GN=GIL1 PE=2 SV=1	PREDICTED: uncharacterized protein LOC4334633 [Oryza sativa Japonica Group]
LOC_Os01g06660	437.246	997.948	1.0786	7.47836e-05	0.00177265	up	[GHR]	--	Molecular Function: magnesium ion binding (GO:0000287);; Molecular Function: pyruvate decarboxylase activity (GO:0004737);; Biological Process: metabolic process (GO:0008152);; Molecular Function: thiamine pyrophosphate binding (GO:0030976);;	K01568|0.0|osa:4324066|PDC, pdc;EC:4.1.1.1|Os01g0160100; K01568 pyruvate decarboxylase [EC:4.1.1.1]	[EH]	--	Thiamine pyrophosphate enzyme, N-terminal TPP binding domain;; Thiamine pyrophosphate enzyme, central domain;; Thiamine pyrophosphate enzyme, C-terminal TPP binding domain	Pyruvate decarboxylase 1 OS=Zea mays OX=4577 GN=PDC1 PE=2 SV=1	PREDICTED: pyruvate decarboxylase 2 [Oryza sativa Japonica Group]
LOC_Os05g31890	363.173	948.599	1.27296	5.7597e-07	2.65595e-05	up	--	--	Molecular Function: aspartic-type endopeptidase activity (GO:0004190);; Biological Process: proteolysis (GO:0006508);; Cellular Component: cytoplasmic vesicle (GO:0016023);;	--	[O]	Posttranslational modification, protein turnover, chaperones	Xylanase inhibitor C-terminal	Aspartyl protease 37 OS=Oryza sativa subsp. japonica OX=39947 GN=AP37 PE=3 SV=2	unnamed protein product [Oryza sativa Japonica Group]
LOC_Os05g49370	420.855	1173.34	1.13358	0.00406387	0.0446872	up	--	--	--	--	--	--	--	Formin-like protein 3 OS=Oryza sativa subsp. japonica OX=39947 GN=FH3 PE=2 SV=2	PREDICTED: bradykinin-potentiating and C-type natriuretic peptides [Oryza sativa Japonica Group]
LOC_Os06g05410	78.9911	219.445	1.24256	0.000247492	0.0048193	up	--	--	Cellular Component: membrane (GO:0016020);;	--	--	--	--	Formin-like protein 16 OS=Oryza sativa subsp. japonica OX=39947 GN=FH16 PE=2 SV=1	hypothetical protein OsJ_20120 [Oryza sativa Japonica Group]
LOC_Os11g44870	10339.4	21546.8	1.00841	4.46994e-07	2.12548e-05	up	--	--	Molecular Function: protein kinase activity (GO:0004672);;	--	--	--	--	Cell number regulator 13 OS=Zea mays OX=4577 GN=CNR13 PE=2 SV=1	PREDICTED: cell number regulator 13 [Oryza sativa Japonica Group]
MSTRG.7822	23.0914	66.2263	1.16122	0.00316907	0.0368937	up	--	--	--	--	--	--	--	--	PREDICTED: uncharacterized protein LOC107277435 [Oryza sativa Japonica Group]
LOC_Os02g12560	59.2394	215.76	1.69946	1.39972e-10	1.35777e-08	up	--	--	--	--	[AR]	--	--	Vegetative cell wall protein gp1 OS=Chlamydomonas reinhardtii OX=3055 GN=GP1 PE=1 SV=1	hypothetical protein [Oryza sativa Japonica Group]
LOC_Os03g03724	283.775	677.824	1.17723	2.01689e-07	1.05447e-05	up	--	--	Cellular Component: mitochondrion (GO:0005739);;	--	--	--	--	--	Os03g0129400, partial [Oryza sativa Japonica Group]
LOC_Os11g37960	841.612	2087.14	1.24402	1.10266e-09	9.44631e-08	up	--	--	Molecular Function: nuclease activity (GO:0004518);; Biological Process: plant-type hypersensitive response (GO:0009626);; Cellular Component: cytoplasmic vesicle (GO:0016023);; Molecular Function: carbohydrate binding (GO:0030246);; Biological Process: killing of cells of other organism (GO:0031640);; Biological Process: defense response to bacterium (GO:0042742);; Biological Process: defense re…	--	[R]	General function prediction only	Barwin family	Wheatwin-2 OS=Triticum aestivum OX=4565 GN=PR4B PE=1 SV=1	PREDICTED: barwin [Oryza sativa Japonica Group]
MSTRG.2593	65.9992	231.876	1.35271	0.000838008	0.0129887	up	--	--	Molecular Function: structural constituent of cell wall (GO:0005199);; Cellular Component: extracellular region (GO:0005576);; Cellular Component: cell wall (GO:0005618);; Cellular Component: plant-type cell wall (GO:0009505);; Cellular Component: plasmodesma (GO:0009506);; Biological Process: cell wall organization (GO:0071555);;	--	--	--	--	Leucine-rich repeat extensin-like protein 3 OS=Arabidopsis thaliana OX=3702 GN=LRX3 PE=1 SV=1	PREDICTED: uncharacterized protein LOC4342035 [Oryza sativa Japonica Group]
LOC_Os09g31019	362.805	997.433	1.22281	0.000370621	0.00671506	up	[O]	Posttranslational modification, protein turnover, chaperones	Molecular Function: structural constituent of ribosome (GO:0003735);; Cellular Component: ribosome (GO:0005840);; Biological Process: translation (GO:0006412);;	--	[J]	Translation, ribosomal structure and biogenesis	Ubiquitin family;; Ribosomal L40e family;; Ubiquitin-2 like Rad60 SUMO-like;; Ubiquitin-like domain	Ubiquitin-60S ribosomal protein L40-2 OS=Arabidopsis thaliana OX=3702 GN=RPL40B PE=2 SV=2	PREDICTED: ubiquitin [Oryza sativa Japonica Group]
MSTRG.3717	169.939	399.722	1.0489	0.00163245	0.0219466	up	--	--	Cellular Component: extracellular region (GO:0005576);; Cellular Component: primary cell wall (GO:0009530);; Biological Process: cell wall organization (GO:0071555);;	--	[I]	Lipid transport and metabolism	--	Extensin OS=Nicotiana tabacum OX=4097 GN=HRGPNT3 PE=2 SV=1	monoglyceride lipase isoform 2 -like [Oryza sativa Japonica Group]
MSTRG.9019	1024.48	6099.74	2.15879	2.95225e-10	2.72142e-08	up	--	--	--	--	[TV]	--	--	Holliday junction resolvase MOC1, chloroplastic OS=Chlamydomonas reinhardtii OX=3055 GN=MOC1 PE=3 SV=2	ovarian tumor-like cysteine protease [Moesziomyces antarcticus T-34]
LOC_Os09g23420	565.604	1307.2	1.05066	0.000845231	0.0130685	up	--	--	Cellular Component: mitochondrion (GO:0005739);; Cellular Component: cytoplasmic vesicle (GO:0016023);;	--	--	--	--	--	hypothetical protein OsJ_29273 [Oryza sativa Japonica Group]
MSTRG.6842	7.43913	34.942	1.36904	0.00246939	0.0304634	up	--	--	--	--	--	--	--	--	Os09g0565250, partial [Oryza sativa Japonica Group]
LOC_Os03g04570	1896.18	4885.61	1.25306	1.03643e-06	4.43345e-05	up	[E]	Amino acid transport and metabolism	Molecular Function: transporter activity (GO:0005215);; Biological Process: oligopeptide transport (GO:0006857);; Cellular Component: membrane (GO:0016020);;	--	[E]	Amino acid transport and metabolism	POT family	Protein NRT1/ PTR FAMILY 5.2 OS=Arabidopsis thaliana OX=3702 GN=NPF5.2 PE=2 SV=1	PREDICTED: protein NRT1/ PTR FAMILY 5.2 [Oryza sativa Japonica Group]
LOC_Os06g38510	7.43612	36.8584	1.33329	0.00369279	0.0413714	up	--	--	Cellular Component: cytoplasmic vesicle (GO:0016023);; Molecular Function: pectate lyase activity (GO:0030570);; Biological Process: pectin catabolic process (GO:0045490);; Molecular Function: metal ion binding (GO:0046872);;	K01728|0.0|osa:4341389|pel;EC:4.2.2.2|Os06g0583900; K01728 pectate lyase [EC:4.2.2.2]	--	--	Pectate lyase;; Pectate lyase, N terminus	Pectate lyase OS=Lilium longiflorum OX=4690 PE=2 SV=1	PREDICTED: pectate lyase [Oryza sativa Japonica Group]
[truncated: 903 more rows]
