# Supplementary material for: Heterodimer formed by ROC8 and ROC5 modulates leaf rolling in rice
Source: Plant Biotechnol J. 2021 Sep 8;19(12):2662–72. doi: 10.1111/pbi.13690 (PMC8633501; doi:10.1111/pbi.13690)
Supplement: Supplementary file 5 — Data S4 Differentially expressed genes shared among the double mutant line crispr5&8‐1, the single mutant line crispr8‐6, and oul1. [file PBI-19-2662-s003.xlsx]

## Sheet: Sheet1
Data S4 Differentially expressed genes shared among the double mutant line crispr5&8-1, the single mutant line crispr8-6, and oul1
#id	baseMeanA	baseMeanB	log2(crispr5&8-1/Kit)	pvalue	padj	regulated	COG_class	COG_class_annotation	GO_annotation	KEGG_annotation	KOG_class	KOG_class_annotation	Pfam_annotation	Swissprot_annotation	nr_annotation
MSTRG.13881	37.161	134.854	1.76022	1.47e-06	1.79e-05	up	--	--	--	K00327|1e-22|osa:4347838|--|Os09g0558900; K00327 NADPH-ferrihemoprotein reductase [EC:1.6.2.4]	[A]	RNA processing and modification	Domain of unknown function (DUF834)	--	hypothetical protein OsI_11753 [Oryza sativa Indica Group]
LOC_Os08g13870	6.57021	51.8224	2.59419	3.25e-06	3.61e-05	up	[RTKL]	--	Molecular Function: protein serine/threonine kinase activity (GO:0004674);; Molecular Function: protein tyrosine kinase activity (GO:0004713);; Molecular Function: ATP binding (GO:0005524);; Biological Process: protein phosphorylation (GO:0006468);; Cellular Component: cytoplasmic vesicle (GO:0016023);; Biological Process: recognition of pollen (GO:0048544);;	--	--	--	Protein kinase domain;; Protein tyrosine kinase;; D-mannose binding lectin;; S-locus glycoprotein domain	G-type lectin S-receptor-like serine/threonine-protein kinase LECRK3 OS=Oryza sativa subsp. japonica OX=39947 GN=LECRK3 PE=3 SV=2	PREDICTED: G-type lectin S-receptor-like serine/threonine-protein kinase RLK1 [Oryza sativa Japonica Group]
LOC_Os08g38800	149.914	1641.2	3.37896	2.08e-45	2.26e-42	up	--	--	Cellular Component: mitochondrion (GO:0005739);;	--	[L]	Replication, recombination and repair	DDE superfamily endonuclease;; Myb/SANT-like DNA-binding domain	Protein ALP1-like OS=Arabidopsis thaliana OX=3702 GN=At3g55350 PE=2 SV=1	hypothetical protein OsJ_27804 [Oryza sativa Japonica Group]
MSTRG.7379	0	19.9783	3.28322	6.57e-05	0.000493525	up	--	--	--	--	--	--	--	--	Os11g0113800 [Oryza sativa Japonica Group]
LOC_Os10g01080	6239.85	28025.9	2.10456	4.19e-14	2.34e-12	up	[H]	Coenzyme transport and metabolism	Cellular Component: cytosol (GO:0005829);; Biological Process: protein folding (GO:0006457);; Biological Process: pyridoxine biosynthetic process (GO:0008615);; Biological Process: response to heat (GO:0009408);; Biological Process: response to high light intensity (GO:0009644);; Biological Process: response to endoplasmic reticulum stress (GO:0034976);; Molecular Function: pyridoxal 5'-phosphate…	K06215|0.0|osa:4347937|pdxS, pdx1;EC:4.3.3.6|Os10g0100700; K06215 pyridoxine biosynthesis protein [EC:4.-.-.-]	[H]	Coenzyme transport and metabolism	SOR/SNZ family;; Thiazole biosynthesis protein ThiG;; Dihydrouridine synthase (Dus)	Probable pyridoxal 5&apos;-phosphate synthase subunit PDX1.2 OS=Oryza sativa subsp. japonica OX=39947 GN=PDX12 PE=2 SV=1	PREDICTED: probable pyridoxal 5&apos;-phosphate synthase subunit PDX1.2 [Oryza sativa Japonica Group]
LOC_Os11g07170	19.6443	82.8012	1.72811	0.00521652	0.0201725	up	[S]	Function unknown	Molecular Function: protein serine/threonine kinase activity (GO:0004674);; Molecular Function: ATP binding (GO:0005524);; Biological Process: protein phosphorylation (GO:0006468);; Cellular Component: integral component of membrane (GO:0016021);; Cellular Component: cytoplasmic vesicle (GO:0016023);;	--	--	--	Leucine rich repeat;; Protein tyrosine kinase;; Protein kinase domain;; Leucine Rich repeats (2 copies);; Leucine rich repeat N-terminal domain;; Leucine Rich Repeat	Probable LRR receptor-like serine/threonine-protein kinase At3g47570 OS=Arabidopsis thaliana OX=3702 GN=At3g47570 PE=2 SV=1	expressed protein [Oryza sativa Japonica Group]
LOC_Os01g26310	16.8938	294.218	3.68391	7.19e-13	3.23e-11	up	--	--	Molecular Function: nucleotide binding (GO:0000166);; Molecular Function: protein kinase activity (GO:0004672);; Cellular Component: cytoplasmic vesicle (GO:0016023);; Biological Process: phosphorylation (GO:0016310);; Molecular Function: polysaccharide binding (GO:0030247);; Molecular Function: ion binding (GO:0043167);;	--	--	--	Wall-associated receptor kinase galacturonan-binding	Wall-associated receptor kinase 2 OS=Arabidopsis thaliana OX=3702 GN=WAK2 PE=1 SV=1	wall-associated kinase-like protein [Oryza sativa Japonica Group]
LOC_Os07g35480	0	550.889	4.99234	3.88e-10	1.07e-08	up	--	--	Molecular Function: hydrolase activity, hydrolyzing O-glycosyl compounds (GO:0004553);; Biological Process: carbohydrate metabolic process (GO:0005975);; Cellular Component: cytoplasmic vesicle (GO:0016023);;	--	--	--	Glycosyl hydrolases family 17;; X8 domain	Glucan endo-1,3-beta-glucosidase 12 OS=Arabidopsis thaliana OX=3702 GN=At4g29360 PE=1 SV=1	PREDICTED: glucan endo-1,3-beta-glucosidase 3 [Oryza sativa Japonica Group]
LOC_Os08g04350	1.50875	33.9053	3.19995	1.05e-05	0.000101188	up	--	--	Molecular Function: electron transfer activity (GO:0009055);; Cellular Component: plastid (GO:0009536);; Cellular Component: cytoplasmic vesicle (GO:0016023);;	--	--	--	Plastocyanin-like domain	Uclacyanin 1 OS=Arabidopsis thaliana OX=3702 GN=UCC1 PE=1 SV=1	PREDICTED: mavicyanin [Oryza sativa Japonica Group]
MSTRG.21462	7.10542	195.707	2.51216	0.00228947	0.0102443	up	--	--	--	--	--	--	--	--	hypothetical protein OsJ_20817 [Oryza sativa Japonica Group]
LOC_Os03g17460	2817.77	646.606	-1.99748	3.71026e-07	5.27323e-06	down	[O]	Posttranslational modification, protein turnover, chaperones	Biological Process: metabolic process (GO:0008152);; Cellular Component: cytoplasmic vesicle (GO:0016023);; Molecular Function: transferase activity (GO:0016740);;	--	[O]	Posttranslational modification, protein turnover, chaperones	Glutathione S-transferase, N-terminal domain;; Glutathione S-transferase, N-terminal domain;; Glutathione S-transferase, C-terminal domain;; Glutathione S-transferase, N-terminal domain	Protein IN2-1 homolog B OS=Oryza sativa subsp. japonica OX=39947 GN=GSTZ5 PE=2 SV=1	putative dehydroascorbate reductase [Oryza sativa Japonica Group]
LOC_Os01g51140	26.8547	114.357	1.87662	0.00014204	0.000959538	up	--	--	Cellular Component: nucleus (GO:0005634);; Molecular Function: protein dimerization activity (GO:0046983);;	--	--	--	--	Transcription factor bHLH87 OS=Arabidopsis thaliana OX=3702 GN=BHLH87 PE=1 SV=1	PREDICTED: transcription factor bHLH69 [Oryza sativa Japonica Group]
LOC_Os07g04560	40.2449	11.7343	-1.56527	0.00374166	0.0153557	down	--	--	Molecular Function: DNA binding (GO:0003677);; Cellular Component: nucleus (GO:0005634);; Biological Process: regulation of transcription, DNA-templated (GO:0006355);;	--	--	--	No apical meristem (NAM) protein	Transcription factor JUNGBRUNNEN 1 OS=Arabidopsis thaliana OX=3702 GN=JUB1 PE=1 SV=1	putative development regulation gene OsNAC4 protein [Oryza sativa Japonica Group]
MSTRG.3717	1128.46	428.554	-1.33827	6.54469e-05	0.000491811	down	--	--	Cellular Component: extracellular region (GO:0005576);; Cellular Component: primary cell wall (GO:0009530);; Biological Process: cell wall organization (GO:0071555);;	--	[I]	Lipid transport and metabolism	--	Extensin OS=Nicotiana tabacum OX=4097 GN=HRGPNT3 PE=2 SV=1	monoglyceride lipase isoform 2 -like [Oryza sativa Japonica Group]
LOC_Os05g30500	13.0747	227.998	2.51782	0.00168257	0.00792164	up	--	--	--	--	[AR]	--	NPR1 interacting	NRR repressor homolog 1 OS=Oryza sativa subsp. japonica OX=39947 GN=RH1 PE=1 SV=1	PREDICTED: uncharacterized protein LOC4338570 [Oryza sativa Japonica Group]
LOC_Os11g44630	4955.9	689.585	-2.74869	6.7764e-20	8.05279e-18	down	--	--	--	--	--	--	Calmodulin binding protein-like	Calmodulin-binding protein 60 A OS=Arabidopsis thaliana OX=3702 GN=CBP60A PE=2 SV=1	hypothetical protein LOC_Os11g44630 [Oryza sativa Japonica Group]
LOC_Os09g17146	3.03364	33.2793	2.39715	0.00154348	0.00736588	up	--	--	Cellular Component: plastid (GO:0009536);;	--	[A]	RNA processing and modification	--	Serine/arginine-rich splicing factor SR45 OS=Arabidopsis thaliana OX=3702 GN=SR45 PE=1 SV=1	unnamed protein product [Oryza sativa Japonica Group]
LOC_Os10g39260	3698.79	14692.4	1.82792	8.07556e-13	1.01028e-10	up	--	--	Molecular Function: aspartic-type endopeptidase activity (GO:0004190);; Biological Process: proteolysis (GO:0006508);; Cellular Component: cytoplasmic vesicle (GO:0016023);;	--	[O]	Posttranslational modification, protein turnover, chaperones	Xylanase inhibitor N-terminal;; Xylanase inhibitor C-terminal;; Eukaryotic aspartyl protease	Aspartic proteinase nepenthesin-1 OS=Nepenthes gracilis OX=150966 GN=nep1 PE=1 SV=1	PREDICTED: aspartic proteinase nepenthesin-1 [Oryza sativa Japonica Group]
LOC_Os07g32710	37.8524	5858.85	5.59591	4.78916e-49	3.14548e-46	up	--	--	Cellular Component: cytoplasmic vesicle (GO:0016023);;	--	--	--	--	Glycine-rich cell wall structural protein 1 OS=Petunia hybrida OX=4102 GN=GRP-1 PE=1 SV=1	hypothetical protein OsI_26163 [Oryza sativa Indica Group]
LOC_Os10g28350	343.862	1595.39	1.98871	1.93494e-12	2.35525e-10	up	--	--	Molecular Function: iron ion binding (GO:0005506);; Cellular Component: nucleus (GO:0005634);; Cellular Component: cytoplasm (GO:0005737);; Molecular Function: acireductone dioxygenase [iron(II)-requiring] activity (GO:0010309);; Biological Process: L-methionine salvage from methylthioadenosine (GO:0019509);; Biological Process: oxidation-reduction process (GO:0055114);;	K08967|1e-154|osa:4348646|mtnD, mtnZ, ADI1;EC:1.13.11.53 1.13.11.54|Os10g0419400; K08967 1,2-dihydroxy-3-keto-5-methylthiopentene dioxygenase [EC:1.13.11.53 1.13.11.54]	[S]	Function unknown	ARD/ARD' family;; Cupin domain;; AraC-like ligand binding domain	1,2-dihydroxy-3-keto-5-methylthiopentene dioxygenase 1 OS=Oryza sativa subsp. japonica OX=39947 GN=ARD1 PE=2 SV=1	RecName: Full=1,2-dihydroxy-3-keto-5-methylthiopentene dioxygenase 1; AltName: Full=Acireductone dioxygenase (Fe(2+)-requiring) 1; Short=ARD 1; Short=Fe-ARD 1; AltName: Full=Submergence-induced protein 2
MSTRG.5018
LOC_Os10g22520	369.539	825.585	1.09626	2.67785e-07	1.35509e-05	up	[G]	Carbohydrate transport and metabolism	Molecular Function: hydrolase activity, hydrolyzing O-glycosyl compounds (GO:0004553);; Biological Process: carbohydrate metabolic process (GO:0005975);; Biological Process: actin filament organization (GO:0007015);; Molecular Function: actin filament binding (GO:0051015);;	--	--	--	Cellulase (glycosyl hydrolase family 5)	Leucine-rich repeat extensin-like protein 5 OS=Arabidopsis thaliana OX=3702 GN=LRX5 PE=2 SV=2	PREDICTED: probable glucan 1,3-beta-glucosidase A [Oryza sativa Japonica Group]
LOC_Os09g32670	101.19	237.453	1.04337	0.00175723	0.0232669	up	[MG]	--	Cellular Component: mitochondrion (GO:0005739);; Biological Process: carbohydrate metabolic process (GO:0005975);; Molecular Function: racemase and epimerase activity, acting on carbohydrates and derivatives (GO:0016857);; Molecular Function: coenzyme binding (GO:0050662);;	K08679|0.0|osa:4347499|E5.1.3.6;EC:5.1.3.6|Os09g0504000; K08679 UDP-glucuronate 4-epimerase [EC:5.1.3.6]	[M]	Cell wall/membrane/envelope biogenesis	NAD dependent epimerase/dehydratase family;; GDP-mannose 4,6 dehydratase;; RmlD substrate binding domain;; 3-beta hydroxysteroid dehydrogenase/isomerase family;; Polysaccharide biosynthesis protein;; Male sterility protein	UDP-glucuronate 4-epimerase 6 OS=Arabidopsis thaliana OX=3702 GN=GAE6 PE=1 SV=1	PREDICTED: UDP-glucuronate 4-epimerase 6 [Oryza sativa Japonica Group]
LOC_Os12g43730	100.749	236.381	1.06146	0.000964862	0.0144711	up	[O]	Posttranslational modification, protein turnover, chaperones	Cellular Component: plastid (GO:0009536);;	--	--	--	GDP dissociation inhibitor	F-box protein At5g07610 OS=Arabidopsis thaliana OX=3702 GN=At5g07610 PE=2 SV=1	expressed protein [Oryza sativa Japonica Group]
MSTRG.9019	1024.48	6099.74	2.15879	2.95225e-10	2.72142e-08	up	--	--	--	--	[TV]	--	--	Holliday junction resolvase MOC1, chloroplastic OS=Chlamydomonas reinhardtii OX=3055 GN=MOC1 PE=3 SV=2	ovarian tumor-like cysteine protease [Moesziomyces antarcticus T-34]
LOC_Os03g02460	43.9244	303.649	1.68882	0.000197776	0.00398811	up	[IQR]	--	Molecular Function: oxidoreductase activity (GO:0016491);; Biological Process: oxidation-reduction process (GO:0055114);;	--	[Q]	Secondary metabolites biosynthesis, transport and catabolism	short chain dehydrogenase;; Enoyl-(Acyl carrier protein) reductase;; KR domain	Short-chain dehydrogenase TIC 32, chloroplastic OS=Arabidopsis thaliana OX=3702 GN=TIC32 PE=2 SV=1	PREDICTED: short-chain dehydrogenase TIC 32, chloroplastic [Oryza sativa Japonica Group]
MSTRG.21488	202.581	498.862	1.1744	2.20155e-05	0.000628679	up	--	--	--	--	--	--	--	--	hypothetical protein [Oryza sativa Japonica Group]
LOC_Os04g58050	9.05934	1023.42	5.71797	1.12447e-69	1.18166e-66	up	--	--	Cellular Component: mitochondrion (GO:0005739);;	--	--	--	Protein of unknown function (DUF1668)	--	PREDICTED: uncharacterized protein LOC4337401 isoform X1 [Oryza sativa Japonica Group]
LOC_Os11g46000	138.083	904.824	2.28814	1.24896e-11	1.40123e-09	up	--	--	Cellular Component: cytoplasmic vesicle (GO:0016023);;	--	--	--	von Willebrand factor type A domain	E3 ubiquitin-protein ligase WAV3 OS=Arabidopsis thaliana OX=3702 GN=WAV3 PE=1 SV=1	PREDICTED: uncharacterized protein LOC4351147 [Oryza sativa Japonica Group]
MSTRG.8391	11.9285	2904.85	5.77579	1.11429e-48	6.88803e-46	up	--	--	Cellular Component: integral component of membrane (GO:0016021);;	K20547|1e-08|osa:4342115|CHIB;EC:3.2.1.14|Os06g0726200	[AR]	--	--	Formin-like protein 18 OS=Oryza sativa subsp. japonica OX=39947 GN=FH18 PE=2 SV=1	hypothetical protein BU14_0218s0024 [Porphyra umbilicalis]
LOC_Os04g45600	3237.01	1534.83	-1.01467	3.06108e-06	0.000114205	down	--	--	Biological Process: transport (GO:0006810);; Cellular Component: chloroplast thylakoid membrane (GO:0009535);; Biological Process: NADH dehydrogenase complex (plastoquinone) assembly (GO:0010258);; Cellular Component: NAD(P)H dehydrogenase complex (plastoquinone) (GO:0010598);; Molecular Function: oxidoreductase activity, acting on NAD(P)H, quinone or similar compound as acceptor (GO:0016655);; M…	--	--	--	Cyanobacterial and plastid NDH-1 subunit M	NAD(P)H-quinone oxidoreductase subunit M, chloroplastic OS=Oryza sativa subsp. japonica OX=39947 GN=ndhM PE=2 SV=1	PREDICTED: NAD(P)H-quinone oxidoreductase subunit M, chloroplastic [Oryza sativa Japonica Group]
MSTRG.4268	1.47488	1893.63	7.68559	1.13761e-108	5.12346e-105	up	--	--	Cellular Component: integral component of membrane (GO:0016021);;	--	[TZ]	--	--	Formin-like protein 18 OS=Oryza sativa subsp. japonica OX=39947 GN=FH18 PE=2 SV=1	hypothetical protein CHLRE_07g350300v5 [Chlamydomonas reinhardtii]
LOC_Os07g38390	451.437	185.87	-1.18701	1.06106e-06	4.52651e-05	down	--	--	Molecular Function: fatty acid binding (GO:0005504);; Cellular Component: mitochondrion (GO:0005739);; Biological Process: fatty acid metabolic process (GO:0006631);; Cellular Component: chloroplast stroma (GO:0009570);; Biological Process: flavonoid biosynthetic process (GO:0009813);; Cellular Component: chloroplast envelope (GO:0009941);; Cellular Component: integral component of membrane (GO:0…	--	--	--	Chalcone isomerase like;; Chalcone isomerase-like;; Chalcone-flavanone isomerase	Fatty-acid-binding protein 1 OS=Arabidopsis thaliana OX=3702 GN=FAP1 PE=1 SV=1	PREDICTED: fatty-acid-binding protein 1 [Oryza sativa Japonica Group]
LOC_Os03g18779	4.5921	1502.65	6.78171	8.79949e-93	2.31177e-89	up	--	--	Cellular Component: mitochondrion (GO:0005739);;	--	--	--	--	--	hypothetical protein OsJ_10514 [Oryza sativa Japonica Group]
LOC_Os01g15740	9.50156	1513.12	6.23418	8.64543e-89	1.94683e-85	up	--	--	Biological Process: metabolic process (GO:0008152);; Molecular Function: transferase activity, transferring acyl groups other than amino-acyl groups (GO:0016747);;	--	--	--	Transferase family	--	hypothetical protein [Oryza sativa Japonica Group]
LOC_Os01g64949	231.772	806.251	1.67557	9.7626e-13	1.21172e-10	up	--	--	--	--	--	--	--	--	hypothetical protein [Oryza sativa Japonica Group]
LOC_Os08g03240	79.5443	178.996	1.02871	0.000695533	0.0111874	up	[RTKL]	--	Molecular Function: protein serine/threonine kinase activity (GO:0004674);; Molecular Function: ATP binding (GO:0005524);; Biological Process: protein phosphorylation (GO:0006468);; Cellular Component: cytoplasmic vesicle (GO:0016023);; Molecular Function: carbohydrate binding (GO:0030246);;	--	--	--	Legume lectin domain;; Protein kinase domain;; Protein tyrosine kinase	L-type lectin-domain containing receptor kinase IX.1 OS=Arabidopsis thaliana OX=3702 GN=LECRK91 PE=1 SV=1	PREDICTED: L-type lectin-domain containing receptor kinase IX.1 [Oryza sativa Japonica Group]
LOC_Os06g43900	7723.99	3662.51	-1.03521	7.8279e-09	5.64719e-07	down	[J]	Translation, ribosomal structure and biogenesis	Molecular Function: structural constituent of ribosome (GO:0003735);; Cellular Component: ribosome (GO:0005840);; Biological Process: pentose-phosphate shunt (GO:0006098);; Biological Process: translation (GO:0006412);; Cellular Component: chloroplast (GO:0009507);;	K02916|8e-99|osa:4341664|RP-L35, MRPL35, rpmI;RP-L35, MRPL35, rpmI|Os06g0647100	--	--	Ribosomal protein L35	50S ribosomal protein L35, chloroplastic OS=Spinacia oleracea OX=3562 GN=RPL35 PE=1 SV=1	PREDICTED: 50S ribosomal protein L35, chloroplastic [Oryza sativa Japonica Group]
LOC_Os11g05190	330.466	144.65	-1.04488	0.000666407	0.0108518	down	--	--	Cellular Component: extracellular region (GO:0005576);; Biological Process: multicellular organism development (GO:0007275);; Molecular Function: growth factor activity (GO:0008083);; Biological Process: cell proliferation (GO:0008283);; Cellular Component: cytoplasmic vesicle (GO:0016023);; Biological Process: cell differentiation (GO:0030154);;	--	--	--	Phytosulfokine precursor protein (PSK)	Phytosulfokines 2 OS=Oryza sativa subsp. japonica OX=39947 GN=PSK2 PE=1 SV=1	PREDICTED: phytosulfokines 2 [Oryza sativa Japonica Group]
MSTRG.18248	1.33389	34.7216	2.06132	9.98356e-06	0.000315689	up	--	--	--	--	--	--	--	--	hypothetical protein OsJ_20606 [Oryza sativa Japonica Group]
LOC_Os04g15920	2384.65	5739.84	1.15686	1.11266e-05	0.00034696	up	[R]	General function prediction only	Molecular Function: zinc ion binding (GO:0008270);; Biological Process: lignin biosynthetic process (GO:0009809);; Molecular Function: cinnamyl-alcohol dehydrogenase activity (GO:0045551);; Molecular Function: sinapyl alcohol dehydrogenase activity (GO:0052747);; Biological Process: oxidation-reduction process (GO:0055114);;	K00083|0.0|osa:4335223|E1.1.1.195;EC:1.1.1.195|Os04g0229100	[Q]	Secondary metabolites biosynthesis, transport and catabolism	Alcohol dehydrogenase GroES-like domain;; Zinc-binding dehydrogenase;; D-isomer specific 2-hydroxyacid dehydrogenase, NAD binding domain	Probable cinnamyl alcohol dehydrogenase 6 OS=Oryza sativa subsp. japonica OX=39947 GN=CAD6 PE=2 SV=2	PREDICTED: probable cinnamyl alcohol dehydrogenase 6 [Oryza sativa Japonica Group]
LOC_Os02g15930	146.785	613.745	1.72447	6.22109e-07	2.80983e-05	up	--	--	Molecular Function: calmodulin binding (GO:0005516);; Biological Process: protein folding (GO:0006457);; Cellular Component: plasmodesma (GO:0009506);; Biological Process: vegetative to reproductive phase transition of meristem (GO:0010228);; Biological Process: heat acclimation (GO:0010286);; Biological Process: induction of programmed cell death (GO:0012502);; Biological Process: response to en…	--	--	--	--	BAG family molecular chaperone regulator 6 OS=Arabidopsis thaliana OX=3702 GN=BAG6 PE=1 SV=1	unknown protein [Oryza sativa Japonica Group]
LOC_Os02g14440	314.723	768.442	1.14442	9.56994e-05	0.00218783	up	--	--	Molecular Function: peroxidase activity (GO:0004601);; Cellular Component: extracellular region (GO:0005576);; Biological Process: response to oxidative stress (GO:0006979);; Cellular Component: cytoplasmic vesicle (GO:0016023);; Molecular Function: heme binding (GO:0020037);; Molecular Function: metal ion binding (GO:0046872);; Biological Process: oxidation-reduction process (GO:0055114);;	--	--	--	Peroxidase	Peroxidase 4 OS=Vitis vinifera OX=29760 GN=GSVIVT00023967001 PE=1 SV=1	PREDICTED: peroxidase P7 [Oryza sativa Japonica Group]
LOC_Os06g01790	6784.91	2669.01	-1.23936	8.90748e-07	3.88944e-05	down	[S]	Function unknown	Cellular Component: plastid (GO:0009536);; Cellular Component: membrane (GO:0016020);;	--	--	--	Protein of unknown function (DUF819)	Vegetative cell wall protein gp1 OS=Chlamydomonas reinhardtii OX=3055 GN=GP1 PE=1 SV=1	PREDICTED: uncharacterized membrane protein YjcL isoform X2 [Oryza sativa Japonica Group]
LOC_Os04g17660	474.034	1396.07	1.40704	3.60117e-07	1.7629e-05	up	[P]	Inorganic ion transport and metabolism	Biological Process: sucrose metabolic process (GO:0005985);; Biological Process: biosynthetic process (GO:0009058);; Cellular Component: membrane (GO:0016020);; Cellular Component: cytoplasmic vesicle (GO:0016023);; Molecular Function: sucrose synthase activity (GO:0016157);;	--	[P]	Inorganic ion transport and metabolism	Rhodanese-like domain	Thiosulfate sulfurtransferase 18 OS=Arabidopsis thaliana OX=3702 GN=STR18 PE=1 SV=1	PREDICTED: thiosulfate sulfurtransferase 16, chloroplastic [Oryza sativa Japonica Group]
MSTRG.27305	0	166.621	4.92384	1.29633e-31	4.92385e-29	up	--	--	--	--	--	--	--	--	PREDICTED: proline-rich receptor-like protein kinase PERK9 [Solanum tuberosum]
LOC_Os06g28630	1562.92	726.179	-1.01673	6.39714e-05	0.00155255	down	--	--	Molecular Function: DNA binding (GO:0003677);; Molecular Function: chromatin binding (GO:0003682);; Cellular Component: nucleus (GO:0005634);;	--	--	--	--	--	PREDICTED: protein RADIALIS-like 1 [Oryza sativa Japonica Group]
LOC_Os05g12450	427.505	201.053	-1.02451	3.09166e-06	0.000115074	down	--	--	Cellular Component: mitochondrion (GO:0005739);; Biological Process: metabolic process (GO:0008152);; Molecular Function: transferase activity, transferring hexosyl groups (GO:0016758);;	--	[GC]	--	UDP-glucoronosyl and UDP-glucosyl transferase	Hydroquinone glucosyltransferase OS=Rauvolfia serpentina OX=4060 GN=AS PE=1 SV=1	PREDICTED: hydroquinone glucosyltransferase [Oryza sativa Japonica Group]
LOC_Os08g29040	46.5765	379.614	2.28774	9.67455e-09	6.79319e-07	up	[RTKL]	--	Molecular Function: protein serine/threonine kinase activity (GO:0004674);; Molecular Function: calcium ion binding (GO:0005509);; Molecular Function: ATP binding (GO:0005524);; Biological Process: protein phosphorylation (GO:0006468);; Cellular Component: cytoplasmic vesicle (GO:0016023);;	--	--	--	Protein kinase domain;; Protein tyrosine kinase	Wall-associated receptor kinase 3 OS=Arabidopsis thaliana OX=3702 GN=WAK3 PE=2 SV=2	wall-associated kinase-like [Oryza sativa Japonica Group]
LOC_Os01g26270	455.697	1100.92	1.1825	8.2042e-07	3.62152e-05	up	--	--	Molecular Function: protein serine/threonine kinase activity (GO:0004674);; Molecular Function: protein tyrosine kinase activity (GO:0004713);; Molecular Function: calcium ion binding (GO:0005509);; Molecular Function: ATP binding (GO:0005524);; Biological Process: protein phosphorylation (GO:0006468);; Cellular Component: cytoplasmic vesicle (GO:0016023);; Molecular Function: polysaccharide bind…	--	--	--	Wall-associated receptor kinase galacturonan-binding	Wall-associated receptor kinase 5 OS=Arabidopsis thaliana OX=3702 GN=WAK5 PE=2 SV=1	putative wall-associated kinase 4 [Oryza sativa Japonica Group]
LOC_Os03g62630	7619.08	3323.03	-1.10998	4.74413e-06	0.000165997	down	[J]	Translation, ribosomal structure and biogenesis	Molecular Function: structural constituent of ribosome (GO:0003735);; Cellular Component: ribosome (GO:0005840);; Biological Process: translation (GO:0006412);; Cellular Component: chloroplast thylakoid membrane (GO:0009535);; Biological Process: thylakoid membrane organization (GO:0010027);; Molecular Function: rRNA binding (GO:0019843);;	K02990|1e-154|osa:4334749|RP-S6, MRPS6, rpsF;RP-S6, MRPS6, rpsF|Os03g0843400	--	--	Ribosomal protein S6	30S ribosomal protein S6 alpha, chloroplastic OS=Arabidopsis thaliana OX=3702 GN=RPS6 PE=2 SV=1	PREDICTED: 30S ribosomal protein S6 alpha, chloroplastic [Oryza sativa Japonica Group]
LOC_Os05g11320	25745.4	6736.17	-1.40921	0.00066996	0.0108872	down	--	--	Biological Process: response to osmotic stress (GO:0006970);; Biological Process: multicellular organism development (GO:0007275);; Biological Process: cellular component organization (GO:0016043);; Biological Process: response to chemical (GO:0042221);; Biological Process: cellular process (GO:0044763);; Biological Process: transport (GO:0044765);; Molecular Function: metal ion binding (GO:00468…	--	--	--	--	Metallothionein-like protein 3B OS=Oryza sativa subsp. japonica OX=39947 GN=MT3B PE=2 SV=1	RecName: Full=Metallothionein-like protein 3B; AltName: Full=Class I metallothionein-like protein 3B; AltName: Full=OsMT-I-3b
LOC_Os05g49370	420.855	1173.34	1.13358	0.00406387	0.0446872	up	--	--	--	--	--	--	--	Formin-like protein 3 OS=Oryza sativa subsp. japonica OX=39947 GN=FH3 PE=2 SV=2	PREDICTED: bradykinin-potentiating and C-type natriuretic peptides [Oryza sativa Japonica Group]
LOC_Os02g50450	369.736	1094.91	1.39586	1.58563e-06	6.45848e-05	up	--	--	Cellular Component: mitochondrion (GO:0005739);; Cellular Component: cytoplasmic vesicle (GO:0016023);;	--	--	--	--	--	hypothetical protein [Oryza sativa Japonica Group]
LOC_Os11g37880	29.5734	115.648	1.6376	2.2352e-06	8.74279e-05	up	[S]	Function unknown	Molecular Function: ADP binding (GO:0043531);;	--	[T]	Signal transduction mechanisms	NB-ARC domain;; AAA domain	Putative disease resistance RPP13-like protein 3 OS=Arabidopsis thaliana OX=3702 GN=RPP13L3 PE=3 SV=1	PREDICTED: putative disease resistance RPP13-like protein 3 isoform X1 [Oryza sativa Japonica Group]
MSTRG.8581
LOC_Os06g13620	0	65.4938	3.63596	7.32422e-16	1.27571e-13	up	--	--	Molecular Function: DNA binding (GO:0003677);; Biological Process: double-strand break repair (GO:0006302);; Biological Process: DNA recombination (GO:0006310);; Molecular Function: zinc ion binding (GO:0008270);; Cellular Component: plastid (GO:0009536);;	--	--	--	--	--	hypothetical protein OsI_22352 [Oryza sativa Indica Group]
MSTRG.21231
LOC_Os08g04340	529.801	1253.33	1.09917	0.000223578	0.00442191	up	--	--	Molecular Function: electron transfer activity (GO:0009055);; Cellular Component: plastid (GO:0009536);; Cellular Component: cytoplasmic vesicle (GO:0016023);;	--	--	--	Plastocyanin-like domain	Uclacyanin 1 OS=Arabidopsis thaliana OX=3702 GN=UCC1 PE=1 SV=1	PREDICTED: mavicyanin [Oryza sativa Japonica Group]
LOC_Os05g01330	60.6851	1802.05	3.29468	1.77542e-14	2.70396e-12	up	--	--	Cellular Component: mitochondrion (GO:0005739);; Cellular Component: cytoplasmic vesicle (GO:0016023);;	--	--	--	--	Proline-rich receptor-like protein kinase PERK2 OS=Arabidopsis thaliana OX=3702 GN=PERK2 PE=2 SV=3	Os05g0103800 [Oryza sativa Japonica Group]
LOC_Os04g54620	654.505	54.7667	-3.12723	2.84252e-24	8.61667e-22	down	--	--	--	--	--	--	--	--	PREDICTED: uncharacterized protein LOC9267479 [Oryza sativa Japonica Group]
MSTRG.15897
LOC_Os01g47820	89.5269	193.361	1.00305	0.000278506	0.00532133	up	[RTKL]	--	Molecular Function: protein serine/threonine kinase activity (GO:0004674);; Molecular Function: ATP binding (GO:0005524);; Biological Process: protein phosphorylation (GO:0006468);; Cellular Component: cytoplasmic vesicle (GO:0016023);; Biological Process: recognition of pollen (GO:0048544);;	--	--	--	Protein kinase domain;; Protein tyrosine kinase;; D-mannose binding lectin;; S-locus glycoprotein domain;; PAN domain	Putative receptor protein kinase ZmPK1 OS=Zea mays OX=4577 GN=PK1 PE=2 SV=2	PREDICTED: putative receptor protein kinase ZmPK1 [Oryza sativa Japonica Group]
LOC_Os03g56180	96.5297	245.914	1.08461	0.00336765	0.0385087	up	--	--	Molecular Function: protein serine/threonine kinase activity (GO:0004674);; Molecular Function: ATP binding (GO:0005524);; Biological Process: protein phosphorylation (GO:0006468);; Cellular Component: membrane (GO:0016020);; Cellular Component: cytoplasmic vesicle (GO:0016023);; Molecular Function: carbohydrate binding (GO:0030246);;	--	--	--	Legume lectin domain;; Protein kinase domain;; Protein tyrosine kinase	L-type lectin-domain containing receptor kinase IV.1 OS=Arabidopsis thaliana OX=3702 GN=LECRK41 PE=2 SV=1	putative receptor-like kinase [Oryza sativa Japonica Group]
MSTRG.18765	108.183	25.6567	-1.35409	0.00222413	0.0281373	down	--	--	--	--	[TZ]	--	--	--	hypothetical protein [Oryza sativa Japonica Group]
LOC_Os04g10010	48.3924	151.806	1.22985	0.00246658	0.0304469	up	[IQR]	--	Molecular Function: oxidoreductase activity (GO:0016491);; Biological Process: diterpene phytoalexin precursor biosynthetic process pathway (GO:0051504);; Biological Process: oxidation-reduction process (GO:0055114);;	K13070|0.0|osa:4335093|MAS;EC:1.1.1.295|Os04g0179200; K13070 momilactone-A synthase [EC:1.1.1.295]	[R]	General function prediction only	Enoyl-(Acyl carrier protein) reductase;; short chain dehydrogenase;; KR domain	Momilactone A synthase OS=Oryza sativa subsp. japonica OX=39947 GN=Os04g0179200 PE=2 SV=1	PREDICTED: momilactone A synthase [Oryza sativa Japonica Group]
LOC_Os12g02340	10869	41724.2	1.59341	8.26293e-06	0.00026663	up	--	--	Biological Process: lipid transport (GO:0006869);; Molecular Function: lipid binding (GO:0008289);; Cellular Component: cytoplasmic vesicle (GO:0016023);;	--	--	--	Protease inhibitor/seed storage/LTP family;; Probable lipid transfer	Probable non-specific lipid-transfer protein 3 OS=Triticum aestivum OX=4565 GN=LTP3 PE=2 SV=1	PREDICTED: probable non-specific lipid-transfer protein 3 [Oryza sativa Japonica Group]
MSTRG.11759
LOC_Os05g50340	3430.85	1204.92	-1.40164	5.73365e-09	4.27326e-07	down	--	--	Molecular Function: DNA binding (GO:0003677);; Molecular Function: chromatin binding (GO:0003682);; Cellular Component: nucleus (GO:0005634);; Cellular Component: mitochondrion (GO:0005739);;	--	[O]	Posttranslational modification, protein turnover, chaperones	--	Protein RADIALIS-like 3 OS=Arabidopsis thaliana OX=3702 GN=RL3 PE=2 SV=1	PREDICTED: protein RADIALIS-like 3 [Oryza sativa Japonica Group]
MSTRG.27887	67.4169	223.115	1.46801	1.0073e-05	0.000318198	up	--	--	--	--	--	--	--	--	Os09g0399502 [Oryza sativa Japonica Group]
LOC_Os10g27430	228.716	513.855	1.00714	0.00176221	0.023284	up	--	--	Cellular Component: cytoplasmic vesicle (GO:0016023);;	--	[A]	RNA processing and modification	--	Acyl transferase 8 OS=Oryza sativa subsp. japonica OX=39947 GN=AT8 PE=3 SV=1	expressed protein [Oryza sativa Japonica Group]
LOC_Os07g35350	1.33389	35.2524	1.95063	2.94633e-05	0.000810525	up	--	--	Molecular Function: hydrolase activity, hydrolyzing O-glycosyl compounds (GO:0004553);; Biological Process: carbohydrate metabolic process (GO:0005975);; Cellular Component: cytoplasmic vesicle (GO:0016023);;	--	--	--	Glycosyl hydrolases family 17;; X8 domain	Glucan endo-1,3-beta-glucosidase 13 OS=Arabidopsis thaliana OX=3702 GN=At5g56590 PE=1 SV=1	PREDICTED: glucan endo-1,3-beta-glucosidase 13 isoform X1 [Oryza sativa Japonica Group]
LOC_Os02g49470	5369.04	2190.05	-1.22815	2.01885e-09	1.6749e-07	down	--	--	Cellular Component: chloroplast thylakoid membrane (GO:0009535);; Cellular Component: chloroplast inner membrane (GO:0009706);; Biological Process: protein transport (GO:0015031);; Cellular Component: integral component of membrane (GO:0016021);;	--	--	--	Chloroplast import apparatus Tic20-like	Protein TIC 20-v, chloroplastic OS=Arabidopsis thaliana OX=3702 GN=TIC20-V PE=2 SV=1	PREDICTED: protein TIC 20-v, chloroplastic [Oryza sativa Japonica Group]
MSTRG.11944
LOC_Os01g65880	931.358	394.455	-1.1499	1.89982e-06	7.59108e-05	down	--	--	Cellular Component: endoplasmic reticulum (GO:0005783);; Cellular Component: integral component of plasma membrane (GO:0005887);; Cellular Component: cytoplasmic vesicle (GO:0016023);; Biological Process: carbohydrate transmembrane transport (GO:0034219);; Molecular Function: sugar transmembrane transporter activity (GO:0051119);;	--	[R]	General function prediction only	Sugar efflux transporter for intercellular exchange	Bidirectional sugar transporter SWEET1a OS=Oryza sativa subsp. japonica OX=39947 GN=SWEET1A PE=2 SV=1	PREDICTED: bidirectional sugar transporter SWEET1a [Oryza sativa Japonica Group]
MSTRG.11629	0	85.321	3.89953	2.44322e-18	4.9375e-16	up	--	--	--	--	--	--	--	--	hypothetical protein [Oryza sativa Japonica Group]
LOC_Os07g33580	43.5439	199.473	1.58857	0.000132839	0.00287432	up	[Q]	Secondary metabolites biosynthesis, transport and catabolism	Molecular Function: monooxygenase activity (GO:0004497);; Molecular Function: iron ion binding (GO:0005506);; Cellular Component: plastid (GO:0009536);; Cellular Component: cytoplasmic vesicle (GO:0016023);; Molecular Function: oxidoreductase activity, acting on paired donors, with incorporation or reduction of molecular oxygen (GO:0016705);; Molecular Function: heme binding (GO:0020037);; Biolog…	--	[QI]	--	Cytochrome P450	Cytochrome P450 716B1 OS=Picea sitchensis OX=3332 GN=CYP716B1 PE=2 SV=1	PREDICTED: cytochrome P450 716B1 [Oryza sativa Japonica Group]
LOC_Os04g03164	555.882	1430.56	1.21454	3.08965e-05	0.000843327	up	--	--	--	--	--	--	--	--	hypothetical protein OsJ_13599 [Oryza sativa Japonica Group]
LOC_Os01g67630	1172.19	309.588	-1.47985	0.000158376	0.00333309	down	[E]	Amino acid transport and metabolism	Molecular Function: transporter activity (GO:0005215);; Biological Process: oligopeptide transport (GO:0006857);; Cellular Component: integral component of membrane (GO:0016021);;	--	[E]	Amino acid transport and metabolism	POT family	Protein NRT1/ PTR FAMILY 8.1 OS=Arabidopsis thaliana OX=3702 GN=NPF8.1 PE=1 SV=1	PREDICTED: protein NRT1/ PTR FAMILY 8.1 [Oryza sativa Japonica Group]
LOC_Os02g42880	42.1673	118.45	1.19078	0.00150222	0.0205729	up	--	--	--	--	--	--	Remorin, C-terminal region;; Remorin, N-terminal region	Uncharacterized protein At3g61260 OS=Arabidopsis thaliana OX=3702 GN=At3g61260 PE=1 SV=1	PREDICTED: remorin [Oryza sativa Japonica Group]
LOC_Os07g13969	4341.91	1677.65	-1.28757	9.33199e-09	6.59642e-07	down	--	--	Cellular Component: plastid (GO:0009536);; Biological Process: starch biosynthetic process (GO:0019252);;	--	[AR]	--	Thylakoid soluble phosphoprotein TSP9	Formin-like protein 5 OS=Oryza sativa subsp. japonica OX=39947 GN=FH5 PE=2 SV=2	PREDICTED: uncharacterized protein LOC9271497 [Oryza sativa Japonica Group]
MSTRG.5835
LOC_Os01g62970	1439.1	660.755	-1.06386	3.18936e-07	1.57846e-05	down	--	--	Cellular Component: plastid (GO:0009536);;	--	--	--	--	--	hypothetical protein OsJ_04080 [Oryza sativa Japonica Group]
LOC_Os06g10850	245.129	827.754	1.58757	7.35594e-09	5.33111e-07	up	--	--	Biological Process: lipid metabolic process (GO:0006629);; Molecular Function: hydrolase activity (GO:0016787);;	--	[I]	Lipid transport and metabolism	Lipase (class 3)	Peptidyl-prolyl cis-trans isomerase CYP95 OS=Arabidopsis thaliana OX=3702 GN=CYP95 PE=1 SV=2	PREDICTED: uncharacterized protein LOC4340460 [Oryza sativa Japonica Group]
LOC_Os11g40930	361.608	956.635	1.2267	7.64488e-05	0.00180564	up	--	--	--	--	--	--	--	--	expressed protein [Oryza sativa Japonica Group]
LOC_Os11g46810	1894.95	772.404	-1.06029	0.0031771	0.0369599	down	[RTKL]	--	Molecular Function: protein serine/threonine kinase activity (GO:0004674);; Molecular Function: ATP binding (GO:0005524);; Biological Process: protein phosphorylation (GO:0006468);; Cellular Component: cytoplasmic vesicle (GO:0016023);; Molecular Function: polysaccharide binding (GO:0030247);;	--	--	--	Protein kinase domain;; Protein tyrosine kinase	Probable leucine-rich repeat receptor-like protein kinase At5g49770 OS=Arabidopsis thaliana OX=3702 GN=At5g49770 PE=2 SV=1	Protein kinase domain, putative [Oryza sativa Japonica Group]
LOC_Os04g22080	531.298	1631.72	1.33432	0.000170693	0.00353798	up	--	--	Molecular Function: nucleic acid binding (GO:0003676);; Cellular Component: extracellular region (GO:0005576);; Molecular Function: zinc ion binding (GO:0008270);; Cellular Component: cytoplasmic vesicle (GO:0016023);; Molecular Function: manganese ion binding (GO:0030145);; Molecular Function: nutrient reservoir activity (GO:0045735);;	--	--	--	Cupin;; Retrotransposon gag protein;; Cupin domain	Germin-like protein 8-14 OS=Oryza sativa subsp. japonica OX=39947 GN=GER5 PE=1 SV=1	OSJNBa0065J03.5 [Oryza sativa Japonica Group]
LOC_Os03g55930	5672.97	2747.77	-1.00255	7.04015e-08	4.07992e-06	down	[J]	Translation, ribosomal structure and biogenesis	Cellular Component: plastid small ribosomal subunit (GO:0000312);; Molecular Function: structural constituent of ribosome (GO:0003735);; Biological Process: translation (GO:0006412);; Cellular Component: chloroplast stroma (GO:0009570);; Cellular Component: chloroplast envelope (GO:0009941);; Cellular Component: membrane (GO:0016020);; Molecular Function: rRNA binding (GO:0019843);;	K02996|1e-156|osa:4334247|RP-S9, MRPS9, rpsI;RP-S9, MRPS9, rpsI|Os03g0769100; K02996 small subunit ribosomal protein S9	[J]	Translation, ribosomal structure and biogenesis	Ribosomal protein S9/S16	30S ribosomal protein S9, chloroplastic OS=Arabidopsis thaliana OX=3702 GN=RPS9 PE=2 SV=1	PREDICTED: 30S ribosomal protein S9, chloroplastic [Oryza sativa Japonica Group]
LOC_Os12g02210	1.65629	210.064	4.78322	8.59803e-34	3.43116e-31	up	--	--	Molecular Function: zinc ion binding (GO:0008270);; Cellular Component: cytoplasmic vesicle (GO:0016023);;	--	[O]	Posttranslational modification, protein turnover, chaperones	Ring finger domain;; RING-H2 zinc finger domain;; Zinc finger, C3HC4 type (RING finger);; RING-like zinc finger;; Zinc finger, C3HC4 type (RING finger);; Anaphase-promoting complex subunit 11 RING-H2 finger	E3 ubiquitin-protein ligase EL5 OS=Oryza sativa subsp. japonica OX=39947 GN=EL5.1 PE=1 SV=1	Zinc finger, C3HC4 type family protein, expressed [Oryza sativa Japonica Group]
LOC_Os12g24050	7.42301	734.405	5.11939	4.98037e-43	2.57395e-40	up	[L]	Replication, recombination and repair	Molecular Function: DNA binding (GO:0003677);; Molecular Function: RNA binding (GO:0003723);; Molecular Function: RNA-directed DNA polymerase activity (GO:0003964);; Molecular Function: aspartic-type endopeptidase activity (GO:0004190);; Cellular Component: nucleus (GO:0005634);; Biological Process: RNA-dependent DNA biosynthetic process (GO:0006278);; Biological Process: DNA recombination (GO:00…	--	[R]	General function prediction only	Reverse transcriptase (RNA-dependent DNA polymerase);; Retroviral aspartyl protease;; Integrase core domain;; Retrotransposon gag protein;; gag-polyprotein putative aspartyl protease;; Aspartyl protease	RNA-directed DNA polymerase homolog OS=Oenothera berteroana OX=3950 PE=4 SV=1	retrotransposon protein, putative, unclassified, expressed [Oryza sativa Japonica Group]
LOC_Os11g03820	2.38567	24.3616	1.37385	0.00312978	0.0365713	up	[RTKL]	--	Molecular Function: protein serine/threonine kinase activity (GO:0004674);; Molecular Function: ATP binding (GO:0005524);; Cellular Component: mitochondrion (GO:0005739);; Biological Process: protein phosphorylation (GO:0006468);; Cellular Component: membrane (GO:0016020);; Cellular Component: cytoplasmic vesicle (GO:0016023);; Molecular Function: carbohydrate binding (GO:0030246);; Biological Pr…	--	--	--	Plant organelle RNA recognition domain;; Protein kinase domain;; Protein tyrosine kinase;; D-mannose binding lectin;; S-locus glycoprotein domain	Putative receptor protein kinase ZmPK1 OS=Zea mays OX=4577 GN=PK1 PE=2 SV=2	D-mannose binding lectin family protein, expressed [Oryza sativa Japonica Group]
LOC_Os02g06160	54.8609	306.617	2.21265	2.1195e-14	3.21246e-12	up	[RTKL]	--	Molecular Function: protein serine/threonine kinase activity (GO:0004674);; Molecular Function: ATP binding (GO:0005524);; Biological Process: protein phosphorylation (GO:0006468);; Cellular Component: integral component of membrane (GO:0016021);; Cellular Component: cytoplasmic vesicle (GO:0016023);;	--	--	--	Protein kinase domain;; Protein tyrosine kinase	Probable L-type lectin-domain containing receptor kinase S.5 OS=Arabidopsis thaliana OX=3702 GN=LECRKS5 PE=2 SV=1	PREDICTED: probable L-type lectin-domain containing receptor kinase S.5 isoform X1 [Oryza sativa Japonica Group]
LOC_Os04g48130	553.102	1533.02	1.27445	5.90202e-05	0.00145251	up	[R]	General function prediction only	Molecular Function: serine-type endopeptidase activity (GO:0004252);; Biological Process: proteolysis (GO:0006508);; Cellular Component: integral component of membrane (GO:0016021);;	--	[T]	Signal transduction mechanisms	Rhomboid family	RHOMBOID-like protein 2 OS=Arabidopsis thaliana OX=3702 GN=RBL2 PE=1 SV=1	PREDICTED: RHOMBOID-like protein 2 [Oryza sativa Japonica Group]
LOC_Os10g21670	20.7579	99.4605	1.65888	5.25747e-05	0.00132598	up	--	--	Cellular Component: cytoplasmic vesicle (GO:0016023);;	--	--	--	PLAT/LH2 domain;; Embryo-specific protein 3, (ATS3)	PLAT domain-containing protein 2 OS=Arabidopsis thaliana OX=3702 GN=PLAT2 PE=2 SV=1	PREDICTED: uncharacterized protein LOC4348445 [Oryza sativa Japonica Group]
MSTRG.1893
LOC_Os03g18130	522.67	1236.85	1.146	4.70469e-06	0.000165167	up	[E]	Amino acid transport and metabolism	Molecular Function: asparagine synthase (glutamine-hydrolyzing) activity (GO:0004066);; Molecular Function: ATP binding (GO:0005524);; Biological Process: glutamine metabolic process (GO:0006541);; Biological Process: L-asparagine biosynthetic process (GO:0070981);;	K01953|0.0|zma:100192350|asnB, ASNS;EC:6.3.5.4|asn3, AsnS3; asparagine synthetase3; K01953 asparagine synthase (glutamine-hydrolysing) [EC:6.3.5.4]	[E]	Amino acid transport and metabolism	Asparagine synthase;; Glutamine amidotransferase domain;; Glutamine amidotransferase domain;; Aluminium induced protein	Asparagine synthetase [glutamine-hydrolyzing] 1 OS=Oryza sativa subsp. japonica OX=39947 GN=Os03g0291500 PE=2 SV=1	PREDICTED: asparagine synthetase [glutamine-hydrolyzing] 1 [Oryza sativa Japonica Group]
LOC_Os03g06850	116.875	301.816	1.21031	4.89983e-05	0.00124574	up	--	--	Molecular Function: DNA binding (GO:0003677);; Molecular Function: protein binding (GO:0005515);; Cellular Component: nucleus (GO:0005634);; Cellular Component: mitochondrion (GO:0005739);; Biological Process: regulation of transcription, DNA-templated (GO:0006355);; Biological Process: cell cycle (GO:0007049);;	--	--	--	B3 DNA binding domain	B3 domain-containing protein Os03g0164300 OS=Oryza sativa subsp. japonica OX=39947 GN=Os03g0164300 PE=3 SV=1	RecName: Full=B3 domain-containing protein Os03g0164300
LOC_Os04g55710	62709.5	15845.6	-1.62282	6.53799e-06	0.000219975	down	[E]	Amino acid transport and metabolism	Molecular Function: asparaginase activity (GO:0004067);; Biological Process: proteolysis (GO:0006508);; Molecular Function: beta-aspartyl-peptidase activity (GO:0008798);;	K13051|0.0|sbi:SORBI_06g030910|--|hypothetical protein; K13051 beta-aspartyl-peptidase (threonine type) [EC:3.4.19.5]	[E]	Amino acid transport and metabolism	Asparaginase	Probable isoaspartyl peptidase/L-asparaginase 2 OS=Arabidopsis thaliana OX=3702 GN=At3g16150 PE=2 SV=2	PREDICTED: probable isoaspartyl peptidase/L-asparaginase 2 [Oryza sativa Japonica Group]
LOC_Os03g11110	115.079	35.2468	-1.36	0.000275369	0.00527417	down	[R]	General function prediction only	Biological Process: metabolic process (GO:0008152);; Molecular Function: zinc ion binding (GO:0008270);; Cellular Component: integral component of membrane (GO:0016021);; Cellular Component: cytoplasmic vesicle (GO:0016023);; Molecular Function: protein-cysteine S-palmitoyltransferase activity (GO:0019706);;	--	[R]	General function prediction only	DHHC palmitoyltransferase	Probable protein S-acyltransferase 22 OS=Arabidopsis thaliana OX=3702 GN=PAT22 PE=2 SV=2	PREDICTED: probable protein S-acyltransferase 22 [Oryza sativa Japonica Group]
MSTRG.902
LOC_Os04g28420	6268.24	16571.5	1.24785	1.98712e-05	0.000575789	up	[O]	Posttranslational modification, protein turnover, chaperones	Biological Process: protein peptidyl-prolyl isomerization (GO:0000413);; Molecular Function: peptidyl-prolyl cis-trans isomerase activity (GO:0003755);; Molecular Function: FK506 binding (GO:0005528);; Cellular Component: endoplasmic reticulum membrane (GO:0005789);; Biological Process: chaperone-mediated protein folding (GO:0061077);;	--	[O]	Posttranslational modification, protein turnover, chaperones	FKBP-type peptidyl-prolyl cis-trans isomerase;; Tetratricopeptide repeat;; Tetratricopeptide repeat;; Tetratricopeptide repeat;; Tetratricopeptide repeat	70 kDa peptidyl-prolyl isomerase OS=Triticum aestivum OX=4565 GN=FKBP70 PE=1 SV=1	PREDICTED: 70 kDa peptidyl-prolyl isomerase [Oryza sativa Japonica Group]
LOC_Os01g49750	16.8035	326.187	2.63639	3.75733e-09	2.88911e-07	up	--	--	Cellular Component: mitochondrion (GO:0005739);;	--	--	--	--	--	unknown protein [Oryza sativa Japonica Group]
LOC_Os01g26300	305.342	910.469	1.48003	3.29282e-11	3.46031e-09	up	[RTKL]	--	Molecular Function: protein serine/threonine kinase activity (GO:0004674);; Molecular Function: calcium ion binding (GO:0005509);; Molecular Function: ATP binding (GO:0005524);; Biological Process: protein phosphorylation (GO:0006468);; Cellular Component: membrane (GO:0016020);; Cellular Component: cytoplasmic vesicle (GO:0016023);; Molecular Function: polysaccharide binding (GO:0030247);;	--	--	--	Protein kinase domain;; Protein tyrosine kinase	Wall-associated receptor kinase-like 22 OS=Arabidopsis thaliana OX=3702 GN=WAKL22 PE=2 SV=1	hypothetical protein OsJ_01768 [Oryza sativa Japonica Group]
LOC_Os03g24160	402.978	146.551	-1.2759	3.45764e-05	0.000926131	down	--	--	Molecular Function: ATP binding (GO:0005524);; Molecular Function: 1-phosphatidylinositol-4-phosphate 5-kinase activity (GO:0016308);; Biological Process: phosphatidylinositol phosphorylation (GO:0046854);;	K00889|0.0|osa:9267438|PIP5K;EC:2.7.1.68|Os03g0356582; K00889 1-phosphatidylinositol-4-phosphate 5-kinase [EC:2.7.1.68]	[T]	Signal transduction mechanisms	Phosphatidylinositol-4-phosphate 5-Kinase;; MORN repeat	Phosphatidylinositol 4-phosphate 5-kinase 4 OS=Arabidopsis thaliana OX=3702 GN=PIP5K4 PE=4 SV=1	Phosphatidylinositol-4-phosphate 5-kinase 4, putative, expressed [Oryza sativa Japonica Group]
LOC_Os02g55510	32.0883	5.27475	-1.61385	0.000333303	0.00615565	down	--	--	Cellular Component: mitochondrion (GO:0005739);; Cellular Component: cytoplasmic vesicle (GO:0016023);;	--	--	--	--	Uncharacterized protein Os02g0798501 OS=Oryza sativa subsp. japonica OX=39947 GN=Os02g0798501 PE=3 SV=1	PREDICTED: uncharacterized protein Os02g0798400 [Oryza sativa Japonica Group]
LOC_Os07g41060	112.796	643.787	1.62824	0.000243416	0.00474873	up	[MG]	--	Molecular Function: catalytic activity (GO:0003824);; Biological Process: metabolic process (GO:0008152);; Molecular Function: coenzyme binding (GO:0050662);;	--	[V]	Defense mechanisms	NAD dependent epimerase/dehydratase family;; NAD(P)H-binding;; 3-beta hydroxysteroid dehydrogenase/isomerase family;; NmrA-like family;; Male sterility protein	Putative anthocyanidin reductase OS=Ginkgo biloba OX=3311 PE=2 SV=1	Os07g0601900 [Oryza sativa Japonica Group]
LOC_Os10g42500	5892.9	2506.66	-1.18908	7.23862e-12	8.26829e-10	down	--	--	Molecular Function: structural molecule activity (GO:0005198);; Cellular Component: chloroplast thylakoid membrane (GO:0009535);; Cellular Component: plastoglobule (GO:0010287);;	--	--	--	PAP_fibrillin	Probable plastid-lipid-associated protein 3, chloroplastic OS=Oryza sativa subsp. japonica OX=39947 GN=PAP3 PE=3 SV=1	PREDICTED: probable plastid-lipid-associated protein 3, chloroplastic [Oryza sativa Japonica Group]
LOC_Os07g29960	77.5884	346.423	1.38044	0.00200483	0.025914	up	[Q]	Secondary metabolites biosynthesis, transport and catabolism	Molecular Function: monooxygenase activity (GO:0004497);; Molecular Function: iron ion binding (GO:0005506);; Cellular Component: cytoplasmic vesicle (GO:0016023);; Molecular Function: oxidoreductase activity, acting on paired donors, with incorporation or reduction of molecular oxygen (GO:0016705);; Molecular Function: heme binding (GO:0020037);; Biological Process: oxidation-reduction process (…	--	[QI]	--	Cytochrome P450	Cytochrome P450 87A3 OS=Oryza sativa subsp. japonica OX=39947 GN=CYP87A3 PE=2 SV=3	hypothetical protein OsJ_24256 [Oryza sativa Japonica Group]
LOC_Os01g53330	1822.79	611.962	-1.47975	2.78869e-11	2.97015e-09	down	--	--	Biological Process: metabolic process (GO:0008152);; Molecular Function: transferase activity, transferring hexosyl groups (GO:0016758);;	--	[GC]	--	UDP-glucoronosyl and UDP-glucosyl transferase	Anthocyanidin 5,3-O-glucosyltransferase OS=Rosa hybrid cultivar OX=128735 GN=RhGT1 PE=2 SV=1	putative arbutin synthase [Oryza sativa Japonica Group]
MSTRG.17201	1.22514	375.26	5.48738	1.21299e-44	6.70891e-42	up	--	--	--	--	--	--	--	--	Os02g0216200 [Oryza sativa Japonica Group]
LOC_Os09g15820	12684.8	5118.2	-1.24865	2.04844e-10	1.922e-08	down	[G]	Carbohydrate transport and metabolism	Biological Process: carbohydrate metabolic process (GO:0005975);; Cellular Component: chloroplast stroma (GO:0009570);; Molecular Function: isomerase activity (GO:0016853);; Molecular Function: carbohydrate binding (GO:0030246);; Cellular Component: apoplast (GO:0048046);;	K01792|0.0|osa:4346747|E5.1.3.15;EC:5.1.3.15|Os09g0327400	[G]	Carbohydrate transport and metabolism	Aldose 1-epimerase	Putative glucose-6-phosphate 1-epimerase OS=Cenchrus ciliaris OX=35872 PE=2 SV=1	PREDICTED: putative glucose-6-phosphate 1-epimerase [Oryza sativa Japonica Group]
LOC_Os02g04460	15795.9	6694.4	-1.07676	0.000619601	0.0102388	down	[J]	Translation, ribosomal structure and biogenesis	Molecular Function: structural constituent of ribosome (GO:0003735);; Cellular Component: ribosome (GO:0005840);; Biological Process: rRNA processing (GO:0006364);; Biological Process: translation (GO:0006412);; Cellular Component: chloroplast stroma (GO:0009570);; Cellular Component: chloroplast envelope (GO:0009941);; Biological Process: photosystem II assembly (GO:0010207);; Biological Process…	K02906|1e-172|osa:4328236|RP-L3, MRPL3, rplC;RP-L3, MRPL3, rplC|Os02g0137200; K02906 large subunit ribosomal protein L3	[J]	Translation, ribosomal structure and biogenesis	Ribosomal protein L3	50S ribosomal protein L3, chloroplastic (Fragment) OS=Nicotiana tabacum OX=4097 GN=RPL3 PE=2 SV=1	PREDICTED: 50S ribosomal protein L3, chloroplastic [Oryza sativa Japonica Group]
LOC_Os08g04560	396.221	1079.03	1.33783	4.58326e-08	2.79481e-06	up	[E]	Amino acid transport and metabolism	Biological Process: cellular amino acid metabolic process (GO:0006520);; Molecular Function: carboxy-lyase activity (GO:0016831);; Molecular Function: pyridoxal phosphate binding (GO:0030170);;	K01592|0.0|osa:4344637|E4.1.1.25;EC:4.1.1.25|Os08g0140500; K01592 tyrosine decarboxylase [EC:4.1.1.25]	[E]	Amino acid transport and metabolism	Pyridoxal-dependent decarboxylase conserved domain	Aromatic-L-amino-acid decarboxylase OS=Catharanthus roseus OX=4058 GN=TDC PE=2 SV=1	PREDICTED: aromatic-L-amino-acid decarboxylase [Oryza sativa Japonica Group]
LOC_Os07g13980	4334.79	1676.17	-1.28634	1.00218e-08	6.97454e-07	down	[G]	Carbohydrate transport and metabolism	Biological Process: glycogen biosynthetic process (GO:0005978);; Molecular Function: glucose-1-phosphate adenylyltransferase activity (GO:0008878);; Cellular Component: chloroplast (GO:0009507);; Biological Process: starch biosynthetic process (GO:0019252);;	K00975|0.0|osa:4342819|glgC;EC:2.7.7.27|Os07g0243200; K00975 glucose-1-phosphate adenylyltransferase [EC:2.7.7.27]	[M]	Cell wall/membrane/envelope biogenesis	Nucleotidyl transferase	Glucose-1-phosphate adenylyltransferase large subunit 4, chloroplastic/amyloplastic OS=Oryza sativa subsp. japonica OX=39947 GN=AGPL4 PE=1 SV=1	PREDICTED: glucose-1-phosphate adenylyltransferase large subunit 1 [Oryza sativa Japonica Group]
MSTRG.7148	3.24799	167.431	3.01027	4.56526e-11	4.71883e-09	up	[J]	Translation, ribosomal structure and biogenesis	Cellular Component: cytoplasm (GO:0005737);; Biological Process: axonemal dynein complex assembly (GO:0070286);;	--	[D]	Cell cycle control, cell division, chromosome partitioning	--	Dynein assembly factor 3, axonemal homolog OS=Chlamydomonas reinhardtii OX=3055 GN=DAB1 PE=3 SV=1	hypothetical protein BU14_0254s0007 [Porphyra umbilicalis]
LOC_Os08g27170	814.446	2211.38	1.31986	3.64918e-07	1.77812e-05	up	--	--	--	--	--	--	Calmodulin binding protein-like	Protein SAR DEFICIENT 1 OS=Arabidopsis thaliana OX=3702 GN=SARD1 PE=1 SV=1	PREDICTED: protein SAR DEFICIENT 1-like [Oryza sativa Japonica Group]
LOC_Os01g62140	0	105.38	4.3358	1.8067e-23	5.178e-21	up	--	--	Cellular Component: mitochondrion (GO:0005739);; Cellular Component: plastid (GO:0009536);;	--	--	--	--	--	hypothetical protein LOC_Os03g04700 [Oryza sativa Japonica Group]
LOC_Os04g26320	1536.03	687.985	-1.04626	0.000153092	0.00323701	down	--	--	Biological Process: proteolysis (GO:0006508);; Molecular Function: cysteine-type peptidase activity (GO:0008234);;	--	--	--	Jacalin-like lectin domain	Jacalin-related lectin 19 OS=Arabidopsis thaliana OX=3702 GN=JAL19 PE=2 SV=1	PREDICTED: jacalin-related lectin 9 [Oryza sativa Japonica Group]
MSTRG.16890	0	395.54	5.99952	3.05685e-51	2.24117e-48	up	--	--	Molecular Function: phosphoprotein phosphatase activity (GO:0004721);;	--	--	--	--	Formin-like protein 7 OS=Oryza sativa subsp. japonica OX=39947 GN=FH7 PE=3 SV=2	hypothetical protein [Oryza sativa Japonica Group]
LOC_Os02g52010	5783.36	1610.91	-1.58918	7.97551e-07	3.54135e-05	down	--	--	Cellular Component: cytoplasmic vesicle (GO:0016023);;	--	--	--	Phosphate-induced protein 1 conserved region	Protein EXORDIUM OS=Arabidopsis thaliana OX=3702 GN=EXO PE=2 SV=1	PREDICTED: protein EXORDIUM [Oryza sativa Japonica Group]
LOC_Os08g26710	209.241	690.439	1.37683	0.000225213	0.0044431	up	--	--	--	--	--	--	Plant protein of unknown function	--	PREDICTED: uncharacterized protein LOC4345356 [Oryza sativa Japonica Group]
LOC_Os06g09990
LOC_Os12g05290	9.83057	102.177	1.44786	0.00187918	0.0245618	up	--	--	Molecular Function: nucleic acid binding (GO:0003676);; Molecular Function: ATP binding (GO:0005524);; Cellular Component: cytoplasm (GO:0005737);; Molecular Function: zinc ion binding (GO:0008270);; Biological Process: DNA integration (GO:0015074);; Molecular Function: kinase activity (GO:0016301);; Biological Process: phosphorylation (GO:0016310);; Molecular Function: phosphotransferase activit…	--	[R]	General function prediction only	Reverse transcriptase (RNA-dependent DNA polymerase);; Integrase core domain;; gag-polypeptide of LTR copia-type;; GAG-pre-integrase domain;; Retrotransposon gag protein	Retrovirus-related Pol polyprotein from transposon RE1 OS=Arabidopsis thaliana OX=3702 GN=RE1 PE=2 SV=1	retrotransposon protein, putative, unclassified [Oryza sativa Japonica Group]
LOC_Os01g47370	172.939	49.1244	-1.27979	0.0026099	0.0316825	down	--	--	Molecular Function: DNA binding (GO:0003677);; Molecular Function: chromatin binding (GO:0003682);; Cellular Component: nucleus (GO:0005634);;	--	[O]	Posttranslational modification, protein turnover, chaperones	Myb-like DNA-binding domain	Protein RADIALIS-like 3 OS=Arabidopsis thaliana OX=3702 GN=RL3 PE=2 SV=1	hypothetical protein OsI_03155 [Oryza sativa Indica Group]
LOC_Os12g35330	6.26235	40.8523	1.39566	0.00272907	0.0328886	up	[O]	Posttranslational modification, protein turnover, chaperones	Cellular Component: nucleus (GO:0005634);; Molecular Function: electron transfer activity (GO:0009055);; Molecular Function: protein disulfide oxidoreductase activity (GO:0015035);; Cellular Component: cytoplasmic vesicle (GO:0016023);; Biological Process: cell redox homeostasis (GO:0045454);; Biological Process: oxidation-reduction process (GO:0055114);;	--	[O]	Posttranslational modification, protein turnover, chaperones	Glutaredoxin	Putative glutaredoxin-C14 OS=Oryza sativa subsp. japonica OX=39947 GN=GRXC14 PE=3 SV=2	PREDICTED: putative glutaredoxin-C14 [Oryza sativa Japonica Group]
LOC_Os01g58280	115.656	971.275	2.75888	1.24725e-22	3.36076e-20	up	[O]	Posttranslational modification, protein turnover, chaperones	Molecular Function: serine-type endopeptidase activity (GO:0004252);; Cellular Component: cell wall (GO:0005618);; Biological Process: proteolysis (GO:0006508);; Cellular Component: cytoplasmic vesicle (GO:0016023);;	--	--	--	Subtilase family;; Peptidase inhibitor I9	Subtilisin-like protease SBT3.5 OS=Arabidopsis thaliana OX=3702 GN=SBT3.5 PE=1 SV=1	PREDICTED: subtilisin-like protease SBT3.5 [Oryza sativa Japonica Group]
LOC_Os01g08840	560.575	1651.18	1.44436	3.04646e-09	2.41341e-07	up	--	--	Cellular Component: membrane (GO:0016020);;	--	[A]	RNA processing and modification	--	--	PREDICTED: uncharacterized protein LOC107277953 [Oryza sativa Japonica Group]
LOC_Os06g35060	198.949	900.275	1.84332	4.17279e-08	2.55937e-06	up	--	--	Biological Process: metal ion transport (GO:0030001);; Molecular Function: metal ion binding (GO:0046872);;	--	[P]	Inorganic ion transport and metabolism	Heavy-metal-associated domain	Heavy metal-associated isoprenylated plant protein 28 OS=Arabidopsis thaliana OX=3702 GN=HIPP28 PE=3 SV=1	PREDICTED: protein doublesex [Oryza sativa Japonica Group]
LOC_Os03g02470	14.5698	22549	1.55105	0.000499755	0.00863776	up	--	--	Cellular Component: mitochondrion (GO:0005739);; Cellular Component: cytoplasmic vesicle (GO:0016023);;	--	--	--	Protein of unknown function (DUF3778)	--	expressed protein [Oryza sativa Japonica Group]
MSTRG.27881	508.928	1481.56	1.39216	4.71144e-07	2.23023e-05	up	--	--	--	--	--	--	--	--	hypothetical protein [Oryza sativa Japonica Group]
LOC_Os12g44370	7791.34	3235.94	-1.11957	0.000188718	0.00383345	down	[R]	General function prediction only	Cellular Component: chloroplast (GO:0009507);; Biological Process: photosystem II assembly (GO:0010207);; Biological Process: myo-inositol hexakisphosphate biosynthetic process (GO:0010264);; Molecular Function: hydrolase activity (GO:0016787);;	--	--	--	Beta-lactamase superfamily domain;; Beta-lactamase superfamily domain	Formin-like protein 16 OS=Oryza sativa subsp. japonica OX=39947 GN=FH16 PE=2 SV=1	PREDICTED: uncharacterized protein LOC4352930 [Oryza sativa Japonica Group]
LOC_Os01g37460	1532.29	644.869	-1.18847	3.1387e-09	2.47377e-07	down	--	--	Biological Process: metabolic process (GO:0008152);; Molecular Function: zinc ion binding (GO:0008270);; Molecular Function: ligase activity (GO:0016874);;	--	[R]	General function prediction only	Zn-finger in Ran binding protein and others	Peptidyl-prolyl cis-trans isomerase CYP95 OS=Arabidopsis thaliana OX=3702 GN=CYP95 PE=1 SV=2	PREDICTED: zinc finger Ran-binding domain-containing protein 2 [Oryza sativa Japonica Group]
LOC_Os08g44220	858.099	2945.88	1.69689	5.55858e-18	1.07509e-15	up	--	--	Cellular Component: cytoplasm (GO:0005737);; Biological Process: defense response (GO:0006952);; Biological Process: signal transduction (GO:0007165);; Biological Process: response to organic substance (GO:0010033);; Molecular Function: glycolipid transporter activity (GO:0017089);; Biological Process: glycolipid transport (GO:0046836);; Molecular Function: glycolipid binding (GO:0051861);;	--	[S]	Function unknown	Glycolipid transfer protein (GLTP)	ACD11 homolog protein OS=Arabidopsis thaliana OX=3702 GN=At4g39670 PE=2 SV=1	PREDICTED: accelerated cell death 11 [Oryza sativa Japonica Group]
LOC_Os01g23990	5547.65	2272.45	-1.17706	6.76488e-06	0.000226161	down	--	--	--	--	--	--	--	--	hypothetical protein OsJ_01645 [Oryza sativa Japonica Group]
LOC_Os09g23420	565.604	1307.2	1.05066	0.000845231	0.0130685	up	--	--	Cellular Component: mitochondrion (GO:0005739);; Cellular Component: cytoplasmic vesicle (GO:0016023);;	--	--	--	--	--	hypothetical protein OsJ_29273 [Oryza sativa Japonica Group]
LOC_Os05g18780	40.2156	385.429	2.36941	9.03914e-09	6.40378e-07	up	[H]	Coenzyme transport and metabolism	Molecular Function: ribonuclease P activity (GO:0004526);; Cellular Component: nucleolus (GO:0005730);; Cellular Component: vacuole (GO:0005773);; Biological Process: tRNA processing (GO:0008033);; Biological Process: thiamine biosynthetic process (GO:0009228);; Molecular Function: 2-iminoacetate synthase activity (GO:0036355);; Biological Process: pyridoxal phosphate biosynthetic process (GO:004…	K03537|2e-86|osa:4335406|POP5;EC:3.1.26.5|Os04g0295100; K03537 ribonuclease P/MRP protein subunit POP5 [EC:3.1.26.5]	[H]	Coenzyme transport and metabolism	Rpp14/Pop5 family;; Thiazole biosynthesis protein ThiG;; SOR/SNZ family	Probable pyridoxal 5&apos;-phosphate synthase subunit PDX1.1 OS=Oryza sativa subsp. japonica OX=39947 GN=PDX11 PE=2 SV=1	unknown protein [Oryza sativa Japonica Group]
LOC_Os06g35440	0.61257	52.3658	2.86286	5.14021e-10	4.61682e-08	up	[L]	Replication, recombination and repair	Molecular Function: DNA binding (GO:0003677);; Molecular Function: RNA binding (GO:0003723);; Molecular Function: RNA-directed DNA polymerase activity (GO:0003964);; Molecular Function: RNA-DNA hybrid ribonuclease activity (GO:0004523);; Biological Process: RNA-dependent DNA biosynthetic process (GO:0006278);; Biological Process: DNA recombination (GO:0006310);; Cellular Component: plastid (GO:00…	--	[R]	General function prediction only	Reverse transcriptase-like;; Integrase core domain	--	OSJNBa0053K19.16 [Oryza sativa Japonica Group]
MSTRG.15067	69.2617	18.6847	-1.33248	0.00169143	0.0225759	down	--	--	Molecular Function: transmembrane receptor protein serine/threonine kinase activity (GO:0004675);; Molecular Function: ATP binding (GO:0005524);; Cellular Component: plasma membrane (GO:0005886);; Biological Process: protein phosphorylation (GO:0006468);; Biological Process: cell surface receptor signaling pathway (GO:0007166);; Cellular Component: integral component of membrane (GO:0016021);;	--	[AR]	--	--	Proline-rich receptor-like protein kinase PERK14 OS=Arabidopsis thaliana OX=3702 GN=PERK14 PE=2 SV=1	Os03g0752400, partial [Oryza sativa Japonica Group]
LOC_Os10g05570	83.9873	202.771	1.0745	0.00139043	0.0194389	up	--	--	Cellular Component: cytoplasmic vesicle (GO:0016023);; Molecular Function: kinase activity (GO:0016301);; Biological Process: phosphorylation (GO:0016310);;	--	--	--	--	Probable leucine-rich repeat receptor-like protein kinase At5g49770 OS=Arabidopsis thaliana OX=3702 GN=At5g49770 PE=2 SV=1	Putative receptor protein kinase [Oryza sativa]
LOC_Os01g26280	455.697	1100.92	1.1825	8.2042e-07	3.62152e-05	up	[RTKL]	--	Molecular Function: protein serine/threonine kinase activity (GO:0004674);; Molecular Function: protein tyrosine kinase activity (GO:0004713);; Molecular Function: calcium ion binding (GO:0005509);; Molecular Function: ATP binding (GO:0005524);; Biological Process: protein phosphorylation (GO:0006468);; Cellular Component: cytoplasmic vesicle (GO:0016023);; Molecular Function: polysaccharide bind…	--	--	--	Protein kinase domain;; Protein tyrosine kinase;; Calcium-binding EGF domain	Wall-associated receptor kinase 5 OS=Arabidopsis thaliana OX=3702 GN=WAK5 PE=2 SV=1	Os01g0364800 [Oryza sativa Japonica Group]
LOC_Os11g47630	422.585	1256.49	1.32678	8.93851e-05	0.00206141	up	--	--	Molecular Function: metal ion binding (GO:0046872);;	--	[R]	General function prediction only	C2H2-type zinc finger;; C2H2-type zinc finger;; Zinc finger, C2H2 type	Zinc finger protein ZAT8 OS=Arabidopsis thaliana OX=3702 GN=ZAT8 PE=2 SV=1	PREDICTED: zinc finger protein ZAT8 [Oryza sativa Japonica Group]
LOC_Os12g02310	12585.5	31353.2	1.21527	1.06995e-06	4.54551e-05	up	[U]	Intracellular trafficking, secretion, and vesicular transport	Biological Process: proteolysis (GO:0006508);; Biological Process: lipid transport (GO:0006869);; Molecular Function: peptidase activity (GO:0008233);; Molecular Function: lipid binding (GO:0008289);; Cellular Component: cytoplasmic vesicle (GO:0016023);;	--	--	--	Protease inhibitor/seed storage/LTP family;; Probable lipid transfer	Non-specific lipid-transfer protein 2B OS=Oryza sativa subsp. japonica OX=39947 GN=LTP2-B PE=2 SV=1	PREDICTED: non-specific lipid-transfer protein 2B [Oryza sativa Japonica Group]
LOC_Os02g10120	22447.5	8223.8	-1.31051	1.76106e-06	7.09057e-05	down	--	--	Cellular Component: chloroplast (GO:0009507);; Molecular Function: linoleate 13S-lipoxygenase activity (GO:0016165);; Biological Process: oxylipin biosynthetic process (GO:0031408);; Molecular Function: metal ion binding (GO:0046872);; Biological Process: oxidation-reduction process (GO:0055114);;	K00454|0.0|osa:4328603|LOX2S;EC:1.13.11.12|Os02g0194700; K00454 lipoxygenase [EC:1.13.11.12]	--	--	Lipoxygenase;; PLAT/LH2 domain	Lipoxygenase 2.3, chloroplastic OS=Hordeum vulgare OX=4513 GN=LOX2.3 PE=1 SV=1	PREDICTED: lipoxygenase 2.3, chloroplastic [Oryza sativa Japonica Group]
LOC_Os06g01850	42392.4	19300.9	-1.06279	3.17857e-06	0.000117615	down	[P]	Inorganic ion transport and metabolism	Molecular Function: nucleotide binding (GO:0000166);; Molecular Function: ferredoxin-NADP+ reductase activity (GO:0004324);; Cellular Component: chloroplast thylakoid membrane (GO:0009535);; Cellular Component: chloroplast stroma (GO:0009570);; Biological Process: photosynthesis (GO:0015979);; Biological Process: electron transport chain (GO:0022900);;	K02641|0.0|osa:4339874|petH;EC:1.18.1.2|Os06g0107700; K02641 ferredoxin--NADP+ reductase [EC:1.18.1.2]	[C]	Energy production and conversion	Oxidoreductase NAD-binding domain;; Oxidoreductase FAD-binding domain	Ferredoxin--NADP reductase, leaf isozyme 1, chloroplastic OS=Oryza sativa subsp. japonica OX=39947 GN=LFNR1 PE=1 SV=1	PREDICTED: ferredoxin--NADP reductase, leaf isozyme, chloroplastic [Oryza sativa Japonica Group]
LOC_Os06g48180	922.238	384.512	-1.09597	0.000513179	0.00879265	down	[G]	Carbohydrate transport and metabolism	Molecular Function: hydrolase activity, hydrolyzing O-glycosyl compounds (GO:0004553);; Cellular Component: cell wall (GO:0005618);; Biological Process: cellular glucan metabolic process (GO:0006073);; Cellular Component: cytoplasmic vesicle (GO:0016023);; Molecular Function: xyloglucan:xyloglucosyl transferase activity (GO:0016762);; Biological Process: cell wall modification (GO:0042545);; Cell…	--	--	--	Glycosyl hydrolases family 16;; Xyloglucan endo-transglycosylase (XET) C-terminus	Probable xyloglucan endotransglucosylase/hydrolase protein 25 OS=Arabidopsis thaliana OX=3702 GN=XTH25 PE=2 SV=2	PREDICTED: xyloglucan endotransglucosylase/hydrolase protein 24 [Oryza sativa Japonica Group]
LOC_Os01g64960	247906	65466.5	-1.69422	1.83402e-08	1.21469e-06	down	--	--	Biological Process: maltose metabolic process (GO:0000023);; Biological Process: rRNA processing (GO:0006364);; Cellular Component: PSII associated light-harvesting complex II (GO:0009517);; Cellular Component: photosystem II (GO:0009523);; Biological Process: thylakoid membrane organization (GO:0010027);; Biological Process: stomatal complex morphogenesis (GO:0010103);; Biological Process: nonph…	K03542|0.0|osa:4324933|psbS;psbS|Os01g0869800; K03542 photosystem II 22kDa protein	--	--	Chlorophyll A-B binding protein	Photosystem II 22 kDa protein, chloroplastic OS=Nicotiana tabacum OX=4097 GN=PSBS PE=2 SV=1	PREDICTED: photosystem II 22 kDa protein, chloroplastic [Oryza sativa Japonica Group]
LOC_Os10g39300	1854.42	8988.39	2.06944	1.33605e-14	2.04467e-12	up	--	--	Molecular Function: aspartic-type endopeptidase activity (GO:0004190);; Biological Process: proteolysis (GO:0006508);; Cellular Component: cytoplasmic vesicle (GO:0016023);;	--	[O]	Posttranslational modification, protein turnover, chaperones	Xylanase inhibitor N-terminal;; Xylanase inhibitor C-terminal;; Eukaryotic aspartyl protease	Aspartic proteinase nepenthesin-1 OS=Nepenthes gracilis OX=150966 GN=nep1 PE=1 SV=1	PREDICTED: aspartic proteinase nepenthesin-1 [Oryza sativa Japonica Group]
LOC_Os03g61490	265.405	1052.33	1.85216	3.22209e-15	5.31831e-13	up	--	--	Cellular Component: integral component of membrane (GO:0016021);;	--	--	--	PLAC8 family	Cell number regulator 2 OS=Zea mays OX=4577 GN=CNR2 PE=2 SV=1	unnamed protein product [Oryza sativa Japonica Group]
LOC_Os02g30190	69.8276	326.248	1.90146	6.90242e-09	5.04603e-07	up	--	--	--	--	--	--	Cleavage site for pathogenic type III effector avirulence factor Avr	RPM1-interacting protein 4 OS=Arabidopsis thaliana OX=3702 GN=RIN4 PE=1 SV=1	hypothetical protein OsJ_06844 [Oryza sativa Japonica Group]
LOC_Os01g45914	38.1458	769.45	3.93324	1.53105e-48	9.28228e-46	up	--	--	--	--	--	--	--	--	unknown [Oryza sativa Indica Group]
LOC_Os03g12020	6064.54	2890.09	-1.01384	9.7293e-07	4.21327e-05	down	[J]	Translation, ribosomal structure and biogenesis	Cellular Component: plastid large ribosomal subunit (GO:0000311);; Molecular Function: structural constituent of ribosome (GO:0003735);; Biological Process: DNA-templated transcription, elongation (GO:0006354);; Biological Process: translation (GO:0006412);; Cellular Component: chloroplast stroma (GO:0009570);; Cellular Component: chloroplast envelope (GO:0009941);;	K02876|0.0|osa:4332089|RP-L15, MRPL15, rplO;RP-L15, MRPL15, rplO|Os03g0219900; K02876 large subunit ribosomal protein L15	[J]	Translation, ribosomal structure and biogenesis	Ribosomal proteins 50S-L15, 50S-L18e, 60S-L27A	50S ribosomal protein L15, chloroplastic (Fragment) OS=Pisum sativum OX=3888 GN=RPL15 PE=2 SV=1	PREDICTED: 50S ribosomal protein L15, chloroplastic [Oryza sativa Japonica Group]
LOC_Os04g39380	323.668	983.563	1.47932	3.1871e-09	2.49942e-07	up	[M]	Cell wall/membrane/envelope biogenesis	--	--	--	--	--	Heavy metal-associated isoprenylated plant protein 16 OS=Arabidopsis thaliana OX=3702 GN=HIPP16 PE=2 SV=1	PREDICTED: uncharacterized protein LOC9266035 [Oryza sativa Japonica Group]
LOC_Os01g35330	1280.84	14622.3	3.16538	5.46543e-30	2.02709e-27	up	--	--	Cellular Component: mitochondrion (GO:0005739);;	--	--	--	--	Leucine-rich repeat extensin-like protein 3 OS=Arabidopsis thaliana OX=3702 GN=LRX3 PE=1 SV=1	Os01g0537250 [Oryza sativa Japonica Group]
MSTRG.19347
LOC_Os03g06810	15.7376	52.8705	1.29895	0.00144933	0.0200139	up	--	--	Cellular Component: mitochondrion (GO:0005739);; Cellular Component: cytoplasmic vesicle (GO:0016023);;	--	--	--	--	--	Hypothetical protein [Oryza sativa Japonica Group]
LOC_Os06g13940	79.9791	319.366	1.79687	1.38828e-10	1.35083e-08	up	--	--	Cellular Component: cytoplasmic vesicle (GO:0016023);;	--	[R]	General function prediction only	--	Formin-like protein 16 OS=Oryza sativa subsp. japonica OX=39947 GN=FH16 PE=2 SV=1	PREDICTED: uncharacterized protein LOC9267858 [Oryza sativa Japonica Group]
LOC_Os02g15350	0	24.7696	1.35915	0.0019784	0.0256249	up	--	--	Molecular Function: DNA binding (GO:0003677);; Biological Process: regulation of transcription, DNA-templated (GO:0006355);;	--	--	--	Dof domain, zinc finger	Dof zinc finger protein 3 OS=Oryza sativa subsp. japonica OX=39947 GN=DOF3 PE=1 SV=1	PREDICTED: dof zinc finger protein PBF [Oryza sativa Japonica Group]
LOC_Os02g17600	336.105	824.999	1.09165	0.00131643	0.0186357	up	--	--	Molecular Function: galactoside 2-alpha-L-fucosyltransferase activity (GO:0008107);; Cellular Component: membrane (GO:0016020);; Biological Process: fucosylation (GO:0036065);; Biological Process: cell wall biogenesis (GO:0042546);;	--	--	--	Xyloglucan fucosyltransferase	Galactoside 2-alpha-L-fucosyltransferase OS=Pisum sativum OX=3888 GN=FT1 PE=2 SV=1	hypothetical protein OsJ_06233 [Oryza sativa Japonica Group]
LOC_Os12g24390	12.7569	92.4773	1.88852	1.55884e-05	0.000461879	up	--	--	--	--	--	--	von Willebrand factor type A domain;; von Willebrand factor type A domain;; von Willebrand factor type A domain;; VWA / Hh protein intein-like;; VWA domain containing CoxE-like protein	E3 ubiquitin-protein ligase WAV3 OS=Arabidopsis thaliana OX=3702 GN=WAV3 PE=1 SV=1	PREDICTED: uncharacterized protein LOC4352118 [Oryza sativa Japonica Group]
LOC_Os10g34040	133.821	778.635	2.12713	6.10965e-10	5.44915e-08	up	--	--	Cellular Component: caveola (GO:0005901);;	--	[UZ]	--	SPFH domain / Band 7 family	Flotillin-like protein 1 OS=Oryza sativa subsp. japonica OX=39947 GN=FLOT1 PE=3 SV=1	PREDICTED: flotillin-like protein 1 [Oryza sativa Japonica Group]
MSTRG.27886	143.533	453.583	1.42316	1.29613e-05	0.000397488	up	--	--	--	--	--	--	--	--	hypothetical protein [Oryza sativa Japonica Group]
MSTRG.26109
MSTRG.27878	932.707	2757.02	1.41782	1.76589e-07	9.35654e-06	up	--	--	--	--	--	--	--	--	Os09g0398701 [Oryza sativa Japonica Group]
MSTRG.3104	0	323.547	5.77033	1.24252e-46	7.25402e-44	up	--	--	--	--	--	--	--	--	PREDICTED: uncharacterized protein LOC107281151 isoform X1 [Oryza sativa Japonica Group]
LOC_Os12g42010	6.11848	66.9717	2.09003	3.41522e-06	0.00012476	up	--	--	Biological Process: lipid metabolic process (GO:0006629);; Molecular Function: hydrolase activity (GO:0016787);;	--	[I]	Lipid transport and metabolism	Lipase (class 3)	Phospholipase A1-II 7 OS=Oryza sativa subsp. japonica OX=39947 GN=Os05g0574100 PE=3 SV=1	Lipase family protein [Oryza sativa Japonica Group]
LOC_Os10g05560	83.9873	202.771	1.0745	0.00139043	0.0194389	up	--	--	Molecular Function: protein serine/threonine kinase activity (GO:0004674);; Molecular Function: ATP binding (GO:0005524);; Biological Process: protein phosphorylation (GO:0006468);; Cellular Component: cytoplasmic vesicle (GO:0016023);;	--	--	--	--	Probable leucine-rich repeat receptor-like protein kinase At5g49770 OS=Arabidopsis thaliana OX=3702 GN=At5g49770 PE=2 SV=1	Putative receptor protein kinase [Oryza sativa]
LOC_Os11g44430	882.666	2779.95	1.44895	2.58627e-06	9.89501e-05	up	[RTKL]	--	Molecular Function: protein serine/threonine kinase activity (GO:0004674);; Molecular Function: ATP binding (GO:0005524);; Biological Process: protein phosphorylation (GO:0006468);;	--	[T]	Signal transduction mechanisms	Protein kinase domain;; Protein tyrosine kinase	Putative serine/threonine-protein kinase-like protein CCR3 OS=Arabidopsis thaliana OX=3702 GN=CCR3 PE=2 SV=1	PREDICTED: putative serine/threonine-protein kinase-like protein CCR3 [Oryza sativa Japonica Group]
LOC_Os03g28260	212.444	52.6222	-1.57378	4.29139e-05	0.00111485	down	--	--	Biological Process: response to stress (GO:0006950);;	--	--	--	Late embryogenesis abundant protein	Late embryogenesis abundant protein Lea5-A OS=Gossypium hirsutum OX=3635 GN=LEA5-A PE=2 SV=1	Late embryogenesis abundant protein [Oryza sativa Japonica Group]
MSTRG.27813	0	381.004	6.03768	1.04922e-52	8.2694e-50	up	--	--	--	--	--	--	--	--	hypothetical protein BU14_0249s0013 [Porphyra umbilicalis]
LOC_Os04g18770	5.13418	39.4785	1.79711	6.36582e-05	0.00154614	up	--	--	Molecular Function: DNA binding (GO:0003677);; Molecular Function: serine-type endopeptidase activity (GO:0004252);; Cellular Component: mitochondrion (GO:0005739);; Biological Process: DNA recombination (GO:0006310);; Biological Process: proteolysis (GO:0006508);; Molecular Function: zinc ion binding (GO:0008270);; Biological Process: DNA integration (GO:0015074);;	--	[R]	General function prediction only	Reverse transcriptase (RNA-dependent DNA polymerase);; Integrase core domain;; gag-polypeptide of LTR copia-type;; GAG-pre-integrase domain;; Domain of unknown function (DUF4219);; Zinc knuckle	Retrovirus-related Pol polyprotein from transposon RE1 OS=Arabidopsis thaliana OX=3702 GN=RE1 PE=2 SV=1	OSJNBb0052B05.12 [Oryza sativa Japonica Group]
MSTRG.18764	108.183	25.6567	-1.35409	0.00222413	0.0281373	down	--	--	Molecular Function: transmembrane receptor protein serine/threonine kinase activity (GO:0004675);; Molecular Function: ATP binding (GO:0005524);; Cellular Component: plasma membrane (GO:0005886);; Biological Process: protein phosphorylation (GO:0006468);; Biological Process: cell surface receptor signaling pathway (GO:0007166);; Cellular Component: integral component of membrane (GO:0016021);; Mo…	--	--	--	--	Proline-rich receptor-like protein kinase PERK9 OS=Arabidopsis thaliana OX=3702 GN=PERK9 PE=1 SV=1	proline-rich receptor-like protein kinase PERK8 [Chenopodium quinoa]
LOC_Os06g41880	196.383	418.232	1.00469	6.50227e-05	0.00157322	up	[O]	Posttranslational modification, protein turnover, chaperones	Molecular Function: serine-type endopeptidase activity (GO:0004252);; Biological Process: proteolysis (GO:0006508);; Cellular Component: cytoplasmic vesicle (GO:0016023);;	--	--	--	Subtilase family;; Peptidase inhibitor I9;; PA domain	Subtilisin-like protease SBT5.3 OS=Arabidopsis thaliana OX=3702 GN=AIR3 PE=2 SV=1	Os06g0624100 [Oryza sativa Japonica Group]
LOC_Os11g27329	131.51	31.6904	-1.61801	2.07951e-05	0.000598162	down	--	--	Molecular Function: serine-type carboxypeptidase activity (GO:0004185);; Cellular Component: mitochondrion (GO:0005739);; Biological Process: proteolysis (GO:0006508);;	--	[OE]	--	Serine carboxypeptidase	Serine carboxypeptidase-like 7 OS=Arabidopsis thaliana OX=3702 GN=SCPL7 PE=2 SV=1	PREDICTED: serine carboxypeptidase-like 7 isoform X4 [Oryza sativa Japonica Group]
LOC_Os05g51610	39.6509	120.933	1.35935	5.95449e-05	0.00146418	up	--	--	Cellular Component: vacuolar membrane (GO:0005774);; Molecular Function: calcium:proton antiporter activity (GO:0015369);; Cellular Component: integral component of membrane (GO:0016021);; Biological Process: calcium ion transmembrane transport (GO:0070588);;	K07300|0.0|osa:4339806|--|Os05g0594200; K07300 Ca2+:H+ antiporter	[P]	Inorganic ion transport and metabolism	Sodium/calcium exchanger protein	Vacuolar cation/proton exchanger 1b OS=Oryza sativa subsp. japonica OX=39947 GN=CAX1b PE=2 SV=1	PREDICTED: vacuolar cation/proton exchanger 1b [Oryza sativa Japonica Group]
LOC_Os06g51050	225.853	941.291	1.81841	1.32978e-09	1.12999e-07	up	[R]	General function prediction only	Biological Process: polysaccharide catabolic process (GO:0000272);; Biological Process: chitin catabolic process (GO:0006032);; Molecular Function: chitin binding (GO:0008061);; Molecular Function: endochitinase activity (GO:0008843);; Cellular Component: cytoplasmic vesicle (GO:0016023);; Molecular Function: beta-N-acetylglucosaminidase activity (GO:0016231);; Biological Process: cell wall macro…	K20547|0.0|osa:4342114|CHIB;EC:3.2.1.14|Os06g0726100	[R]	General function prediction only	Chitinase class I;; Chitin recognition protein	Chitinase 3 OS=Oryza sativa subsp. japonica OX=39947 GN=Cht3 PE=2 SV=2	PREDICTED: chitinase 3 [Oryza sativa Japonica Group]
LOC_Os09g23780	291.095	699.548	1.11873	0.000173671	0.00357731	up	[J]	Translation, ribosomal structure and biogenesis	Cellular Component: mitochondrion (GO:0005739);;	--	--	--	Domain of unknown function (DUF4228)	Uncharacterized protein At1g66480 OS=Arabidopsis thaliana OX=3702 GN=At1g66480 PE=2 SV=1	unknown protein [Oryza sativa Japonica Group]
LOC_Os04g02620	109.237	321.127	1.32204	7.0238e-05	0.00167625	up	[R]	General function prediction only	Molecular Function: oxidoreductase activity (GO:0016491);; Biological Process: oxidation-reduction process (GO:0055114);;	--	--	--	short chain dehydrogenase;; Enoyl-(Acyl carrier protein) reductase	Very-long-chain 3-oxoacyl-CoA reductase 1 OS=Arabidopsis thaliana OX=3702 GN=KCR1 PE=1 SV=1	PREDICTED: very-long-chain 3-oxoacyl-CoA reductase 1 [Oryza sativa Japonica Group]
LOC_Os06g41100	799.9	1872.78	1.06327	0.000812086	0.0126679	up	--	--	Molecular Function: DNA-binding transcription factor activity (GO:0003700);; Biological Process: regulation of transcription, DNA-templated (GO:0006355);; Molecular Function: sequence-specific DNA binding (GO:0043565);;	K14431|0.0|osa:4341530|TGA;TGA|Os06g0614100; K14431 transcription factor TGA	--	--	Seed dormancy control;; bZIP transcription factor;; Basic region leucine zipper	Transcription factor TGAL8 OS=Oryza sativa subsp. japonica OX=39947 GN=TGAL8 PE=1 SV=1	PREDICTED: transcription factor HBP-1b(c38) isoform X2 [Oryza sativa Japonica Group]
MSTRG.6986	2510.96	6004.68	1.19971	9.46897e-10	8.15625e-08	up	--	--	--	--	--	--	--	--	expressed protein [Oryza sativa Japonica Group]
LOC_Os02g55500	34.1618	5.27475	-1.63822	0.000292931	0.0055492	down	--	--	Cellular Component: mitochondrion (GO:0005739);; Cellular Component: cytoplasmic vesicle (GO:0016023);;	--	--	--	--	Uncharacterized protein Os02g0798501 OS=Oryza sativa subsp. japonica OX=39947 GN=Os02g0798501 PE=3 SV=1	PREDICTED: uncharacterized protein Os02g0798400 [Oryza sativa Japonica Group]
LOC_Os11g04270	0.98129	103.163	3.93186	4.677e-20	1.07626e-17	up	--	--	Biological Process: metabolic process (GO:0008152);; Molecular Function: transferase activity, transferring acyl groups other than amino-acyl groups (GO:0016747);;	--	--	--	Transferase family	Putrescine hydroxycinnamoyltransferase 3 OS=Oryza sativa subsp. japonica OX=39947 GN=PHT3 PE=1 SV=1	hypothetical protein LOC_Os11g04270 [Oryza sativa Japonica Group]
LOC_Os11g35610	0	117.565	4.21445	1.30036e-21	3.22797e-19	up	--	--	Cellular Component: cytoplasmic vesicle (GO:0016023);;	--	--	--	--	--	hypothetical protein LOC_Os11g35610 [Oryza sativa Japonica Group]
LOC_Os02g17590	336.105	824.999	1.09165	0.00131643	0.0186357	up	[M]	Cell wall/membrane/envelope biogenesis	Molecular Function: galactoside 2-alpha-L-fucosyltransferase activity (GO:0008107);; Cellular Component: membrane (GO:0016020);; Biological Process: fucosylation (GO:0036065);; Biological Process: cell wall biogenesis (GO:0042546);;	K13681|7e-15|osa:4329001|--|Os02g0275200; K13681 xyloglucan fucosyltransferase [EC:2.4.1.-]	[AR]	--	--	--	hypothetical protein [Oryza sativa Japonica Group]
LOC_Os11g18366	339.605	965.056	1.3368	5.81166e-06	0.000198934	up	[I]	Lipid transport and metabolism	Biological Process: metabolic process (GO:0008152);; Molecular Function: intramolecular transferase activity (GO:0016866);;	--	[I]	Lipid transport and metabolism	Squalene-hopene cyclase C-terminal domain;; Squalene-hopene cyclase N-terminal domain;; Prenyltransferase and squalene oxidase repeat	Achilleol B synthase OS=Oryza sativa subsp. japonica OX=39947 GN=Os11g0285000 PE=1 SV=1	Cycloartenol synthase, putative, expressed [Oryza sativa Japonica Group]
LOC_Os11g45990	325.234	2569.81	2.67402	3.99355e-21	9.68468e-19	up	--	--	Cellular Component: cytoplasmic vesicle (GO:0016023);;	--	--	--	von Willebrand factor type A domain;; von Willebrand factor type A domain;; von Willebrand factor type A domain;; VWA / Hh protein intein-like	E3 ubiquitin-protein ligase WAV3 OS=Arabidopsis thaliana OX=3702 GN=WAV3 PE=1 SV=1	PREDICTED: uncharacterized protein LOC4351146 [Oryza sativa Japonica Group]
LOC_Os04g30040	72.8951	666.698	2.55021	6.87716e-12	7.91275e-10	up	[RTKL]	--	Molecular Function: protein serine/threonine kinase activity (GO:0004674);; Molecular Function: ATP binding (GO:0005524);; Biological Process: protein phosphorylation (GO:0006468);;	--	--	--	Jacalin-like lectin domain;; Protein kinase domain;; Protein tyrosine kinase	Mannose/glucose-specific lectin (Fragment) OS=Parkia platycephala OX=185447 PE=1 SV=1	PREDICTED: mannose/glucose-specific lectin isoform X4 [Oryza sativa Japonica Group]
LOC_Os01g52130	320.679	72.5043	-1.64352	2.9985e-05	0.000822007	down	[P]	Inorganic ion transport and metabolism	Molecular Function: secondary active sulfate transmembrane transporter activity (GO:0008271);; Molecular Function: symporter activity (GO:0015293);; Cellular Component: integral component of membrane (GO:0016021);; Biological Process: sulfate transmembrane transport (GO:1902358);;	--	[P]	Inorganic ion transport and metabolism	Sulfate permease family;; STAS domain;; STAS domain	Probable sulfate transporter 3.5 OS=Arabidopsis thaliana OX=3702 GN=SULTR3;5 PE=2 SV=1	PREDICTED: probable sulfate transporter 3.5 [Oryza sativa Japonica Group]
LOC_Os01g11860	168.895	688.698	1.85148	2.39865e-12	2.88626e-10	up	[R]	General function prediction only	--	--	[RV]	--	DJ-1/PfpI family	Protein DJ-1 homolog B OS=Arabidopsis thaliana OX=3702 GN=DJ1B PE=1 SV=1	PREDICTED: protein DJ-1 homolog B [Oryza sativa Japonica Group]
LOC_Os07g48040	1858.79	691.213	-1.32206	5.8731e-08	3.48036e-06	down	--	--	Molecular Function: peroxidase activity (GO:0004601);; Cellular Component: extracellular region (GO:0005576);; Biological Process: response to oxidative stress (GO:0006979);; Cellular Component: cytoplasmic vesicle (GO:0016023);; Molecular Function: heme binding (GO:0020037);; Biological Process: hydrogen peroxide catabolic process (GO:0042744);; Molecular Function: metal ion binding (GO:0046872)…	--	--	--	Peroxidase	Peroxidase 2 OS=Oryza sativa subsp. japonica OX=39947 GN=PRX112 PE=2 SV=1	PREDICTED: peroxidase 2-like [Oryza sativa Japonica Group]
MSTRG.4269	1.47488	1892.15	7.68713	8.38322e-109	4.40483e-105	up	--	--	Molecular Function: actin binding (GO:0003779);; Molecular Function: phosphoprotein phosphatase activity (GO:0004721);; Cellular Component: spindle (GO:0005819);; Molecular Function: microtubule binding (GO:0008017);; Cellular Component: phragmoplast (GO:0009524);; Biological Process: microsporogenesis (GO:0009556);; Cellular Component: preprophase band (GO:0009574);; Molecular Function: actin fi…	--	--	--	--	Formin-like protein 14 OS=Arabidopsis thaliana OX=3702 GN=FH14 PE=3 SV=3	PREDICTED: neural Wiskott-Aldrich syndrome protein-like [Gossypium hirsutum]
LOC_Os08g15710	1736.21	4773.66	1.2885	1.7399e-05	0.000508832	up	--	--	--	--	--	--	--	--	PREDICTED: uncharacterized protein LOC4345101 [Oryza sativa Japonica Group]
LOC_Os03g26530	12.7819	99.0608	2.22524	2.01958e-08	1.32644e-06	up	--	--	Biological Process: fatty acid biosynthetic process (GO:0006633);; Cellular Component: membrane (GO:0016020);; Cellular Component: cytoplasmic vesicle (GO:0016023);; Molecular Function: transferase activity, transferring acyl groups other than amino-acyl groups (GO:0016747);;	K15397|0.0|osa:4332981|KCS;EC:2.3.1.199|Os03g0382100	--	--	FAE1/Type III polyketide synthase-like protein;; 3-Oxoacyl-[acyl-carrier-protein (ACP)] synthase III C terminal;; Chalcone and stilbene synthases, C-terminal domain	3-ketoacyl-CoA synthase 12 OS=Arabidopsis thaliana OX=3702 GN=KCS12 PE=2 SV=1	PREDICTED: 3-ketoacyl-CoA synthase 12 [Oryza sativa Japonica Group]
LOC_Os09g34950	158.295	5.43371	-3.16915	2.2527e-13	2.99657e-11	down	--	--	--	--	--	--	TCP family transcription factor	Transcription factor PCF2 OS=Oryza sativa subsp. japonica OX=39947 GN=PCF2 PE=1 SV=1	PREDICTED: transcription factor PCF2-like [Oryza sativa Japonica Group]
LOC_Os06g46160	130.374	939.253	2.36266	1.51687e-11	1.68383e-09	up	--	--	--	--	--	--	--	--	PREDICTED: uncharacterized protein LOC4341818 [Oryza sativa Japonica Group]
LOC_Os12g29820	66.2917	164.782	1.07073	0.00310239	0.0363186	up	--	--	--	--	[A]	RNA processing and modification	Domain of unknown function (DUF1719)	--	PREDICTED: uncharacterized protein LOC9268519 [Oryza sativa Japonica Group]
LOC_Os01g51130	4.90645	33.6749	1.44222	0.00193059	0.0251088	up	--	--	Molecular Function: nucleic acid binding (GO:0003676);; Biological Process: metabolic process (GO:0008152);; Molecular Function: zinc ion binding (GO:0008270);; Cellular Component: membrane (GO:0016020);; Cellular Component: cytoplasmic vesicle (GO:0016023);; Molecular Function: transferase activity, transferring phosphorus-containing groups (GO:0016772);; Biological Process: transmembrane transp…	--	--	--	Plant mobile domain;; MULE transposase domain;; MuDR family transposase;; SWIM zinc finger;; Transposase, Mutator family	Serine/threonine-protein phosphatase 7 long form homolog OS=Arabidopsis thaliana OX=3702 GN=MAIL3 PE=2 SV=1	Os07g0513300 [Oryza sativa Japonica Group]
LOC_Os09g23440	318.68	752.94	1.0822	0.000516467	0.00884274	up	--	--	Cellular Component: mitochondrion (GO:0005739);; Cellular Component: cytoplasmic vesicle (GO:0016023);;	--	[C]	Energy production and conversion	--	Dihydrolipoyllysine-residue acetyltransferase component 5 of pyruvate dehydrogenase complex, chloroplastic OS=Arabidopsis thaliana OX=3702 GN=EMB3003 PE=2 SV=1	hypothetical protein OsI_31287 [Oryza sativa Indica Group]
LOC_Os05g12481	232.531	698.976	1.43534	1.73838e-07	9.22626e-06	up	--	--	Cellular Component: plastid (GO:0009536);;	--	--	--	--	Serine/arginine-rich splicing factor SR45 OS=Arabidopsis thaliana OX=3702 GN=SR45 PE=1 SV=1	Os05g0215700 [Oryza sativa Japonica Group]
LOC_Os04g30260	63.7222	197.374	1.44012	1.7689e-06	7.11061e-05	up	[RTKL]	--	Molecular Function: protein serine/threonine kinase activity (GO:0004674);; Molecular Function: calcium ion binding (GO:0005509);; Molecular Function: ATP binding (GO:0005524);; Biological Process: protein phosphorylation (GO:0006468);; Cellular Component: cytoplasmic vesicle (GO:0016023);; Molecular Function: polysaccharide binding (GO:0030247);;	--	--	--	Protein kinase domain;; Protein tyrosine kinase;; Wall-associated receptor kinase galacturonan-binding	Wall-associated receptor kinase 2 OS=Arabidopsis thaliana OX=3702 GN=WAK2 PE=1 SV=1	OSJNBb0076A22.6 [Oryza sativa Japonica Group]
LOC_Os05g01140	659.578	163.729	-1.82293	1.7444e-11	1.90952e-09	down	--	--	Cellular Component: nucleus (GO:0005634);; Cellular Component: cytoplasm (GO:0005737);; Biological Process: protein targeting to membrane (GO:0006612);; Biological Process: response to water deprivation (GO:0009414);; Biological Process: response to fungus (GO:0009620);; Biological Process: jasmonic acid biosynthetic process (GO:0009695);; Biological Process: response to ethylene (GO:0009723);; B…	K08241|0.0|osa:4337529|E2.1.1.141;EC:2.1.1.141|Os05g0102000	--	--	SAM dependent carboxyl methyltransferase	Jasmonate O-methyltransferase OS=Arabidopsis thaliana OX=3702 GN=JMT PE=1 SV=3	PREDICTED: jasmonate O-methyltransferase [Oryza sativa Japonica Group]
LOC_Os06g09610	34861.4	13012.9	-1.27761	5.77247e-06	0.000198023	down	[O]	Posttranslational modification, protein turnover, chaperones	Molecular Function: peroxidase activity (GO:0004601);; Cellular Component: chloroplast thylakoid (GO:0009534);; Molecular Function: peroxiredoxin activity (GO:0051920);; Biological Process: oxidation-reduction process (GO:0055114);;	K03564|1e-150|osa:4340391|--|Os06g0196300; K03564 peroxiredoxin Q/BCP [EC:1.11.1.15]	[O]	Posttranslational modification, protein turnover, chaperones	AhpC/TSA family;; Redoxin	Peroxiredoxin Q, chloroplastic OS=Oryza sativa subsp. japonica OX=39947 GN=Os06g0196300 PE=2 SV=1	PREDICTED: putative peroxiredoxin Q, chloroplastic isoform X1 [Oryza sativa Japonica Group]
LOC_Os11g29210	211.551	581.201	1.32981	4.64413e-07	2.20166e-05	up	--	--	--	--	[K]	Transcription	Cleavage site for pathogenic type III effector avirulence factor Avr	RPM1-interacting protein 4 OS=Arabidopsis thaliana OX=3702 GN=RIN4 PE=1 SV=1	PREDICTED: uncharacterized protein LOC4350518 [Oryza sativa Japonica Group]
LOC_Os07g10850	89.3114	1557.21	3.55993	6.8992e-29	2.44387e-26	up	--	--	Molecular Function: nucleic acid binding (GO:0003676);; Molecular Function: zinc ion binding (GO:0008270);; Biological Process: DNA integration (GO:0015074);; Molecular Function: transferase activity, transferring phosphorus-containing groups (GO:0016772);;	--	[R]	General function prediction only	Reverse transcriptase (RNA-dependent DNA polymerase);; Integrase core domain;; GAG-pre-integrase domain	Retrovirus-related Pol polyprotein from transposon TNT 1-94 OS=Nicotiana tabacum OX=4097 PE=2 SV=1	retrotransposon protein, putative, unclassified [Oryza sativa Japonica Group]
MSTRG.6987
LOC_Os02g45460	720.315	330.661	-1.03026	6.18925e-05	0.00150907	down	--	--	Cellular Component: chloroplast (GO:0009507);;	--	--	--	--	--	PREDICTED: uncharacterized protein LOC4330307 [Oryza sativa Japonica Group]
LOC_Os04g49210	369.994	1133.86	1.42112	2.80555e-06	0.000106435	up	[R]	General function prediction only	Molecular Function: zinc ion binding (GO:0008270);; Molecular Function: oxidoreductase activity, acting on paired donors, with incorporation or reduction of molecular oxygen, 2-oxoglutarate as one donor, and incorporation of one atom each of oxygen into both donors (GO:0016706);; Biological Process: oxidation-reduction process (GO:0055114);;	--	[QR]	--	2OG-Fe(II) oxygenase superfamily;; non-haem dioxygenase in morphine synthesis N-terminal	Protein DMR6-LIKE OXYGENASE 1 OS=Arabidopsis thaliana OX=3702 GN=DLO1 PE=1 SV=1	PREDICTED: naringenin,2-oxoglutarate 3-dioxygenase [Oryza sativa Japonica Group]
LOC_Os06g06130	141.349	379.083	1.116	0.0036259	0.040796	up	--	--	Molecular Function: ionotropic glutamate receptor activity (GO:0004970);; Biological Process: ion transport (GO:0006811);; Cellular Component: integral component of membrane (GO:0016021);; Cellular Component: cytoplasmic vesicle (GO:0016023);; Biological Process: ionotropic glutamate receptor signaling pathway (GO:0035235);;	--	[PET]	--	Receptor family ligand binding region;; Bacterial extracellular solute-binding proteins, family 3;; Periplasmic binding protein;; Ligand-gated ion channel	Glutamate receptor 2.1 OS=Arabidopsis thaliana OX=3702 GN=GLR2.1 PE=2 SV=2	PREDICTED: glutamate receptor 2.1-like [Oryza sativa Japonica Group]
LOC_Os03g25510	1.35001	39.3962	2.56482	1.9123e-08	1.26124e-06	up	--	--	--	--	[T]	Signal transduction mechanisms	Domain of unknown function (DUF834)	Proline-rich receptor-like protein kinase PERK8 OS=Arabidopsis thaliana OX=3702 GN=PERK8 PE=1 SV=1	hypothetical protein [Oryza sativa Japonica Group]
LOC_Os01g18120	28.5376	120.725	1.58142	6.79122e-05	0.0016356	up	[MG]	--	Molecular Function: 3-beta-hydroxy-delta5-steroid dehydrogenase activity (GO:0003854);; Biological Process: steroid biosynthetic process (GO:0006694);; Molecular Function: cinnamoyl-CoA reductase activity (GO:0016621);; Molecular Function: coenzyme binding (GO:0050662);; Biological Process: oxidation-reduction process (GO:0055114);;	--	[V]	Defense mechanisms	NAD dependent epimerase/dehydratase family;; 3-beta hydroxysteroid dehydrogenase/isomerase family;; NAD(P)H-binding;; Male sterility protein;; GDP-mannose 4,6 dehydratase;; NmrA-like family;; Polysaccharide biosynthesis protein	Cinnamoyl-CoA reductase 1 OS=Oryza sativa subsp. japonica OX=39947 GN=CCR1 PE=1 SV=1	PREDICTED: cinnamoyl-CoA reductase 1 [Oryza sativa Japonica Group]
LOC_Os11g04560	133.417	478.086	1.61081	1.7216e-07	9.16211e-06	up	[TZDR]	--	Molecular Function: calcium ion binding (GO:0005509);; Cellular Component: plastid (GO:0009536);;	--	[T]	Signal transduction mechanisms	EF hand;; EF hand;; EF-hand domain;; EF-hand domain pair;; EF-hand domain pair	Probable calcium-binding protein CML36 OS=Arabidopsis thaliana OX=3702 GN=CML36 PE=2 SV=1	PREDICTED: probable calcium-binding protein CML36 [Oryza sativa Japonica Group]
LOC_Os01g62830	124.168	419.157	1.53735	5.95487e-07	2.72868e-05	up	--	--	--	--	--	--	--	--	PREDICTED: uncharacterized protein LOC4327471 [Oryza sativa Japonica Group]
LOC_Os11g35620	0	117.565	4.21445	1.30036e-21	3.22797e-19	up	--	--	--	--	--	--	--	--	expressed protein [Oryza sativa Japonica Group]
LOC_Os04g43170	54.7307	178.989	1.31714	0.000786697	0.0123575	up	--	--	Cellular Component: cytoplasmic vesicle (GO:0016023);;	K17991|0.0|osa:9267086|PXG;EC:1.11.2.3|Os04g0510900	--	--	Caleosin related protein	Peroxygenase OS=Sesamum indicum OX=4182 GN=SOP1 PE=1 SV=1	PREDICTED: peroxygenase [Oryza sativa Japonica Group]
MSTRG.7112
LOC_Os09g23430	425.237	1402.26	1.56888	3.26414e-09	2.55348e-07	up	--	--	Cellular Component: mitochondrion (GO:0005739);; Cellular Component: cytoplasmic vesicle (GO:0016023);;	--	--	--	--	--	hypothetical protein OsI_31286 [Oryza sativa Indica Group]
LOC_Os06g49350	16.093	94.0282	1.66267	0.000169968	0.00352992	up	--	--	Molecular Function: nucleic acid binding (GO:0003676);; Molecular Function: ATP binding (GO:0005524);; Cellular Component: mitochondrion (GO:0005739);; Molecular Function: zinc ion binding (GO:0008270);; Biological Process: DNA integration (GO:0015074);; Molecular Function: kinase activity (GO:0016301);; Biological Process: phosphorylation (GO:0016310);; Molecular Function: phosphotransferase act…	--	[R]	General function prediction only	Reverse transcriptase (RNA-dependent DNA polymerase);; Integrase core domain;; gag-polypeptide of LTR copia-type;; GAG-pre-integrase domain;; Retrotransposon gag protein	Retrovirus-related Pol polyprotein from transposon RE1 OS=Arabidopsis thaliana OX=3702 GN=RE1 PE=2 SV=1	retrotransposon protein, putative, unclassified [Oryza sativa Japonica Group]
MSTRG.17851
LOC_Os01g71190	7146.46	2384.02	-1.49572	2.77631e-12	3.32798e-10	down	--	--	Molecular Function: methylated-DNA-[protein]-cysteine S-methyltransferase activity (GO:0003908);; Biological Process: DNA repair (GO:0006281);; Cellular Component: chloroplast thylakoid membrane (GO:0009535);; Cellular Component: photosystem II oxygen evolving complex (GO:0009654);; Biological Process: photosynthesis (GO:0015979);; Biological Process: methylation (GO:0032259);;	K08903|3e-93|sbi:SORBI_03g045320|psb28;psb28|hypothetical protein; K08903 photosystem II 13kDa protein	--	--	Psb28 protein	Photosystem II reaction center PSB28 protein, chloroplastic OS=Oryza sativa subsp. japonica OX=39947 GN=PSB28 PE=2 SV=2	PREDICTED: photosystem II reaction center PSB28 protein, chloroplastic [Oryza sativa Japonica Group]
LOC_Os03g08320	93.1706	224.29	1.14066	4.14571e-05	0.00108463	up	--	--	--	K13464|1e-146|osa:4331833|JAZ;JAZ|Os03g0180900; K13464 jasmonate ZIM domain-containing protein	--	--	tify domain;; Divergent CCT motif	Protein TIFY 11c OS=Oryza sativa subsp. japonica OX=39947 GN=TIFY11C PE=1 SV=1	PREDICTED: protein TIFY 11c [Oryza sativa Japonica Group]
LOC_Os07g30950	191.858	501.159	1.10597	0.0030906	0.0362209	up	[Q]	Secondary metabolites biosynthesis, transport and catabolism	Molecular Function: monooxygenase activity (GO:0004497);; Molecular Function: iron ion binding (GO:0005506);; Molecular Function: oxidoreductase activity, acting on paired donors, with incorporation or reduction of molecular oxygen (GO:0016705);; Molecular Function: heme binding (GO:0020037);; Biological Process: oxidation-reduction process (GO:0055114);;	--	[QI]	--	Cytochrome P450	Taxane 10-beta-hydroxylase OS=Taxus cuspidata OX=99806 GN=CYP725A1 PE=1 SV=1	Os07g0491800, partial [Oryza sativa Japonica Group]
LOC_Os04g18780	5.10699	152.316	3.244	3.06588e-14	4.51658e-12	up	--	--	Cellular Component: mitochondrion (GO:0005739);; Cellular Component: plastid (GO:0009536);; Cellular Component: membrane (GO:0016020);;	--	--	--	HGWP repeat;; Calcium-dependent calmodulin binding;; HGWP repeat;; HGWP repeat;; HGWP repeat;; HGWP repeat;; HGWP repeat	--	OSJNBb0052B05.13 [Oryza sativa Japonica Group]
LOC_Os04g52790	0	85.6825	3.88231	3.85231e-18	7.60398e-16	up	[J]	Translation, ribosomal structure and biogenesis	Cellular Component: mitochondrion (GO:0005739);; Biological Process: metabolic process (GO:0008152);; Cellular Component: plastid (GO:0009536);; Cellular Component: membrane (GO:0016020);; Molecular Function: hydrolase activity (GO:0016787);;	--	--	--	--	Vegetative cell wall protein gp1 OS=Chlamydomonas reinhardtii OX=3055 GN=GP1 PE=1 SV=1	Os04g0618900 [Oryza sativa Japonica Group]
LOC_Os03g12500	53.5531	200.876	1.34262	0.00158071	0.0213878	up	--	--	Molecular Function: iron ion binding (GO:0005506);; Molecular Function: oxidoreductase activity, acting on paired donors, with incorporation or reduction of molecular oxygen (GO:0016705);; Molecular Function: heme binding (GO:0020037);; Biological Process: oxylipin biosynthetic process (GO:0031408);; Molecular Function: hydroperoxide dehydratase activity (GO:0047987);; Biological Process: oxidati…	K01723|0.0|osa:4332121|AOS;EC:4.2.1.92|Os03g0225900	--	--	Cytochrome P450	Allene oxide synthase 2 OS=Oryza sativa subsp. japonica OX=39947 GN=CYP74A2 PE=2 SV=2	PREDICTED: allene oxide synthase 2 [Oryza sativa Japonica Group]
LOC_Os11g04274	0.61257	103.512	4.01577	1.63957e-20	3.94573e-18	up	--	--	Biological Process: metabolic process (GO:0008152);; Molecular Function: transferase activity, transferring acyl groups other than amino-acyl groups (GO:0016747);;	--	--	--	Transferase family	Putrescine hydroxycinnamoyltransferase 3 OS=Oryza sativa subsp. japonica OX=39947 GN=PHT3 PE=1 SV=1	hypothetical protein LOC_Os11g04274 [Oryza sativa Japonica Group]
MSTRG.21232	153.76	425.256	1.29881	1.33514e-05	0.000407471	up	--	--	--	--	--	--	--	--	hypothetical protein [Oryza sativa Japonica Group]
LOC_Os03g30130	328.955	871.292	1.28954	5.21013e-07	2.42621e-05	up	--	--	Biological Process: lipid metabolic process (GO:0006629);; Molecular Function: phosphoric diester hydrolase activity (GO:0008081);; Biological Process: vernalization response (GO:0010048);; Cellular Component: cytoplasmic vesicle (GO:0016023);; Molecular Function: kinase activity (GO:0016301);; Biological Process: phosphorylation (GO:0016310);;	--	--	--	--	PI-PLC X domain-containing protein At5g67130 OS=Arabidopsis thaliana OX=3702 GN=At5g67130 PE=1 SV=1	PREDICTED: PI-PLC X domain-containing protein At5g67130 isoform X3 [Oryza sativa Japonica Group]
LOC_Os06g11520	91.4392	259.188	1.13515	0.00465228	0.0496002	up	--	--	Cellular Component: integral component of membrane (GO:0016021);;	--	[R]	General function prediction only	LMBR1-like membrane protein	--	PREDICTED: LMBR1 domain-containing protein 2 homolog A isoform X1 [Oryza sativa Japonica Group]
LOC_Os05g33900	1729.62	508.69	-1.33677	0.000824697	0.0128329	down	--	--	Cellular Component: mitochondrion (GO:0005739);; Cellular Component: integral component of membrane (GO:0016021);; Molecular Function: transmembrane transporter activity (GO:0022857);; Biological Process: transmembrane transport (GO:0055085);;	--	--	--	EamA-like transporter family	WAT1-related protein At5g07050 OS=Arabidopsis thaliana OX=3702 GN=At5g07050 PE=2 SV=1	PREDICTED: WAT1-related protein At5g07050 [Oryza sativa Japonica Group]
LOC_Os05g31890	363.173	948.599	1.27296	5.7597e-07	2.65595e-05	up	--	--	Molecular Function: aspartic-type endopeptidase activity (GO:0004190);; Biological Process: proteolysis (GO:0006508);; Cellular Component: cytoplasmic vesicle (GO:0016023);;	--	[O]	Posttranslational modification, protein turnover, chaperones	Xylanase inhibitor C-terminal	Aspartyl protease 37 OS=Oryza sativa subsp. japonica OX=39947 GN=AP37 PE=3 SV=2	unnamed protein product [Oryza sativa Japonica Group]
LOC_Os04g39300	10273.8	956.692	-2.77525	2.51411e-14	3.73867e-12	down	--	--	Cellular Component: mitochondrion (GO:0005739);; Biological Process: metal ion transport (GO:0030001);; Molecular Function: metal ion binding (GO:0046872);;	--	--	--	--	Serine/arginine-rich splicing factor SR45 OS=Arabidopsis thaliana OX=3702 GN=SR45 PE=1 SV=1	PREDICTED: uncharacterized protein LOC107280571 [Oryza sativa Japonica Group]
LOC_Os01g68460	510.516	1217.64	1.16658	9.85968e-07	4.25558e-05	up	--	--	Molecular Function: zinc ion binding (GO:0008270);;	--	--	--	C1 domain	--	hypothetical protein OsJ_04511 [Oryza sativa Japonica Group]
LOC_Os04g53230	28670.9	13070.1	-1.07426	2.26951e-07	1.1691e-05	down	[E]	Amino acid transport and metabolism	Molecular Function: aminomethyltransferase activity (GO:0004047);; Cellular Component: mitochondrion (GO:0005739);; Biological Process: glycine catabolic process (GO:0006546);; Biological Process: pattern specification process (GO:0007389);; Biological Process: regulation of cell size (GO:0008361);; Molecular Function: transaminase activity (GO:0008483);; Cellular Component: chloroplast thylakoid…	K00605|0.0|osa:4337051|gcvT, AMT;EC:2.1.2.10|Os04g0623800; K00605 aminomethyltransferase [EC:2.1.2.10]	[E]	Amino acid transport and metabolism	Aminomethyltransferase folate-binding domain;; Glycine cleavage T-protein C-terminal barrel domain	Aminomethyltransferase, mitochondrial OS=Solanum tuberosum OX=4113 GN=GDCST PE=2 SV=1	PREDICTED: aminomethyltransferase, mitochondrial [Oryza sativa Japonica Group]
LOC_Os05g12640	439.793	1703.28	1.57932	1.65441e-05	0.000487332	up	--	--	Cellular Component: cytoplasmic vesicle (GO:0016023);;	--	--	--	BURP domain	BURP domain-containing protein 2 OS=Oryza sativa subsp. japonica OX=39947 GN=BURP2 PE=2 SV=1	PREDICTED: BURP domain-containing protein 2 [Oryza sativa Japonica Group]
LOC_Os01g71840	20.3972	372.028	3.46726	1.96211e-23	5.57273e-21	up	--	--	Molecular Function: nucleic acid binding (GO:0003676);; Molecular Function: hydrolase activity, hydrolyzing O-glycosyl compounds (GO:0004553);; Molecular Function: ATP binding (GO:0005524);; Cellular Component: mitochondrion (GO:0005739);; Biological Process: carbohydrate metabolic process (GO:0005975);; Biological Process: proteolysis (GO:0006508);; Molecular Function: cysteine-type peptidase ac…	--	[R]	General function prediction only	Reverse transcriptase (RNA-dependent DNA polymerase);; Integrase core domain;; gag-polypeptide of LTR copia-type;; Ulp1 protease family, C-terminal catalytic domain;; GAG-pre-integrase domain;; Retrotransposon gag protein	Retrovirus-related Pol polyprotein from transposon RE2 OS=Arabidopsis thaliana OX=3702 GN=RE2 PE=4 SV=1	retrotransposon protein, putative, unclassified [Oryza sativa Japonica Group]
LOC_Os02g50640	70.1263	15.1825	-1.78069	1.14334e-06	4.81243e-05	down	--	--	Cellular Component: mitochondrion (GO:0005739);; Biological Process: proteolysis (GO:0006508);; Molecular Function: peptidase activity (GO:0008233);;	--	--	--	--	TORTIFOLIA1-like protein 3 OS=Arabidopsis thaliana OX=3702 GN=TOR1L3 PE=2 SV=1	PREDICTED: microtubule-associated protein TORTIFOLIA1 [Oryza sativa Japonica Group]
LOC_Os04g46350	311.703	901.301	1.23162	0.00087423	0.0134139	up	[K]	Transcription	Molecular Function: DNA-binding transcription factor activity (GO:0003700);; Cellular Component: nucleus (GO:0005634);; Biological Process: regulation of transcription, DNA-templated (GO:0006355);; Molecular Function: sequence-specific DNA binding (GO:0043565);;	--	[K]	Transcription	Homeobox domain;; Homeobox associated leucine zipper;; Homeobox KN domain	Homeobox-leucine zipper protein HOX17 OS=Oryza sativa subsp. japonica OX=39947 GN=HOX17 PE=2 SV=1	PREDICTED: homeobox-leucine zipper protein HOX17 [Oryza sativa Japonica Group]
LOC_Os02g50410	191.15	515.169	1.24821	6.14107e-05	0.00150197	up	--	--	Cellular Component: cytoplasmic vesicle (GO:0016023);; Molecular Function: metal ion binding (GO:0046872);;	--	--	--	--	--	hypothetical protein OsJ_08309 [Oryza sativa Japonica Group]
MSTRG.24067
LOC_Os08g07630	67.0633	202.77	1.38824	9.95943e-06	0.000315242	up	--	--	Cellular Component: plastid (GO:0009536);;	--	[A]	RNA processing and modification	--	Formin-like protein 5 OS=Oryza sativa subsp. japonica OX=39947 GN=FH5 PE=2 SV=2	hypothetical protein [Oryza sativa Japonica Group]
LOC_Os12g15510	113.541	35.8955	-1.32966	0.00033746	0.00620872	down	--	--	--	--	--	--	--	--	hypothetical protein LOC_Os12g15510 [Oryza sativa Japonica Group]
MSTRG.16723
LOC_Os02g57350	487.345	1233.1	1.14931	0.000416776	0.00739824	up	[J]	Translation, ribosomal structure and biogenesis	Biological Process: metal ion transport (GO:0030001);; Molecular Function: metal ion binding (GO:0046872);;	--	--	--	--	Leucine-rich repeat extensin-like protein 3 OS=Arabidopsis thaliana OX=3702 GN=LRX3 PE=1 SV=1	PREDICTED: uncharacterized protein LOC4331157 [Oryza sativa Japonica Group]
LOC_Os04g29680	146.956	443.69	1.45274	4.82674e-08	2.92069e-06	up	[RTKL]	--	Molecular Function: protein serine/threonine kinase activity (GO:0004674);; Molecular Function: calcium ion binding (GO:0005509);; Molecular Function: ATP binding (GO:0005524);; Biological Process: protein phosphorylation (GO:0006468);; Molecular Function: polysaccharide binding (GO:0030247);;	--	--	--	Protein kinase domain;; Protein tyrosine kinase	Wall-associated receptor kinase 2 OS=Arabidopsis thaliana OX=3702 GN=WAK2 PE=1 SV=1	PREDICTED: putative wall-associated receptor kinase-like 16 [Oryza sativa Japonica Group]
LOC_Os11g43990	1669.74	3807.62	1.09021	2.37325e-05	0.000671626	up	--	--	--	--	[Y]	Nuclear structure	--	--	PREDICTED: uncharacterized protein LOC4351068 isoform X1 [Oryza sativa Japonica Group]
LOC_Os09g11320	1.40439	22.5854	1.7614	0.000161843	0.00338347	up	--	--	Molecular Function: RNA-directed DNA polymerase activity (GO:0003964);; Cellular Component: mitochondrion (GO:0005739);; Biological Process: RNA-dependent DNA biosynthetic process (GO:0006278);;	--	--	--	--	--	hypothetical protein OsJ_28690 [Oryza sativa Japonica Group]
LOC_Os10g02690	362.091	93.0255	-1.52973	7.20748e-05	0.00171618	down	--	--	Cellular Component: mitochondrion (GO:0005739);; Biological Process: metabolic process (GO:0008152);; Cellular Component: cytoplasmic vesicle (GO:0016023);; Molecular Function: transferase activity, transferring hexosyl groups (GO:0016758);;	--	[A]	RNA processing and modification	--	--	hypothetical protein LOC_Os10g02690 [Oryza sativa Japonica Group]
LOC_Os02g12560	59.2394	215.76	1.69946	1.39972e-10	1.35777e-08	up	--	--	--	--	[AR]	--	--	Vegetative cell wall protein gp1 OS=Chlamydomonas reinhardtii OX=3055 GN=GP1 PE=1 SV=1	hypothetical protein [Oryza sativa Japonica Group]
LOC_Os08g07890	1056.28	2634.98	1.23851	3.04241e-08	1.9416e-06	up	[RTKL]	--	Molecular Function: protein serine/threonine kinase activity (GO:0004674);; Molecular Function: ATP binding (GO:0005524);; Biological Process: protein phosphorylation (GO:0006468);; Molecular Function: ADP binding (GO:0043531);;	--	--	--	Protein tyrosine kinase;; Protein kinase domain;; NB-ARC domain;; Leucine rich repeat	LRR receptor kinase BAK1 OS=Oryza sativa subsp. japonica OX=39947 GN=BAK1 PE=1 SV=1	hypothetical protein OsJ_26230 [Oryza sativa Japonica Group]
LOC_Os02g09940	2326.24	878.993	-1.26029	8.47528e-06	0.000272923	down	[O]	Posttranslational modification, protein turnover, chaperones	Molecular Function: peroxidase activity (GO:0004601);; Cellular Component: chloroplast stroma (GO:0009570);; Molecular Function: peroxiredoxin activity (GO:0051920);; Biological Process: oxidation-reduction process (GO:0055114);;	--	[O]	Posttranslational modification, protein turnover, chaperones	Redoxin;; AhpC/TSA family	Peroxiredoxin-2E-2, chloroplastic OS=Oryza sativa subsp. japonica OX=39947 GN=PRXIIE-2 PE=1 SV=1	PREDICTED: peroxiredoxin-2E-2, chloroplastic [Oryza sativa Japonica Group]
LOC_Os05g12320	58.0498	7.67148	-1.40996	0.00252804	0.0309726	down	--	--	Cellular Component: integral component of plasma membrane (GO:0005887);; Cellular Component: plastid (GO:0009536);; Biological Process: carbohydrate transmembrane transport (GO:0034219);; Molecular Function: sugar transmembrane transporter activity (GO:0051119);;	--	[R]	General function prediction only	Sugar efflux transporter for intercellular exchange	Bidirectional sugar transporter SWEET3a OS=Oryza sativa subsp. japonica OX=39947 GN=SWEET3A PE=3 SV=2	PREDICTED: bidirectional sugar transporter SWEET3a [Oryza sativa Japonica Group]
LOC_Os12g41110	176.689	438.138	1.18755	1.21912e-05	0.000376068	up	[TZDR]	--	Molecular Function: calcium ion binding (GO:0005509);;	--	[T]	Signal transduction mechanisms	EF hand;; EF-hand domain pair;; EF-hand domain;; EF-hand domain pair;; EF hand;; EF-hand domain;; Cytoskeletal-regulatory complex EF hand;; Secreted protein acidic and rich in cysteine Ca binding region;; Caleosin related protein	Calmodulin-like protein 5 OS=Oryza sativa subsp. japonica OX=39947 GN=CML5 PE=2 SV=1	PREDICTED: calmodulin-like protein 5 [Oryza sativa Japonica Group]
LOC_Os06g08680	206.444	63.4827	-1.46105	6.53631e-06	0.000219975	down	--	--	Molecular Function: glutathione peroxidase activity (GO:0004602);; Molecular Function: protein serine/threonine kinase activity (GO:0004674);; Molecular Function: ATP binding (GO:0005524);; Biological Process: protein phosphorylation (GO:0006468);; Biological Process: response to oxidative stress (GO:0006979);; Cellular Component: integral component of membrane (GO:0016021);; Biological Process: …	--	--	--	--	Putative leucine-rich repeat receptor-like serine/threonine-protein kinase At2g24130 OS=Arabidopsis thaliana OX=3702 GN=At2g24130 PE=3 SV=1	unnamed protein product [Oryza sativa Japonica Group]
MSTRG.16278	3.70044	51.3279	2.52593	3.84451e-09	2.9418e-07	up	--	--	Molecular Function: phosphoprotein phosphatase activity (GO:0004721);;	--	--	--	--	Formin-like protein 5 OS=Oryza sativa subsp. japonica OX=39947 GN=FH5 PE=2 SV=2	hypothetical protein [Oryza sativa Japonica Group]
MSTRG.9374
LOC_Os04g49650	30.9718	3.92081	-1.47292	0.00159047	0.0214737	down	--	--	--	--	--	--	zinc-finger of the FCS-type, C2-C2	--	PREDICTED: uncharacterized protein LOC4336794 isoform X2 [Oryza sativa Japonica Group]
MSTRG.15971
LOC_Os01g63393	62.1576	281.675	1.95512	7.09501e-12	8.13371e-10	up	--	--	--	--	--	--	--	--	hypothetical protein [Oryza sativa Japonica Group]
LOC_Os05g42060	238.02	80.6203	-1.38346	3.27799e-06	0.000120305	down	--	--	Biological Process: metabolic process (GO:0008152);; Molecular Function: transferase activity, transferring hexosyl groups (GO:0016758);;	--	[GC]	--	UDP-glucoronosyl and UDP-glucosyl transferase	UDP-glucosyl transferase 73B2 OS=Arabidopsis thaliana OX=3702 GN=UGT73B2 PE=1 SV=1	PREDICTED: scopoletin glucosyltransferase [Oryza sativa Japonica Group]
LOC_Os06g14870	6.35715	38.6017	1.70312	0.00010654	0.00238212	up	--	--	--	--	--	--	--	--	unknown protein [Oryza sativa Japonica Group]
LOC_Os07g11110	26491.8	10603.4	-1.08939	0.00214227	0.027334	down	[MG]	--	Molecular Function: catalytic activity (GO:0003824);; Cellular Component: ribosome (GO:0005840);; Biological Process: pentose-phosphate shunt (GO:0006098);; Biological Process: rRNA processing (GO:0006364);; Biological Process: circadian rhythm (GO:0007623);; Molecular Function: poly(U) RNA binding (GO:0008266);; Cellular Component: chloroplast thylakoid (GO:0009534);; Biological Process: respons…	--	--	--	NAD dependent epimerase/dehydratase family;; NAD(P)H-binding	Chloroplast stem-loop binding protein of 41 kDa a, chloroplastic OS=Arabidopsis thaliana OX=3702 GN=CSP41A PE=1 SV=1	PREDICTED: chloroplast stem-loop binding protein of 41 kDa a, chloroplastic [Oryza sativa Japonica Group]
LOC_Os07g47450	796.123	2323.06	1.28546	0.000226785	0.00446987	up	[S]	Function unknown	--	--	--	--	--	Flowering-promoting factor 1-like protein 5 OS=Oryza sativa subsp. japonica OX=39947 GN=Os07g0671000 PE=3 SV=1	PREDICTED: flowering-promoting factor 1-like protein 5 [Oryza sativa Japonica Group]
LOC_Os03g54130	236.661	49.183	-1.96697	4.21805e-10	3.84331e-08	down	--	--	Cellular Component: mitochondrion (GO:0005739);; Biological Process: proteolysis (GO:0006508);; Molecular Function: cysteine-type peptidase activity (GO:0008234);; Cellular Component: cytoplasmic vesicle (GO:0016023);;	--	[O]	Posttranslational modification, protein turnover, chaperones	Papain family cysteine protease;; Cathepsin propeptide inhibitor domain (I29)	Senescence-specific cysteine protease SAG39 OS=Oryza sativa subsp. indica OX=39946 GN=OsI_14861 PE=3 SV=1	PREDICTED: senescence-specific cysteine protease SAG39-like [Oryza sativa Japonica Group]
LOC_Os02g50340	176.278	646	1.59838	1.26973e-06	5.26012e-05	up	--	--	--	--	--	--	MAC/Perforin domain	MACPF domain-containing protein At1g14780 OS=Arabidopsis thaliana OX=3702 GN=At1g14780 PE=2 SV=1	PREDICTED: MACPF domain-containing protein At1g14780 [Oryza sativa Japonica Group]
LOC_Os11g17954	4.1749	81.5926	2.53194	1.93438e-08	1.27314e-06	up	--	--	--	--	--	--	No apical meristem-associated C-terminal domain	Glutathione S-transferase T3 OS=Arabidopsis thaliana OX=3702 GN=GSTT3 PE=2 SV=1	PREDICTED: glutathione S-transferase T3 isoform X4 [Oryza sativa Japonica Group]
LOC_Os12g01370	251.461	112.595	-1.05345	8.79486e-05	0.00203873	down	[I]	Lipid transport and metabolism	Biological Process: fatty acid biosynthetic process (GO:0006633);; Cellular Component: membrane (GO:0016020);; Molecular Function: oxidoreductase activity, acting on paired donors, with oxidation of a pair of donors resulting in the reduction of molecular oxygen to two molecules of water (GO:0016717);; Biological Process: oxidation-reduction process (GO:0055114);;	K10257|0.0|osa:4351253|--|Os12g0104400; K10257 omega-3 fatty acid desaturase (delta-15 desaturase) [EC:1.14.19.-]	--	--	Fatty acid desaturase;; Domain of unknown function (DUF3474)	Fatty acid desaturase DES3 OS=Sorghum bicolor OX=4558 GN=DES3 PE=1 SV=1	PREDICTED: fatty acid desaturase DES3 [Oryza sativa Japonica Group]
LOC_Os06g51210	152.185	586.706	1.44127	0.000415126	0.00738143	up	--	--	Cellular Component: mitochondrion (GO:0005739);;	--	--	--	Glycosyltransferase family 92;; Glycosyl transferase family 2	Glycosyltransferase family 92 protein Os08g0121900 OS=Oryza sativa subsp. japonica OX=39947 GN=Os08g0121900 PE=2 SV=1	PREDICTED: UPF0392 protein Os08g0121900-like [Oryza sativa Japonica Group]
LOC_Os10g24800	24.8852	90.0627	1.34317	0.00127717	0.0181862	up	--	--	Cellular Component: cytoplasm (GO:0005737);; Biological Process: fatty acid biosynthetic process (GO:0006633);; Molecular Function: hydro-lyase activity (GO:0016836);;	--	--	--	--	--	Hypothetical protein [Oryza sativa Japonica Group]
LOC_Os11g02400	54952.9	127160	1.07379	0.00027797	0.00531429	up	[M]	Cell wall/membrane/envelope biogenesis	Biological Process: lipid transport (GO:0006869);; Molecular Function: lipid binding (GO:0008289);; Cellular Component: cytoplasmic vesicle (GO:0016023);;	--	--	--	Protease inhibitor/seed storage/LTP family;; Probable lipid transfer	Probable non-specific lipid-transfer protein 3 OS=Triticum aestivum OX=4565 GN=LTP3 PE=2 SV=1	PREDICTED: non-specific lipid-transfer protein 1 [Oryza sativa Japonica Group]
